# Supplementary material for: Dual Transcriptome Analysis Reveals That ChATG8 Is Required for Fungal Development, Melanization and Pathogenicity during the Interaction between Colletotrichum higginsianum and Arabidopsis thaliana
Source: Int J Mol Sci. 2023 Feb 22;24(5):4376. doi: 10.3390/ijms24054376 (PMC10002072; doi:10.3390/ijms24054376)
Supplement: Supplementary file 1 [file ijms-24-04376-s001.zip]

Archive with 6 entries (5 files):
- Supplementary file/
- Supplementary file/Supplementary data S1 List of DEGs in C. higginsianum (ChWT and Chatg8Δ).xlsx
- Supplementary file/Supplementary data S2 List of DEGs in A. thaliana (ChWT and Chatg8Δ).xlsx
- Supplementary file/Supplementary data S3 Key genes annotated in PRG database in A. thaliana.xlsx
- Supplementary file/Supplementary data S4 Key genes annotated in PHI database in C. higginsianum.xlsx
- Supplementary file/Supplementary Materials.pdf
