# Supplementary material for: Dual Transcriptome Analysis Reveals That ChATG8 Is Required for Fungal Development, Melanization and Pathogenicity during the Interaction between Colletotrichum higginsianum and Arabidopsis thaliana
Source: Int J Mol Sci. 2023 Feb 22;24(5):4376. doi: 10.3390/ijms24054376 (PMC10002072; doi:10.3390/ijms24054376)
Supplement: Supplementary file 1 [file ijms-24-04376-s001.zip › Supplementary file/Supplementary data S1 List of DEGs in C. higginsianum (ChWT and Chatg8Δ).xlsx]

## Sheet: List of DEGs in C. higginsianum
id	log2(FC_A8/WT8)	Pvalue(A8/WT8)	FDR(A8/WT8)	significant(A8/WT8)	log2(FC_A22/WT22)	Pvalue(A22/WT22)	FDR(A22/WT22)	significant(A22/WT22)	log2(FC_A40/WT40)	Pvalue(A40/WT40)	FDR(A40/WT40)	significant(A40/WT40)	log2(FC_A60/WT60)	Pvalue(A60/WT60)	FDR(A60/WT60)	significant(A60/WT60)	WT8_1_fpkm	WT8_2_fpkm	WT8_3_fpkm	A8_1_fpkm	A8_2_fpkm	A8_3_fpkm	WT22_1_fpkm	WT22_2_fpkm	WT22_3_fpkm	A22_1_fpkm	A22_2_fpkm	A22_3_fpkm	WT40_1_fpkm	WT40_2_fpkm	WT40_3_fpkm	A40_1_fpkm	A40_2_fpkm	A40_3_fpkm	WT60_1_fpkm	WT60_2_fpkm	WT60_3_fpkm	A60_1_fpkm	A60_2_fpkm	A60_3_fpkm	Symbol	Description	KEGG_A_class	KEGG_B_class	Pathway	K_ID	GO Component	GO Function	GO Process
CH63R_00001	0.185681	0.864372	1	no	-11.1737	0.679695	1	no	0.11054	0.997385	1	no	1.84844	0.413973	1	no	0	0	5.97	6.79	0	0	6.93	0	0	0	0	0	0	6.53	0	0	0	7.05	1.41	1.22	2.81	0	19.59	0	--	C6 zinc finger protein [Colletotrichum higginsianum IMI 349063]	-	-	-	-	GO:0043231//intracellular membrane-bounded organelle	GO:0046914//transition metal ion binding	GO:0006355//regulation of transcription, DNA-templated
CH63R_00002	-9.76487	0.516858	1	no	12.4112	0.0581853	1	no	-10.2992	0.667875	1	no	2.8101	0.290412	1	no	2.61	0	0	0	0	0	0	0	0	11.81	2.39	2.14	3.78	0	0	0	0	0	0.09	0.66	0	0	5.26	0	bglI	Beta-glucosidase [Colletotrichum higginsianum IMI 349063]	Metabolism;Metabolism;Metabolism;Metabolism	Global and overview maps;Global and overview maps;Carbohydrate metabolism;Metabolism of other amino acids	ko01100//Metabolic pathways;ko01110//Biosynthesis of secondary metabolites;ko00500//Starch and sucrose metabolism;ko00460//Cyanoamino acid metabolism	K05349;K05349;K05349;K05349	-	GO:0015926//glucosidase activity	GO:0030243//cellulose metabolic process
CH63R_00003	-10.125	0.460837	1	no	-2.06098	0.356736	1	no	-11.6809	0.3803	1	no	-8.60733	0.747526	1	no	0	0	3.35	0	0	0	5.83	3.16	1.4	0	2.49	0	9.85	0	0	0	0	0	0.3	0.34	0.53	0	0	0	--	Alpha-l-rhamnosidase [Colletotrichum higginsianum IMI 349063]	-	-	-	-	-	-	-
CH63R_00004	0	1	1	no	-1.64595	0.526166	1	no	-9.99435	0.816207	1	no	-9.43741	0.808933	1	no	0	0	0	0	0	0	12.08	0	0	1.92	1.94	0	3.06	0	0	0	0	0	0.61	1.06	0.41	0	0	0	LAC12	Lactose permease [Colletotrichum higginsianum IMI 349063]	-	-	-	-	GO:0031224//intrinsic component of membrane	GO:0005215//transporter activity	GO:0044763//single-organism cellular process
CH63R_00005	0	1	1	no	1.74842	0.511753	1	no	12.4952	0.514976	1	no	7.24756	0.0250347	0.0651076	no	0	0	0	0	0	0	0	0	7.53	13.26	0	12.04	0	0	0	0	6.69	10.63	0.26	0	0	39.51	0	0	LAM1	Low-density lipoprotein receptor YWTD [Colletotrichum higginsianum IMI 349063]	-	-	-	-	-	-	-
CH63R_00006	-10.4546	0.720872	1	no	13.2591	0.165888	1	no	0	1	1	no	14.2591	0.00124538	0.00552816	yes	0	0	4.21	0	0	0	0	0	0	0	12.53	16.88	0	0	0	0	0	0	0	0	0	46.16	0	12.66	lcdH	3-hydroxyacyl-CoA dehydrogenase [Colletotrichum higginsianum IMI 349063]	-	-	-	-	-	GO:0016614//oxidoreductase activity, acting on CH-OH group of donors;GO:0048037//cofactor binding	GO:0032787//monocarboxylic acid metabolic process
CH63R_00007	2.59375	0.269258	1	no	1.06326	0.317778	0.665279	no	-1.69844	0.639171	1	no	3.95137	0.00376156	0.0138502	yes	1.91	0	0	5.34	5.26	0.93	16.36	0	13.76	6.92	10.49	45.53	0	5.14	3.85	0	0	2.77	0.28	0.48	3.69	46.37	15.41	7.06	SUGCT	alpha methylacyl-CoA racemase (acyl-CoA transferases/carnitine dehydratase) [Colletotrichum tofieldiae]	-	-	-	-	-	-	-
CH63R_00008	-0.507878	0.444451	0.776409	no	0.609541	0.669045	1	no	-0.243643	0.806889	0.951425	no	-1.5025	0.071913	0.146939	no	15.3	26.89	25.68	10.7	13.41	23.62	5.96	0	8.59	7.56	8.92	5.72	10.07	11.23	5.6	9.03	7.63	6.06	8.86	16.81	10.2	7.51	0	5.15	--	Ank-repeat protein mbp1 [Colletotrichum higginsianum IMI 349063]	-	-	-	-	-	-	-
CH63R_00009	11.0407	0.400924	1	no	-2.04118	0.387562	1	no	0.268817	0.997385	1	no	-11.0339	0.63997	1	no	0	0	0	1.72	3.4	1.2	7.04	11.44	0	2.23	2.26	0	0	3.32	0	4	0	0	1.43	2.48	2.38	0	0	0	--	C6 zinc finger protein [Colletotrichum higginsianum IMI 349063]	-	-	-	-	-	-	GO:0006351//transcription, DNA-templated
CH63R_00010	-0.297469	0.807202	0.952282	no	-0.669251	0.64927	0.871102	no	-1.22669	0.471731	1	no	-12.3627	0.290825	1	no	26.57	0	17.44	24.78	2.44	8.59	10.11	57.54	10.94	16.05	12.98	20.39	20.52	19.06	14.27	23.01	0	0	7.44	3.57	4.79	0	0	0	swnH1	Phytanoyl-CoA dioxygenase [Colletotrichum higginsianum IMI 349063]	-	-	-	-	-	-	GO:0044710//single-organism metabolic process
CH63R_00011	0.451197	0.425061	0.763196	no	-0.363678	0.685927	0.885623	no	-0.748778	0.399116	0.775789	no	-0.0949855	0.21571	0.336564	no	3.09	17.09	33.01	24.54	24.16	24.02	11.78	14.36	44.59	11.22	13.22	30.53	20.91	49.95	16.62	23.45	22.62	5.99	36.44	42.58	37.43	27.84	58.29	22.9	RRP3	ATP-dependent rRNA helicase RRP3 [Colletotrichum higginsianum IMI 349063]	-	-	-	-	GO:0044424//intracellular part	GO:0004386//helicase activity;GO:0042623//ATPase activity, coupled;GO:0097159//organic cyclic compound binding;GO:1901363//heterocyclic compound binding	GO:0008152//metabolic process
CH63R_00012	-0.162756	0.798505	0.948037	no	0.595672	0.742131	1	no	0.511003	0.703246	0.920448	no	-2.58694	0.0145939	0.042169	yes	31.13	16.19	34.98	30.3	19.58	23.64	1.93	0	8.36	4.9	6.2	4.45	5.88	7.28	5.45	4.4	2.47	19.65	15.38	11.24	17.24	7.3	0	0	klp9	Kinesin-like protein [Colletotrichum higginsianum IMI 349063]	-	-	-	-	GO:0005875//microtubule associated complex;GO:0031981//nuclear lumen	GO:0003774//motor activity;GO:0015631//tubulin binding;GO:0032550//purine ribonucleoside binding	GO:0007018//microtubule-based movement
CH63R_00013	1.03166	0.00932922	0.0699949	no	-0.579629	0.421157	0.745153	no	-0.207948	0.684425	0.916738	no	-0.381414	0.130259	0.230622	no	34.49	26.45	33.02	72.38	52.79	66.92	60.18	53.35	29.58	45.13	17.55	33.08	55.49	51.54	50.16	46.67	56.03	33.39	43.27	50.15	52.89	67.21	30.93	14.18	--	hypothetical protein CH63R_00013 [Colletotrichum higginsianum IMI 349063]	-	-	-	-	-	-	-
CH63R_00014	0	1	1	no	0	1	1	no	0	1	1	no	0	1	1	no	0	0	0	0	0	0	0	0	0	0	0	0	0	0	0	0	0	0	0	0	0	0	0	0	--	Antigenic cell wall [Colletotrichum higginsianum IMI 349063]	-	-	-	-	-	-	-
CH63R_00015	0.510208	0.340925	0.699614	no	-0.928691	0.322877	0.66955	no	-0.309197	0.663227	0.906178	no	0.820738	0.34855	0.481202	no	17.24	8.28	22.14	11.53	25.81	30.54	8.56	17.39	29.31	17.65	2.75	8.63	30.39	22.18	24.15	17.04	38.35	6.53	18.99	22.26	15.62	44.49	6.05	49.91	brf1	Brf1-like TBP-binding domain-containing protein [Colletotrichum higginsianum IMI 349063]	-	-	-	-	GO:0043231//intracellular membrane-bounded organelle	GO:0001025//RNA polymerase III transcription factor binding;GO:0003676//nucleic acid binding;GO:0043175//RNA polymerase core enzyme binding;GO:0046914//transition metal ion binding	GO:0001120//protein-DNA complex remodeling;GO:0010468//regulation of gene expression;GO:0015074//DNA integration;GO:0032091//negative regulation of protein binding;GO:0070897//DNA-templated transcriptional preinitiation complex assembly
CH63R_00016	-0.652171	0.500653	0.813831	no	0.612278	0.657683	0.876451	no	-1.61462	0.140098	0.505848	no	-1.89935	0.0160477	0.0455212	yes	28.69	52.81	49.44	28.1	7.9	47.32	24.58	0	41.34	51.99	15.76	33.02	66.47	123.49	57.78	55.9	0	25	59.39	72.21	63.13	30.97	0	21.23	AN7484	hypothetical protein CH63R_00016 [Colletotrichum higginsianum IMI 349063]	-	-	-	-	-	-	-
CH63R_00017	0	1	1	no	0	1	1	no	0	1	1	no	-7.61961	0.426035	1	no	0	0	0	0	0	0	0	0	0	0	0	0	0	0	0	0	0	0	0.59	0	0	0	0	0	--	hypothetical protein CH63R_00017 [Colletotrichum higginsianum IMI 349063]	-	-	-	-	-	-	-
CH63R_00018	-0.0832843	0.966658	0.993956	no	2.80327	0.00136961	0.0175827	yes	2.26103	0.019636	0.167291	no	2.95982	0.00766755	0.0250934	yes	0	8.24	16.54	12.53	0	10.86	6.39	10.39	27.66	113.61	86.12	110.47	51.88	0	18.04	101.81	122.78	110.56	24.64	5.64	27.66	145.02	289.2	16.57	--	hypothetical protein CH63R_00018 [Colletotrichum higginsianum IMI 349063]	-	-	-	-	-	-	-
CH63R_00019	0.200651	0.794398	0.946582	no	-0.294231	0.820281	1	no	-0.665329	0.708886	0.921499	no	-14.9111	0.0086141	0.0274728	yes	18.78	23.05	46.23	17.52	77.61	6.07	35.75	0	25.77	22.68	17.2	10.29	0	33.68	63.03	60.98	0	0	33.98	33.08	25.37	0	0	0	SEC11	Signal peptidase complex catalytic subunit SEC11 [Colletotrichum higginsianum IMI 349063]	Genetic Information Processing	Folding, sorting and degradation	ko03060//Protein export	K13280	GO:0031224//intrinsic component of membrane	GO:0070011//peptidase activity, acting on L-amino acid peptides	GO:0006605//protein targeting;GO:0016485//protein processing
CH63R_00020	0	1	1	no	9.74259	0.952572	1	no	12.5651	0.464628	1	no	-9.58246	0.700119	1	no	0	0	0	0	0	0	0	0	0	0	0	2.57	0	0	0	0	0	18.18	0.91	0.79	0.6	0	0	0	--	hypothetical protein CH63R_00020 [Colletotrichum higginsianum IMI 349063]	-	-	-	-	-	-	-
CH63R_00021	-0.811457	0.0187357	0.119182	no	-0.141202	0.823189	0.94088	no	-0.240821	0.420225	0.788104	no	1.69155	1.21021e-09	2.24528e-08	yes	178.43	204.08	149.25	104.22	81.14	117.64	341.28	426.08	310.22	373.52	276.01	327.58	632.14	512.58	481.44	343.15	424.25	608.76	170.51	210.14	226.7	654.41	769.05	538.3	--	Btb poz-like protein [Colletotrichum higginsianum IMI 349063]	-	-	-	-	-	-	-
CH63R_00022	-0.352032	0.375109	0.724789	no	-0.122028	0.843963	0.950474	no	-0.556185	0.366964	0.753168	no	-0.0512104	0.297603	0.427967	no	54.59	47.96	39.7	26.91	37.6	46.94	31.88	40.3	52.35	35.97	59.08	19.38	62.88	33.37	42.48	22.16	18.14	54.05	26.31	23.73	19.64	23.44	30.04	13.77	--	Hydrolase [Colletotrichum higginsianum IMI 349063]	-	-	-	-	-	GO:0003824//catalytic activity	-
CH63R_00023	-0.605767	0.731452	1	no	1.75997	0.11561	0.390815	no	-0.128658	0.953704	0.989507	no	0.922822	0.630988	0.731341	no	9.66	0	3.96	4.51	4.44	0	4.6	0	33.16	26.27	35.4	66.22	0	17.33	38.93	0	0	51.46	3.03	2.43	10.57	17.39	13	0	--	Sterol desaturase family protein [Colletotrichum higginsianum IMI 349063]	-	-	-	-	GO:0031224//intrinsic component of membrane	GO:0003824//catalytic activity	GO:0006631//fatty acid metabolic process
CH63R_00024	-0.0537693	0.996414	0.998518	no	0.55007	0.123406	0.406403	no	0.881594	0.0737519	0.368421	no	0.848734	0.0750699	0.152305	no	57.64	51.04	73.64	58.19	57.29	60.17	68.75	67.72	85.61	81.97	125.61	117.58	52.83	43.18	55.84	101.88	61.34	116.55	38.97	40.4	44.5	94.5	53	75.58	IML2	Breast cancer protein [Colletotrichum higginsianum IMI 349063]	-	-	-	-	-	-	-
CH63R_00025	0.290699	0.786624	0.945376	no	-1.01012	0.282551	0.629239	no	0.632898	0.589721	0.876432	no	1.50476	0.029538	0.0740899	no	55.74	36.22	8.07	13.76	76.79	31.81	74.9	76.09	60.75	47.53	36.03	21.57	9.5	52.92	66.04	53.24	107.87	38.09	30.85	42.91	36.71	106.17	158.8	48.52	ubc14	Ubiquitin-conjugating enzyme [Colletotrichum higginsianum IMI 349063]	-	-	-	-	-	-	-
CH63R_00026	-0.484553	0.363032	0.716924	no	0.0498374	0.850829	0.952741	no	0.0397379	0.961597	0.989868	no	-0.234379	0.172875	0.286117	no	23.58	23.38	52.1	22.84	23.32	24.64	31.08	28.06	33.61	21.91	34.33	39.77	31.52	24.4	38.97	19.64	28.73	49.17	20.83	26.18	21.48	19.58	34.17	4.47	gyp3	TBC domain-containing protein [Colletotrichum higginsianum IMI 349063]	-	-	-	-	-	-	-
CH63R_00027	0	1	1	no	0	1	1	no	0	1	1	no	0	1	1	no	0	0	0	0	0	0	0	0	0	0	0	0	0	0	0	0	0	0	0	0	0	0	0	0	--	hypothetical protein CH63R_00027 [Colletotrichum higginsianum IMI 349063]	-	-	-	-	-	-	-
CH63R_00028	-1.26003	0.000127815	0.00188368	yes	0.279535	0.425164	0.747648	no	-0.703377	0.199635	0.598345	no	0.229082	0.841571	0.89274	no	614.6	558.76	341.31	235.94	221.98	174.51	181.89	452.17	347.12	332.71	439.23	419.02	293.03	312.49	392.44	231.21	109.58	272.09	119.88	116.95	105.61	202.24	60.5	138.63	--	hypothetical protein CH63R_00028 [Colletotrichum higginsianum IMI 349063]	-	-	-	-	-	-	-
CH63R_00029	-2.21116	1.24886e-05	0.00023801	yes	1.01427	0.392711	0.724276	no	1.08011	0.406089	0.77798	no	-0.856743	0.15072	0.257714	no	151.91	101.07	85.6	23.05	25.21	24.86	15.68	8.49	15.07	46.43	26.81	6.02	10.6	9.85	22.11	5.94	46.83	37.21	23.31	23.95	21.9	9.88	14.77	13.54	GCY1	Aldo/keto reductase [Colletotrichum higginsianum IMI 349063]	Metabolism;Metabolism	Global and overview maps;Lipid metabolism	ko01100//Metabolic pathways;ko00561//Glycerolipid metabolism	K18097;K18097	-	-	GO:0044710//single-organism metabolic process
CH63R_00030	0.107159	0.856996	0.967808	no	1.2681	0.329501	0.673984	no	0.962493	0.451346	0.807602	no	-2.28357	0.0836046	0.165723	no	42.59	52.27	27.96	35.76	46.94	49.59	16.21	0	40.91	66.89	52	18.68	57.57	30.55	11.44	156.76	20.76	16.49	31.65	24.3	18.64	15.32	0	0	nft-1	HIT domain-containing protein [Colletotrichum higginsianum IMI 349063]	-	-	-	-	-	-	-
CH63R_00031	-1.5155	0.613392	1	no	0	1	1	no	14.3615	0.56024	1	no	-13.3961	0.768886	1	no	28.99	0	0	10.14	0	0	0	0	0	0	0	0	0	0	0	0	0	63.15	6.3	3.65	22.39	0	0	0	rpc10	DNA directed RNA polymerase [Colletotrichum higginsianum IMI 349063]	Metabolism;Metabolism;Metabolism;Genetic Information Processing	Global and overview maps;Nucleotide metabolism;Nucleotide metabolism;Transcription	ko01100//Metabolic pathways;ko00230//Purine metabolism;ko00240//Pyrimidine metabolism;ko03020//RNA polymerase	K03009;K03009;K03009;K03009	GO:0044444//cytoplasmic part;GO:0044451//nucleoplasm part;GO:0044452//nucleolar part	GO:0003676//nucleic acid binding;GO:0034062//RNA polymerase activity;GO:0046914//transition metal ion binding	GO:0006383//transcription from RNA polymerase III promoter
CH63R_00032	1.273	0.104114	0.376725	no	-0.101705	0.942012	0.985451	no	-0.241545	0.803187	0.951261	no	-0.871551	0.0772194	0.156068	no	17.73	7.53	10.07	36.25	31.93	17.2	23.36	12.66	22.45	12.35	17.48	24.66	7.9	33.01	27.46	31	14.95	11.88	34.34	45.99	37.37	44.15	0	20.18	SPBC119.15	ATP binding protein [Colletotrichum higginsianum IMI 349063]	-	-	-	-	GO:0044444//cytoplasmic part	GO:0017111//nucleoside-triphosphatase activity;GO:0032550//purine ribonucleoside binding	GO:0007062//sister chromatid cohesion;GO:0016482//cytoplasmic transport;GO:0031503//protein complex localization;GO:0034504//protein localization to nucleus;GO:0035556//intracellular signal transduction
CH63R_00033	0.71807	0.180495	0.512862	no	0.0802098	0.847693	0.951304	no	-0.0787507	0.888281	0.973139	no	1.06684	0.161538	0.271714	no	16.86	19.74	13.2	38.59	15.83	27.5	30.63	28.44	29.96	24.99	47.71	21.42	37.72	22.67	9.26	17.42	19.6	28.93	18.08	20.05	19.23	28.94	74.21	17.01	cwf19	Cell cycle control protein [Colletotrichum higginsianum IMI 349063]	-	-	-	-	GO:0005681//spliceosomal complex	-	-
CH63R_00034	-0.626082	0.341351	0.699849	no	-1.40848	0.132705	0.423257	no	-0.216764	0.710075	0.922155	no	-0.783413	0.0385199	0.090953	no	62.47	20.91	34.95	43.7	13.69	19.28	36.48	125.19	23.38	20.58	46.8	2.33	57.57	118.39	45.75	106.04	31.14	53.6	152.9	240.12	176.49	160.9	22.92	147.06	galA	Arabinogalactan endo-beta-1,4-galactanase [Colletotrichum higginsianum IMI 349063]	-	-	-	-	-	GO:0015925//galactosidase activity	-
CH63R_00035	-0.0572992	0.936777	0.986885	no	1.12474	0.00119499	0.0157628	yes	0.444175	0.408456	0.779934	no	1.74035	1.43817e-05	0.00011667	yes	120.63	133.23	118.78	143.46	119.09	95.58	172.21	251.92	306.24	418.93	519.16	654.57	133.92	102.75	153.86	182.8	161.68	186.85	97.78	76.91	131.17	325.5	324.56	371.87	sym1	Mpv17/PMP22 family protein [Colletotrichum higginsianum IMI 349063]	-	-	-	-	GO:0031224//intrinsic component of membrane	-	-
CH63R_00036	-0.469233	0.00526724	0.0442402	yes	-0.406025	0.333568	0.677735	no	-0.90978	0.0406433	0.262674	no	-0.785085	0.000593109	0.00296639	yes	703.4	721.21	711.99	465.39	539.71	538.27	191.45	207.45	189.44	121.49	173.36	149.17	175.15	187.44	217.12	115.27	67.28	126.01	346.18	275.3	298.43	205.76	84.9	243.18	pgk1	Phosphoglycerate kinase [Colletotrichum higginsianum IMI 349063]	Metabolism;Metabolism;Metabolism;Metabolism;Metabolism;Metabolism	Global and overview maps;Global and overview maps;Global and overview maps;Global and overview maps;Global and overview maps;Carbohydrate metabolism	ko01100//Metabolic pathways;ko01110//Biosynthesis of secondary metabolites;ko01130//Biosynthesis of antibiotics;ko01230//Biosynthesis of amino acids;ko01200//Carbon metabolism;ko00010//Glycolysis / Gluconeogenesis	K00927;K00927;K00927;K00927;K00927;K00927	GO:0043231//intracellular membrane-bounded organelle	GO:0016772//transferase activity, transferring phosphorus-containing groups;GO:0032550//purine ribonucleoside binding	GO:0006006//glucose metabolic process;GO:0006090//pyruvate metabolic process;GO:0006796//phosphate-containing compound metabolic process
CH63R_00037	1.27926	0.446261	0.777149	no	13.9573	0.408118	1	no	0.751063	0.822138	1	no	-14.4339	0.222805	0.344541	no	0	40.97	0	77.85	0	21.59	0	0	0	10.08	10.19	27.45	0	29.94	0	18.07	0	32.32	19.33	8.4	38.67	0	0	0	--	DSS1/SEM1 family protein [Colletotrichum higginsianum IMI 349063]	-	-	-	-	-	-	-
CH63R_00038	0	1	1	no	0	1	1	no	0	1	1	no	0	1	1	no	0	0	0	0	0	0	0	0	0	0	0	0	0	0	0	0	0	0	0	0	0	0	0	0	--	Secreted protein [Colletotrichum higginsianum IMI 349063]	-	-	-	-	-	-	-
CH63R_00039	0	1	1	no	0	1	1	no	0	1	1	no	0	1	1	no	0	0	0	0	0	0	0	0	0	0	0	0	0	0	0	0	0	0	0	0	0	0	0	0	--	hypothetical protein CH63R_00039 [Colletotrichum higginsianum IMI 349063]	-	-	-	-	-	-	-
CH63R_00040	-0.257288	0.663626	0.900015	no	1.19734	0.0986771	0.356491	no	0.910312	0.313274	0.714173	no	0.115165	0.477984	0.602584	no	13.98	9.4	17.21	6.02	13.33	14.61	9.21	0	9.96	16.08	13.29	14.59	7.01	4.34	3.25	6.11	8.84	12.49	11.4	8.39	8.61	7.25	19.53	3.98	HIR3	Transcriptional corepressor of histone genes [Colletotrichum higginsianum IMI 349063]	-	-	-	-	GO:0043231//intracellular membrane-bounded organelle;GO:0043234//protein complex	GO:0003712//transcription cofactor activity	GO:0000278//mitotic cell cycle;GO:0006334//nucleosome assembly;GO:0006342//chromatin silencing;GO:0006354//DNA-templated transcription, elongation;GO:0006357//regulation of transcription from RNA polymerase II promoter
CH63R_00041	-0.284186	0.396684	0.742932	no	-0.0583105	0.983174	0.995136	no	-0.165792	0.720506	0.926399	no	0.826968	0.225839	0.347735	no	93.38	67.89	81.13	65.88	61.62	71.56	71.7	58.27	45.23	56.87	54.61	56.78	86.36	67.55	22.12	58.61	45.89	52.42	63.84	62.41	67.25	59.29	133.02	150.95	BCH1	Bud site selection protein [Colletotrichum higginsianum IMI 349063]	-	-	-	-	GO:0044444//cytoplasmic part	-	-
CH63R_00042	3.06647	0.358219	1	no	-0.59586	0.725985	1	no	-12.1653	0.816207	1	no	0.961834	0.668416	0.762147	no	3.42	0	0	23.94	4.71	0	9.77	15.88	28.17	6.2	12.53	16.88	0	0	13.78	0	0	0	0.99	3.44	14.53	36.93	0	0	--	hypothetical protein CH63R_00042 [Colletotrichum higginsianum IMI 349063]	-	-	-	-	-	-	-
CH63R_00043	1.62673	0.00125287	0.0133607	yes	2.7241	7.31564e-05	0.00160923	yes	1.68202	0.17192	0.561437	no	-0.657945	0.281046	0.410203	no	5.71	14.32	7.66	25.4	22.87	37.24	8.89	7.22	3.2	47.93	61.75	17.91	3	8.37	2.09	1.68	11.38	30.13	3.45	5.22	4	0	4.19	3.84	NOS2	Nitric oxide synthase [Colletotrichum higginsianum IMI 349063]	Metabolism;Metabolism;Metabolism;Cellular Processes;Metabolism	Global and overview maps;Global and overview maps;Amino acid metabolism;Transport and catabolism;Amino acid metabolism	ko01100//Metabolic pathways;ko01110//Biosynthesis of secondary metabolites;ko00330//Arginine and proline metabolism;ko04145//Phagosome;ko00220//Arginine biosynthesis	K13240;K13240;K13240;K13240;K13240	-	GO:0003824//catalytic activity;GO:0032553//ribonucleotide binding	GO:0044271//cellular nitrogen compound biosynthetic process;GO:0044710//single-organism metabolic process
CH63R_00044	13.6603	0.0396123	0.203919	no	0	1	1	no	-0.141083	0.997385	1	no	-11.6765	0.823539	1	no	0	0	0	7.01	17.25	14.58	0	0	0	0	0	0	0	0	10.09	0	9.15	0	5.07	3.78	0.97	0	0	0	GUA1	GMP synthase [Colletotrichum higginsianum IMI 349063]	Metabolism;Metabolism	Global and overview maps;Nucleotide metabolism	ko01100//Metabolic pathways;ko00230//Purine metabolism	K01951;K01951	GO:0044444//cytoplasmic part	GO:0016818//hydrolase activity, acting on acid anhydrides, in phosphorus-containing anhydrides;GO:0032550//purine ribonucleoside binding	GO:0009152//purine ribonucleotide biosynthetic process
CH63R_00045	-1.07687	0.431532	0.765574	no	0.614246	0.532086	0.81109	no	1.25268	0.587044	1	no	1.22371	0.325399	0.456599	no	16.9	3.11	8.32	9.46	2.33	1.64	38.6	0	31.3	21.43	21.66	63.91	0	18.18	0	38.41	0	4.91	4.65	5.1	5.87	36.48	0	0	slc25a26	Mitochondrial carrier [Colletotrichum higginsianum IMI 349063]	-	-	-	-	GO:0031224//intrinsic component of membrane	-	GO:0051234//establishment of localization
CH63R_00046	12.2076	0.387834	1	no	-12.8037	0.401608	1	no	-12.1325	0.677083	1	no	-10.6528	0.882812	1	no	0	0	0	0	6.9	7.29	21.45	0	0	0	0	0	0	13.47	0	0	0	0	2.9	0	1.93	0	0	0	--	Upf0643 protein [Colletotrichum higginsianum IMI 349063]	-	-	-	-	GO:0044444//cytoplasmic part	-	-
CH63R_00047	0.461232	0.0867931	0.341472	no	-0.84301	0.184612	0.51169	no	-0.432863	0.398007	0.775142	no	-1.33028	2.3444e-09	4.13823e-08	yes	107.78	99.2	162.13	152.89	189.71	165.56	102.58	90.31	55.46	43.4	63.05	32	125.72	96.64	108.53	92.36	87.55	65.21	260.02	252.42	265.25	56.55	108.75	143.98	eif3h	Eukaryotic translation initiation factor 3 subunit H [Colletotrichum higginsianum IMI 349063]	Genetic Information Processing	Translation	ko03013//RNA transport	K03247	GO:0043231//intracellular membrane-bounded organelle;GO:0043234//protein complex;GO:0070993//translation preinitiation complex	GO:0008135//translation factor activity, RNA binding	GO:0006412//translation
CH63R_00048	-0.966926	2.33964e-11	1.32176e-09	yes	-1.51488	2.55677e-07	1.25021e-05	yes	-0.526619	0.0609772	0.333056	no	-1.0323	1.44015e-10	3.01715e-09	yes	1787.33	2375.12	1904.46	1003.67	1025.3	1074.83	576.71	670.36	483.81	237.34	177.11	191.23	570.8	424.79	448.69	401.5	295.33	305.76	835.86	797.34	803.38	515.3	395.25	280.77	SAH1	Adenosylhomocysteinase [Colletotrichum higginsianum IMI 349063]	Metabolism;Metabolism	Global and overview maps;Amino acid metabolism	ko01100//Metabolic pathways;ko00270//Cysteine and methionine metabolism	K01251;K01251	GO:0044444//cytoplasmic part	GO:0003824//catalytic activity	GO:0006639//acylglycerol metabolic process;GO:0042219//cellular modified amino acid catabolic process;GO:0046165//alcohol biosynthetic process
CH63R_00049	-0.234308	0.847526	0.965059	no	-0.794312	0.447432	0.760783	no	-1.38981	0.494972	1	no	-1.35307	0.0597944	0.127611	no	25.7	2.96	19.77	6.74	11.06	23.37	18.34	29.81	36.36	5.82	32.35	10.56	0	21.6	19.41	15.65	0	0	21.16	33.95	35.96	0	0	35.65	GOR1	D-isomer specific 2-hydroxyacid dehydrogenase [Colletotrichum higginsianum IMI 349063]	Metabolism;Metabolism;Metabolism	Global and overview maps;Global and overview maps;Carbohydrate metabolism	ko01100//Metabolic pathways;ko01110//Biosynthesis of secondary metabolites;ko00630//Glyoxylate and dicarboxylate metabolism	K00015;K00015;K00015	-	GO:0000166//nucleotide binding;GO:0016614//oxidoreductase activity, acting on CH-OH group of donors	GO:0044710//single-organism metabolic process
CH63R_00050	1.06061	0.119485	0.408027	no	-0.618197	0.586995	0.846242	no	-0.690648	0.489371	0.829945	no	-0.200605	0.195782	0.31374	no	10.56	7.16	5.47	7	12.25	29.12	19.05	2.58	8.01	1.01	9.16	9.14	8.05	11.96	22.39	3.61	8.13	14.53	20.2	16.79	14.16	6	17.95	20.56	--	Negative acting factor [Colletotrichum higginsianum IMI 349063]	-	-	-	-	GO:0043231//intracellular membrane-bounded organelle	GO:0003700//transcription factor activity, sequence-specific DNA binding;GO:0046914//transition metal ion binding	GO:0000501//flocculation via cell wall protein-carbohydrate interaction;GO:0006355//regulation of transcription, DNA-templated
CH63R_00051	-10.9144	0.720872	1	no	0	1	1	no	0	1	1	no	-7.26053	0.426035	1	no	0	5.79	0	0	0	0	0	0	0	0	0	0	0	0	0	0	0	0	0.46	0	0	0	0	0	--	hypothetical protein CH63R_00051 [Colletotrichum higginsianum IMI 349063]	-	-	-	-	-	-	-
CH63R_00052	0	1	1	no	0	1	1	no	0	1	1	no	0	1	1	no	0	0	0	0	0	0	0	0	0	0	0	0	0	0	0	0	0	0	0	0	0	0	0	0	--	hypothetical protein CH63R_00052 [Colletotrichum higginsianum IMI 349063]	-	-	-	-	-	-	-
CH63R_00053	-1.99845	0.0272826	0.157505	no	-1.28464	0.190084	0.518944	no	-2.36083	0.00141582	0.0270524	yes	-4.63664	0.000145378	0.000885545	yes	18.33	23.09	23.75	13.5	0	2.81	33.05	35.82	31.77	34.96	0	6.35	145.29	62.28	42.74	9.4	14.11	25.22	34.49	99.55	43.57	0	0	7.14	BACOVA_02654	Beta-xylosidase [Colletotrichum higginsianum IMI 349063]	-	-	-	-	-	GO:0016787//hydrolase activity	GO:0044238//primary metabolic process
CH63R_00054	-13.9094	4.37284e-06	9.24334e-05	yes	-12.1622	0.078085	1	no	-11.2761	0.472141	1	no	0.428283	0.839463	0.890862	no	5.14	23.64	17.38	0	0	0	1.83	11.92	0	0	0	0	7.44	0	0	0	0	0	1.95	0.97	2.23	6.93	0	0	--	Heterokaryon incompatibility protein [Colletotrichum higginsianum IMI 349063]	-	-	-	-	-	-	-
CH63R_00055	-2.36093	9.53524e-05	0.00145497	yes	-1.39987	0.31839	1	no	-4.22793	0.0104606	0.112504	no	1.53596	0.445319	0.574462	no	41.76	34.35	39.37	11.19	6.12	5.17	12.68	0	20.12	8.05	0	4.38	33.45	9.56	17.89	0	3.25	0	8.75	4.03	3.09	0	0	46.02	--	Oxidoreductase [Colletotrichum higginsianum IMI 349063]	-	-	-	-	-	-	-
CH63R_00056	0	1	1	no	0	1	1	no	0	1	1	no	0	1	1	no	0	0	0	0	0	0	0	0	0	0	0	0	0	0	0	0	0	0	0	0	0	0	0	0	--	Cyclin-dependent kinase 4 [Colletotrichum higginsianum IMI 349063]	-	-	-	-	-	GO:0016772//transferase activity, transferring phosphorus-containing groups	GO:0006796//phosphate-containing compound metabolic process
CH63R_00057	-0.22633	0.66352	0.900015	no	-0.16768	0.907468	0.973993	no	0.194306	0.872449	0.969138	no	-1.21156	0.0295502	0.0740899	no	32.36	51.63	56.65	47.29	36.65	36.28	22.59	3.34	2.96	7.82	13.17	4.73	29.16	1.93	14.48	28.02	15.77	8.35	13.32	21	18.32	0	17.41	5.32	--	Ankyrin unc44 [Colletotrichum higginsianum IMI 349063]	-	-	-	-	-	-	-
CH63R_00058	0.566769	0.465103	0.789818	no	0.256347	0.617056	0.857704	no	-0.0404527	0.964803	0.990447	no	1.06716	0.643342	0.741906	no	61.52	30.88	20.65	78.25	53.93	35.27	55.89	142.75	40.29	70.93	163.88	50.58	80.98	7.52	22.53	0	51.11	56.85	35.62	25.34	37.78	0	0	206.89	--	Caffeine-induced death protein 2 [Colletotrichum higginsianum IMI 349063]	-	-	-	-	-	-	-
CH63R_00059	0.676829	0.0135942	0.0934268	no	-0.62655	0.241353	0.588026	no	-0.473669	0.409177	0.780087	no	-1.58677	1.10137e-05	9.1604e-05	yes	41.08	60.74	56.36	83.86	78.85	90.16	46.15	50	49.9	41.49	32.07	21.04	44.86	43.48	70.52	63.42	19.69	31.29	76.52	77.96	60.83	39.98	21.74	9.96	nat1	Tetratricopeptide [Colletotrichum higginsianum IMI 349063]	-	-	-	-	GO:0005840//ribosome;GO:0031414//N-terminal protein acetyltransferase complex;GO:0043231//intracellular membrane-bounded organelle	GO:0003824//catalytic activity;GO:0008047//enzyme activator activity	GO:1901985//positive regulation of protein acetylation
CH63R_00060	0.723269	0.0502831	0.240059	no	-0.948923	0.377361	0.714281	no	0.269805	0.772702	0.939393	no	0.562511	0.842809	0.893592	no	71.17	111.59	55.15	77.44	167.02	148.31	26.34	61.16	16.28	2.39	36.2	15.17	30.53	7.09	47.77	29.96	38.54	34.45	33.57	25.21	29.51	28.45	53.19	48.75	trp4	Anthranilate phosphoribosyltransferase [Colletotrichum higginsianum IMI 349063]	Metabolism;Metabolism;Metabolism;Metabolism;Metabolism	Global and overview maps;Global and overview maps;Global and overview maps;Global and overview maps;Amino acid metabolism	ko01100//Metabolic pathways;ko01110//Biosynthesis of secondary metabolites;ko01130//Biosynthesis of antibiotics;ko01230//Biosynthesis of amino acids;ko00400//Phenylalanine, tyrosine and tryptophan biosynthesis	K00766;K00766;K00766;K00766;K00766	GO:0044444//cytoplasmic part	GO:0016763//transferase activity, transferring pentosyl groups	-
CH63R_00061	-0.27804	0.537242	0.834764	no	0.437617	0.240992	0.587578	no	-0.730134	0.242071	0.650638	no	0.737258	0.54503	0.660479	no	74.73	51.1	97.23	73.19	55.88	54.89	60.96	99.09	79.11	129.6	97.76	96.55	80.39	45.95	107.5	48.54	27.32	65.11	58.26	53.74	45.75	51.85	163.73	47.39	LCB5	Diacylglycerol kinase catalytic domain-containing protein [Colletotrichum higginsianum IMI 349063]	Metabolism;Metabolism	Global and overview maps;Lipid metabolism	ko01100//Metabolic pathways;ko00600//Sphingolipid metabolism	K04718;K04718	-	GO:0016301//kinase activity	GO:0006796//phosphate-containing compound metabolic process;GO:0007186//G-protein coupled receptor signaling pathway
CH63R_00062	2.06432	0.0421126	0.213169	no	-1.11934	0.280014	0.627763	no	1.03899	0.582947	1	no	-0.93008	0.0393096	0.0923814	no	12.71	0	10.43	35.57	26.27	34.94	78.64	9.83	39.25	11.52	19.4	27.87	0	11.4	17.07	27.52	30.98	0	48.76	45.86	54.8	11.43	51.31	15.68	SPBC9B6.07	Nucleolar protein,Nop52 [Colletotrichum higginsianum IMI 349063]	-	-	-	-	GO:0030684//preribosome	-	-
CH63R_00063	0.146721	0.685299	0.905873	no	-0.0760254	0.962612	0.992076	no	0.874978	0.276111	0.684371	no	0.335429	0.980433	0.987556	no	44.8	46.8	47.68	54.21	60.04	39.94	41.48	28.09	37.38	41.68	19.96	39.82	42.08	26.05	19.51	70.77	44.25	45.71	58.36	42.66	47.67	104.54	29.32	53.75	spk-1	Protein kinase domain protein [Colletotrichum higginsianum IMI 349063]	-	-	-	-	-	GO:0016301//kinase activity	GO:0006796//phosphate-containing compound metabolic process
CH63R_00064	-12.893	0.315585	1	no	-12.8604	0.528378	1	no	-16.0241	0.00893179	0.102263	no	-14.1817	0.135938	0.238434	no	15.63	7.19	0	0	0	0	22.31	0	0	0	0	0	79.2	42.04	78.68	0	0	0	23.75	7.87	24.13	0	0	0	--	hypothetical protein CH63R_00064 [Colletotrichum higginsianum IMI 349063]	-	-	-	-	-	-	-
CH63R_00065	0	1	1	no	0	1	1	no	0	1	1	no	0	1	1	no	0	0	0	0	0	0	0	0	0	0	0	0	0	0	0	0	0	0	0	0	0	0	0	0	--	hypothetical protein CH63R_00065 [Colletotrichum higginsianum IMI 349063]	-	-	-	-	-	-	-
CH63R_00066	9.52487	0.689408	1	no	0.391894	0.744291	1	no	1.24566	0.315891	0.716735	no	-11.2781	0.469919	1	no	0	0	0	0	2.21	0	2.29	7.45	0	0	8.82	3.96	16.28	6.48	0	13.04	17.61	23.32	0.12	4.85	2.48	0	0	0	SPAC869.05c	Sulfate permease [Colletotrichum higginsianum IMI 349063]	-	-	-	-	GO:0031224//intrinsic component of membrane	GO:0015103//inorganic anion transmembrane transporter activity	GO:0008272//sulfate transport;GO:0044763//single-organism cellular process
CH63R_00067	0	1	1	no	0	1	1	no	0	1	1	no	0	1	1	no	0	0	0	0	0	0	0	0	0	0	0	0	0	0	0	0	0	0	0	0	0	0	0	0	--	hypothetical protein CH63R_00067 [Colletotrichum higginsianum IMI 349063]	-	-	-	-	-	-	-
CH63R_00068	-2.32455	0.515375	1	no	-2.04594	0.0532004	0.24124	no	-4.77389	1.94913e-05	0.000956946	yes	-2.34824	0.115963	0.211899	no	3.41	2.1	0	0	0	1.1	16.25	31.69	25.77	6.19	4.17	7.49	29.67	113.28	160.45	11.09	0	0	2.31	24.63	35.59	12.28	0	0	oxdC	Oxalate decarboxylase family bicupin [Colletotrichum higginsianum IMI 349063]	-	-	-	-	-	-	-
CH63R_00069	-4.57824	1.70627e-11	9.81466e-10	yes	-2.63528	8.90777e-07	3.79916e-05	yes	-2.56302	0.00857104	0.0994423	no	-13.77	0.278454	0.407661	no	240.44	274.52	172.31	12.77	4.19	11.81	295.45	324.86	344.56	60.66	44.59	50.05	88.14	73.68	294.21	39.53	11.12	26.52	32.16	1.53	8.22	0	0	0	--	CFEM domain-containing protein [Colletotrichum higginsianum IMI 349063]	-	-	-	-	-	-	-
CH63R_00070	0	1	1	no	11.3332	0.952572	1	no	0	1	1	no	-8.69116	0.498035	1	no	0	0	0	0	0	0	0	0	0	7.74	0	0	0	0	0	0	0	0	1.24	0	0	0	0	0	--	hypothetical protein CH63R_00070 [Colletotrichum higginsianum IMI 349063]	-	-	-	-	-	-	-
CH63R_00071	1.18687	0.0256755	0.151264	no	-0.38679	0.672965	0.882685	no	0.604908	0.458071	0.809888	no	-0.668134	4.37122e-05	0.000311243	yes	5.93	5.46	18.98	19.08	25.32	24.74	28.78	5.5	8.54	12.89	13.03	6.83	41.22	9.57	9.55	30.81	36.85	24.11	100.77	89.24	96.14	70.4	52.65	57.03	--	RNA polymerase rpb1 c-terminal repeat domain-containing protein [Colletotrichum higginsianum IMI 349063]	-	-	-	-	-	-	-
CH63R_00072	0	1	1	no	0	1	1	no	0.448758	0.841587	1	no	7.74584	0.000625021	0.00308934	yes	0	0	0	0	0	0	0	0	0	0	0	0	8.04	11.2	0	0	10.14	16.12	0.2	0	0	0	22.4	20.53	--	Integral membrane protein [Colletotrichum higginsianum IMI 349063]	-	-	-	-	-	-	-
CH63R_00073	0.917206	8.94885e-08	2.67087e-06	yes	0.898703	0.0895228	0.337226	no	0.179462	0.844524	0.962682	no	-1.1617	0.000419633	0.00219944	yes	242.59	320.03	330.92	632.15	511.01	544.25	69.26	32.84	22.89	58.61	112.92	61.5	105.38	48.94	65.14	144.42	92.37	11.74	242.59	282.88	240.75	174.56	130.54	37.39	--	Nuclear pore protein [Colletotrichum higginsianum IMI 349063]	-	-	-	-	-	-	-
CH63R_00074	0	1	1	no	0	1	1	no	0	1	1	no	0	1	1	no	0	0	0	0	0	0	0	0	0	0	0	0	0	0	0	0	0	0	0	0	0	0	0	0	--	nuclear pore protein, partial [Colletotrichum incanum]	-	-	-	-	-	-	-
CH63R_00075	0	1	1	no	0	1	1	no	0	1	1	no	-10.6528	0.68354	1	no	0	0	0	0	0	0	0	0	0	0	0	0	0	0	0	0	0	0	4.83	0	0	0	0	0	--	Salicylate hydroxylase [Colletotrichum higginsianum IMI 349063]	-	-	-	-	-	-	-
CH63R_00076	0	1	1	no	3.08497	0.275924	1	no	13.4072	0.178271	1	no	-9.11201	0.739242	1	no	0	0	0	0	0	0	0	0	3.07	16.23	0	9.82	0	0	0	0	10.91	21.68	1.08	0	0.58	0	0	0	--	Platelet-activating factor acetylhydrolase [Colletotrichum higginsianum IMI 349063]	-	-	-	-	-	GO:0003824//catalytic activity	GO:0006629//lipid metabolic process
CH63R_00077	0	1	1	no	0	1	1	no	0	1	1	no	0	1	1	no	0	0	0	0	0	0	0	0	0	0	0	0	0	0	0	0	0	0	0	0	0	0	0	0	PYRAB05140	Had-superfamily subfamily variant 1 [Colletotrichum higginsianum IMI 349063]	-	-	-	-	-	-	-
CH63R_00078	2.29984	2.41439e-07	6.62283e-06	yes	0.55968	0.570818	0.833112	no	0.721805	0.520136	0.847078	no	-2.27946	5.90853e-07	6.70416e-06	yes	9.21	16.96	31.75	94.09	129.44	61.67	18.41	4.28	3.79	5.01	6.75	27.27	26.68	22.3	0	35.9	10.1	34.78	90.94	165.07	144.38	19.89	14.87	47.71	PHO89	Phosphate transporter [Colletotrichum higginsianum IMI 349063]	-	-	-	-	-	-	GO:0015698//inorganic anion transport;GO:0044763//single-organism cellular process
CH63R_00079	11.573	0.769084	1	no	-1.52448	0.338232	1	no	-15.261	0.10289	1	no	-7.82443	0.426035	1	no	0	0	0	0	0	9.14	0	43.7	77.53	8.53	25.87	7.74	54.54	25.33	37.93	0	0	0	0.68	0	0	0	0	0	--	Uracil permease [Colletotrichum higginsianum IMI 349063]	-	-	-	-	-	-	-
CH63R_00080	0	1	1	no	0	1	1	no	9.76487	0.811122	1	no	6.67677	0.0563614	0.122084	no	0	0	0	0	0	0	0	0	0	0	0	0	0	0	0	0	0	2.61	0.13	0	0	0	0	13.3	MUP1	High-affinity methionine permease [Colletotrichum higginsianum IMI 349063]	-	-	-	-	GO:0031224//intrinsic component of membrane	GO:0046943//carboxylic acid transmembrane transporter activity	-
CH63R_00081	0	1	1	no	0	1	1	no	0	1	1	no	0	1	1	no	0	0	0	0	0	0	0	0	0	0	0	0	0	0	0	0	0	0	0	0	0	0	0	0	--	Isochorismatase hydrolase [Colletotrichum higginsianum IMI 349063]	-	-	-	-	-	-	-
CH63R_00082	0.350913	0.717177	0.918485	no	1.74019	0.00112921	0.0151364	yes	0.697371	0.826798	0.958252	no	2.32115	0.0480847	0.108111	no	11.55	14.88	2.84	12.93	14.32	10.08	23.08	58.95	38.04	60.68	135.36	205.09	0	15.53	27.91	0	0	70.44	1.17	13.37	11.59	24.93	37.29	68.36	pho4	Histidine acid phosphatase [Colletotrichum higginsianum IMI 349063]	Metabolism;Cellular Processes;Metabolism;Metabolism	Global and overview maps;Cell growth and death;Metabolism of cofactors and vitamins;Metabolism of cofactors and vitamins	ko01100//Metabolic pathways;ko04111//Cell cycle - yeast;ko00730//Thiamine metabolism;ko00740//Riboflavin metabolism	K01078;K01078;K01078;K01078	-	GO:0042578//phosphoric ester hydrolase activity	GO:0006796//phosphate-containing compound metabolic process
CH63R_00083	-0.535121	0.519498	0.826697	no	-1.12394	0.581992	1	no	0.254014	0.957059	1	no	-2.12227	0.02304	0.0608052	no	17.45	29.82	9.2	6.98	22.32	9.67	7.12	0	7.7	4.52	2.28	0	7.22	0	0	4.05	4.56	0	23.45	31.37	18.28	6.73	10.06	0	atnL	Capsule polysaccharide biosynthesis protein [Colletotrichum higginsianum IMI 349063]	-	-	-	-	-	-	-
CH63R_00084	-0.547107	0.561909	0.847842	no	-0.880269	0.58355	1	no	14.9383	0.0181997	0.159592	no	-15.376	0.000358224	0.00192994	yes	25.72	27.62	36.93	32.99	5.91	22.88	6.12	39.79	17.65	0	27.48	7.05	0	0	0	20.88	23.51	49.8	46.85	41	39.72	0	0	0	YKL071W	Short-chain dehydrogenase/reductase family oxidoreductase [Colletotrichum higginsianum IMI 349063]	-	-	-	-	-	-	-
CH63R_00085	0	1	1	no	0	1	1	no	0	1	1	no	0	1	1	no	0	0	0	0	0	0	0	0	0	0	0	0	0	0	0	0	0	0	0	0	0	0	0	0	LAE1	TAM domain methyltransferase [Colletotrichum higginsianum IMI 349063]	-	-	-	-	-	-	-
CH63R_00086	-0.111031	0.924747	1	no	-2.41494	0.00792075	0.065738	no	-0.845039	0.570255	0.868018	no	-14.5082	0.000611292	0.00303001	yes	2.97	0	0	1.39	1.36	0	28.29	41.38	30.59	5.39	3.63	9.78	28.69	5.33	3.99	9.65	0	11.51	11.76	27.93	30.22	0	0	0	BACOVA_02654	Glycosyl hydrolase family 43 [Colletotrichum higginsianum IMI 349063]	-	-	-	-	-	GO:0016491//oxidoreductase activity;GO:0016787//hydrolase activity;GO:0046906//tetrapyrrole binding;GO:0046914//transition metal ion binding	GO:0044238//primary metabolic process;GO:0044710//single-organism metabolic process
CH63R_00087	0	1	1	no	0	1	1	no	0	1	1	no	0	1	1	no	0	0	0	0	0	0	0	0	0	0	0	0	0	0	0	0	0	0	0	0	0	0	0	0	--	hypothetical protein CH063_00594, partial [Colletotrichum higginsianum]	-	-	-	-	-	-	-
CH63R_00088	-2.14202	0.277759	0.633857	no	11.2683	0.664778	1	no	0.443454	0.859574	1	no	-7.12928	0.498035	1	no	7.25	10.67	0	4.06	0	0	0	0	0	2.63	0	4.77	0	7.8	11.68	0	26.49	0	0.42	0	0	0	0	0	--	Taurine catabolism dioxygenase [Colletotrichum higginsianum IMI 349063]	-	-	-	-	-	GO:0016491//oxidoreductase activity	GO:0044710//single-organism metabolic process
CH63R_00089	-11.5232	0.206635	1	no	2.52847	0.255447	1	no	11.1548	0.645644	1	no	2.97705	0.194693	0.312421	no	1.05	0	7.78	0	0	0	0	0	4.34	0	7.72	17.32	0	0	0	6.84	0	0	0.76	0	1.22	0	0	15.59	MUP1	Amino acid transporter [Colletotrichum higginsianum IMI 349063]	-	-	-	-	GO:0031224//intrinsic component of membrane	GO:0046943//carboxylic acid transmembrane transporter activity	-
CH63R_00090	-1.56964	0.250786	0.604113	no	0.651	0.385249	0.719218	no	1.54399	0.351393	0.742969	no	0.730344	0.89331	0.93012	no	111.24	29.25	0	37.05	0	10.28	45.37	122.91	21.81	95.97	106.71	95.81	107.38	0	0	51.6	0	261.52	19.17	21.33	36.81	0	128.26	0	--	hypothetical protein CH63R_00090 [Colletotrichum higginsianum IMI 349063]	-	-	-	-	-	-	-
CH63R_00091	-1.46303	0.0682657	0.295714	no	-0.717509	0.228799	0.574838	no	-0.579516	0.152769	0.532115	no	2.17518	1.70917e-08	2.60654e-07	yes	40.17	47.53	38.84	18.06	0	27.84	131.07	193.07	67.92	119.57	55.17	63.69	307.45	277.84	190.68	125.78	272.67	120.82	36.55	46.21	41.54	263.23	138.95	159.21	--	hypothetical protein CH63R_00091 [Colletotrichum higginsianum IMI 349063]	-	-	-	-	-	-	-
CH63R_00092	-1.00331	0.288469	0.643749	no	0.93496	0.281566	0.628732	no	0.696188	0.379035	0.762774	no	2.30349	0.00439756	0.015819	yes	21.37	15.39	6.86	2.6	3.84	15.32	5.3	17.24	9.56	30.3	5.1	25.97	34.97	14.99	22.45	36.2	27.16	53.96	15.06	4.21	12.55	85.23	37.49	34.36	--	Aspartic-type endopeptidase [Colletotrichum higginsianum IMI 349063]	-	-	-	-	-	-	-
CH63R_00093	-0.438572	0.351119	0.708077	no	0.50915	0.282635	0.629239	no	0.883772	0.171897	0.561437	no	0.950458	0.316559	0.447651	no	37.74	72.79	46.45	46.52	30.95	38.36	82.11	37.53	29.6	71.64	90.52	50.24	31.23	53.18	25.34	52.53	82.12	67.86	15.74	9.95	9.71	33.95	14.51	19.95	tap	Alpha beta hydrolase fold family [Colletotrichum higginsianum IMI 349063]	-	-	-	-	-	GO:0003824//catalytic activity	-
CH63R_00094	-0.159769	0.845732	0.96448	no	0.666118	0.505374	0.797434	no	-0.313971	0.723825	0.927187	no	-0.372831	0.313624	0.444874	no	14.08	10.67	8.16	4.64	15.98	8.84	11.83	3.84	17.05	22.51	21.24	8.17	7.2	31.2	26.69	10.76	15.14	26.46	17.63	8.76	16.95	13.41	20.06	0	mirC	ENB1 protein [Colletotrichum higginsianum IMI 349063]	-	-	-	-	-	-	GO:0044763//single-organism cellular process
CH63R_00095	0	1	1	no	0	1	1	no	0	1	1	no	0	1	1	no	0	0	0	0	0	0	0	0	0	0	0	0	0	0	0	0	0	0	0	0	0	0	0	0	--	hypothetical protein CH63R_00095 [Colletotrichum higginsianum IMI 349063]	-	-	-	-	-	-	-
CH63R_00096	-0.210622	0.893696	0.976634	no	1.61627	0.0653959	0.275666	no	1.53674	0.098508	0.431904	no	2.84022	0.170094	1	no	21.6	6.63	35.45	30.23	24.8	0	41.12	16.71	51.88	156.57	79.13	100.65	52.14	48.43	72.51	46.77	78.96	376.44	0.52	1.81	1.39	0	0	26.64	--	hypothetical protein CH63R_00096 [Colletotrichum higginsianum IMI 349063]	-	-	-	-	-	-	-
CH63R_00097	-0.676386	0.806029	1	no	0.837526	0.226306	0.570933	no	0.789046	0.320663	0.720428	no	0.839377	0.442127	0.571876	no	1.53	0	1.89	2.14	0	0	8.75	24.89	6.31	11.11	35.08	25.2	8.88	20.61	33.95	44.78	44.81	20.03	19.19	33.17	14.79	24.81	55.66	39.68	chyD	Asparagine synthase [Colletotrichum higginsianum IMI 349063]	Metabolism;Metabolism;Metabolism	Global and overview maps;Global and overview maps;Amino acid metabolism	ko01100//Metabolic pathways;ko01110//Biosynthesis of secondary metabolites;ko00250//Alanine, aspartate and glutamate metabolism	K01953;K01953;K01953	-	GO:0016884//carbon-nitrogen ligase activity, with glutamine as amido-N-donor;GO:0032550//purine ribonucleoside binding	GO:0006529//asparagine biosynthetic process
CH63R_00098	0	1	1	no	-0.327529	0.889624	1	no	-1.70648	0.321257	0.720428	no	-1.83348	0.00329632	0.0124683	yes	0	0	0	0	0	0	12.26	0	0	5.84	3.93	0	24.88	26	0	0	0	15.59	30.31	50.81	37.31	0	17.34	15.89	fsdH	N-alkane-inducible cytochrome P450 [Colletotrichum higginsianum IMI 349063]	-	-	-	-	-	GO:0004497//monooxygenase activity;GO:0046906//tetrapyrrole binding;GO:0046914//transition metal ion binding	GO:0044710//single-organism metabolic process
CH63R_00099	-10.8324	0.582237	1	no	-1.79577	0.412368	1	no	-2.85105	0.0622618	0.337137	no	-2.57521	0.00324239	0.0123085	yes	5.47	0	0	0	0	0	52.08	0	0	0	0	15	26.41	44.16	44.08	0	0	15.89	46.21	74.37	54.93	0	29.45	0	--	Oxidoreductase [Colletotrichum higginsianum IMI 349063]	-	-	-	-	-	-	-
CH63R_00100	-2.02669	0.00148855	0.0155081	yes	1.3422	0.0844868	0.323494	no	0.222264	0.770587	0.93914	no	0.463019	0.942889	0.963647	no	28.91	37.4	34.62	2.19	9.69	12.89	2.23	10.88	43.43	41.06	32.91	69.38	40.73	46.24	25.18	38.06	42.84	49.93	19.34	13.37	9.65	16.87	12.61	28.91	--	Ankyrin repeat protein [Colletotrichum higginsianum IMI 349063]	-	-	-	-	-	-	-
CH63R_00101	0.264096	0.313164	0.671844	no	0.0725083	0.792621	0.929421	no	-0.115137	0.803044	0.951261	no	-1.01457	0.0125766	0.0374704	yes	71.39	66.69	99.67	92.43	86.6	106.48	51.72	74.17	43.87	86.88	56.59	35.04	70.97	45.86	60.08	62.28	70.11	30.95	97.94	87.42	72.39	5.75	43	78.83	--	C2H2 type zinc finger domain-containing protein [Colletotrichum incanum]	-	-	-	-	-	-	-
CH63R_00102	0	1	1	no	0	1	1	no	0	1	1	no	0	1	1	no	0	0	0	0	0	0	0	0	0	0	0	0	0	0	0	0	0	0	0	0	0	0	0	0	--	hypothetical protein CH63R_00102 [Colletotrichum higginsianum IMI 349063]	-	-	-	-	-	-	-
CH63R_00103	0.326786	0.68088	0.904821	no	0.788768	0.665834	1	no	-1.36887	0.400284	0.776097	no	0.77343	0.684315	0.774577	no	19.38	45.86	13.63	19.37	41.95	37.6	7.9	0	22.79	15.05	15.21	22.76	16.03	29.79	44.6	26.97	0	8.04	10.02	5.57	14.96	29.88	22.34	0	SAV_5210	Duf967 domain protein [Colletotrichum higginsianum IMI 349063]	-	-	-	-	GO:0072379//ER membrane insertion complex	-	-
CH63R_00104	0	1	1	no	0	1	1	no	0	1	1	no	0	1	1	no	0	0	0	0	0	0	0	0	0	0	0	0	0	0	0	0	0	0	0	0	0	0	0	0	--	hypothetical protein CH63R_00104 [Colletotrichum higginsianum IMI 349063]	-	-	-	-	-	-	-
CH63R_00105	-12.3871	0.0552343	1	no	-1.7741	0.189325	0.517609	no	-5.10827	2.5913e-05	0.00119145	yes	-4.1028	0.000556943	0.00280548	yes	5.1	4.69	6.28	0	0	0	21.85	23.67	18.37	0	18.68	0	125.56	96.04	66.77	0	4.66	3.7	28.98	95.64	52.18	0	10.29	0	EG-1	Glucanase [Colletotrichum higginsianum IMI 349063]	Metabolism;Metabolism	Global and overview maps;Carbohydrate metabolism	ko01100//Metabolic pathways;ko00500//Starch and sucrose metabolism	K19357;K19357	GO:0043231//intracellular membrane-bounded organelle;GO:0043232//intracellular non-membrane-bounded organelle	GO:0016279//protein-lysine N-methyltransferase activity;GO:0016798//hydrolase activity, acting on glycosyl bonds;GO:0046914//transition metal ion binding	GO:0016571//histone methylation;GO:0030243//cellulose metabolic process
CH63R_00106	11.2973	0.533478	1	no	-2.97844	0.115983	1	no	11.9428	0.645644	1	no	-10.359	0.914424	1	no	0	0	0	2.54	5.01	0	20.76	25.31	3.74	0	3.33	2.99	0	0	0	11.81	0	0	2.11	1.83	0	0	0	0	--	Serine/threonine-protein kinase [Colletotrichum higginsianum IMI 349063]	-	-	-	-	-	-	-
CH63R_00107	-0.156095	0.840644	0.963244	no	-0.247978	0.781402	0.925162	no	-1.00895	0.307261	0.711107	no	-0.859095	0.0694985	0.143238	no	34.13	86.75	80	81.85	71.63	26.8	51.04	30.16	43.48	23.55	38.69	42.75	61.18	8.74	104.72	15.83	23.76	47.19	67.04	37.63	62.1	43.85	0	48.09	dim-5	Histone-lysine N-methyltransferase [Colletotrichum higginsianum IMI 349063]	Metabolism	Amino acid metabolism	ko00310//Lysine degradation	K11419	GO:0000152//nuclear ubiquitin ligase complex;GO:0005816//spindle pole body	GO:0003723//RNA binding;GO:0016798//hydrolase activity, acting on glycosyl bonds;GO:0018024//histone-lysine N-methyltransferase activity;GO:0042393//histone binding;GO:0043566//structure-specific DNA binding;GO:0046914//transition metal ion binding	GO:0003006//developmental process involved in reproduction;GO:0008608//attachment of spindle microtubules to kinetochore;GO:0030243//cellulose metabolic process;GO:0034397//telomere localization;GO:0034968//histone lysine methylation;GO:0070870//heterochromatin maintenance involved in chromatin silencing;GO:0070920//regulation of production of small RNA involved in gene silencing by RNA
CH63R_00108	0.676138	0.25639	0.610485	no	1.42793	0.231896	0.579138	no	-0.394737	0.657659	0.9051	no	1.22609	0.260371	0.38863	no	43.35	23.27	26.68	42.96	44.79	61.33	5.16	8.38	14.87	22.91	29.77	23.76	26.15	77.74	65.47	64.52	6.6	57.7	34.77	29.09	28.59	9.75	72.89	133.63	--	Ubiquitin domain-containing protein [Colletotrichum higginsianum IMI 349063]	-	-	-	-	-	-	-
CH63R_00109	0.21465	0.199649	0.542476	no	-0.536293	0.194749	0.525329	no	-0.397736	0.282993	0.690594	no	-1.00216	3.35575e-11	7.70433e-10	yes	127.22	131.39	124.69	138.52	144.32	161.95	87.11	104.18	75.83	55.28	75.9	53.01	123.36	80.52	95.06	93.46	79.95	53.5	153.73	165.44	161.33	74.56	92.93	72.4	sec26	Coatomer subunit beta [Colletotrichum higginsianum IMI 349063]	-	-	-	-	GO:0030120//vesicle coat;GO:0030660//Golgi-associated vesicle membrane	-	GO:0015031//protein transport;GO:0016482//cytoplasmic transport
CH63R_00110	0.00874758	0.986763	0.995757	no	3.11173	0.24724	1	no	1.06639	0.637727	1	no	0.801213	0.817532	0.875168	no	19	58.28	0	22.15	21.81	33.79	0	0	6.52	40.15	5.8	10.41	18.34	8.52	0	10.28	0	45.97	34.83	7.97	11	17.09	76.66	0	mnh1	Mago nashi [Colletotrichum higginsianum IMI 349063]	Genetic Information Processing;Genetic Information Processing;Genetic Information Processing	Translation;Transcription;Translation	ko03013//RNA transport;ko03040//Spliceosome;ko03015//mRNA surveillance pathway	K12877;K12877;K12877	GO:0044444//cytoplasmic part	-	-
CH63R_00111	-0.119587	0.870431	0.971622	no	1.0632	0.0423738	0.20615	no	1.11169	0.134638	0.496645	no	1.36825	0.136688	0.239413	no	32.48	47.34	13.33	32.19	16.78	36.77	34.78	50.25	33.43	83.38	81.8	82.35	47.04	32.77	21.81	83.51	69.26	66.83	40.56	34.06	32.4	146.09	120.18	10.01	GID4	Vacuolar import and degradation protein [Colletotrichum higginsianum IMI 349063]	-	-	-	-	-	-	-
CH63R_00112	-0.378597	0.660935	0.898789	no	-0.165458	0.921579	1	no	-2.50842	0.150938	0.528544	no	0.517313	0.68894	0.77814	no	14.92	20.6	15.3	20.88	8.56	9.65	24.85	0	2.56	13.52	6.83	4.09	18.01	23.41	5.01	0	4.55	3.61	21.96	23.79	16.32	60.4	10.04	18.4	TRM11	RNA methylase family protein [Colletotrichum higginsianum IMI 349063]	-	-	-	-	GO:0044444//cytoplasmic part	GO:0008168//methyltransferase activity	GO:0032259//methylation
CH63R_00113	-1.00475	0.236945	0.587669	no	-0.249532	0.885688	1	no	0.00763198	0.997318	1	no	0.74747	0.755476	0.830157	no	24.87	31.69	37.67	13.38	13.17	20.41	0	0	7.87	3.47	0	3.15	0	20.58	7.7	6.21	0	22.22	22.43	31.77	14.77	0	30.88	84.91	--	ribonuclease P 40kDa subunit [Colletotrichum higginsianum]	Genetic Information Processing;Genetic Information Processing	Translation;Translation	ko03013//RNA transport;ko03008//Ribosome biogenesis in eukaryotes	K14530;K14530	-	-	-
CH63R_00114	0.804195	0.366639	0.718003	no	-1.09003	0.439932	1	no	-0.72803	0.561719	0.863655	no	-0.722893	0.1534	0.261574	no	23.44	17.26	11.54	19.68	41.98	29.56	33.46	43.51	9.65	4.25	17.17	19.27	54.31	56.75	0	38.06	8.57	20.42	64.13	27.14	62.44	37.95	37.84	17.34	SPCP1E11.10	Ankyrin repeat protein [Colletotrichum higginsianum IMI 349063]	-	-	-	-	GO:0044444//cytoplasmic part	-	-
CH63R_00115	0.728764	0.089018	0.346258	no	0.432166	0.612341	0.855223	no	0.67062	0.383185	0.764759	no	0.983431	0.190804	0.30811	no	29.5	21.25	20.52	28.71	30.92	58.48	16.48	2.98	30.36	25.56	25.84	15.82	3.71	51.75	33.58	33.32	56.26	52.15	28.68	29.7	19.56	38.07	82.82	33.21	trl1	Fungal tRNA ligase adenylyltransferase [Colletotrichum higginsianum IMI 349063]	-	-	-	-	GO:0019866//organelle inner membrane;GO:0044444//cytoplasmic part	GO:0004112//cyclic-nucleotide phosphodiesterase activity;GO:0032550//purine ribonucleoside binding;GO:0051732//polyribonucleotide kinase activity	GO:0000394//RNA splicing, via endonucleolytic cleavage and ligation;GO:0006397//mRNA processing;GO:0006796//phosphate-containing compound metabolic process;GO:0045727//positive regulation of translation
CH63R_00116	-1.82002	3.11081e-08	1.02873e-06	yes	0.487406	0.132423	0.422709	no	0.180705	0.679992	0.91416	no	2.98196	3.78956e-13	1.10012e-11	yes	230.63	257.68	168.57	46.5	98.5	41.04	439.94	602.9	1225.14	822.96	973.82	1382.75	198.33	363.01	657.13	349.92	449.1	582.04	66.91	55.25	100.3	614.15	398.32	745.1	ish1	Stress response protein [Colletotrichum higginsianum IMI 349063]	-	-	-	-	GO:0043231//intracellular membrane-bounded organelle	-	GO:0022402//cell cycle process
CH63R_00117	0	1	1	no	0	1	1	no	0	1	1	no	-8.98489	0.498035	1	no	0	0	0	0	0	0	0	0	0	0	0	0	0	0	0	0	0	0	1.52	0	0	0	0	0	TH1	Fungal hydrophobin [Colletotrichum higginsianum IMI 349063]	-	-	-	-	-	-	-
CH63R_00118	-0.0509092	0.895986	0.977424	no	0.242154	0.496062	0.793059	no	0.249549	0.610619	0.887947	no	-0.24386	0.00790248	0.0257423	yes	269.48	188.76	202.52	233.56	205.32	198.97	108.94	105.14	159.53	140.43	168.14	133.32	183.02	99.43	120.07	135.52	152.55	190.46	188.65	201.66	174.45	180.18	173.24	123.51	RPT5	26S protease regulatory subunit 6A [Colletotrichum higginsianum IMI 349063]	Genetic Information Processing	Folding, sorting and degradation	ko03050//Proteasome	K03065	GO:0043234//protein complex;GO:0044444//cytoplasmic part	GO:0016787//hydrolase activity;GO:0032550//purine ribonucleoside binding	GO:0019941//modification-dependent protein catabolic process;GO:0043248//proteasome assembly;GO:0045898//regulation of RNA polymerase II transcriptional preinitiation complex assembly
CH63R_00119	-0.485946	0.635433	0.886336	no	-2.16032	0.194504	1	no	-1.93459	0.258062	0.664013	no	-0.233561	0.562087	0.675787	no	32.58	32.71	29.16	20.72	12.24	34.48	67.65	0	24.39	0	10.85	9.74	51.46	7.97	47.72	0	10.83	17.2	28.72	16.4	20.58	31.97	23.91	0	--	Upf0132 domain protein [Colletotrichum higginsianum IMI 349063]	-	-	-	-	-	-	-
CH63R_00120	0.611653	0.0868161	0.341472	no	-0.969888	0.23951	0.587121	no	-1.82984	0.103043	0.44351	no	-1.65858	0.00147474	0.00634927	yes	66.04	80.06	67.4	114.93	90.97	120.33	55.19	74.75	33.16	43.78	23.6	15.89	13.99	90.99	25.95	15.69	11.78	9.36	105.39	131.34	88.92	78.23	13	11.92	--	MYND finger [Colletotrichum higginsianum IMI 349063]	Genetic Information Processing	Translation	ko03010//Ribosome	K02864	GO:0030529//intracellular ribonucleoprotein complex;GO:0043231//intracellular membrane-bounded organelle	-	GO:0022613//ribonucleoprotein complex biogenesis
CH63R_00121	0.439354	0.540374	0.837138	no	-1.05204	0.479245	1	no	-0.407769	0.791975	0.945382	no	0.816957	0.504387	0.624968	no	3.16	4.65	7.78	7.95	5.22	7.97	1.8	2.93	9.1	3.43	1.16	2.08	9.15	1.7	7.63	10.26	0	3.67	5.03	5.09	2.93	13.64	0	9.35	--	MYND finger [Colletotrichum higginsianum IMI 349063]	-	-	-	-	-	-	-
CH63R_00122	0	1	1	no	0	1	1	no	0	1	1	no	0	1	1	no	0	0	0	0	0	0	0	0	0	0	0	0	0	0	0	0	0	0	0	0	0	0	0	0	--	hypothetical protein CH63R_00122 [Colletotrichum higginsianum IMI 349063]	-	-	-	-	-	-	-
CH63R_00123	0	1	1	no	0	1	1	no	0	1	1	no	0	1	1	no	0	0	0	0	0	0	0	0	0	0	0	0	0	0	0	0	0	0	0	0	0	0	0	0	--	hypothetical protein CH63R_00123 [Colletotrichum higginsianum IMI 349063]	-	-	-	-	-	-	-
CH63R_00124	-3.5781	0.0335239	0.181814	no	-1.32902	0.532902	1	no	-0.918991	0.635569	1	no	3.33423	0.0378234	0.0897102	no	23.69	0	18.23	2.07	0	1.44	8.46	6.87	9.14	0	0	9.74	8.58	11.95	5.96	0	5.41	8.6	1.71	0	3.43	15.98	35.86	0	--	hypothetical protein CH63R_00124 [Colletotrichum higginsianum IMI 349063]	-	-	-	-	-	-	-
CH63R_00125	-2.468	0.000313442	0.00415485	yes	-2.37536	0.15264	1	no	13.4089	0.0882803	1	no	-10.2167	0.894442	1	no	49.89	42.09	89.55	11.63	0	21.18	29.68	9.65	0	3.77	3.81	0	0	0	0	0	26.59	6.04	1.2	1.57	0.8	0	0	0	--	C6 zinc finger domain containing protein [Colletotrichum higginsianum IMI 349063]	-	-	-	-	-	-	-
CH63R_00126	-0.81073	0.89669	1	no	9.03159	0.952572	1	no	-12.0835	0.325114	1	no	-9.98963	0.870038	1	no	0	0	2.14	1.22	0	0	0	0	0	1.57	0	0	2.52	0	10.5	0	0	0	1.51	0.87	0.67	0	0	0	--	Zn 2cys6 transcription factor [Colletotrichum higginsianum IMI 349063]	-	-	-	-	-	-	-
CH63R_00127	0	1	1	no	0	1	1	no	0	1	1	no	0	1	1	no	0	0	0	0	0	0	0	0	0	0	0	0	0	0	0	0	0	0	0	0	0	0	0	0	mhpD1	2-oxopent-4-enoate hydratase [Colletotrichum higginsianum IMI 349063]	-	-	-	-	-	-	-
CH63R_00128	0	1	1	no	0	1	1	no	0	1	1	no	0	1	1	no	0	0	0	0	0	0	0	0	0	0	0	0	0	0	0	0	0	0	0	0	0	0	0	0	AGP2	General amino acid permease AGP2 [Colletotrichum higginsianum IMI 349063]	-	-	-	-	GO:0031224//intrinsic component of membrane	GO:0046943//carboxylic acid transmembrane transporter activity	GO:0044763//single-organism cellular process;GO:0051234//establishment of localization
CH63R_00129	0	1	1	no	0	1	1	no	0	1	1	no	0	1	1	no	0	0	0	0	0	0	0	0	0	0	0	0	0	0	0	0	0	0	0	0	0	0	0	0	--	Histidine permease [Colletotrichum higginsianum IMI 349063]	-	-	-	-	-	-	-
CH63R_00130	0.827646	0.00726792	0.0569141	no	1.99694	8.72912e-05	0.00187713	yes	1.5108	0.00479376	0.064985	no	-0.0348533	0.268592	0.397587	no	115.01	169.88	146.79	164.87	207.32	393.95	64.86	26.36	29.22	133.77	174.21	172.76	53.45	110.76	57.19	290.46	192.02	148.44	195.86	150.08	190.74	191.55	80.22	252.1	--	CVNH domain-containing protein [Colletotrichum higginsianum IMI 349063]	-	-	-	-	-	-	-
CH63R_00131	-11.4339	0.229207	1	no	-1.99731	0.368722	1	no	-1.54725	0.680272	1	no	-0.0355946	0.876881	0.918546	no	5.56	0	2.74	0	0	0	6.35	5.16	4.58	4.03	0	0	6.45	2.99	0	0	0	3.23	5.64	2.8	3.87	12.01	0	0	UGA2	NAD-dependent aldehyde dehydrogenase [Colletotrichum higginsianum IMI 349063]	Metabolism;Metabolism;Metabolism;Metabolism;Metabolism;Metabolism	Global and overview maps;Amino acid metabolism;Amino acid metabolism;Amino acid metabolism;Carbohydrate metabolism;Metabolism of cofactors and vitamins	ko01100//Metabolic pathways;ko00350//Tyrosine metabolism;ko00250//Alanine, aspartate and glutamate metabolism;ko00310//Lysine degradation;ko00650//Butanoate metabolism;ko00760//Nicotinate and nicotinamide metabolism	K00135;K00135;K00135;K00135;K00135;K00135	-	GO:0016903//oxidoreductase activity, acting on the aldehyde or oxo group of donors	GO:0044710//single-organism metabolic process
CH63R_00132	0	1	1	no	0	1	1	no	0	1	1	no	-8.26053	0.597144	1	no	0	0	0	0	0	0	0	0	0	0	0	0	0	0	0	0	0	0	0.92	0	0	0	0	0	--	hypothetical protein CH63R_00132 [Colletotrichum higginsianum IMI 349063]	-	-	-	-	-	-	-
CH63R_00133	0	1	1	no	0	1	1	no	0	1	1	no	0	1	1	no	0	0	0	0	0	0	0	0	0	0	0	0	0	0	0	0	0	0	0	0	0	0	0	0	--	hypothetical protein CH63R_00133 [Colletotrichum higginsianum IMI 349063]	-	-	-	-	-	-	-
CH63R_00134	0.517202	0.0354024	0.188555	no	0.666062	0.0172735	0.113138	no	0.406407	0.355878	0.745482	no	-0.208367	0.0132229	0.0389716	yes	56.51	99.34	104.02	150.3	129.75	91.87	77.04	113.41	105.85	149.44	148.25	172.46	58.98	50.67	125.09	87.62	87.47	136.03	91.46	104.3	117.14	98.91	73.97	97.94	ENA5	Potassium/sodium efflux P-type ATPase [Colletotrichum higginsianum IMI 349063]	-	-	-	-	GO:0031224//intrinsic component of membrane	GO:0003824//catalytic activity;GO:0008324//cation transmembrane transporter activity;GO:0032550//purine ribonucleoside binding;GO:0043169//cation binding	GO:0006812//cation transport
CH63R_00135	0	1	1	no	2.80351	0.0924873	1	no	1.71345	0.120168	0.474448	no	3.36502	6.0195e-08	8.3246e-07	yes	0	0	0	0	0	0	0	0	3.22	1.89	8.59	12	7.55	4.21	4.2	16.92	32.39	3.03	2.11	1.57	2.62	19.69	33.65	11.57	--	Nicotinamide n-methyltransferase [Colletotrichum higginsianum IMI 349063]	-	-	-	-	-	-	-
CH63R_00136	0	1	1	no	0	1	1	no	-1.20951	0.658661	1	no	6.122	0.00686713	0.0228933	yes	0	0	0	0	0	0	0	0	0	0	0	0	0	23.52	35.22	0	0	25.4	1.9	0	0	0	35.29	97.04	--	hypothetical protein CH63R_00136 [Colletotrichum higginsianum IMI 349063]	-	-	-	-	-	-	-
CH63R_00137	13.8781	0.35867	1	no	15.9067	0.0327919	1	no	14.9542	0.372881	1	no	7.17203	0.000302164	0.00166712	yes	0	0	0	0	45.17	0	0	0	0	47.53	72.06	64.7	0	0	0	0	0	95.23	1.9	0	0	176.96	0	97.04	--	hypothetical protein CH63R_00137 [Colletotrichum higginsianum IMI 349063]	-	-	-	-	-	-	-
CH63R_00138	0	1	1	no	-3.35399	0.218698	1	no	-10.7786	0.677083	1	no	13.365	0.0670643	0.139476	no	0	0	0	0	0	0	0	18.2	0	1.78	0	0	0	5.27	0	0	0	0	0	0	0	0	31.65	0	FCK2	L-ornithine-N5-monooxygenase [Colletotrichum higginsianum IMI 349063]	-	-	-	-	-	GO:0016491//oxidoreductase activity;GO:0046906//tetrapyrrole binding;GO:0046914//transition metal ion binding	GO:0044710//single-organism metabolic process
CH63R_00139	3.2746	0.0445341	0.221295	no	-1.86228	0.239311	1	no	0.234859	0.911987	1	no	1.62777	0.460482	0.588046	no	4.09	0	0	17.17	13.15	9.26	3.89	25.31	14.03	7.41	0	4.48	0	3.67	10.98	13.28	0	3.96	2.57	3.43	0.53	0	0	20.18	--	F-box domain-containing protein [Colletotrichum higginsianum IMI 349063]	-	-	-	-	-	-	-
CH63R_00140	-2.42306	0.182946	0.51692	no	12.0327	0.205521	1	no	0	1	1	no	1.25744	0.580178	0.689903	no	17.43	0	0	0	2.4	0.85	0	0	0	3.16	7.98	1.43	0	0	0	0	0	0	1.64	4.83	2.36	0	21.11	0	--	F-box domain-containing protein [Colletotrichum higginsianum IMI 349063]	-	-	-	-	-	-	-
CH63R_00141	0	1	1	no	0	1	1	no	-14.8073	0.000835949	0.0181157	yes	-11.6196	0.485819	1	no	0	0	0	0	0	0	0	0	0	0	0	0	34.14	34.6	17.27	0	0	0	0.16	4.32	4.96	0	0	0	P450-3	cytochrome P450 [Colletotrichum higginsianum IMI 349063]	-	-	-	-	-	-	-
CH63R_00142	0	1	1	no	0	1	1	no	-13.1877	0.472141	1	no	-10.7676	0.912393	1	no	0	0	0	0	0	0	0	0	0	0	0	0	27.99	0	0	0	0	0	0	2.43	2.8	0	0	0	--	Citrinin biosynthesis oxydoreductase CtnB [Colletotrichum higginsianum IMI 349063]	-	-	-	-	-	-	-
CH63R_00143	0	1	1	no	0	1	1	no	-14.4525	0.00355287	0.0525075	no	-10.9019	0.653164	1	no	0	0	0	0	0	0	0	0	0	0	0	0	12.44	20.22	34.6	0	0	0	0.93	1.08	3.73	0	0	0	ASPCADRAFT_517149	Cytochrome P450 4A10 [Colletotrichum higginsianum IMI 349063]	-	-	-	-	-	-	-
CH63R_00144	0	1	1	no	0	1	1	no	-14.487	0.0688771	1	no	-9.79766	0.733649	1	no	0	0	0	0	0	0	0	0	0	0	0	0	6.7	24.9	37.29	0	0	0	0.34	2.33	0	0	0	0	ccsA	Beta-ketoacyl synthase domain-containing protein [Colletotrichum higginsianum IMI 349063]	-	-	-	-	-	-	-
CH63R_00145	7.73697	0.689408	1	no	0	1	1	no	0	1	1	no	-7.88671	0.975884	1	no	0	0	0	0	0.64	0	0	0	0	0	0	0	0	0	0	0	0	0	0.71	0	0	0	0	0	lepA	Hybrid PKS-NRPS protein [Colletotrichum higginsianum IMI 349063]	-	-	-	-	-	-	-
CH63R_00146	0	1	1	no	0	1	1	no	-12.7121	0.18189	1	no	-10.8481	0.796013	1	no	0	0	0	0	0	0	0	0	0	0	0	0	9	2.79	8.34	0	0	0	0	3.13	2.4	0	0	0	aclL	Benzoate 4-monooxygenase cytochrome P450 [Colletotrichum higginsianum IMI 349063]	-	-	-	-	-	GO:0016491//oxidoreductase activity;GO:0046906//tetrapyrrole binding;GO:0046914//transition metal ion binding	GO:0044710//single-organism metabolic process
CH63R_00147	0	1	1	no	-10.4985	0.679695	1	no	-15.4907	0.000357169	0.00952086	yes	-11.9525	0.479738	1	no	0	0	0	0	0	0	4.34	0	0	0	0	0	44.07	45.03	49.03	0	0	0	0.66	5.36	5.87	0	0	0	--	Nucleoside-diphosphate-sugar epimerase [Colletotrichum higginsianum IMI 349063]	-	-	-	-	-	-	-
CH63R_00148	0	1	1	no	0	1	1	no	-11.7056	0.0131129	0.130008	no	-8.33688	0.760037	1	no	0	0	0	0	0	0	0	0	0	0	0	0	4.9	1.71	3.41	0	0	0	0.09	0.64	0.24	0	0	0	FUB1	PKSN polyketide synthase for alternapyrone biosynthesis protein [Colletotrichum higginsianum IMI 349063]	-	-	-	-	-	-	-
CH63R_00149	0	1	1	no	0	1	1	no	0	1	1	no	-10.9634	0.632545	1	no	0	0	0	0	0	0	0	0	0	0	0	0	0	0	0	0	0	0	0	0	5.99	0	0	0	--	hypothetical protein CH63R_00149 [Colletotrichum higginsianum IMI 349063]	-	-	-	-	-	-	-
CH63R_00150	0	1	1	no	-11.835	0.528378	1	no	13.4134	0.275525	1	no	-10.6528	0.956289	1	no	0	0	0	0	0	0	10.96	0	0	0	0	0	0	0	0	18.7	14.03	0	0	4.83	0	0	0	0	--	Transcription activator for actt3 protein [Colletotrichum higginsianum IMI 349063]	-	-	-	-	-	-	-
CH63R_00151	0	1	1	no	0	1	1	no	-12.7042	0.677083	1	no	-10.184	0.688264	1	no	0	0	0	0	0	0	0	0	0	0	0	0	0	20.02	0	0	0	0	1.62	1.87	0	0	0	0	--	hypothetical protein CH63R_00151 [Colletotrichum higginsianum IMI 349063]	-	-	-	-	-	-	-
CH63R_00152	0	1	1	no	0	1	1	no	-12.7759	0.240273	1	no	-10.0768	0.960319	1	no	0	0	0	0	0	0	0	0	0	0	0	0	7.37	3.42	10.25	0	0	0	0	1.28	1.96	0	0	0	micA	Peptide synthase protein [Colletotrichum higginsianum IMI 349063]	-	-	-	-	-	-	-
CH63R_00153	0	1	1	no	0	1	1	no	-0.349782	0.883818	1	no	-9.23681	0.720475	1	no	0	0	0	0	0	0	0	0	0	0	0	0	4.94	9.18	0	11.08	0	0	0.49	0	1.32	0	0	0	galD	Rhamnolipids biosynthesis 3-oxoacyl-[acyl-carrier-protein] reductase 2 [Colletotrichum chlorophyti]	-	-	-	-	-	GO:0003824//catalytic activity	GO:0044710//single-organism metabolic process
CH63R_00154	0	1	1	no	-10.6499	0.679695	1	no	-2.7693	0.138754	0.502765	no	-11.8057	0.367227	1	no	0	0	0	0	0	0	0	4.82	0	0	0	0	18.06	27.96	0	6.75	0	0	0.45	6.28	4.01	0	0	0	pyr3	Phoma betae P450 monooxygenase No.2 [Colletotrichum higginsianum IMI 349063]	-	-	-	-	-	-	-
CH63R_00155	0	1	1	no	0	1	1	no	-10.7621	0.667875	1	no	-9.18818	0.809127	1	no	0	0	0	0	0	0	0	0	0	0	0	0	5.21	0	0	0	0	0	0.26	0.45	1.04	0	0	0	TP	MFS transporter [Colletotrichum higginsianum IMI 349063]	-	-	-	-	-	-	GO:0044763//single-organism cellular process
CH63R_00156	-3.79693	7.84362e-08	2.38602e-06	yes	-2.36073	0.0270824	0.154377	no	-1.87517	0.17189	0.561437	no	-13.0407	0.0167214	0.0470924	yes	46.06	40.7	63.49	0	6.34	4.47	15.78	47.03	18.96	8.35	0	7.57	13.34	27.26	7.42	2.99	10.1	0	8.8	5.1	11.38	0	0	0	YOR378W	Major facilitator superfamily transporter [Colletotrichum higginsianum IMI 349063]	-	-	-	-	-	-	GO:0044763//single-organism cellular process
CH63R_00157	0	1	1	no	0	1	1	no	0	1	1	no	0	1	1	no	0	0	0	0	0	0	0	0	0	0	0	0	0	0	0	0	0	0	0	0	0	0	0	0	spk-1	SRPK2 bound unphosphorylated [Colletotrichum higginsianum IMI 349063]	-	-	-	-	-	GO:0016301//kinase activity	GO:0006796//phosphate-containing compound metabolic process
CH63R_00158	-1.21302	0.0595094	0.27063	no	1.01475	0.0884075	0.333844	no	0.576985	0.378673	0.762611	no	1.26575	0.13937	0.242917	no	51.38	19.8	38.24	11.7	18.11	17.39	13.65	44.36	31.98	73.62	59.09	49.12	58.83	80.36	33.69	77.61	100.46	79.82	14.88	15.04	12.92	45.14	57.87	0	--	Phospholipid-translocating ATPase [Colletotrichum higginsianum IMI 349063]	-	-	-	-	GO:0016020//membrane	GO:0016491//oxidoreductase activity;GO:0046872//metal ion binding;GO:0097159//organic cyclic compound binding;GO:1901363//heterocyclic compound binding	GO:0015914//phospholipid transport
CH63R_00159	-0.61288	0.28374	0.639661	no	0.800832	0.210264	0.54886	no	-0.722498	0.354133	0.745463	no	-0.0580846	0.293335	0.423331	no	10.71	23.36	9.76	12.76	8.2	7.7	6.79	9.2	10.61	15.81	11.62	18.91	14.93	16	14.38	11.59	4.35	11.52	12.69	12.78	17.61	10.7	16.01	14.67	DNF3	Phospholipid-transporting ATPase [Colletotrichum higginsianum IMI 349063]	-	-	-	-	GO:0031224//intrinsic component of membrane	GO:0005548//phospholipid transporter activity;GO:0016491//oxidoreductase activity;GO:0032550//purine ribonucleoside binding;GO:0046906//tetrapyrrole binding;GO:0046914//transition metal ion binding	GO:0015914//phospholipid transport;GO:0044710//single-organism metabolic process
CH63R_00160	-2.83927	0.00197543	0.0196323	yes	-4.49324	0.0113184	1	no	-3.58123	0.0539066	0.310003	no	-2.14989	0.0173245	0.0483875	yes	57.38	67.6	39.55	9.63	0	13.36	39.32	21.3	33.07	4.16	0	0	66.47	24.7	9.25	0	8.39	0	97.68	41.59	80.63	49.55	0	0	An14g02170	Cutinase [Colletotrichum higginsianum IMI 349063]	-	-	-	-	-	GO:0052689//carboxylic ester hydrolase activity	-
CH63R_00161	0.128233	0.769928	0.940107	no	0.571743	0.166051	0.4805	no	0.834538	0.139436	0.504664	no	1.31248	0.00356114	0.0132699	yes	45.57	23.79	21.76	27.59	33.73	38.27	31.07	47.34	29.4	51.76	54.8	53.68	49.24	29.27	27.39	68.46	57.18	63.21	25.99	27.39	20.74	69.73	43.92	70.44	vps901	Guanine nucleotide exchange factor vps9 [Colletotrichum higginsianum IMI 349063]	-	-	-	-	-	-	-
CH63R_00162	-1.38267	0.387635	0.73684	no	-0.996334	0.587914	1	no	-11.7773	0.404224	1	no	-10.3987	0.719002	1	no	5.22	0	12.85	6.09	0	0.84	4.97	0	10.75	7.88	0	0	0	7.02	3.51	0	0	0	2.27	0.44	1.34	0	0	0	--	Filamentous hemagglutinin family outer membrane protein [Colletotrichum higginsianum IMI 349063]	-	-	-	-	-	-	-
CH63R_00163	-0.0503778	0.962037	0.992681	no	0.00769491	0.79751	0.930893	no	0.386176	0.491312	0.830966	no	0.291621	0.78328	0.850012	no	259.71	177.46	295.42	269.76	260.18	177.51	342.66	520.42	328.03	406.38	428.77	362.33	370.36	518.64	118.87	702.77	237.32	377.12	202.48	395.13	421.52	297.29	397.01	553.13	axe1	Cutinase [Colletotrichum higginsianum IMI 349063]	-	-	-	-	-	GO:0003824//catalytic activity	-
CH63R_00164	1.00286	0.299342	0.65674	no	0.607376	0.741488	1	no	-0.371901	0.735772	0.932049	no	1.37483	0.127726	0.227668	no	2.32	14.98	2.86	8.13	17.61	14.66	3.32	0	14.35	8.42	12.77	5.73	30.29	12.5	32.77	41.51	0	16.88	6.22	16.38	13.01	37.63	37.52	17.2	--	Alkaline serine protease [Colletotrichum higginsianum IMI 349063]	-	-	-	-	-	-	-
CH63R_00165	-1.27387	0.555498	1	no	-1.45542	0.546005	1	no	-11.4409	0.672437	1	no	-13.8267	0.0119771	0.0360306	yes	4.48	0	11.02	0	2.06	4.35	0	20.78	6.15	0	0	9.82	4.32	4.02	0	0	0	0	9.94	15.78	17.87	0	0	0	--	clavaminate synthase-like protein [Colletotrichum incanum]	-	-	-	-	GO:0043231//intracellular membrane-bounded organelle	GO:0046914//transition metal ion binding	GO:0006355//regulation of transcription, DNA-templated
CH63R_00166	-0.277184	0.692407	0.90811	no	-0.207235	0.78112	0.925048	no	0.857028	0.310227	0.712627	no	-2.08436	0.00149779	0.00642138	yes	28.19	16.83	52.52	45.84	14.69	19.96	23.93	10.61	23.53	17.95	22.33	10.02	15.45	24.59	15.34	29.69	52.92	17.7	31.87	24.16	28.83	8.22	6.15	5.64	WOR2	C6 zinc finger protein [Colletotrichum higginsianum IMI 349063]	-	-	-	-	-	-	GO:0006351//transcription, DNA-templated
CH63R_00167	0.809891	0.0465359	0.226848	no	-1.15428	0.142635	0.440858	no	-1.29151	0.148344	0.523603	no	-4.26867	3.44169e-05	0.00025169	yes	46.88	35.06	57.7	88.14	82.75	73.91	58.56	40.79	69.36	29.2	8.05	38.55	76.38	67	41.31	19.03	5.36	51.06	113.88	88.49	102.37	15.81	0	0	xylB	zinc-binding dehydrogenase [Colletotrichum higginsianum IMI 349063]	-	-	-	-	-	GO:0003824//catalytic activity;GO:0043169//cation binding	GO:0044710//single-organism metabolic process
CH63R_00168	-2.29172	0.0842258	0.335621	no	-0.240647	0.901163	0.972481	no	-0.628633	0.55218	0.858398	no	-0.0230154	0.532095	0.649434	no	1.09	5.33	4.45	1.52	0	0.7	8.27	8.4	1.49	6.56	4.64	4.17	2.1	5.84	16.04	4.7	6.61	4.2	7.86	2.91	6.29	0	8.76	8.03	--	Pfs domain-containing protein [Colletotrichum higginsianum IMI 349063]	-	-	-	-	-	-	-
CH63R_00169	0	1	1	no	0	1	1	no	12.6356	0.401795	1	no	-12.182	0.316498	1	no	0	0	0	0	0	0	0	0	0	0	0	0	0	0	0	10.08	0	9.01	7.41	2.34	4.19	0	0	0	--	LysM domain-containing protein [Colletotrichum higginsianum IMI 349063]	-	-	-	-	-	-	-
CH63R_00170	-8.55714	0.720872	1	no	0	1	1	no	8.79225	0.811122	1	no	-11.397	0.0955219	0.182887	no	0	0	1.13	0	0	0	0	0	0	0	0	0	0	0	0	0	0	1.33	4.84	1.84	1.41	0	0	0	PCH_Pc12g07500	Mutanase [Colletotrichum higginsianum IMI 349063]	-	-	-	-	-	-	-
CH63R_00171	0	1	1	no	9.07682	0.952572	1	no	0	1	1	no	-9.84025	0.986547	1	no	0	0	0	0	0	0	0	0	0	0	0	1.62	0	0	0	0	0	0	1	0.99	0.76	0	0	0	--	Glycosyl hydrolase family 18 [Colletotrichum higginsianum IMI 349063]	-	-	-	-	-	-	-
CH63R_00172	-0.213721	0.863114	0.970099	no	-0.887728	0.689178	1	no	-11.9256	0.577203	1	no	-14.1789	0.00275879	0.0107611	yes	11.57	10.65	10.68	2.02	17.93	8.42	8.26	0	5.95	0	5.3	2.38	0	11.67	0	0	0	0	20.09	16.01	19.54	0	0	0	--	hypothetical protein CH63R_00172 [Colletotrichum higginsianum IMI 349063]	-	-	-	-	-	-	-
CH63R_00173	-9.60115	0.582237	1	no	0	1	1	no	0	1	1	no	-8.97537	0.809127	1	no	2.33	0	0	0	0	0	0	0	0	0	0	0	0	0	0	0	0	0	0.22	0.39	0.9	0	0	0	--	F-box domain-containing protein [Colletotrichum higginsianum IMI 349063]	-	-	-	-	-	-	-
CH63R_00174	11.5887	0.208933	1	no	1.5012	0.141422	0.439197	no	2.77138	0.066115	0.349264	no	5.73401	3.74673e-09	6.36823e-08	yes	0	0	0	7.23	0	2.01	5.9	4.8	12.76	13.11	22.71	30.59	5.99	0	4.16	43.63	22.67	3	0.45	1.56	0.8	33.47	16.68	99.41	ATR2	Cytochrome P450 [Colletotrichum higginsianum IMI 349063]	-	-	-	-	-	GO:0016491//oxidoreductase activity;GO:0046906//tetrapyrrole binding;GO:0046914//transition metal ion binding	GO:0044710//single-organism metabolic process
CH63R_00175	11.1653	0.531258	1	no	0	1	1	no	0	1	1	no	12.1153	0.215277	1	no	0	0	0	4.62	2.27	0	0	0	0	0	0	0	0	0	0	0	0	0	0	0	0	0	13.31	0	PUG1	Rta1 domain-containing protein [Colletotrichum higginsianum IMI 349063]	-	-	-	-	GO:0031224//intrinsic component of membrane	-	-
CH63R_00176	0.19787	0.873806	0.973049	no	-2.97528	0.280868	1	no	-2.05307	0.33225	1	no	-10.28	0.526866	1	no	5.66	3.47	1.55	5.28	0.87	6.1	0	2.92	5.18	0	0	1.03	0	13.53	2.53	2.04	0	1.83	1.18	1.58	0.97	0	0	0	UGT80A2	Sterol glucosyltransferase [Colletotrichum higginsianum IMI 349063]	-	-	-	-	-	GO:0016757//transferase activity, transferring glycosyl groups	GO:0030258//lipid modification
CH63R_00177	-2.18014	0.0203485	0.125898	no	0.997389	0.496133	1	no	-1.52431	0.389044	0.770618	no	-0.292632	0.499351	0.620901	no	5.53	14	18.72	2.9	2.86	2.68	3.95	0	7.11	5.01	11.39	5.68	14.01	14.87	0	0	0	10.04	13.71	8	9.61	0	0	25.57	Fuca1	alpha-L-fucosidase [Colletotrichum higginsianum IMI 349063]	-	-	-	-	-	GO:0003824//catalytic activity	GO:0019318//hexose metabolic process
CH63R_00178	1.23337	0.0151159	0.101032	no	3.00473	4.74092e-07	2.1794e-05	yes	2.23496	0.00759174	0.091421	no	3.92794	9.0526e-06	7.6562e-05	yes	40.14	12.93	24.7	35.1	81.55	66.2	14.32	9.31	18.59	149.08	97.39	92.4	5.81	18.89	12.12	71.68	55.02	46.63	1.74	4.04	0.39	32.49	24.3	37.12	--	Paired amphipathic helix protein sin3a [Colletotrichum higginsianum IMI 349063]	-	-	-	-	-	-	-
CH63R_00179	1.68248	0.238004	0.589166	no	1.83645	0.032533	0.174032	no	14.6209	0.00599771	0.0768733	no	4.82669	0.00436154	0.0157081	yes	3.85	4.73	0	5.39	15.92	6.23	18.33	11.92	2.64	46.53	32.92	38.01	0	0	0	8.34	18.77	48.48	1.3	0	0.5	41.58	0	9.5	--	hypothetical protein CH63R_00179 [Colletotrichum higginsianum IMI 349063]	-	-	-	-	-	-	-
CH63R_00180	1.48136	0.579091	1	no	-1.18032	0.726602	1	no	-2.34048	0.345953	1	no	1.13559	0.241289	0.366225	no	2.79	0	0	6.51	1.28	0	0	0	3.83	1.69	0	0	13.47	0	3.75	0	3.4	0	6.2	6.09	8.26	30.13	15.02	0	--	glycoside hydrolase subgroup catalytic core [Colletotrichum tofieldiae]	-	-	-	-	-	-	-
CH63R_00181	0.427983	0.773244	0.940746	no	-0.596192	0.679567	1	no	-3.64767	0.0635558	0.341289	no	-2.43356	0.0213614	0.057148	no	1.67	1.54	2.06	2.34	2.31	2.44	19.12	0	3.45	7.58	4.6	2.75	4.85	9.01	20.23	2.72	0	0	11.27	10.54	11.63	0	0	6.19	--	Saponin hydrolase [Colletotrichum higginsianum IMI 349063]	-	-	-	-	-	GO:0003824//catalytic activity	-
CH63R_00182	-9.58246	0.651177	1	no	0.643208	0.693573	1	no	10.28	0.811122	1	no	0.814478	0.692531	0.780774	no	2.3	0	0	0	0	0	0	5.34	0	8.34	0	0	0	0	0	3.73	0	0	1.83	5.21	1.33	6.21	0	8.51	--	phosphotransferase enzyme family protein [Colletotrichum higginsianum IMI 349063]	-	-	-	-	-	-	-
CH63R_00183	-0.393829	0.648479	0.891457	no	-0.725473	0.564306	0.830237	no	-1.97153	0.294003	1	no	0.71744	0.540765	0.657048	no	12.29	9.32	19.58	6.07	11.95	13.33	16.51	16.77	2.98	2.62	14.56	4.75	2.09	5.83	11.65	2.35	2.64	0	8.37	8.73	13.4	23.41	0	26.74	--	Histidine kinase group protein [Colletotrichum higginsianum IMI 349063]	-	-	-	-	-	-	GO:0006796//phosphate-containing compound metabolic process
CH63R_00184	0.00933182	0.969823	0.994214	no	9.32942	0.952572	1	no	-11.0061	0.667875	1	no	-10.7027	0.824286	1	no	12.79	0	2.62	4.47	5.87	5.17	0	0	0	1.93	0	0	6.17	0	0	0	0	0	3.39	1.61	0	0	0	0	qutD	Sugar transporter [Colletotrichum higginsianum IMI 349063]	-	-	-	-	GO:0031224//intrinsic component of membrane	GO:0022857//transmembrane transporter activity	GO:0044763//single-organism cellular process;GO:0044765//single-organism transport
CH63R_00185	-0.282523	0.656246	0.897033	no	-0.263687	0.821395	0.94088	no	-0.343263	0.537653	0.854469	no	0.101195	0.733611	0.813682	no	17.75	25.67	39.01	20.4	27.07	20.3	47.06	50.01	9.13	24.12	27.86	36.48	34.88	39.22	38.3	39.11	34.76	14.73	21.47	18.51	23.74	44.47	5.12	18.76	PPR1	fungal specific transcription factor domain-containing protein [Colletotrichum higginsianum IMI 349063]	-	-	-	-	GO:0043231//intracellular membrane-bounded organelle	GO:0003676//nucleic acid binding;GO:0046914//transition metal ion binding	GO:0006355//regulation of transcription, DNA-templated
CH63R_00186	0.185162	0.594956	0.867525	no	-0.489732	0.378029	0.714281	no	0.870653	0.186682	0.585234	no	0.328433	0.761094	0.83433	no	29.33	36.72	23.11	37.76	22.63	40.98	30.15	24.5	50.72	31.89	25.79	17.36	15.29	23.67	21.27	36.2	36.45	37.48	24.03	21.85	25.82	22.16	33.15	34.72	acu-15	Fungal specific transcription factor [Colletotrichum higginsianum IMI 349063]	-	-	-	-	GO:0043231//intracellular membrane-bounded organelle	GO:0046914//transition metal ion binding	GO:0006355//regulation of transcription, DNA-templated
CH63R_00187	1.82993	0.468817	1	no	-3.41722	0.0499992	1	no	-4.19508	2.48704e-09	5.02614e-07	yes	-4.64167	0.00109996	0.00498984	yes	3.08	0	0	0	0	10.95	11.72	23.8	4.22	3.72	0	0	255.5	231.79	78.51	16.66	11.25	2.98	14.85	69.19	54.25	5.54	0	0	CBH-1	Glucanase [Colletotrichum higginsianum IMI 349063]	Metabolism;Metabolism	Global and overview maps;Carbohydrate metabolism	ko01100//Metabolic pathways;ko00500//Starch and sucrose metabolism	K01225;K01225	-	GO:0016798//hydrolase activity, acting on glycosyl bonds;GO:0030247//polysaccharide binding	GO:0030243//cellulose metabolic process
CH63R_00188	-0.081824	0.866299	0.971413	no	0.0112602	0.904495	0.973109	no	0.266843	0.742841	0.93325	no	-0.0425912	0.21031	0.330197	no	68.98	48.7	51.17	60.81	45.56	53.17	48.56	52.62	58.35	49.65	53.64	57.49	60.2	22.88	22.84	49.09	20.72	57.63	48.01	49.94	53.99	25.5	38.13	83.89	SFH1	Snf5/smarcb1/ini1 [Colletotrichum higginsianum IMI 349063]	-	-	-	-	GO:0005694//chromosome;GO:0044444//cytoplasmic part;GO:0070603//SWI/SNF superfamily-type complex	-	GO:0006281//DNA repair;GO:0006338//chromatin remodeling;GO:0006354//DNA-templated transcription, elongation;GO:0010564//regulation of cell cycle process;GO:0034728//nucleosome organization
CH63R_00189	0	1	1	no	0	1	1	no	0	1	1	no	0	1	1	no	0	0	0	0	0	0	0	0	0	0	0	0	0	0	0	0	0	0	0	0	0	0	0	0	--	hypothetical protein CH63R_00189 [Colletotrichum higginsianum IMI 349063]	-	-	-	-	-	-	-
CH63R_00190	0	1	1	no	0	1	1	no	0	1	1	no	0	1	1	no	0	0	0	0	0	0	0	0	0	0	0	0	0	0	0	0	0	0	0	0	0	0	0	0	--	Riboflavin aldehyde-forming enzyme [Colletotrichum higginsianum IMI 349063]	-	-	-	-	-	-	-
CH63R_00191	-0.58411	0.402979	0.747489	no	1.77725	0.00774292	0.0647521	no	1.27611	0.0559396	0.318333	no	0.73299	0.427625	0.558087	no	20.71	19.82	10.2	6.95	14.83	12.06	16.56	11.53	15.35	25.52	74.34	49.04	21.59	15.6	40.04	48.42	42.39	96.23	31.66	39.19	26.54	98.35	26.75	36.77	--	Protein kinase [Colletotrichum higginsianum IMI 349063]	-	-	-	-	-	-	-
CH63R_00192	0.970609	0.30235	0.659556	no	2.62534	0.0285028	0.159699	no	-0.245869	0.876165	1	no	0.170099	0.955734	0.972436	no	3.83	0	11.79	13.4	7.92	9.29	0	0	13.8	39.93	26.32	18.9	0	10.31	11.58	3.11	7	8.35	2.63	4.34	2.22	10.34	0	0	ygaY	Major facilitator superfamily transporter [Colletotrichum higginsianum IMI 349063]	-	-	-	-	-	-	GO:0044763//single-organism cellular process
CH63R_00193	0	1	1	no	0	1	1	no	0	1	1	no	0	1	1	no	0	0	0	0	0	0	0	0	0	0	0	0	0	0	0	0	0	0	0	0	0	0	0	0	--	hypothetical protein CH63R_00193 [Colletotrichum higginsianum IMI 349063]	-	-	-	-	-	-	-
CH63R_00194	0	1	1	no	0	1	1	no	0	1	1	no	0	1	1	no	0	0	0	0	0	0	0	0	0	0	0	0	0	0	0	0	0	0	0	0	0	0	0	0	--	Hsp70 family chaperone [Colletotrichum higginsianum IMI 349063]	-	-	-	-	-	-	-
CH63R_00195	-0.747004	0.708326	1	no	15.9603	1.42079e-07	7.86221e-06	yes	5.1886	1.38505e-05	0.000708006	yes	5.83502	3.21867e-11	7.42475e-10	yes	6.73	0	0	2.69	1.32	0	0	0	0	62.71	66.91	61.65	0	2.59	3.87	90.54	80.83	64.22	2.23	0.97	0.37	31.13	108.64	64.02	patC	MFS drug efflux [Colletotrichum higginsianum IMI 349063]	-	-	-	-	GO:0031224//intrinsic component of membrane	GO:0032550//purine ribonucleoside binding	GO:0044763//single-organism cellular process
CH63R_00196	-0.21694	0.715339	0.917966	no	-1.60478	0.0306959	0.167059	no	-0.0239013	0.920726	0.981578	no	-0.21894	0.2185	0.339565	no	56.69	40.13	57.25	44.74	68.08	19.74	103.75	26.98	62.83	18.44	21.3	23.9	71.56	54.74	23.42	51.92	53.13	42.21	48.81	32.19	47.69	31.38	46.93	32.26	Qpctl	Peptide hydrolase [Colletotrichum higginsianum IMI 349063]	-	-	-	-	-	GO:0016787//hydrolase activity;GO:0043169//cation binding	-
CH63R_00197	0	1	1	no	0	1	1	no	0	1	1	no	0	1	1	no	0	0	0	0	0	0	0	0	0	0	0	0	0	0	0	0	0	0	0	0	0	0	0	0	--	Nuclear pore protein-like protein [Colletotrichum higginsianum IMI 349063]	-	-	-	-	-	-	-
CH63R_00198	-0.537716	0.829506	1	no	0.13445	0.916438	1	no	-3.45363	0.0855026	1	no	4.08796	0.21423	0.334899	no	7.81	0	0	0	5.38	0	16.73	9.07	0	28.32	0	0	16.97	21.02	31.47	6.34	0	0	1.7	0	0	0	0	28.91	fadB	3-hydroxyacyl-CoA dehydrogenase [Colletotrichum higginsianum IMI 349063]	-	-	-	-	-	GO:0016614//oxidoreductase activity, acting on CH-OH group of donors;GO:0043168//anion binding;GO:0048037//cofactor binding	GO:0032787//monocarboxylic acid metabolic process
CH63R_00199	-1.11016	0.438706	0.771637	no	0.387365	0.723162	0.901044	no	1.04529	0.44474	0.801931	no	1.39609	0.24431	0.369814	no	3.74	1.38	14.74	0	4.12	5.08	2.14	6.95	10.78	2.71	10.97	12.31	6.5	8.05	3.01	2.43	16.42	17.39	1.84	2.26	3.18	8.08	0	11.08	--	Serine/threonine protein phosphatase [Colletotrichum higginsianum IMI 349063]	-	-	-	-	-	-	-
CH63R_00200	0.0922337	0.902664	0.980132	no	-0.629122	0.567572	0.83173	no	-0.596141	0.515374	0.843753	no	1.40937	0.370577	0.503141	no	4.25	6.71	4.49	8.5	5.02	2.95	10.4	8.46	10	2.2	14.46	2	8.79	16.34	19.57	7.89	11.1	10.58	4.13	2.14	2.34	0	4.9	17.97	isp	Pfs domain-containing protein [Colletotrichum higginsianum IMI 349063]	-	-	-	-	-	-	-
CH63R_00201	-0.401363	0.894435	1	no	-1.14752	0.397108	1	no	-0.175097	0.842972	0.962527	no	2.55707	0.0391396	0.0920536	no	1.82	1.68	0	0	0	2.65	2.6	21.13	11.25	3.3	5	7.49	23.73	12.25	7.33	11.83	13.31	13.22	6.46	0.46	4.22	9.83	22.05	33.68	--	Protein kinase-like protein [Metarhizium robertsii ARSEF 23]	-	-	-	-	-	-	-
CH63R_00202	0.0470466	0.868334	0.971622	no	0.477209	0.738141	1	no	0.659852	0.717133	1	no	0.380524	0.814057	0.872689	no	11.95	5.5	22.07	16.72	9.61	14.5	11.38	0	10.25	14.44	9.12	6.55	5.77	5.36	4.01	6.47	14.56	2.89	17.16	13.54	16.15	5.38	48.24	7.37	SPBC4F6.11c	Asparagine synthase [Colletotrichum higginsianum IMI 349063]	-	-	-	-	GO:0043231//intracellular membrane-bounded organelle;GO:0044444//cytoplasmic part	-	GO:0006528//asparagine metabolic process
CH63R_00203	0.0724204	0.935293	0.986885	no	0.0339382	0.865075	0.957267	no	0.749117	0.567611	0.866642	no	0.410979	0.973209	0.982627	no	8.79	1.62	6.49	3.69	7.26	6.82	12.54	20.39	3.62	20.7	8.05	8.67	10.18	4.73	7.08	17.12	9.63	10.21	6.87	7.96	11.87	14.22	21.28	0	--	Carboxylic ester hydrolase [Colletotrichum higginsianum IMI 349063]	-	-	-	-	-	-	-
CH63R_00204	0.72824	0.682749	0.905403	no	9.32942	0.952572	1	no	0	1	1	no	-9.17991	0.834966	1	no	2.1	3.87	0	1.47	4.34	4.08	0	0	0	0	1.93	0	0	0	0	0	0	0	0.15	1.59	0	0	0	0	CYP51	14-alpha sterol demethylase Cyp51A [Colletotrichum higginsianum IMI 349063]	Metabolism;Metabolism;Metabolism;Metabolism	Global and overview maps;Global and overview maps;Global and overview maps;Lipid metabolism	ko01100//Metabolic pathways;ko01110//Biosynthesis of secondary metabolites;ko01130//Biosynthesis of antibiotics;ko00100//Steroid biosynthesis	K05917;K05917;K05917;K05917	-	GO:0016491//oxidoreductase activity;GO:0016741//transferase activity, transferring one-carbon groups;GO:0046906//tetrapyrrole binding;GO:0046914//transition metal ion binding	GO:0044710//single-organism metabolic process
CH63R_00205	-0.265734	0.846786	0.965059	no	0.98005	0.399977	1	no	-1.31131	0.403941	0.777719	no	1.24683	0.557672	0.67143	no	2.65	1.63	0	0.62	1.22	1.72	5.05	2.05	0.91	7.22	5.67	2.91	0	17.85	1.78	1.44	6.47	0	0.45	1.11	1.2	0	0	6.55	DNF3	Phospholipid-transporting ATPase [Colletotrichum higginsianum IMI 349063]	-	-	-	-	GO:0016020//membrane	GO:0046872//metal ion binding	GO:0015914//phospholipid transport
CH63R_00206	0	1	1	no	10.1378	0.952572	1	no	-10.9537	0.816207	1	no	-10.9268	0.98188	1	no	0	0	0	0	0	0	0	0	0	0	0	3.38	5.95	0	0	0	0	0	0.6	2.07	3.17	0	0	0	mug89	LEM3/CDC50 family protein [Colletotrichum higginsianum IMI 349063]	-	-	-	-	-	-	-
CH63R_00207	-0.173297	0.99001	0.996136	no	-0.46463	0.779669	1	no	0.238308	0.872402	1	no	-10.7085	0.986547	1	no	0	0	17.67	0	0	15.67	0	8.33	29.55	9.75	0	17.7	0	4.83	28.91	5.83	13.12	20.85	1.82	1.81	1.39	0	0	0	--	hypothetical protein CH63R_00207 [Colletotrichum higginsianum IMI 349063]	-	-	-	-	-	-	-
CH63R_00208	0.279259	0.778739	0.942996	no	-0.693988	0.584619	1	no	-2.97034	0.220784	1	no	0.324911	0.869933	0.913045	no	6.49	10.24	2.28	6.49	1.28	15.3	21.18	0	11.45	3.36	15.29	1.52	16.12	0	7.47	3.01	0	0	7.11	4.67	4.65	0	0	20.58	--	LOW QUALITY PROTEIN: PHD-finger domain-containing protein [Colletotrichum higginsianum IMI 349063]	-	-	-	-	-	-	-
CH63R_00209	-0.346173	0.491885	0.80854	no	0.140057	0.865001	0.957267	no	-0.408135	0.608301	0.886346	no	-1.36672	0.00185182	0.00772546	yes	44.16	54.87	67.94	41.7	53.23	36.42	50.43	0	25	28	24.26	30.86	35.17	32.67	26.68	35.85	16.14	19.24	43.47	48.9	49.44	11.92	26.73	16.34	Sugct	CoA-transferase family III [Colletotrichum higginsianum IMI 349063]	-	-	-	-	-	GO:0003824//catalytic activity	-
CH63R_00210	2.24713	0.58142	1	no	-0.0380113	0.917706	1	no	0.323241	0.769696	0.93914	no	1.6529	0.0184487	0.0508932	no	0.95	0	0	1.34	1.32	1.85	0	0	17.69	6.92	8.74	1.57	24.88	10.27	15.38	12.4	31.41	19.41	9.67	8.17	9.95	20.61	38.53	28.25	--	CoA-transferase family III [Colletotrichum higginsianum IMI 349063]	-	-	-	-	-	-	-
CH63R_00211	-0.37877	0.555244	0.845092	no	-1.5226	0.00645565	0.0567698	no	0.703062	0.240216	0.647884	no	0.612896	0.559123	0.672683	no	23.22	14.25	29.44	16.73	13.57	21.16	106.46	42.44	44.89	26.77	24.48	16.2	63.16	43.53	31.17	36.55	59.15	128.73	37.58	28.33	30.42	49.36	51.11	46.85	--	Arsenite efflux transporter [Colletotrichum higginsianum IMI 349063]	-	-	-	-	-	-	-
CH63R_00212	0.924993	0.522595	0.827717	no	0.282547	0.960837	1	no	-13.7359	0.400019	1	no	-11.6165	0.978545	1	no	15.22	0	14.98	42.58	0	14.76	8.69	0	0	0	5.57	5	0	40.93	0	0	0	0	1.76	7.66	0	0	0	0	--	Transcription initiation protein [Colletotrichum higginsianum IMI 349063]	Genetic Information Processing	Transcription	ko03022//Basal transcription factors	K03124	-	GO:0008134//transcription factor binding;GO:0046914//transition metal ion binding	GO:0010468//regulation of gene expression
CH63R_00213	0.386185	0.324105	0.682209	no	1.01411	0.0399939	0.198833	no	0.896916	0.13045	0.490331	no	1.26153	0.031313	0.077425	no	59.47	66.26	61.64	109.48	62.52	72.88	49.15	58.1	99.86	144.62	134.71	138.96	67.99	63.15	69.34	106.72	102.97	163.62	59.81	53.57	46.52	67.57	176.85	138.94	sua7	Transcription factor TFIIB [Colletotrichum higginsianum IMI 349063]	Genetic Information Processing	Transcription	ko03022//Basal transcription factors	K03124	GO:0032993//protein-DNA complex;GO:0043231//intracellular membrane-bounded organelle	GO:0000991//transcription factor activity, core RNA polymerase II binding;GO:0001132//RNA polymerase II transcription factor activity, TBP-class protein binding;GO:0008134//transcription factor binding;GO:0008135//translation factor activity, RNA binding;GO:0046914//transition metal ion binding	GO:0001112//DNA-templated transcriptional open complex formation;GO:0001173//DNA-templated transcriptional start site selection;GO:0006355//regulation of transcription, DNA-templated;GO:0006412//translation;GO:0043388//positive regulation of DNA binding;GO:0070897//DNA-templated transcriptional preinitiation complex assembly
CH63R_00214	-0.088735	0.944428	0.988737	no	0.0256673	0.944837	0.985998	no	0.476892	0.724784	0.927659	no	-0.620641	0.104248	0.196208	no	32.83	17	30.3	24.4	14.13	36.82	32.22	14.28	14.78	14.87	35.7	11.81	5.94	16.56	8.26	16.66	11.25	14.9	23.46	26.85	22.97	16.61	8.28	22.77	rsc7	Chromatin remodeling complex subunit [Colletotrichum higginsianum IMI 349063]	-	-	-	-	GO:0070603//SWI/SNF superfamily-type complex	GO:0042623//ATPase activity, coupled	GO:0006338//chromatin remodeling;GO:0006354//DNA-templated transcription, elongation;GO:0006886//intracellular protein transport;GO:0033554//cellular response to stress
CH63R_00215	0	1	1	no	0	1	1	no	0	1	1	no	0	1	1	no	0	0	0	0	0	0	0	0	0	0	0	0	0	0	0	0	0	0	0	0	0	0	0	0	--	nuclear localization protein [Colletotrichum tofieldiae]	-	-	-	-	-	-	-
CH63R_00216	-0.174912	0.78421	0.945376	no	0.656129	0.166187	0.480535	no	0.782009	0.0724037	0.365382	no	2.02575	1.91576e-11	4.55718e-10	yes	98.19	101.1	155.68	48.9	144.44	121.1	261.35	46.34	171.29	156.81	335.27	262.72	226.54	125.35	160.88	237.79	334.59	309.34	109.61	119.79	116.93	314.35	591.08	504.84	mug80	Meiotically up-regulated 80 protein [Colletotrichum higginsianum IMI 349063]	-	-	-	-	GO:0043231//intracellular membrane-bounded organelle;GO:0043234//protein complex	GO:0019887//protein kinase regulator activity;GO:0019900//kinase binding	GO:0010508//positive regulation of autophagy
CH63R_00217	-0.0149892	0.993153	0.996908	no	-1.16727	0.726411	1	no	11.0611	0.811122	1	no	-12.0061	0.540355	1	no	11.85	3.63	0	0	0	15.32	0	0	8.13	0	3.62	0	0	0	0	6.41	0	0	4.86	5.96	1.52	0	0	0	--	Nefa-interacting nuclear protein [Colletotrichum higginsianum IMI 349063]	-	-	-	-	-	-	-
CH63R_00218	-0.284825	0.665813	0.900781	no	0.263962	0.822707	0.94088	no	-0.661467	0.55701	0.861437	no	-2.21789	0.00345661	0.0129675	yes	23.66	49.77	30.5	25.22	29.49	30.6	22.52	0	37.1	14.29	35.07	22.23	22.84	24.24	9.07	18.29	4.12	13.09	34.08	42.53	36.53	24.32	0	0	tim54	Tim complex component tim54 [Colletotrichum higginsianum IMI 349063]	-	-	-	-	-	-	-
CH63R_00219	0.339151	0.170285	0.494435	no	-0.463704	0.426477	0.748248	no	0.348334	0.528479	0.850609	no	-0.563321	0.00113095	0.00510844	yes	90.01	72.1	100.52	125.93	112.51	93.79	80.9	58.01	41.17	57.38	45.79	27.41	74.82	76.22	46.99	67.66	73.11	111.34	103.87	106.13	102.63	85.45	33.63	92.49	cot-1	Serine/threonine-protein kinase cot-1 [Colletotrichum higginsianum IMI 349063]	-	-	-	-	GO:0005933//cellular bud;GO:0030427//site of polarized growth;GO:0043231//intracellular membrane-bounded organelle;GO:0044448//cell cortex part	GO:0004672//protein kinase activity;GO:0005515//protein binding;GO:0032550//purine ribonucleoside binding	GO:0006464//cellular protein modification process;GO:0006796//phosphate-containing compound metabolic process;GO:0006970//response to osmotic stress;GO:0007017//microtubule-based process;GO:0007117//budding cell bud growth;GO:0030866//cortical actin cytoskeleton organization;GO:0031505//fungal-type cell wall organization;GO:0032065//cortical protein anchoring;GO:0051512//positive regulation of un…
CH63R_00220	-1.29133	0.287376	0.643119	no	-0.303093	0.870365	1	no	-1.97277	0.291876	1	no	-0.582876	0.315509	0.446886	no	27.43	29.45	5.63	0	18.89	6.65	26.11	0	4.71	12.42	12.56	0	19.86	12.3	46.03	0	0	19.92	13.57	16.11	25.59	0	36.9	0	Sf3a2	Splicing factor 3A subunit 2 [Colletotrichum higginsianum IMI 349063]	Genetic Information Processing	Transcription	ko03040//Spliceosome	K12826	GO:0005684//U2-type spliceosomal complex;GO:0044444//cytoplasmic part	GO:0003676//nucleic acid binding;GO:0046914//transition metal ion binding	-
CH63R_00221	-11.2992	0.445903	1	no	-4.882	3.98926e-05	0.000954068	yes	-5.19904	0.000366887	0.00969072	yes	1.17706	0.683734	0.774301	no	3.39	0	4.17	0	0	0	82.27	125.86	38.38	0	0	8.36	63.82	41.04	122.89	0	6.2	0	3.19	1.71	7.2	0	27.36	0	--	Archaeal flagellin n-terminal-like domain-containing protein [Colletotrichum higginsianum IMI 349063]	-	-	-	-	-	-	-
CH63R_00222	-10.4164	0.516858	1	no	-0.233401	0.929587	1	no	-12.8416	0.178968	1	no	-12.5611	0.0516067	0.114182	no	4.1	0	0	0	0	0	8.77	0	0	3.71	3.75	0	0	13.77	8.25	0	0	0	6.37	4.64	7.12	0	0	0	--	glycosyl hydrolase family 43 [Colletotrichum higginsianum IMI 349063]	-	-	-	-	-	GO:0016787//hydrolase activity	GO:0044238//primary metabolic process
CH63R_00223	12.5419	0.404704	1	no	2.24197	0.346676	1	no	-0.257151	0.786038	0.943908	no	0.740277	0.780232	0.848512	no	0	0	0	9.01	8.88	0	9.2	0	0	5.84	5.9	31.78	18.66	121.32	25.95	94.15	35.33	9.36	29.38	60	55.96	34.77	208.02	0	--	EC90 protein [Colletotrichum higginsianum IMI 349063]	-	-	-	-	-	-	-
CH63R_00224	0	1	1	no	0	1	1	no	-1.14244	0.71156	1	no	0	1	1	no	0	0	0	0	0	0	0	0	0	0	0	0	0	9.36	0	0	4.24	0	0	0	0	0	0	0	--	Phytanoyl-dioxygenase [Colletotrichum higginsianum IMI 349063]	-	-	-	-	-	-	-
CH63R_00225	-0.234145	0.792454	0.946443	no	-1.42643	0.0829127	0.320129	no	-1.036	0.163714	0.549084	no	0.418424	0.787954	0.852511	no	15.62	5.75	5.13	7.28	7.17	8.08	53.52	24.16	27.87	18.87	15.26	5.14	75.4	25.21	62.92	37.2	30.45	12.1	12.66	16.77	12.06	39.34	8.41	7.7	LAC12	Hexose transporter protein [Colletotrichum higginsianum IMI 349063]	-	-	-	-	GO:0031224//intrinsic component of membrane	GO:0022857//transmembrane transporter activity	GO:0044763//single-organism cellular process;GO:0051234//establishment of localization
CH63R_00226	0.271023	0.715315	0.917966	no	-1.30819	0.243635	0.590866	no	-1.06121	0.188743	0.587877	no	0.24825	0.675626	0.767627	no	29.56	14.84	13.23	22.56	22.21	24.77	15.34	37.41	19.36	14.61	12.3	2.21	50.59	46.98	97.41	61.08	24.56	7.8	22.17	25.7	27.49	14.5	65.07	9.94	--	C6 zinc finger domain containing protein [Colletotrichum higginsianum IMI 349063]	-	-	-	-	-	-	-
CH63R_00227	-0.231878	0.835895	0.960683	no	-1.78356	0.0110401	0.0850101	no	-1.6153	0.0574716	0.322558	no	-0.327479	0.6092	0.713393	no	10.58	19.47	14.2	0	26.49	11.19	38.43	40.15	63.33	12.19	21.13	7.9	44.55	38.79	38.72	6.24	14.06	19.54	8.35	13.07	11.13	25.94	0	0	--	Glycoside hydrolase [Colletotrichum higginsianum IMI 349063]	-	-	-	-	GO:1902494//catalytic complex	GO:0015925//galactosidase activity	GO:0044238//primary metabolic process
CH63R_00228	-0.741893	0.718754	0.918974	no	11.7977	0.443909	1	no	-0.129768	0.968428	1	no	0.0231763	0.697532	0.785068	no	1.24	2.29	9.18	3.48	1.71	2.41	0	0	0	0	4.55	6.13	10.8	0	5.01	0	0	14.45	4.5	2.5	2.88	0	10.04	0	fap1	Fructosyl amino acid [Colletotrichum higginsianum IMI 349063]	Metabolism;Metabolism;Cellular Processes;Metabolism	Global and overview maps;Amino acid metabolism;Transport and catabolism;Amino acid metabolism	ko01100//Metabolic pathways;ko00260//Glycine, serine and threonine metabolism;ko04146//Peroxisome;ko00310//Lysine degradation	K00306;K00306;K00306;K00306	-	-	-
CH63R_00229	-0.882831	0.305723	0.663378	no	0.320283	0.838647	1	no	-12.9955	0.0925599	1	no	-1.90495	0.146012	0.251679	no	6.63	24.4	12.23	8.11	5.71	9.64	14.19	0	5.12	15.01	9.1	0	0	17.83	6.67	0	0	0	5.88	5.42	5.44	4.47	0	0	--	C6 transcription factor [Colletotrichum higginsianum IMI 349063]	-	-	-	-	-	-	-
CH63R_00230	0	1	1	no	0	1	1	no	0	1	1	no	0	1	1	no	0	0	0	0	0	0	0	0	0	0	0	0	0	0	0	0	0	0	0	0	0	0	0	0	--	Cupin domain protein [Colletotrichum higginsianum IMI 349063]	-	-	-	-	-	-	-
CH63R_00231	-1.63826	0.59745	1	no	0.361944	0.95982	1	no	-11.6514	0.491883	1	no	-7.94642	0.659922	1	no	0	1.65	2.21	0	1.24	0	2.56	0	0	0	3.29	0	0	9.65	0	0	0	0	0.39	0	0.35	0	0	0	moxY	LOW QUALITY PROTEIN: Flavin-binding monooxygenase [Colletotrichum higginsianum IMI 349063]	-	-	-	-	-	-	-
CH63R_00232	-9.35902	0.651177	1	no	10.2208	0.776402	1	no	0.271147	0.997385	1	no	-9.67948	0.91921	1	no	1.97	0	0	0	0	0	0	0	0	3.58	0	0	0	2.66	0	3.21	0	0	0.71	0.99	0.76	0	0	0	PTR2	Di/tri peptide transporter 2 [Colletotrichum higginsianum IMI 349063]	-	-	-	-	GO:0031224//intrinsic component of membrane	-	GO:0015833//peptide transport
CH63R_00233	3.63891	0.197184	1	no	-14.1236	0.0968615	1	no	-15.0621	0.063715	1	no	-12.1495	0.718348	1	no	3.04	0	0	8.52	29.35	0	34.76	0	18.79	0	0	0	61.7	40.93	0	0	0	0	7.05	3.06	3.52	0	0	0	--	Glutathione-dependent formaldehyde-activating enzyme [Colletotrichum higginsianum IMI 349063]	-	-	-	-	-	GO:0016829//lyase activity	-
CH63R_00234	0	1	1	no	0	1	1	no	-11.6469	0.816207	1	no	-7.43741	0.426035	1	no	0	0	0	0	0	0	0	0	0	0	0	0	0	9.62	0	0	0	0	0.52	0	0	0	0	0	--	C6 transcription factor [Colletotrichum higginsianum IMI 349063]	-	-	-	-	-	-	-
CH63R_00235	0	1	1	no	0	1	1	no	0	1	1	no	0	1	1	no	0	0	0	0	0	0	0	0	0	0	0	0	0	0	0	0	0	0	0	0	0	0	0	0	mfs1	Sugar transporter [Colletotrichum higginsianum IMI 349063]	-	-	-	-	GO:0016020//membrane	GO:0022857//transmembrane transporter activity	GO:0044765//single-organism transport
CH63R_00236	0	1	1	no	9.77588	0.952572	1	no	-12.9694	0.270708	1	no	-11.1943	0.682336	1	no	0	0	0	0	0	0	0	0	0	2.63	0	0	8.42	15.64	0	0	0	0	1.47	2.19	3.37	0	0	0	--	ATP-dependent DNA helicase pif1 [Colletotrichum higginsianum IMI 349063]	-	-	-	-	GO:0043231//intracellular membrane-bounded organelle	GO:0003676//nucleic acid binding;GO:0004386//helicase activity;GO:0046914//transition metal ion binding	GO:0006259//DNA metabolic process;GO:0006351//transcription, DNA-templated;GO:0032392//DNA geometric change
CH63R_00237	-11.8662	0.493568	1	no	-11.9658	0.571444	1	no	0	1	1	no	-9.35902	0.614859	1	no	5.83	5.37	0	0	0	0	0	0	12	0	0	0	0	0	0	0	0	0	0.84	0	1.13	0	0	0	--	C6 transcription factor [Colletotrichum higginsianum IMI 349063]	-	-	-	-	-	-	-
CH63R_00238	-1.2036	0.71249	1	no	-9.98963	0.680743	1	no	0	1	1	no	-10.9873	0.770801	1	no	2.96	0	3.65	0	0	2.87	0	0	3.05	0	0	0	0	0	0	0	0	0	2.14	2.24	1.71	0	0	0	An18g01740	Cyanide hydratase [Colletotrichum higginsianum IMI 349063]	Metabolism	Metabolism of other amino acids	ko00460//Cyanoamino acid metabolism	K10675	-	GO:0016787//hydrolase activity	-
CH63R_00239	-11.7593	0.272391	1	no	0	1	1	no	0	1	1	no	-11.0945	0.685045	1	no	0	10.4	0	0	0	0	0	0	0	0	0	0	0	0	0	0	0	0	2.25	2.13	2.18	0	0	0	--	BZIP transcription factor [Colletotrichum higginsianum IMI 349063]	-	-	-	-	-	-	-
CH63R_00240	10.8376	0.318115	1	no	-10.7398	0.528378	1	no	0	1	1	no	-9.53787	0.921107	1	no	0	0	0	2.51	1.24	1.74	5.13	0	0	0	0	0	0	0	0	0	0	0	0.39	0.45	1.39	0	0	0	--	Duf1446 domain-containing protein [Colletotrichum higginsianum IMI 349063]	-	-	-	-	-	-	-
CH63R_00241	0	1	1	no	0	1	1	no	0	1	1	no	0	1	1	no	0	0	0	0	0	0	0	0	0	0	0	0	0	0	0	0	0	0	0	0	0	0	0	0	--	High-affinity glucose transporter [Colletotrichum higginsianum IMI 349063]	-	-	-	-	-	-	-
CH63R_00242	0	1	1	no	0	1	1	no	0	1	1	no	0	1	1	no	0	0	0	0	0	0	0	0	0	0	0	0	0	0	0	0	0	0	0	0	0	0	0	0	--	phosphotransferase [Colletotrichum higginsianum IMI 349063]	-	-	-	-	-	-	-
CH63R_00243	0	1	1	no	10.9849	0.782509	1	no	0	1	1	no	0	1	1	no	0	0	0	0	0	0	0	0	0	0	0	6.08	0	0	0	0	0	0	0	0	0	0	0	0	--	LOW QUALITY PROTEIN: phosphotransferase [Colletotrichum higginsianum IMI 349063]	-	-	-	-	-	-	-
CH63R_00244	-11.52	0.468886	1	no	0	1	1	no	-11.9489	0.667875	1	no	-9.2127	0.68354	1	no	0	3.77	5.04	0	0	0	0	0	0	0	0	0	11.86	0	0	0	0	0	1.78	0	0	0	0	0	Ripk1	Serine threonine protein kinase [Colletotrichum higginsianum IMI 349063]	-	-	-	-	-	-	-
CH63R_00245	0	1	1	no	0	1	1	no	0	1	1	no	0	1	1	no	0	0	0	0	0	0	0	0	0	0	0	0	0	0	0	0	0	0	0	0	0	0	0	0	--	phosphotransferase [Colletotrichum higginsianum IMI 349063]	-	-	-	-	-	-	-
CH63R_00246	0	1	1	no	0	1	1	no	0	1	1	no	-10.0407	0.720475	1	no	0	0	0	0	0	0	0	0	0	0	0	0	0	0	0	0	0	0	0.86	0	2.3	0	0	0	--	hypothetical protein CH63R_00246 [Colletotrichum higginsianum IMI 349063]	-	-	-	-	-	-	-
CH63R_00247	0.487057	0.63704	0.886336	no	0.0881217	0.892685	0.968734	no	1.94101	0.0747499	0.370551	no	2.63276	5.32976e-05	0.000370971	yes	47.81	22.96	0	5.82	42.95	50.42	35.61	28.94	51.35	37.67	34.26	51.27	18.06	22.37	8.37	40.5	68.39	78.49	9.63	15.7	11.23	78.53	117.46	30.76	cesA	GDSL-like Lipase/Acylhydrolase [Colletotrichum higginsianum IMI 349063]	-	-	-	-	-	GO:0016787//hydrolase activity	-
CH63R_00248	-2.25918	0.207476	0.552235	no	-0.938121	0.486154	0.785725	no	0.556073	0.778562	1	no	-10.8688	0.902774	1	no	2.98	13.7	10.99	0	0	5.78	0	27.64	27.58	5.4	13.63	9.79	0	0	17.99	4.83	0	21.62	2.16	0	3.45	0	0	0	--	FAD binding domain-containing protein [Colletotrichum higginsianum IMI 349063]	-	-	-	-	-	-	-
CH63R_00249	-12.9342	0.044274	1	no	-1.28693	0.402215	1	no	10.8507	0.811122	1	no	-10.7426	0.957458	1	no	11.94	3.14	8.4	0	0	0	24.35	0	21.06	12.36	6.25	0	0	0	0	5.54	0	0	2.96	0.86	1.32	0	0	0	--	hypothetical protein CH63R_00249 [Colletotrichum higginsianum IMI 349063]	-	-	-	-	-	-	-
CH63R_00250	-2.62536	3.13004e-15	3.22905e-13	yes	-2.18178	0.000829863	0.0119652	yes	-2.98731	0.00213798	0.0362873	yes	-2.49836	0.070095	0.144213	no	68.29	61.69	80.43	9.38	12.12	12.6	19.14	38.88	37.94	9.87	9.21	2.07	36.4	23.66	10.12	2.72	6.13	0	6.25	2.32	4.2	2.26	0	0	--	Hsp70 family protein [Colletotrichum higginsianum IMI 349063]	-	-	-	-	-	-	-
CH63R_00251	-9.22882	0.651177	1	no	0	1	1	no	0	1	1	no	-7.94642	0.659922	1	no	1.8	0	0	0	0	0	0	0	0	0	0	0	0	0	0	0	0	0	0.39	0	0.35	0	0	0	--	Ankyrin repeat protein [Colletotrichum higginsianum IMI 349063]	-	-	-	-	-	-	-
CH63R_00252	0	1	1	no	0	1	1	no	0	1	1	no	0	1	1	no	0	0	0	0	0	0	0	0	0	0	0	0	0	0	0	0	0	0	0	0	0	0	0	0	--	hypothetical protein CH63R_00252 [Colletotrichum higginsianum IMI 349063]	-	-	-	-	-	-	-
CH63R_00253	-13.0362	0.0812915	1	no	-0.930996	0.316884	0.664496	no	0.687437	0.403108	0.777582	no	-1.45888	0.0501066	0.111492	no	25.2	0	0	0	0	0	41.12	83.54	77.82	9.79	16.48	79.93	145.98	29.06	29	187.07	52.64	88.88	27.62	340.71	274.51	48.58	145.31	39.96	plyD	Polysaccharide lyase family 3 [Colletotrichum higginsianum IMI 349063]	Metabolism	Carbohydrate metabolism	ko00040//Pentose and glucuronate interconversions	K22539	-	GO:0016837//carbon-oxygen lyase activity, acting on polysaccharides	-
CH63R_00254	-3.9385	0.00038799	0.0049718	yes	-3.84	0.0124866	1	no	-13.577	0.266999	1	no	-13.6621	0.0485076	0.108853	no	57.65	51.1	31.54	0	2.94	6.21	42.67	19.82	48.35	7.74	0	0	30.92	5.74	0	0	0	0	12.05	16.12	10.72	0	0	0	--	Glycoside hydrolase family 16 protein [Colletotrichum higginsianum IMI 349063]	-	-	-	-	-	GO:0003824//catalytic activity	GO:0044238//primary metabolic process
CH63R_00255	0	1	1	no	0	1	1	no	0	1	1	no	0	1	1	no	0	0	0	0	0	0	0	0	0	0	0	0	0	0	0	0	0	0	0	0	0	0	0	0	--	hypothetical protein CH63R_00255 [Colletotrichum higginsianum IMI 349063]	-	-	-	-	-	-	-
CH63R_00256	-1.71724	1.21744e-05	0.000233739	yes	-0.898758	0.0157832	0.106662	no	-0.667275	0.0337701	0.238782	no	1.06439	0.00631781	0.0214765	yes	101.24	91.36	75.74	33.33	23.24	25.04	195.54	152.01	173.66	100.71	89.07	89.77	275.96	339.09	235.87	196.61	177.78	161.43	63.07	69.95	80.47	171.41	128.19	146.87	azaF	AMP-binding enzyme [Colletotrichum higginsianum IMI 349063]	-	-	-	-	-	GO:0003824//catalytic activity	-
CH63R_00257	-2.56282	0.0897974	0.348006	no	-0.80476	0.521353	0.806149	no	-0.873067	0.307847	0.711107	no	-0.458161	0.486344	0.610502	no	15.74	0	17.88	0	3.34	2.35	20.74	11.24	12.46	2.19	13.3	9.95	31.56	65.14	43.89	51.11	22.13	3.52	7.89	7.31	6.08	6.53	0	8.96	--	Citrate synthase [Colletotrichum higginsianum IMI 349063]	-	-	-	-	-	-	-
CH63R_00258	0	1	1	no	12.2507	0.442649	1	no	0	1	1	no	-6.32193	0.426035	1	no	0	0	0	0	0	0	0	0	0	0	11.94	2.68	0	0	0	0	0	0	0.24	0	0	0	0	0	sol3	Short-chain dehydrogenase [Colletotrichum higginsianum IMI 349063]	-	-	-	-	-	-	-
CH63R_00259	0	1	1	no	0	1	1	no	0	1	1	no	0	1	1	no	0	0	0	0	0	0	0	0	0	0	0	0	0	0	0	0	0	0	0	0	0	0	0	0	--	Beta-ketoacyl synthase domain-containing protein [Colletotrichum higginsianum IMI 349063]	-	-	-	-	-	-	GO:0044763//single-organism cellular process
CH63R_00260	0	1	1	no	0	1	1	no	0	1	1	no	0	1	1	no	0	0	0	0	0	0	0	0	0	0	0	0	0	0	0	0	0	0	0	0	0	0	0	0	--	Nudix domain-containing protein [Colletotrichum higginsianum IMI 349063]	-	-	-	-	-	-	-
CH63R_00261	-1.3087	0.0571761	0.263001	no	-0.573615	0.477051	0.780606	no	-3.52177	0.0146149	0.138088	no	0.83048	0.492792	0.616007	no	18.16	38.21	23.42	16.94	11.91	3.36	51.85	20.07	33.82	10.97	17.42	42.66	32.56	11.63	24.38	2.81	3.16	0	16.52	20.02	21.37	9.33	48.86	44.79	Eif2d	RNA binding protein ligatin [Colletotrichum higginsianum IMI 349063]	-	-	-	-	-	GO:0008135//translation factor activity, RNA binding	GO:0006412//translation
CH63R_00262	-0.725451	0.263229	0.618546	no	-0.949462	0.146925	0.448486	no	-0.325098	0.677073	0.913203	no	1.48293	0.00598905	0.0204778	yes	25.93	31.28	11.01	17.52	9.86	13.88	61.28	49.8	29.45	21.06	31.12	20.59	5.18	64.95	54.03	52.27	13.08	33.76	15.27	15.75	17.26	72.39	36.09	26.47	MAL31	Sugar porter family MFS transporter [Colletotrichum higginsianum IMI 349063]	-	-	-	-	GO:0031224//intrinsic component of membrane	GO:0022857//transmembrane transporter activity	GO:0044763//single-organism cellular process;GO:0051234//establishment of localization
CH63R_00263	-1.04913	0.170299	0.494435	no	-2.40087	0.0209178	0.129206	no	-3.27443	0.0290802	0.217153	no	-3.87237	1.1744e-06	1.23759e-05	yes	64.39	9.88	61.64	15.01	24.64	26.03	20.43	66.4	77.31	0	16.38	14.7	56.98	48.11	14.41	5.81	6.54	0	231.71	208.86	140.85	0	0	39.7	--	Oxidoreductase [Colletotrichum higginsianum IMI 349063]	-	-	-	-	-	-	-
CH63R_00264	-2.36698	2.02234e-13	1.56049e-11	yes	-1.5638	0.0177493	0.115292	no	3.03613	0.0429283	0.270442	no	2.03913	0.061392	0.130355	no	139.37	233.78	158.34	41.54	37.49	24	72.99	34.44	40.74	10.46	16.61	23.05	4.78	2.22	0	32.14	18.09	7.19	3.82	6.64	3.18	13.35	0	42.71	phoD	PhoD-like phosphatase [Colletotrichum higginsianum IMI 349063]	Metabolism;Metabolism	Global and overview maps;Metabolism of cofactors and vitamins	ko01100//Metabolic pathways;ko00790//Folate biosynthesis	K01113;K01113	-	-	-
CH63R_00265	-0.368894	0.674673	0.903567	no	-0.579408	0.773351	1	no	-1.4814	0.253021	0.660091	no	-12.4478	0.0569531	0.123112	no	12.43	10.56	7.06	12.04	6.59	4.64	5.46	13.31	1.97	12.13	1.75	0	36.01	12.86	7.7	0	17.48	2.78	6.92	5.78	4.06	0	0	0	--	Ribosomal protein s17 [Colletotrichum higginsianum IMI 349063]	-	-	-	-	-	-	-
CH63R_00266	11.6012	0.295648	1	no	-11.2992	0.528378	1	no	0.272459	0.965065	1	no	-1.21306	0.129403	0.2296	no	0	0	0	0	5.47	3.85	7.56	0	0	0	0	0	0	7.12	0	8.6	0	0	22.24	26.66	17.38	28.59	0	0	--	Secreted protein [Colletotrichum higginsianum IMI 349063]	-	-	-	-	-	GO:0016787//hydrolase activity	-
CH63R_00267	-10.6795	0.568344	1	no	-0.730607	0.556101	1	no	1.77344	0.231866	0.638239	no	2.80194	0.0429322	0.0991278	no	1.42	0	3.5	0	0	0	28.45	0	17.58	12.9	7.82	7.02	12.37	11.49	0	46.22	31.22	4.13	2.47	0	4.4	15.36	11.49	21.06	--	hypothetical protein CH63R_00267 [Colletotrichum higginsianum IMI 349063]	-	-	-	-	-	-	-
CH63R_00268	-0.788232	0.675658	0.903663	no	0.975057	0.326667	0.672158	no	0.701007	0.467036	0.814969	no	2.65786	0.00277983	0.0108255	yes	4.17	5.76	0	0	5.75	0	20.85	0	15.03	26.47	11.46	32.6	12.09	25.26	25.21	6.78	34.32	60.6	4.68	2.63	2.82	22.52	33.69	7.72	--	hypothetical protein CH63R_00268 [Colletotrichum higginsianum IMI 349063]	-	-	-	-	-	-	-
CH63R_00269	0	1	1	no	12.388	0.670697	1	no	11.9549	0.811122	1	no	-9.09452	0.474791	1	no	0	0	0	0	0	0	0	0	0	0	0	16.08	0	0	0	0	11.91	0	0	1.64	0	0	0	0	--	hypothetical protein CH63R_00269 [Colletotrichum higginsianum IMI 349063]	-	-	-	-	-	-	-
CH63R_00270	0	1	1	no	0	1	1	no	0	1	1	no	-7.32193	0.566826	1	no	0	0	0	0	0	0	0	0	0	0	0	0	0	0	0	0	0	0	0.13	0	0.35	0	0	0	--	Hsp70 family chaperone [Colletotrichum higginsianum IMI 349063]	-	-	-	-	-	-	-
CH63R_00271	0	1	1	no	0	1	1	no	0	1	1	no	2.23221	0.310987	1	no	0	0	0	0	0	0	0	0	0	0	0	0	0	0	0	0	0	0	0.17	1.19	0	6.39	0	0	--	hypothetical protein CH63R_00271 [Colletotrichum higginsianum IMI 349063]	-	-	-	-	-	-	-
CH63R_00272	0	1	1	no	0	1	1	no	0.270398	0.997385	1	no	1.76081	0.397255	1	no	0	0	0	0	0	0	0	0	0	0	0	0	0	4.56	0	5.5	0	0	0.74	0	1.96	9.15	0	0	--	hypothetical protein CH63R_00272 [Colletotrichum higginsianum IMI 349063]	-	-	-	-	-	-	-
CH63R_00273	8.00375	0.888402	1	no	0	1	1	no	-11.1055	0.45577	1	no	-8.17991	0.827058	1	no	0	0	0	0.77	0	0	0	0	0	0	0	0	0	0	6.61	0	0	0	0.24	0	0.63	0	0	0	kgd1	Oxoglutarate dehydrogenase [Colletotrichum higginsianum IMI 349063]	Metabolism;Metabolism;Metabolism;Metabolism;Metabolism;Metabolism;Metabolism	Global and overview maps;Global and overview maps;Global and overview maps;Global and overview maps;Amino acid metabolism;Amino acid metabolism;Carbohydrate metabolism	ko01100//Metabolic pathways;ko01110//Biosynthesis of secondary metabolites;ko01130//Biosynthesis of antibiotics;ko01200//Carbon metabolism;ko00380//Tryptophan metabolism;ko00310//Lysine degradation;ko00020//Citrate cycle (TCA cycle)	K00164;K00164;K00164;K00164;K00164;K00164;K00164	-	GO:0016903//oxidoreductase activity, acting on the aldehyde or oxo group of donors;GO:0019842//vitamin binding	GO:0006101//citrate metabolic process
CH63R_00274	-0.0463634	0.983832	0.994927	no	0.682307	0.254156	0.603196	no	-0.114776	0.860896	0.966666	no	-0.42092	0.0261277	0.0673848	no	61.6	87.71	48.63	52.03	52.83	86.82	63.05	26.97	23.92	71.6	78.75	32.49	20.19	68.78	32.77	49.06	12.74	50.63	83.44	78.39	74.92	56.45	103.19	17.2	KGD2	Dihydrolipoyllysine-residue succinyltransferase [Colletotrichum higginsianum IMI 349063]	Metabolism;Metabolism;Metabolism;Metabolism;Metabolism;Metabolism	Global and overview maps;Global and overview maps;Global and overview maps;Global and overview maps;Amino acid metabolism;Carbohydrate metabolism	ko01100//Metabolic pathways;ko01110//Biosynthesis of secondary metabolites;ko01130//Biosynthesis of antibiotics;ko01200//Carbon metabolism;ko00310//Lysine degradation;ko00020//Citrate cycle (TCA cycle)	K00658;K00658;K00658;K00658;K00658;K00658	GO:0045240//dihydrolipoyl dehydrogenase complex	GO:0016740//transferase activity	GO:0006101//citrate metabolic process
CH63R_00275	0.513501	0.66088	0.898789	no	0.842534	0.655444	1	no	-1.24938	0.532076	0.852303	no	-15.0732	0.00583516	0.0200492	yes	7.72	14.22	6.34	10.8	7.09	22.48	22.05	0	0	0	14.14	25.4	0	6.92	72.58	33.44	0	0	20.49	53.12	29.81	0	0	0	hpo-8	Protein tyrosine phosphatase-like protein [Colletotrichum higginsianum IMI 349063]	Metabolism;Metabolism;Metabolism;Metabolism;Metabolism	Global and overview maps;Global and overview maps;Global and overview maps;Lipid metabolism;Lipid metabolism	ko01100//Metabolic pathways;ko01110//Biosynthesis of secondary metabolites;ko01212//Fatty acid metabolism;ko01040//Biosynthesis of unsaturated fatty acids;ko00062//Fatty acid elongation	K10703;K10703;K10703;K10703;K10703	-	-	-
CH63R_00276	8.45121	0.888402	1	no	0	1	1	no	0	1	1	no	-8.77039	0.75616	1	no	0	0	0	0	0	1.05	0	0	0	0	0	0	0	0	0	0	0	0	0.47	0	0.84	0	0	0	SPCC417.10	Major facilitator superfamily transporter [Colletotrichum higginsianum IMI 349063]	-	-	-	-	-	-	GO:0044763//single-organism cellular process
CH63R_00277	0.0504651	0.935462	0.986885	no	-2.44379	0.386738	1	no	-0.910636	0.619699	1	no	1.64877	0.346603	0.479413	no	3.92	3.61	4.83	0	9	3.8	3.73	0	2.69	1.18	0	0	3.79	8.79	5.26	0	0	9.49	1.89	0.33	3.53	3.53	0	14.5	--	Fungal specific transcription factor domain-containing protein [Colletotrichum higginsianum IMI 349063]	-	-	-	-	-	-	-
CH63R_00278	-3.71057	1.40337e-08	4.96993e-07	yes	-0.0544908	0.980742	0.994524	no	1.14545	0.00456513	0.0625725	no	3.08029	5.20585e-30	9.62442e-28	yes	61.63	32.21	56.19	0	6.29	5.17	86.9	88.28	83.01	66.17	83.61	98.84	99.16	77.78	61.29	145.78	166.87	214.35	25.11	24.13	24.67	258.69	208.81	157.62	TRIP13	ATPase [Colletotrichum higginsianum IMI 349063]	-	-	-	-	-	GO:0032550//purine ribonucleoside binding	-
CH63R_00279	8.79225	0.888402	1	no	-10.8816	0.571444	1	no	0	1	1	no	-7.05889	0.498035	1	no	0	0	0	0	0	1.33	0	0	5.66	0	0	0	0	0	0	0	0	0	0.4	0	0	0	0	0	--	Nuclear pore protein-like protein [Colletotrichum higginsianum IMI 349063]	-	-	-	-	-	-	-
CH63R_00280	1.88759	0.140897	0.44799	no	-10.6104	0.679695	1	no	0.41914	0.878944	1	no	-2.09597	0.0143138	0.0415076	yes	2.02	1.86	2.49	5.66	4.18	13.73	0	4.69	0	0	0	0	8.78	0	0	0	0	11.74	16.39	26.46	26.92	0	16.32	0	davD	Succinate-semialdehyde dehydrogenase [Colletotrichum higginsianum IMI 349063]	Metabolism;Metabolism;Metabolism;Metabolism;Metabolism;Metabolism	Global and overview maps;Amino acid metabolism;Amino acid metabolism;Amino acid metabolism;Carbohydrate metabolism;Metabolism of cofactors and vitamins	ko01100//Metabolic pathways;ko00350//Tyrosine metabolism;ko00250//Alanine, aspartate and glutamate metabolism;ko00310//Lysine degradation;ko00650//Butanoate metabolism;ko00760//Nicotinate and nicotinamide metabolism	K00135;K00135;K00135;K00135;K00135;K00135	-	GO:0016620//oxidoreductase activity, acting on the aldehyde or oxo group of donors, NAD or NADP as acceptor	GO:0009063//cellular amino acid catabolic process
CH63R_00281	0	1	1	no	-0.535711	0.821466	1	no	2.21572	0.100539	0.437061	no	1.76125	0.321782	0.452789	no	0	0	0	0	0	0	0	9.78	2.89	0	6.43	2.31	0	3.78	5.66	13.69	7.71	22.45	0.1	1.77	1.9	7.58	0	5.2	--	hypothetical protein CH63R_00281 [Colletotrichum higginsianum IMI 349063]	-	-	-	-	-	-	-
CH63R_00282	-0.504643	0.746826	0.928495	no	-0.802294	0.530691	0.810664	no	0.14791	0.958217	0.989868	no	-1.84624	0.0920641	0.178046	no	8.62	3.17	0	0	8.31	0	29.54	0	5.32	4.69	11.05	4.25	14.98	18.55	0	25.2	9.45	2.5	10.61	4.34	7.99	0	0	6.38	--	Heterokaryon incompatibility protein [Colletotrichum higginsianum IMI 349063]	-	-	-	-	-	-	-
CH63R_00283	0	1	1	no	0	1	1	no	0	1	1	no	0	1	1	no	0	0	0	0	0	0	0	0	0	0	0	0	0	0	0	0	0	0	0	0	0	0	0	0	--	WD domain-containing protein [Colletotrichum higginsianum IMI 349063]	-	-	-	-	-	-	-
CH63R_00284	0	1	1	no	0	1	1	no	11.4512	0.66521	1	no	0	1	1	no	0	0	0	0	0	0	0	0	0	0	0	0	0	0	0	0	0	8.4	0	0	0	0	0	0	stcS	Cytochrome P450 52A11 [Colletotrichum higginsianum IMI 349063]	-	-	-	-	-	GO:0005488//binding;GO:0016491//oxidoreductase activity	-
CH63R_00285	0	1	1	no	0	1	1	no	-15.6219	0.190927	1	no	0	1	1	no	0	0	0	0	0	0	0	0	0	0	0	0	0	0	151.28	0	0	0	0	0	0	0	0	0	--	hypothetical protein CH63R_00285 [Colletotrichum higginsianum IMI 349063]	-	-	-	-	-	-	-
CH63R_00286	-3.56339	0.056373	0.260739	no	-2.62764	0.0725448	1	no	-2.58571	0.0236524	0.188742	no	-1.53928	0.00095347	0.00445968	yes	3.15	2.9	2.58	0.73	0	0	1.5	14.61	7.56	0.95	2.88	0	13.67	38.1	6.34	5.11	0	4.57	30.76	23.5	29.97	16.99	4.23	7.76	--	Tat pathway signal sequence [Colletotrichum higginsianum IMI 349063]	-	-	-	-	-	-	-
CH63R_00287	-10.4094	0.337839	1	no	0.397167	0.73198	1	no	-1.05723	0.513976	1	no	3.74676	0.000100344	0.000644395	yes	0.69	0	3.39	0	0	0	9.82	3.19	2.83	14.95	2.52	3.39	3.98	9.25	5.54	0	5.03	3.99	2.29	1.73	0.53	7.42	33.31	20.35	RAD5B	DNA repair protein rad5 [Colletotrichum higginsianum IMI 349063]	-	-	-	-	-	-	-
CH63R_00288	-3.52714	0.0659696	0.289333	no	-0.485313	0.698019	0.890435	no	-1.52139	0.199891	0.598345	no	1.29332	0.294048	0.424244	no	1	4.61	2.46	0.7	0	0	14.29	6.97	4.12	7.25	1.83	9.05	8.69	9.42	10.08	3.25	3.66	2.91	3.4	1.76	3.09	8.1	12.12	0	--	Zinc finger protein [Colletotrichum higginsianum IMI 349063]	-	-	-	-	-	-	-
CH63R_00289	0.726859	0.201181	0.544813	no	0.556535	0.414381	0.73884	no	0.805328	0.498763	0.834817	no	0.912562	0.767519	0.839103	no	23.71	43.64	13.73	39.02	51.87	43.3	35.84	32.36	17.22	17.69	68.96	38.98	8.08	30.01	16.85	4.53	50.98	40.5	4.24	5.62	8.08	0	33.77	0	KES1	oxysterol-binding protein [Colletotrichum higginsianum IMI 349063]	-	-	-	-	-	-	-
CH63R_00290	3.2385	0.00977196	0.0722319	no	-2.66611	0.181099	1	no	0.56874	0.764323	1	no	-13.169	0.00959835	0.030023	yes	1.74	0	2.14	6.07	17.93	12.62	7.43	0	12.5	3.14	0	0	7.54	0	3.49	5.63	3.17	7.56	12.81	6.11	8.71	0	0	0	SCPA	Serine carboxypeptidase [Colletotrichum higginsianum IMI 349063]	-	-	-	-	-	GO:0004180//carboxypeptidase activity	GO:0019538//protein metabolic process
CH63R_00291	1.39698	0.474303	1	no	0	1	1	no	0.787724	0.757006	1	no	-12.8178	0.140104	0.243794	no	0	0	4.12	0	9.23	1.62	0	0	0	0	0	0	0	9.01	6.74	27.19	0	0	5.09	10.11	6.46	0	0	0	--	Lysophospholipase a [Colletotrichum higginsianum IMI 349063]	-	-	-	-	-	GO:1901981//phosphatidylinositol phosphate binding	GO:0022402//cell cycle process
CH63R_00292	-9.13785	0.749741	1	no	0.996887	0.768534	1	no	0.194231	0.975152	1	no	-10.573	0.979921	1	no	1.69	0	0	0	0	0	0	0	6.96	0	0	13.89	0	9.09	0	5.49	0	4.91	0	0	4.57	0	0	0	af520	UbiA prenyltransferase [Colletotrichum higginsianum IMI 349063]	-	-	-	-	GO:0031224//intrinsic component of membrane	GO:0003824//catalytic activity	-
CH63R_00293	-0.396423	0.105256	0.378462	no	-0.464743	0.0841324	0.322619	no	1.13165	9.90993e-06	0.000538233	yes	1.3572	0.000707563	0.00343925	yes	195.22	161.21	141.53	101.02	154.72	122.58	862.78	940.06	855.95	757.08	493.41	676.07	532.44	643.81	538.55	1682.49	950.6	1124.19	446.6	749.41	645.98	1583.86	1235.74	1899.34	bglG	glycosyl hydrolase family 3 N terminal domain-containing protein [Colletotrichum higginsianum IMI 349063]	Metabolism;Metabolism;Metabolism;Metabolism	Global and overview maps;Global and overview maps;Carbohydrate metabolism;Metabolism of other amino acids	ko01100//Metabolic pathways;ko01110//Biosynthesis of secondary metabolites;ko00500//Starch and sucrose metabolism;ko00460//Cyanoamino acid metabolism	K05349;K05349;K05349;K05349	-	GO:0003824//catalytic activity	GO:0044238//primary metabolic process
CH63R_00294	-10.8533	0.460837	1	no	-11.0656	0.528378	1	no	0	1	1	no	-0.660867	0.542309	0.658469	no	0	0	5.55	0	0	0	6.43	0	0	0	0	0	0	0	0	0	0	0	1.47	1.7	10	0	0	8.33	betA	Choline dehydrogenase [Colletotrichum higginsianum IMI 349063]	Metabolism;Metabolism	Global and overview maps;Amino acid metabolism	ko01100//Metabolic pathways;ko00260//Glycine, serine and threonine metabolism	K00108;K00108	-	GO:0000166//nucleotide binding;GO:0016614//oxidoreductase activity, acting on CH-OH group of donors	GO:0044710//single-organism metabolic process
CH63R_00295	0	1	1	no	0	1	1	no	0	1	1	no	-8.65583	0.474791	1	no	0	0	0	0	0	0	0	0	0	0	0	0	0	0	0	0	0	0	0	0	1.21	0	0	0	--	Choline dehydrogenase [Colletotrichum higginsianum IMI 349063]	Metabolism;Metabolism	Global and overview maps;Amino acid metabolism	ko01100//Metabolic pathways;ko00260//Glycine, serine and threonine metabolism	K00108;K00108	-	GO:0000166//nucleotide binding;GO:0016614//oxidoreductase activity, acting on CH-OH group of donors	GO:0044710//single-organism metabolic process
CH63R_00296	-0.412863	0.901745	1	no	-1.64281	0.655976	1	no	1.25576	0.779666	1	no	-11.0407	0.613566	1	no	0	2.21	0	0	1.66	0	6.87	0	0	0	2.2	0	3.48	0	0	3.91	4.4	0	2.79	1.21	2.32	0	0	0	--	CFEM domain-containing protein [Colletotrichum higginsianum IMI 349063]	-	-	-	-	-	-	-
CH63R_00297	-3.73219	0.150701	1	no	-10.2127	0.679695	1	no	0.335452	0.942322	1	no	-0.530097	0.20866	0.328188	no	0	6.88	9.2	0	0	1.21	3.56	0	0	0	0	0	7.22	0	0	0	9.11	0	21.47	32.62	38.01	26.9	0	36.88	dotB	Oxidase [Colletotrichum higginsianum IMI 349063]	-	-	-	-	-	-	GO:0044710//single-organism metabolic process
CH63R_00298	2.42002	2.10512e-36	2.21997e-33	yes	1.71862	2.32463e-10	2.44468e-08	yes	2.31498	5.17525e-07	4.63639e-05	yes	2.37376	6.97503e-08	9.55824e-07	yes	356.64	622.95	358.62	2322.83	2761.57	2077.41	203.65	253.53	256.15	789.16	844.89	713.68	57.14	65.31	97.8	246.4	488.15	361.41	76.88	78.68	49.21	262.07	293.98	505.25	ADH7	Zinc-binding dehydrogenase [Colletotrichum higginsianum IMI 349063]	-	-	-	-	-	GO:0003824//catalytic activity;GO:0046914//transition metal ion binding	GO:0044710//single-organism metabolic process
CH63R_00299	-3.14652	0.0266651	0.155156	no	-4.04117	0.0128329	0.0936047	no	-2.3418	0.00533192	0.070417	no	-4.41579	0.000322715	0.00176572	yes	16.65	11.79	9.46	1.79	0	2.49	7.32	11.89	50.1	0	0	4.21	148.41	124.06	20.64	16.64	37.46	3.72	37.27	271.48	95.94	0	0	18.96	xyn1	Beta-xylanase [Colletotrichum higginsianum IMI 349063]	-	-	-	-	-	GO:0030247//polysaccharide binding;GO:0097599//xylanase activity	GO:0000272//polysaccharide catabolic process
CH63R_00300	0	1	1	no	0	1	1	no	0	1	1	no	0	1	1	no	0	0	0	0	0	0	0	0	0	0	0	0	0	0	0	0	0	0	0	0	0	0	0	0	--	hypothetical protein CH63R_00300 [Colletotrichum higginsianum IMI 349063]	-	-	-	-	-	-	-
CH63R_00301	-13.0813	0.272391	1	no	0	1	1	no	12.0712	0.811122	1	no	0	1	1	no	0	26	0	0	0	0	0	0	0	0	0	0	0	0	0	0	12.91	0	0	0	0	0	0	0	ERG5	Cytochrome P450 61 [Colletotrichum higginsianum IMI 349063]	Metabolism;Metabolism;Metabolism	Global and overview maps;Global and overview maps;Lipid metabolism	ko01100//Metabolic pathways;ko01130//Biosynthesis of antibiotics;ko00100//Steroid biosynthesis	K09831;K09831;K09831	-	GO:0016491//oxidoreductase activity;GO:0046872//metal ion binding	-
CH63R_00302	-0.513221	0.537841	0.835153	no	-0.0948214	0.997237	0.998798	no	-0.190297	0.861468	0.966666	no	0.624095	0.947399	0.966382	no	16.23	29.88	13.32	13.63	5.96	22.05	21.63	25.11	8.91	17.65	23.78	10.68	15.67	11.65	21.8	35.14	7.91	0	6.58	2.72	13.37	0	34.94	0	--	C6 zinc finger domain-containing protein [Colletotrichum higginsianum IMI 349063]	-	-	-	-	-	-	GO:0006355//regulation of transcription, DNA-templated
CH63R_00303	0	1	1	no	-0.425137	0.947021	1	no	-1.98743	0.415415	1	no	5.54432	0.0271702	1	no	0	0	0	0	0	0	0	51.13	0	19.96	0	18.12	15.95	0	110.94	0	0	32	1.59	0	0	29.73	44.47	0	--	hypothetical protein CH63R_00303 [Colletotrichum higginsianum IMI 349063]	-	-	-	-	-	-	-
CH63R_00304	0	1	1	no	10.0679	0.952572	1	no	0	1	1	no	-9.87652	0.825609	1	no	0	0	0	0	0	0	0	0	0	3.22	0	0	0	0	0	0	0	0	1.03	1.79	0	0	0	0	stcS	Cytochrome P450 [Colletotrichum higginsianum IMI 349063]	-	-	-	-	-	GO:0016491//oxidoreductase activity;GO:0046906//tetrapyrrole binding;GO:0046914//transition metal ion binding	GO:0044710//single-organism metabolic process
CH63R_00305	0	1	1	no	0	1	1	no	0	1	1	no	0	1	1	no	0	0	0	0	0	0	0	0	0	0	0	0	0	0	0	0	0	0	0	0	0	0	0	0	aflN	Cytochrome p450 [Colletotrichum higginsianum IMI 349063]	-	-	-	-	-	GO:0016491//oxidoreductase activity;GO:0046906//tetrapyrrole binding;GO:0046914//transition metal ion binding	GO:0044710//single-organism metabolic process
CH63R_00306	-0.204893	0.776432	0.942463	no	1.47043	0.0974209	0.353952	no	0.571302	0.490965	0.830864	no	1.32513	0.0500094	0.111369	no	25.35	17.66	43.85	23.01	26.43	25.92	15.65	0	8.46	26.07	23.84	16.9	13.89	18.43	19.32	37.82	15.03	23.88	12.4	13.11	8.73	22.19	33.18	30.42	--	hypothetical protein CH63R_00306 [Colletotrichum higginsianum IMI 349063]	-	-	-	-	-	-	-
CH63R_00307	0.863173	0.245607	0.597861	no	-0.582112	0.588851	0.847139	no	0.344861	0.78624	0.943908	no	1.77714	0.000127979	0.000797069	yes	7.31	7.48	14	19.33	29.1	3.94	16.24	22.62	11.71	10.31	7.44	16.03	9.41	2.19	16.36	5.28	20.79	9.44	17.64	14.72	15.06	74.54	45.91	42.08	--	hypothetical protein CH63R_00307 [Colletotrichum higginsianum IMI 349063]	-	-	-	-	-	-	-
CH63R_00308	-0.116824	0.842783	0.963604	no	0.228337	0.367976	0.706414	no	0.289543	0.462375	0.812704	no	1.49807	5.65479e-06	5.03721e-05	yes	91.22	95.95	81.65	51.38	81.6	114.93	230.01	258.4	165.82	309.1	262.52	194.8	185.27	239	219.5	223.13	298.79	264.93	64.99	71.56	57.17	191.8	162.56	192.83	ANXA7	Annexin [Colletotrichum higginsianum IMI 349063]	-	-	-	-	-	GO:0005543//phospholipid binding	-
CH63R_00309	-0.664878	0.214263	0.561604	no	-0.683754	0.335704	0.679348	no	-0.53986	0.458619	0.810205	no	1.14011	0.164305	0.274963	no	67.77	40.24	21.52	27.53	36.14	18.03	65.54	45.65	29.25	37.63	30.03	19.77	44.32	47.04	30.82	35.49	19.98	28.57	18.04	17.61	13.08	23.59	35.29	48.52	--	hypothetical protein CH63R_00309 [Colletotrichum higginsianum IMI 349063]	-	-	-	-	-	-	-
CH63R_00310	0	1	1	no	12.7221	0.775663	1	no	-12.3916	0.816207	1	no	0	1	1	no	0	0	0	0	0	0	0	0	0	10.08	10.19	0	16.12	0	0	0	0	0	0	0	0	0	0	0	--	hypothetical protein CH63R_00310 [Colletotrichum higginsianum IMI 349063]	-	-	-	-	-	-	-
CH63R_00311	1.77211	0.0946982	0.358366	no	1.51885	0.020603	0.128185	no	1.96865	0.0911519	0.412557	no	7.42638	3.88554e-13	1.1218e-11	yes	0	5.73	22.98	34.84	30.01	33.21	79.98	28.89	76.88	236.85	136.79	158.65	36.05	0	50.14	90.96	11.38	235.01	0.45	0	2.4	134.37	125.61	230.26	--	extracellular protein [Colletotrichum incanum]	-	-	-	-	-	-	-
CH63R_00312	-0.756599	0.441927	0.774862	no	0.52147	0.313506	0.660398	no	0.313402	0.641589	0.901003	no	3.97848	3.54788e-06	3.29988e-05	yes	48.72	48.29	36.9	5.24	41.3	32.72	117.7	191.3	385.69	353.08	212.75	431.34	97.68	161.29	286.79	231.21	109.58	337.39	23.87	41.5	63.65	748.28	120.99	1164.48	--	chitin synthase 2, partial [Colletotrichum tofieldiae]	-	-	-	-	-	-	-
CH63R_00313	-2.20574	0.0363096	0.191453	no	-0.469628	0.63108	0.863454	no	-0.754812	0.542718	0.856145	no	0.18146	0.630367	0.73094	no	12.29	30.85	8.25	1.56	3.08	6.5	38.28	62.23	16.1	22.27	30.7	31.24	35.6	24.05	0	3.63	12.25	19.47	30.73	26.43	29.76	36.18	54.12	8.27	hgd	Homogentisate 1,2-dioxygenase [Colletotrichum higginsianum IMI 349063]	Metabolism;Metabolism	Global and overview maps;Amino acid metabolism	ko01100//Metabolic pathways;ko00350//Tyrosine metabolism	K00451;K00451	-	GO:0016491//oxidoreductase activity	GO:0006558//L-phenylalanine metabolic process
CH63R_00314	0	1	1	no	0	1	1	no	2.00389	0.576723	1	no	-10.5314	0.706547	1	no	0	0	0	0	0	0	0	0	0	0	0	0	2.78	0	0	0	0	11.15	1.25	0.97	2.22	0	0	0	SP1	Alkaline serine protease Alp1 [Colletotrichum higginsianum IMI 349063]	-	-	-	-	-	-	-
CH63R_00315	0	1	1	no	-13.928	0.065183	1	no	-2.64399	0.254475	1	no	-0.322543	0.520633	0.639743	no	0	0	0	0	0	0	13.27	0	33.49	0	0	0	0	43.77	9.36	0	8.5	0	10.43	5.85	7.18	0	18.76	0	LIP3	carboxylesterase [Colletotrichum higginsianum IMI 349063]	-	-	-	-	-	GO:0003824//catalytic activity	-
CH63R_00316	0.448273	0.213004	0.560159	no	0.461857	0.289392	0.637859	no	0.956778	0.0595064	0.328116	no	-0.22004	0.012988	0.0384136	yes	25.9	44.78	52.15	39.53	44.32	83.74	42.57	50.98	29.08	32.7	57.49	78.71	54.54	31.66	53.73	84.09	91.79	95.72	97.35	112.18	103	63.52	88.68	116.12	SNOG_11806	SET domain-containing protein [Colletotrichum higginsianum IMI 349063]	-	-	-	-	-	-	-
CH63R_00317	2.74888	0.126118	0.420093	no	1.85063	0.296802	1	no	3.06849	0.0332729	0.236613	no	-0.817277	0.317053	0.448031	no	0	0	11.4	6.48	70.15	0	13.22	0	19.06	50.33	50.87	15.22	26.81	12.45	0	120.26	101.53	107.56	22.78	83.88	25.02	0	74.73	0	--	hypothetical protein CH63R_00317 [Colletotrichum higginsianum IMI 349063]	-	-	-	-	-	-	-
CH63R_00318	0.104282	0.663852	0.900015	no	0.0569612	0.90098	0.97242	no	1.07259	0.0409812	0.263194	no	0.618385	0.469663	0.595656	no	41.97	28.97	51.66	52.2	37.74	41.85	43.27	18.94	61.2	43.31	35.23	49.84	28.7	45.47	25.83	58.68	78.84	72.8	42.78	50.47	39.16	56.63	51.76	94.88	LAMP1	PA domain-containing protein [Colletotrichum higginsianum IMI 349063]	-	-	-	-	GO:0043231//intracellular membrane-bounded organelle	-	GO:0019538//protein metabolic process
CH63R_00319	0.220083	0.309456	0.667663	no	0.375939	0.333449	0.677735	no	0.857721	0.0679689	0.353259	no	0.441054	0.867903	0.911315	no	79.95	73.58	76.87	78.65	90.34	99.38	87.38	37.68	95.14	107.51	96.08	82.16	57.88	57.12	40.25	121.69	70.77	88.88	79.02	74.19	76.91	94.38	65.54	152.49	VPS35	Vacuolar protein sorting-associated protein 35 [Colletotrichum higginsianum IMI 349063]	Cellular Processes	Transport and catabolism	ko04144//Endocytosis	K18468	GO:0012505//endomembrane system;GO:0043231//intracellular membrane-bounded organelle;GO:0043234//protein complex;GO:0044444//cytoplasmic part	GO:0022892//substrate-specific transporter activity	GO:0015031//protein transport;GO:0016192//vesicle-mediated transport;GO:0022413//reproductive process in single-celled organism;GO:0032507//maintenance of protein location in cell
CH63R_00320	0.216249	0.828667	0.959726	no	1.9465	0.15876	1	no	1.5823	0.218249	0.62091	no	2.62276	0.00113182	0.00511018	yes	14.39	0	20.24	17.26	16.99	5.98	17.61	0	4.23	44.69	22.59	16.9	0	27.65	24.84	40.05	105.19	11.94	15.47	13.45	16.66	22.19	182.51	76.04	--	autophagy-related protein 3 [Colletotrichum tofieldiae]	-	-	-	-	-	-	-
CH63R_00321	0.346945	0.416019	0.757429	no	1.82366	0.0161978	0.108401	no	2.13077	0.0102874	0.111746	no	0.517778	0.691024	0.779575	no	88.76	25.93	72.83	70.96	95.1	72.44	4.02	19.61	46.4	114.88	77.41	55.6	32.64	18.95	5.67	73.2	87.55	90.02	26.92	31.2	20.12	68.43	22.74	20.85	--	cg16707-like protein [Diplodia corticola]	-	-	-	-	-	-	-
CH63R_00322	-0.808882	0.591683	0.865675	no	-0.150559	0.773232	0.922614	no	-0.268021	0.814608	0.95432	no	3.26618	0.00210597	0.00865009	yes	7.25	22.24	5.95	16.9	3.33	0	144.87	257.89	482.42	258.29	261.07	278.1	0	71.49	107.05	23.54	26.49	98.24	6.65	7.3	0.93	52.16	19.5	71.5	--	hypothetical protein CH63R_00322 [Colletotrichum higginsianum IMI 349063]	-	-	-	-	-	-	-
CH63R_00323	11.4751	0.43617	1	no	2.36657	0.315292	1	no	-0.068771	0.955098	0.989507	no	2.18823	0.269366	0.398537	no	0	0	0	6.94	0	1.6	0	0	6.81	0	24.24	10.88	14.37	0	39.98	10.74	36.28	4.8	1.68	5.83	1.28	0	40.06	0	--	LOW QUALITY PROTEIN: hypothetical protein CH63R_00323 [Colletotrichum higginsianum IMI 349063]	-	-	-	-	-	-	-
CH63R_00324	-1.70207	0.0557161	0.25862	no	-0.0157552	0.917548	0.977393	no	-0.0751845	0.945174	1	no	-0.0166344	0.758714	0.832851	no	42.52	20.42	40.95	2.59	20.37	8.97	15.83	34.32	15.22	26.8	13.54	24.32	0	19.89	0	0	13.51	5.37	14.45	7.44	12.13	19.95	0	13.68	attM	Metallo-beta-lactamase superfamily protein [Colletotrichum higginsianum IMI 349063]	-	-	-	-	-	-	-
CH63R_00325	1.23507	0.890577	1	no	-2.12553	0.236822	1	no	-2.694	0.348174	1	no	0.121254	0.769132	0.840431	no	1.78	0	0	0	2.46	1.73	5.09	8.27	29.36	0	9.79	0	0	4.8	28.72	0	0	5.18	4.13	3.59	5.51	0	14.39	0	rha1	GDSL-like Lipase/Acylhydrolase [Colletotrichum higginsianum IMI 349063]	-	-	-	-	-	GO:0016787//hydrolase activity	-
CH63R_00326	1.59234	0.00122009	0.0130846	yes	-3.03757	0.0155056	0.105904	no	-4.00863	0.00413081	0.0584525	no	-3.70329	3.78942e-18	2.13545e-16	yes	25.18	16.36	36.45	93.23	81.6	60.34	76.11	13.74	18.29	10.73	0	2.44	42.89	119.5	11.93	0	10.83	0	420.57	441.27	449.33	23.97	0	76.69	LAP1	Peptide hydrolase [Colletotrichum higginsianum IMI 349063]	-	-	-	-	-	GO:0016787//hydrolase activity;GO:0043169//cation binding	GO:0019538//protein metabolic process
CH63R_00327	1.15664	0.444508	0.776409	no	-0.749501	0.492688	0.790125	no	-0.381696	0.726243	0.928053	no	0.540381	0.949344	0.967897	no	1.26	6.98	0	3.54	8.7	6.13	39.68	0	20.81	9.16	18.51	8.31	21.95	10.2	25.45	8.21	32.33	3.67	5.12	6.36	7.8	0	0	28.04	apdF	Major facilitator superfamily transporter [Colletotrichum higginsianum IMI 349063]	-	-	-	-	-	-	GO:0044763//single-organism cellular process
CH63R_00328	0.319524	0.821352	0.956652	no	-2.04447	0.0916595	0.342166	no	-1.21002	0.334413	0.731931	no	-13.1362	0.00731845	0.0241383	yes	5.76	3.03	2.02	6.9	3.4	3.19	7.04	30.53	11.85	5.96	6.02	0	7.14	24.33	9.94	5.34	3.01	9.55	8.33	6.62	12.06	0	0	0	AO-I	Amine oxidase [Colletotrichum higginsianum IMI 349063]	Metabolism;Metabolism;Metabolism;Metabolism;Metabolism;Metabolism	Global and overview maps;Global and overview maps;Amino acid metabolism;Amino acid metabolism;Amino acid metabolism;Metabolism of other amino acids	ko01100//Metabolic pathways;ko01110//Biosynthesis of secondary metabolites;ko00350//Tyrosine metabolism;ko00260//Glycine, serine and threonine metabolism;ko00360//Phenylalanine metabolism;ko00410//beta-Alanine metabolism	K00276;K00276;K00276;K00276;K00276;K00276	-	GO:0016641//oxidoreductase activity, acting on the CH-NH2 group of donors, oxygen as acceptor;GO:0043169//cation binding;GO:0048037//cofactor binding	GO:0044710//single-organism metabolic process;GO:1901564//organonitrogen compound metabolic process
CH63R_00329	1.93473	0.499001	1	no	12.0589	0.952572	1	no	0	1	1	no	0	1	1	no	14.13	0	0	19.76	0	34.26	0	0	0	12.8	0	0	0	0	0	0	0	0	0	0	0	0	0	0	--	hypothetical protein CH63R_00329 [Colletotrichum higginsianum IMI 349063]	-	-	-	-	-	-	-
CH63R_00330	0.80576	2.39083e-09	1.00851e-07	yes	-0.399417	0.465142	0.772252	no	-0.210506	0.692448	0.918123	no	-2.22204	2.10271e-07	2.6038e-06	yes	459.77	490.86	458.87	776.59	761.16	926.15	157.52	58.19	65.39	65.13	62.77	85.22	77.47	71.96	20.2	67.86	64.17	14.57	83.37	114.87	85.19	9.02	26.99	24.74	ZEB1	Restculine oxidase [Colletotrichum higginsianum IMI 349063]	-	-	-	-	-	GO:0000166//nucleotide binding;GO:0016616//oxidoreductase activity, acting on the CH-OH group of donors, NAD or NADP as acceptor	GO:0044710//single-organism metabolic process
CH63R_00331	0.343634	0.242874	0.595179	no	-1.43369	0.192251	0.521705	no	-0.427797	0.817267	1	no	-13.2615	0.0214611	0.0573421	no	75.59	148.57	132.45	96.79	160.6	195.13	43.89	35.67	7.91	20.89	9.38	2.11	7.42	13.78	0	8.32	0	7.44	11.68	8.38	9.4	0	0	0	--	CFEM domain-containing protein [Colletotrichum higginsianum IMI 349063]	-	-	-	-	-	-	-
CH63R_00332	9.94154	0.888402	1	no	0	1	1	no	0	1	1	no	-8.60733	0.474791	1	no	0	0	0	0	0	2.95	0	0	0	0	0	0	0	0	0	0	0	0	0	0	1.17	0	0	0	--	EC32 protein [Colletotrichum higginsianum IMI 349063]	-	-	-	-	-	-	-
CH63R_00333	-1.69638	0.253468	0.607798	no	9.38082	0.952572	1	no	-10.9537	0.677083	1	no	1.68358	0.480706	0.605219	no	2.21	16.29	5.45	3.1	0	4.29	0	0	0	2	0	0	0	5.95	0	0	0	0	3.04	1.67	0.85	0	17.86	0	oxdD	Oxalate decarboxylase family bicupin [Colletotrichum higginsianum IMI 349063]	-	-	-	-	-	-	-
CH63R_00334	-1.84052	0.579182	1	no	0.919331	0.359347	0.6982	no	0.996185	0.259026	0.664582	no	2.66473	6.52877e-11	1.43933e-09	yes	0	0	4.62	0	1.29	0	8.04	4.36	17.39	11.9	12.03	32.41	27.18	5.05	26.46	15.24	44.59	57.24	11.14	11.81	12.32	65.84	60.6	97.21	--	Het and ankyrin domain protein [Colletotrichum higginsianum IMI 349063]	-	-	-	-	-	-	-
CH63R_00335	-0.333906	0.797771	0.947522	no	0.915601	0.476491	0.780606	no	1.50832	0.0751228	0.371045	no	3.80001	1.84176e-12	4.91353e-11	yes	4.91	13.55	12.08	12.02	5.07	7.14	14.01	0	10.1	8.89	22.47	14.12	0	29.7	49.42	59.76	76.24	89.08	11.19	3.71	10.42	105.94	128.74	118	--	Het and ankyrin domain protein [Colletotrichum higginsianum IMI 349063]	-	-	-	-	-	-	-
CH63R_00336	-1.61226	0.0701604	0.299798	no	-1.07751	0.0438598	0.21137	no	0.559398	0.166958	0.553363	no	2.64681	2.62918e-26	3.67216e-24	yes	11.24	39.91	5.93	8.99	1.11	8.57	50.44	119.25	72.73	30.56	36.77	47.54	141.86	73.44	116.44	174.71	155.57	158.59	45.33	35.97	40.61	286.02	239.83	237.65	HET-E1	HET domain-containing protein [Colletotrichum higginsianum IMI 349063]	-	-	-	-	-	-	-
CH63R_00337	-9.94154	0.16591	1	no	-0.581671	0.579066	0.839406	no	-1.69303	0.0268436	0.206617	no	1.43759	0.21477	0.335514	no	1.7	1.25	0	0	0	0	5.81	4.72	6.98	1.84	3.73	6.13	13.74	22.8	16.39	5.5	4.96	5.91	4.42	1.19	5.1	18.29	8.21	2.51	--	Ankyrin unc44 [Colletotrichum higginsianum IMI 349063]	-	-	-	-	-	-	-
CH63R_00338	0	1	1	no	0	1	1	no	0	1	1	no	0	1	1	no	0	0	0	0	0	0	0	0	0	0	0	0	0	0	0	0	0	0	0	0	0	0	0	0	--	hypothetical protein CH63R_00338 [Colletotrichum higginsianum IMI 349063]	-	-	-	-	-	-	-
CH63R_00339	-10.28	0.651177	1	no	-1.75332	0.5985	1	no	-0.450148	0.73105	0.929639	no	2.12657	0.160528	0.270403	no	3.73	0	0	0	0	0	0	0	11.53	0	3.42	0	43.26	10.05	15.04	36.38	13.65	0	10.27	0.94	4.33	10.08	30.15	27.63	--	Intracellular serine protease [Colletotrichum higginsianum IMI 349063]	-	-	-	-	-	-	-
CH63R_00340	0	1	1	no	-2.23372	0.0737337	0.298552	no	0.916925	0.766564	1	no	-10.4546	0.591972	1	no	0	0	0	0	0	0	7.08	18.41	3.06	0.9	2.72	2.45	1.44	1.33	0	1.61	3.62	0	2.3	0	1.91	0	0	0	--	Intracellular serine protease [Colletotrichum higginsianum IMI 349063]	-	-	-	-	-	-	-
CH63R_00341	0	1	1	no	0	1	1	no	0	1	1	no	0	1	1	no	0	0	0	0	0	0	0	0	0	0	0	0	0	0	0	0	0	0	0	0	0	0	0	0	--	hypothetical protein CH63R_00341 [Colletotrichum higginsianum IMI 349063]	-	-	-	-	-	-	-
CH63R_00342	0	1	1	no	0	1	1	no	0	1	1	no	0	1	1	no	0	0	0	0	0	0	0	0	0	0	0	0	0	0	0	0	0	0	0	0	0	0	0	0	--	hypothetical protein CH63R_00342 [Colletotrichum higginsianum IMI 349063]	-	-	-	-	-	-	-
CH63R_00343	1.00833	0.000573888	0.00692974	yes	1.55197	0.0315163	0.170508	no	2.03032	0.0316866	0.229464	no	1.39846	0.0827213	0.164354	no	37.1	37.25	38.74	69.21	94.47	63.81	9.63	2.61	23.14	21.39	37.06	45.29	4.88	4.54	9.06	36.51	30.82	8.16	7.73	8.77	10.63	21.23	4.54	45.75	SPAC7D4.12c	Pheromone-regulated membrane protein [Colletotrichum higginsianum IMI 349063]	-	-	-	-	-	-	-
CH63R_00344	-1.24067	0.0281568	0.160563	no	0.00567246	0.847588	0.951304	no	2.20447	0.00827563	0.0972776	no	-0.580025	0.247119	0.373117	no	82.53	76.94	23.74	12	45.77	19.76	27.54	39.79	8.82	19.42	23.55	33.48	12.42	31.71	21.58	226.22	54.85	21.79	172.2	115.44	74.06	161.95	8.65	71.36	--	Major facilitator superfamily transporter [Colletotrichum higginsianum IMI 349063]	-	-	-	-	GO:0031224//intrinsic component of membrane	GO:0005215//transporter activity	GO:0044763//single-organism cellular process
CH63R_00345	0	1	1	no	11.6303	0.586258	1	no	0	1	1	no	-10.0945	0.936132	1	no	0	0	0	0	0	0	0	0	0	0	0	9.51	0	0	0	0	0	0	2.72	0	0.56	0	0	0	--	hypothetical protein CH63R_00345 [Colletotrichum higginsianum IMI 349063]	-	-	-	-	-	-	-
CH63R_00346	0	1	1	no	-0.182754	0.860507	1	no	-13.1726	0.32646	1	no	3.81047	0.220857	1	no	0	0	0	0	0	0	0	0	3.53	3.11	0	0	0	27.7	0	0	0	0	0	0	0.66	9.26	0	0	eglD	Glycosylhydrolase family 61-5 [Colletotrichum higginsianum IMI 349063]	-	-	-	-	-	GO:0003824//catalytic activity;GO:0030247//polysaccharide binding	GO:0044238//primary metabolic process
CH63R_00347	0.742842	0.87858	1	no	-0.211395	0.964939	1	no	-13.4036	0.0664405	1	no	2.26818	0.0268431	0.0687753	no	1.96	0	0	1.37	0	1.91	5.61	18.23	4.04	0	14.39	9.69	11.38	21.13	0	0	0	0	2.13	2.97	1.9	10.6	15.85	7.27	--	Linalool dehydratase-isomerase [Colletotrichum higginsianum IMI 349063]	-	-	-	-	-	-	-
CH63R_00348	-3.00154	0.000908091	0.0101756	yes	-2.81945	1.16401e-05	0.000336205	yes	-2.38262	9.16494e-06	0.000504071	yes	-3.1358	5.2874e-06	4.74605e-05	yes	60.15	22.65	20.19	1.91	5.65	5.3	124.89	95.15	123.8	7.43	30.04	11.24	443.38	316.22	159.67	75.46	84.94	15.88	213.5	430.03	385.21	95.9	11.03	10.11	manC	Mannan endo-1,4-beta-mannosidase C [Colletotrichum higginsianum IMI 349063]	Metabolism	Carbohydrate metabolism	ko00051//Fructose and mannose metabolism	K19355	-	GO:0016787//hydrolase activity	GO:0044238//primary metabolic process
CH63R_00349	-1.82166	0.460934	1	no	-0.18025	0.860507	1	no	-2.18482	0.308752	1	no	-9.58871	0.827058	1	no	1.45	0	10.71	2.03	0	1.41	0	0	2.98	2.63	0	0	0	7.8	35.03	9.42	0	0	0.63	0	1.68	0	0	0	LAZ1	Duf300 domain-containing protein [Colletotrichum higginsianum IMI 349063]	-	-	-	-	-	-	-
CH63R_00350	0.258134	0.687041	0.906014	no	-0.74555	0.630837	0.863454	no	-0.0923741	0.974932	1	no	-13.1293	0.10825	0.201616	no	17	28.17	25.11	38.06	32.79	13.2	19.42	39.45	3.5	15.4	21.8	0	4.92	0	6.85	11.04	0	0	11.81	11.13	3.94	0	0	0	--	C6 zinc finger domain protein [Colletotrichum higginsianum IMI 349063]	-	-	-	-	-	-	-
CH63R_00351	-1.14488	0.451583	0.779835	no	-2.64463	0.365171	1	no	-1.2331	0.540602	1	no	1.16912	0.522184	0.641274	no	2.46	31.69	12.11	13.76	0	7.16	0	22.83	5.06	4.46	0	0	14.24	52.92	0	0	0	28.57	3.92	2.48	7.59	13.27	0	18.19	--	C6 zinc finger domain protein [Colletotrichum higginsianum IMI 349063]	-	-	-	-	-	-	-
CH63R_00352	-0.476998	0.260026	0.613848	no	-1.76574	0.0146297	0.102426	no	0.224053	0.882579	0.972825	no	-2.04413	0.00365497	0.0135287	yes	141.17	82.39	72.04	77.07	73.51	61.8	108.13	103.86	49.61	24.95	37.83	14.15	49.86	41.68	13.87	61.49	56.63	5	60.55	45.93	65.79	27.87	13.9	0	SC5D	Fatty acid hydroxylase [Colletotrichum higginsianum IMI 349063]	Metabolism;Metabolism;Metabolism;Metabolism	Global and overview maps;Global and overview maps;Global and overview maps;Lipid metabolism	ko01100//Metabolic pathways;ko01110//Biosynthesis of secondary metabolites;ko01130//Biosynthesis of antibiotics;ko00100//Steroid biosynthesis	K00227;K00227;K00227;K00227	GO:0031224//intrinsic component of membrane	GO:0003824//catalytic activity	GO:0006631//fatty acid metabolic process
CH63R_00353	-0.769116	0.767248	1	no	0.653195	0.548447	0.822441	no	-1.60949	0.182342	0.578303	no	-1.54707	0.159588	0.269167	no	3.63	0	0	0	1.25	0.88	15.55	0	14.94	19.73	13.3	14.92	13.14	12.21	51.18	0	6.63	18.45	11.43	2.28	7.71	0	7.33	0	--	Kelch repeat protein [Colletotrichum higginsianum IMI 349063]	-	-	-	-	-	-	-
CH63R_00354	-1.76506	0.219829	0.567728	no	-1.53293	0.47772	1	no	1.38565	0.636626	1	no	-8.43741	0.772367	1	no	2.49	7.65	8.18	0	4.58	0.81	16.61	0	0	3.01	0	2.73	2.41	2.24	0	0	12.15	0	0.72	0	0.32	0	0	0	--	hypothetical protein CH63R_00354 [Colletotrichum higginsianum IMI 349063]	-	-	-	-	-	-	-
CH63R_00355	10.2761	0.663698	1	no	11.0901	0.664034	1	no	-10.2683	0.816207	1	no	-6.94642	0.498035	1	no	0	0	0	0	0	3.72	0	0	0	0	2.34	4.2	3.7	0	0	0	0	0	0.37	0	0	0	0	0	OPSB	Eukaryotic aspartyl protease [Colletotrichum higginsianum IMI 349063]	-	-	-	-	-	GO:0016787//hydrolase activity	GO:0019538//protein metabolic process
CH63R_00356	0	1	1	no	0	1	1	no	0	1	1	no	0	1	1	no	0	0	0	0	0	0	0	0	0	0	0	0	0	0	0	0	0	0	0	0	0	0	0	0	--	Cellulosome enzyme [Colletotrichum higginsianum IMI 349063]	-	-	-	-	-	GO:0016798//hydrolase activity, acting on glycosyl bonds	GO:0006643//membrane lipid metabolic process
CH63R_00357	-0.590534	0.831143	0.960135	no	-3.3256	0.211787	1	no	0	1	1	no	-10.7868	0.974836	1	no	1.67	0	16.49	0	2.31	9.75	0	0	27.57	0	0	2.75	0	0	0	0	0	0	0.24	5.06	0	0	0	0	axhA-2	Alpha-L-arabinofuranosidase axhA-2 [Colletotrichum higginsianum IMI 349063]	-	-	-	-	-	GO:0004553//hydrolase activity, hydrolyzing O-glycosyl compounds	-
CH63R_00358	1.0473	5.29139e-08	1.66846e-06	yes	-1.32674	1.16491e-05	0.000336205	yes	-0.449282	0.285402	0.691708	no	1.87394	0.00423633	0.015295	yes	445.21	480.12	509.2	802.2	953.99	1208.5	1470.14	824.33	1346.83	533.7	444.72	473.25	612.11	635.07	724.51	284.76	271.22	888.1	97.64	48.67	58.16	291.22	108.89	349.34	SCD1	Scytalone dehydratase [Colletotrichum higginsianum IMI 349063]	-	-	-	-	-	GO:0016836//hydro-lyase activity	-
CH63R_00359	0	1	1	no	0	1	1	no	0	1	1	no	0	1	1	no	0	0	0	0	0	0	0	0	0	0	0	0	0	0	0	0	0	0	0	0	0	0	0	0	--	hypothetical protein CH63R_00359 [Colletotrichum higginsianum IMI 349063]	-	-	-	-	-	-	-
CH63R_00360	-0.0829518	0.995672	0.998196	no	0.332365	0.836986	1	no	0.0574219	0.984802	1	no	1.85901	0.227075	0.349126	no	19.98	26.27	42.16	47.92	7.86	27.69	32.6	0	11.75	5.17	36.59	14.08	16.53	38.39	0	9.27	31.3	16.58	23.96	17.24	15.43	0	184.31	21.12	DAP1	Membrane-associated progesterone receptor component 1 [Colletotrichum higginsianum IMI 349063]	-	-	-	-	-	-	GO:0006694//steroid biosynthetic process;GO:0008204//ergosterol metabolic process;GO:0019222//regulation of metabolic process
CH63R_00361	-0.516561	0.707946	0.914612	no	2.77739	0.205122	1	no	0.172323	0.953921	0.989507	no	0.695553	0.89427	1	no	23.38	0	3.6	4.09	2.01	12.76	4.17	0	0	2.65	18.73	7.21	12.7	35.38	0	18.98	26.71	8.49	1.69	2.21	3.38	0	11.79	0	--	hypothetical protein CH63R_00361 [Colletotrichum higginsianum IMI 349063]	-	-	-	-	-	-	-
CH63R_00362	0	1	1	no	0	1	1	no	0	1	1	no	0	1	1	no	0	0	0	0	0	0	0	0	0	0	0	0	0	0	0	0	0	0	0	0	0	0	0	0	--	hypothetical protein CH63R_00362 [Colletotrichum higginsianum IMI 349063]	-	-	-	-	-	-	-
CH63R_00363	0	1	1	no	0	1	1	no	0	1	1	no	0	1	1	no	0	0	0	0	0	0	0	0	0	0	0	0	0	0	0	0	0	0	0	0	0	0	0	0	--	hypothetical protein CH63R_00363 [Colletotrichum higginsianum IMI 349063]	-	-	-	-	-	-	-
CH63R_00364	-1.95413	0.000118382	0.00175972	yes	0.0560094	0.894693	0.969041	no	-0.0150121	0.92264	0.981965	no	-1.28517	0.000465526	0.00240358	yes	65.15	27.98	49.89	14.18	7.98	14.75	45.47	36.95	62.58	53.78	63.63	33.33	69.18	29.21	23.33	42.31	52.92	25.23	77.75	61.94	57.57	42.97	5.84	32.13	--	Nucleotide-sugar transporter [Colletotrichum higginsianum IMI 349063]	-	-	-	-	GO:0031224//intrinsic component of membrane	GO:0005402//cation:sugar symporter activity	GO:0006818//hydrogen transport
CH63R_00365	10.4683	0.663698	1	no	1.48124	0.223447	1	no	2.24397	0.207896	0.607366	no	4.85159	1.62218e-06	1.64212e-05	yes	0	0	0	0	0	4.25	4.17	13.56	0	23.83	16.06	9.61	4.23	7.86	0	9.49	5.34	42.44	1.48	2.21	1.69	15.77	117.94	21.62	--	Integral membrane family protein [Colletotrichum higginsianum IMI 349063]	-	-	-	-	-	-	-
CH63R_00366	0	1	1	no	0	1	1	no	0	1	1	no	0	1	1	no	0	0	0	0	0	0	0	0	0	0	0	0	0	0	0	0	0	0	0	0	0	0	0	0	--	hypothetical protein CH063_13282, partial [Colletotrichum higginsianum]	-	-	-	-	-	-	-
CH63R_00367	-12.9604	0.0814881	1	no	0.15798	0.833399	0.94575	no	1.18232	0.481327	0.82367	no	0.622224	0.649313	0.747075	no	19.19	0	4.72	0	0	0	10.96	35.63	15.8	31.3	35.15	3.16	27.79	10.33	0	37.4	49.11	0	40.01	59.9	57.05	62.15	108.45	71	rha1	GDSL-like Lipase/Acylhydrolase [Colletotrichum higginsianum IMI 349063]	-	-	-	-	-	GO:0016787//hydrolase activity	-
CH63R_00368	-0.203861	0.78786	0.945392	no	1.27246	0.047894	0.223244	no	0.743079	0.280672	0.688908	no	1.37502	0.137507	0.240506	no	19.39	19.33	7.95	7.91	12.24	20.37	16.14	11.25	28.27	48.3	50.3	35.86	18.71	43.46	35.79	36.72	82.67	44.57	9.82	14.23	7.8	8.72	26.08	47.81	--	fungal protein [Colletotrichum higginsianum IMI 349063]	-	-	-	-	GO:0044444//cytoplasmic part	-	-
CH63R_00369	-2.95586	0.000258606	0.00351637	yes	-0.91069	0.278078	0.626226	no	2.1507	0.011666	0.120885	no	1.5202	0.00916198	0.0289242	yes	29.2	73.3	55.55	16.71	3.66	0	22.74	49.28	49.18	16.84	38.9	8.73	23.07	28.57	5.35	107.76	106.75	38.55	16.72	18.71	15.37	64.47	32.14	49.1	MTP4	Cation diffusion facilitator 1 [Colletotrichum higginsianum IMI 349063]	-	-	-	-	GO:0031224//intrinsic component of membrane	GO:0015075//ion transmembrane transporter activity	GO:0006812//cation transport;GO:0044763//single-organism cellular process
CH63R_00370	0.938142	0.000381315	0.00491053	yes	0.221104	0.514067	0.803603	no	0.0434074	0.967678	0.991282	no	0.157098	0.478638	0.603166	no	47.24	44.51	38.46	92.11	101.45	55.93	45.67	37.98	63.55	71.44	46.32	53.82	30.16	42.02	79.4	64.02	54.38	37.81	24.66	33.33	23.98	30.11	42.03	19.26	bfr1	ABC-2 type transporter [Colletotrichum higginsianum IMI 349063]	-	-	-	-	GO:0031224//intrinsic component of membrane	GO:0015405//P-P-bond-hydrolysis-driven transmembrane transporter activity;GO:0017111//nucleoside-triphosphatase activity;GO:0032550//purine ribonucleoside binding	GO:0044763//single-organism cellular process;GO:0051234//establishment of localization
CH63R_00371	-2.48306	0.287593	1	no	0.53589	0.871138	1	no	-12.9501	0.470007	1	no	2.73263	0.0269612	0.0690103	no	22.23	4.55	0	0	0	4.79	0	0	15.25	4.48	13.57	4.06	7.15	6.64	9.95	0	0	0	2.86	8.7	0.95	26.66	19.94	36.55	--	Integral membrane protein [Colletotrichum higginsianum IMI 349063]	-	-	-	-	-	-	-
CH63R_00372	0.225713	0.937743	0.987037	no	11.9967	0.356885	1	no	0.0916796	0.951784	0.989236	no	2.54383	0.0260236	0.0671819	no	7.85	2.07	0	9.42	0	2.18	0	0	0	6.1	6.16	0	0	9.05	18.08	10.93	8.2	9.78	6.17	8.47	7.36	0	45.28	83.01	--	Integral membrane protein [Colletotrichum higginsianum IMI 349063]	-	-	-	-	-	-	-
CH63R_00373	-0.399037	0.604638	0.871802	no	1.90057	2.25247e-07	1.15282e-05	yes	1.35435	0.000319318	0.00868968	yes	2.03995	1.39297e-08	2.16187e-07	yes	24.32	20.66	11.51	3.93	18.04	20.87	85.45	47.74	53.9	274.53	236.37	187.62	75.84	108.18	113.01	230.82	246.14	282.49	38.85	47.08	37.91	116.09	234.03	159.15	sit1	Major facilitator superfamily transporter [Colletotrichum higginsianum IMI 349063]	-	-	-	-	-	-	-
CH63R_00374	0.658211	0.716953	1	no	-1.41818	0.360918	1	no	1.11063	0.542037	0.855797	no	0.336561	0.93283	0.956706	no	0	2.19	2.93	0	0	8.08	0	16.56	17.14	2.16	6.54	3.91	13.78	0	4.79	27.05	13.05	0	9.47	3.59	5.97	6.42	0	17.61	SPCC18.02	Vesicular amine transporter [Colletotrichum higginsianum IMI 349063]	-	-	-	-	-	-	-
CH63R_00375	0	1	1	no	0	1	1	no	12.9616	0.431871	1	no	-12.7566	0.205351	0.32459	no	0	0	0	0	0	0	0	0	0	0	0	0	0	0	0	23.93	0	0	10.93	5.56	4.27	0	0	0	--	Methyltransferase type 12 [Colletotrichum higginsianum IMI 349063]	-	-	-	-	-	-	-
CH63R_00376	8.27612	0.888402	1	no	-1.57942	0.532855	1	no	11.1943	0.618284	1	no	-10.9366	0.583146	1	no	0	0	0	0	0	0.93	0	4.46	5.94	3.48	0	0	0	0	0	0	7.03	0	4.17	0.97	0.74	0	0	0	--	oxidoreductase [Ascochyta rabiei]	-	-	-	-	-	-	-
CH63R_00377	0	1	1	no	0	1	1	no	0	1	1	no	0	1	1	no	0	0	0	0	0	0	0	0	0	0	0	0	0	0	0	0	0	0	0	0	0	0	0	0	--	CocE/NonD family Hydrolase [Colletotrichum higginsianum IMI 349063]	-	-	-	-	-	GO:0004177//aminopeptidase activity	-
CH63R_00378	0	1	1	no	0	1	1	no	0	1	1	no	0	1	1	no	0	0	0	0	0	0	0	0	0	0	0	0	0	0	0	0	0	0	0	0	0	0	0	0	SPAC11D3.17	C2H2 type zinc finger domain protein [Colletotrichum higginsianum IMI 349063]	-	-	-	-	-	-	-
CH63R_00379	0	1	1	no	0	1	1	no	0	1	1	no	-5.64386	0.426035	1	no	0	0	0	0	0	0	0	0	0	0	0	0	0	0	0	0	0	0	0.15	0	0	0	0	0	Pyroxd2	Pyridine nucleotide-disulfide oxidoreductase domain-containing protein 2 [Fusarium oxysporum f. sp. cubense race 4]	-	-	-	-	-	-	-
CH63R_00380	-12.0757	0.115826	1	no	0	1	1	no	-11.7142	0.577203	1	no	-9.43741	0.847116	1	no	3.75	9.2	0	0	0	0	0	0	0	0	0	0	0	10.08	0	0	0	0	1.45	0.63	0	0	0	0	DCW1	Glycosyl hydrolase family 76 [Colletotrichum higginsianum IMI 349063]	-	-	-	-	GO:0043231//intracellular membrane-bounded organelle	GO:0003676//nucleic acid binding;GO:0004559//alpha-mannosidase activity;GO:0046914//transition metal ion binding	GO:0005975//carbohydrate metabolic process;GO:0006355//regulation of transcription, DNA-templated
CH63R_00381	0.771328	0.806487	1	no	-3.7556	0.00700119	0.0601883	no	-0.509303	0.580403	0.873442	no	-1.4369	0.0541071	0.118148	no	3.07	0	0	1.43	2.82	0.99	26.31	38.01	6.32	1.86	0	3.37	59.31	24.79	4.12	29.93	11.23	20.82	32.16	11.85	19.37	0	8.26	15.15	ecdD	Sugar transporter [Colletotrichum higginsianum IMI 349063]	-	-	-	-	GO:0031224//intrinsic component of membrane	GO:0022857//transmembrane transporter activity	GO:0044763//single-organism cellular process;GO:0044765//single-organism transport
CH63R_00382	2.63705	0.291583	1	no	10.8585	0.657988	1	no	11.28	0.618284	1	no	-11.3443	0.484213	1	no	2.04	0	0	2.85	9.84	0	0	0	0	3.7	1.87	0	0	0	0	0	7.46	0	5.32	0.51	1.97	0	0	0	MAL11	Maltose permease [Colletotrichum higginsianum IMI 349063]	-	-	-	-	GO:0031224//intrinsic component of membrane	GO:0022857//transmembrane transporter activity	GO:0044763//single-organism cellular process;GO:0051234//establishment of localization
CH63R_00383	-0.527755	0.63299	0.886336	no	-0.652638	0.464563	0.772058	no	-1.77052	0.207292	0.607366	no	-2.31813	0.0276484	0.0703425	no	3.77	15.26	1.86	9.49	2.08	2.92	21.52	3.5	26.37	10.92	6.9	14.87	15.28	6.08	15.18	2.45	8.26	0	11.78	12.14	6.4	0	6.08	0	SPAC1F7.11c	C6 transcription factor [Colletotrichum higginsianum IMI 349063]	-	-	-	-	GO:0043231//intracellular membrane-bounded organelle	GO:0003676//nucleic acid binding;GO:0046914//transition metal ion binding	GO:0006355//regulation of transcription, DNA-templated
CH63R_00384	0.16483	0.730762	0.921805	no	-0.0691028	0.950661	0.987799	no	1.19578	0.239922	0.647884	no	2.93186	0.000521985	0.00265999	yes	35.73	32.89	65.97	58.33	49.22	43.33	187.04	41.46	67.42	75.53	152.69	53.86	77.61	16.02	23.99	67.69	97.96	103.78	10.34	10.49	17.24	32.14	192.28	66.09	--	Chitin binding protein [Colletotrichum higginsianum IMI 349063]	-	-	-	-	-	-	-
CH63R_00385	0	1	1	no	1.03127	0.240446	0.587121	no	1.36432	0.0633784	0.341079	no	5.38134	3.12209e-11	7.23089e-10	yes	0	0	0	0	0	0	28.6	18.59	12.37	29.04	36.69	56	104.43	21.55	40.34	91.07	168.41	168.72	1.16	11.09	6.19	205.4	355.72	207.49	--	hypothetical protein CH63R_00385 [Colletotrichum higginsianum IMI 349063]	-	-	-	-	-	-	-
CH63R_00386	-1.72204	0.377587	1	no	1.99204	0.0712092	0.291248	no	1.20576	0.106572	0.450611	no	3.61424	5.07616e-05	0.000355432	yes	2.21	2.71	1.81	1.03	1.01	0	8.4	3.41	0	25.32	10.78	10.88	14.91	17.81	17.77	28.66	32.26	55.54	3.09	0.74	3.69	27.78	53.43	10.88	HET-E1	HET and Ankyrin domain-containing protein [Colletotrichum higginsianum IMI 349063]	-	-	-	-	-	-	-
CH63R_00387	1.84976	0.455141	1	no	-12.9	0.383379	1	no	-2.36381	0.328168	1	no	2.5255	0.211083	0.33111	no	0	4.55	0	0	6.81	9.59	0	22.93	0	0	0	0	0	26.58	19.9	0	9.03	0	3.58	0	1.91	13.33	0	18.28	--	hypothetical protein CH63R_00387 [Colletotrichum higginsianum IMI 349063]	-	-	-	-	-	-	-
CH63R_00388	1.1243	0.373426	0.723008	no	0.481419	0.572425	0.834505	no	0.365292	0.584771	0.873736	no	1.31513	0.113537	0.208878	no	12.73	3.35	4.48	12.72	25.04	7.06	36.34	16.87	37.42	56	46.61	23.92	63.18	83.14	87.87	88.56	86.39	126.72	13.16	16.47	11.23	58.87	29.35	13.45	--	hypothetical protein CH63R_00388 [Colletotrichum higginsianum IMI 349063]	-	-	-	-	-	-	-
CH63R_00389	1.24444	0.0855628	0.338813	no	0.106566	0.853434	0.953824	no	1.87554	0.0740561	0.369219	no	-0.943823	0.074384	0.151178	no	5.71	2.1	7.03	11.18	11.8	12.18	22.82	7.95	10.58	17.58	15.68	11.26	8.27	3.07	4.6	35.22	8.35	14.92	12.73	12.64	10.14	9.24	9.22	0	--	Fungal specific transcription factor [Colletotrichum higginsianum IMI 349063]	-	-	-	-	GO:0043231//intracellular membrane-bounded organelle	GO:0003676//nucleic acid binding;GO:0046914//transition metal ion binding	GO:0006355//regulation of transcription, DNA-templated
CH63R_00390	-0.361695	0.426068	0.763442	no	0.428087	0.329293	0.673984	no	0.286091	0.61352	0.890118	no	0.485427	0.987247	0.99148	no	20.68	21.29	21.57	23.53	10.62	15.3	11.01	26.02	20.2	26.67	30.16	20.17	20.3	24.51	28.23	31.86	30.74	26.46	13.75	12.7	12.45	7.56	33.94	12.96	BEM3	RhoGAP domain-containing protein [Colletotrichum higginsianum IMI 349063]	-	-	-	-	GO:0030427//site of polarized growth;GO:0032155//cell division site part;GO:0044424//intracellular part;GO:0060187//cell pole	GO:0005543//phospholipid binding	GO:0043087//regulation of GTPase activity
CH63R_00391	0	1	1	no	0	1	1	no	0	1	1	no	0	1	1	no	0	0	0	0	0	0	0	0	0	0	0	0	0	0	0	0	0	0	0	0	0	0	0	0	--	hypothetical protein CH63R_00391 [Colletotrichum higginsianum IMI 349063]	-	-	-	-	-	-	-
CH63R_00392	0	1	1	no	0	1	1	no	0	1	1	no	0	1	1	no	0	0	0	0	0	0	0	0	0	0	0	0	0	0	0	0	0	0	0	0	0	0	0	0	--	hypothetical protein CH63R_00392 [Colletotrichum higginsianum IMI 349063]	-	-	-	-	-	-	-
CH63R_00393	-1.85491	0.107481	0.384007	no	0.895011	0.196223	0.526873	no	0.253869	0.810318	0.952348	no	0.623419	0.750642	0.826742	no	30.75	23.58	18.92	7.17	10.59	2.49	51.21	35.67	68.56	111.42	89.16	88.48	14.84	41.35	72.24	74.88	18.73	59.53	12.98	12.9	17.8	27.65	20.68	18.96	--	Mg2+ transporter [Colletotrichum higginsianum IMI 349063]	-	-	-	-	-	-	-
CH63R_00394	0.170409	0.823465	0.957786	no	-0.784625	0.637638	1	no	0.157679	0.894684	0.975264	no	-0.947669	0.303307	0.434155	no	9.73	7.17	9.58	16.34	4.02	9.44	13.89	13.55	2	0	10.69	6.4	8.46	7.85	23.52	25.28	10.67	8.48	7.19	1.96	6.01	0	7.86	0	--	Mg2+ transporter [Colletotrichum higginsianum IMI 349063]	-	-	-	-	-	GO:0022890//inorganic cation transmembrane transporter activity	GO:0006812//cation transport;GO:0044763//single-organism cellular process
CH63R_00395	-0.00226946	0.992706	0.996908	no	-0.234465	0.975129	0.993706	no	2.00051	0.162473	0.54682	no	0.942224	0.569951	0.682206	no	12.06	14.8	4.95	7.03	11.08	13.65	2.87	27.99	4.14	3.64	12.89	13.22	8.73	5.41	0	22.85	22.05	11.68	5.53	6.07	7.76	5.42	24.34	7.44	--	Mg2+ transporter [Colletotrichum higginsianum IMI 349063]	-	-	-	-	-	GO:0022890//inorganic cation transmembrane transporter activity	GO:0006812//cation transport;GO:0044763//single-organism cellular process
CH63R_00396	0	1	1	no	-1.75628	0.485999	1	no	0.335122	0.997385	1	no	-11.2086	0.906204	1	no	0	0	0	0	0	0	0	54.39	0	0	16.1	0	8.49	0	0	0	10.71	0	0.42	4.42	2.26	0	0	0	--	hypothetical protein CH63R_00396 [Colletotrichum higginsianum IMI 349063]	-	-	-	-	-	-	-
CH63R_00397	0	1	1	no	-10.1163	0.680743	1	no	11.9428	0.618284	1	no	-9.51175	0.787081	1	no	0	0	0	0	0	0	0	0	3.33	0	0	0	0	0	0	0	11.81	0	0.94	0	1.25	0	0	0	--	hypothetical protein CH63R_00397 [Colletotrichum higginsianum IMI 349063]	-	-	-	-	-	-	-
CH63R_00398	-1.92272	0.674161	1	no	-1.35649	0.477121	1	no	-0.834587	0.527386	0.850155	no	0.851613	0.782982	0.849837	no	0	5.27	0	0	0	1.39	4.09	0	20.62	2.59	0	7.06	16.58	53.88	0	18.59	20.92	0	6.21	0	6.63	23.17	0	0	--	Isopropanol dehydrogenase [Colletotrichum higginsianum IMI 349063]	-	-	-	-	-	GO:0003824//catalytic activity	GO:0044710//single-organism metabolic process
CH63R_00399	-0.558901	0.591771	0.865675	no	-0.53005	0.641979	0.867514	no	0.722221	0.507439	0.838844	no	2.18059	0.00269245	0.0105358	yes	13.7	14.01	11.24	12.77	6.29	7.38	39.1	63.56	25.06	30.33	5.57	52.55	17.63	24.56	18.39	44.47	33.37	22.1	5.95	9.96	9.4	32.85	36.85	45.04	--	Thioredoxin domain containing protein [Colletotrichum higginsianum IMI 349063]	-	-	-	-	-	-	-
CH63R_00400	0	1	1	no	0	1	1	no	0	1	1	no	-7.86625	0.498035	1	no	0	0	0	0	0	0	0	0	0	0	0	0	0	0	0	0	0	0	0.7	0	0	0	0	0	--	exo-1,3-beta-D-glucanase [Colletotrichum higginsianum IMI 349063]	-	-	-	-	-	-	-
CH63R_00401	0.0951394	0.646292	0.890307	no	-0.139006	0.840186	0.949383	no	-0.61233	0.28751	0.69421	no	-0.963277	0.00353855	0.0132124	yes	129.62	160.11	176.32	109.76	204.4	183.66	112	71.23	98.3	148.33	62.47	44.87	108.66	105.52	109.91	55.38	87.28	69.34	132.57	171.69	105.34	55.22	41.3	113.56	txl1	Thioredoxin [Colletotrichum higginsianum IMI 349063]	-	-	-	-	-	GO:0015036//disulfide oxidoreductase activity	GO:0019725//cellular homeostasis;GO:0044710//single-organism metabolic process
CH63R_00402	-0.954585	0.243639	0.595308	no	-0.1513	0.913707	0.976034	no	0.808161	0.309963	0.712627	no	2.3393	5.77097e-06	5.1277e-05	yes	23.44	24.66	49.46	28.11	9.23	13	86.05	31.08	31.02	42.47	27.6	63.33	48.49	27.02	47.21	38.06	79.56	97.26	15.27	15.17	17.45	72.29	108.12	61.94	--	hypothetical protein CH63R_00402 [Colletotrichum higginsianum IMI 349063]	-	-	-	-	-	-	-
CH63R_00403	9.26053	0.888402	1	no	-0.424498	0.958365	1	no	1.21073	0.673219	1	no	3.21285	0.0551979	0.120057	no	0	0	0	1.84	0	0	0	6.12	0	2.39	0	2.17	7.63	0	0	12.84	4.82	0	1.34	0	1.53	7.11	0	19.5	--	hypothetical protein CH63R_00403 [Colletotrichum higginsianum IMI 349063]	-	-	-	-	-	-	-
CH63R_00404	-9.17159	0.651177	1	no	-12.2722	0.150469	1	no	-12.7834	0.143887	1	no	-13.5499	0.00453924	0.0162481	yes	1.73	0	0	0	0	0	14.84	0	0	0	0	0	2.51	18.64	0	0	0	0	6.65	13.95	15.38	0	0	0	patE	Choline dehydrogenase [Colletotrichum higginsianum IMI 349063]	-	-	-	-	-	GO:0000166//nucleotide binding;GO:0016614//oxidoreductase activity, acting on CH-OH group of donors	GO:0044710//single-organism metabolic process
CH63R_00405	-1.01982	0.722835	1	no	-13.8051	0.0402786	1	no	-1.31256	0.715229	1	no	-0.774756	0.316928	0.447932	no	1.81	3.32	0	2.53	0	0	20.63	0	22.31	0	0	0	0	14.58	0	5.87	0	0	13.6	14.55	40.44	0	0	40.09	--	hypothetical protein CH63R_00405 [Colletotrichum higginsianum IMI 349063]	-	-	-	-	-	-	-
CH63R_00406	0.398273	0.361094	0.715689	no	-0.445083	0.526305	0.809372	no	0.282859	0.770985	0.93914	no	-1.93962	1.42238e-05	0.000115478	yes	37.32	65.95	47.77	37.6	90.49	70.97	119.35	41.57	55.31	37.87	54.68	66.28	90.79	40.16	12.03	63.02	54.57	56.36	107.83	98.44	117.57	24.17	60.25	0	PXR1	G-patch domain-containing protein [Colletotrichum higginsianum IMI 349063]	-	-	-	-	GO:0031981//nuclear lumen;GO:0043232//intracellular non-membrane-bounded organelle	GO:0004857//enzyme inhibitor activity;GO:0097159//organic cyclic compound binding	GO:0008156//negative regulation of DNA replication;GO:0009893//positive regulation of metabolic process
CH63R_00407	-0.564144	0.66242	0.89954	no	-0.43506	0.763948	0.917992	no	2.77784	0.108153	0.453377	no	-0.878364	0.269224	0.39841	no	74.16	0	78.23	59.29	43.78	0	45.37	73.74	65.42	9.6	48.5	78.39	0	42.75	0	68.8	193.62	30.77	58.27	63.99	87.93	114.34	0	0	--	COX17 protein [Colletotrichum higginsianum IMI 349063]	Metabolism;Metabolism	Global and overview maps;Energy metabolism	ko01100//Metabolic pathways;ko00190//Oxidative phosphorylation	K02260;K02260	GO:0031970//organelle envelope lumen;GO:0043231//intracellular membrane-bounded organelle;GO:0044444//cytoplasmic part	GO:0005507//copper ion binding	GO:0006825//copper ion transport;GO:0008535//respiratory chain complex IV assembly;GO:0018342//protein prenylation
CH63R_00408	0.0875036	0.7705	0.940107	no	0.0961585	0.93528	0.983218	no	-2.30641	0.0196062	0.167201	no	-0.15552	0.312618	0.443686	no	19.66	23.52	19.35	19.94	25.05	21.45	19.64	0	13.15	10.68	17.1	7.27	12.81	19.83	23.75	6.38	3.59	1.43	15.22	16.33	10.43	2.65	27.77	7.27	MSH3	MutS domain V [Colletotrichum higginsianum IMI 349063]	Genetic Information Processing	Replication and repair	ko03430//Mismatch repair	K08736	GO:0032300//mismatch repair complex;GO:0043231//intracellular membrane-bounded organelle;GO:0044427//chromosomal part	GO:0000217//DNA secondary structure binding;GO:0030983//mismatched DNA binding;GO:0032550//purine ribonucleoside binding	GO:0006298//mismatch repair;GO:0006312//mitotic recombination;GO:0022402//cell cycle process;GO:0051276//chromosome organization;GO:0071170//site-specific DNA replication termination
CH63R_00409	0	1	1	no	0	1	1	no	11.5314	0.514976	1	no	3.80926	0.298581	1	no	0	0	0	0	0	0	0	0	0	0	0	0	0	0	0	0	3.43	5.45	0.54	0	0	0	7.57	0	--	hypothetical protein CH63R_00409 [Colletotrichum higginsianum IMI 349063]	-	-	-	-	-	-	-
CH63R_00410	-0.133799	0.795862	0.947035	no	0.225572	0.754727	0.913496	no	1.23803	0.0716985	0.362877	no	1.16387	0.202938	0.322509	no	88.21	67.4	53.26	69.86	96.29	24.22	76.03	7.72	54.81	54.28	36.58	71.15	33.74	35.81	67.03	81.07	91.25	149.84	45.29	42.72	47.54	116.76	174.64	12.31	BET2	Prenyltransferase and squalene oxidase [Colletotrichum higginsianum IMI 349063]	-	-	-	-	GO:0043231//intracellular membrane-bounded organelle;GO:0044444//cytoplasmic part	GO:0004661//protein geranylgeranyltransferase activity	GO:0006605//protein targeting;GO:0009267//cellular response to starvation;GO:0010948//negative regulation of cell cycle process;GO:0016482//cytoplasmic transport;GO:0018342//protein prenylation
CH63R_00411	0.246915	0.525128	0.829472	no	0.0148488	0.9087	0.974042	no	0.303105	0.727168	0.928053	no	0.336673	0.797898	0.860531	no	18.47	31.16	24.62	30.14	24.38	33.59	37.34	32.13	30.09	47.4	25.36	27.83	17.83	43.46	27.89	49.97	42.18	17.88	23.16	17.43	29.11	16.61	37.26	34.15	Arhgap22	RhoGAP domain-containing protein [Colletotrichum higginsianum IMI 349063]	-	-	-	-	-	-	GO:0050794//regulation of cellular process
CH63R_00412	0.278872	0.731823	0.922286	no	-3.86687	0.0142612	1	no	0.0430621	0.983416	0.996516	no	-15.8629	0.000283719	0.00158025	yes	31.24	5.23	34.95	27.81	31.29	27.55	89.18	13.18	40.91	5.15	0	4.67	41.12	22.91	0	0	0	65.97	53.85	65.75	59.19	0	0	0	RRS1	Ribosome biogenesis regulatory protein [Colletotrichum higginsianum IMI 349063]	-	-	-	-	GO:0030684//preribosome;GO:0031981//nuclear lumen;GO:0043232//intracellular non-membrane-bounded organelle	-	GO:0000479//endonucleolytic cleavage of tricistronic rRNA transcript (SSU-rRNA, 5.8S rRNA, LSU-rRNA)
CH63R_00413	0.934445	0.0178469	0.114682	no	-0.838188	0.439233	0.756768	no	-0.676066	0.413549	0.783462	no	-0.960411	0.00375032	0.0138185	yes	36.64	47.22	42.09	90.57	58.89	91.25	38.36	11.34	15.09	17.71	4.47	14.06	38.91	32.86	59.04	7.93	49.11	24.83	77.09	77.47	95.25	72.51	19.72	36.15	--	Mitochondrial ribosomal protein [Colletotrichum higginsianum IMI 349063]	-	-	-	-	GO:0000314//organellar small ribosomal subunit;GO:0043231//intracellular membrane-bounded organelle	-	-
CH63R_00414	-0.405803	0.213808	0.561031	no	0.488765	0.406267	0.733862	no	-0.913848	0.228609	0.633688	no	-0.974164	8.63953e-05	0.00056165	yes	68.12	96.17	78.14	52.74	73.79	56.46	9.44	27.62	19.06	38.34	23.01	17.4	34.47	28.46	18.65	8.59	19.34	15.37	61.84	69.9	59.74	21.41	32.03	44.03	mcm7	DNA helicase [Colletotrichum higginsianum IMI 349063]	Cellular Processes;Cellular Processes;Genetic Information Processing	Cell growth and death;Cell growth and death;Replication and repair	ko04111//Cell cycle - yeast;ko04113//Meiosis - yeast;ko03030//DNA replication	K02210;K02210;K02210	GO:0000785//chromatin;GO:0036387//pre-replicative complex;GO:0043231//intracellular membrane-bounded organelle;GO:0043234//protein complex	GO:0000989//transcription factor activity, transcription factor binding;GO:0004003//ATP-dependent DNA helicase activity;GO:0032550//purine ribonucleoside binding;GO:0043565//sequence-specific DNA binding;GO:0043566//structure-specific DNA binding	GO:0000724//double-strand break repair via homologous recombination;GO:0006342//chromatin silencing;GO:0022616//DNA strand elongation;GO:0032508//DNA duplex unwinding;GO:1902299//pre-replicative complex assembly involved in cell cycle DNA replication
CH63R_00415	0.142669	0.714044	0.917421	no	-0.821	0.145825	0.446548	no	0.0461999	0.955099	0.989507	no	-2.71413	6.6011e-06	5.76325e-05	yes	43.07	45.07	14.51	36.79	43.1	33.43	34.95	29.46	31.73	18.07	27.4	8.95	32.83	24.39	38.35	22.08	33.15	43.45	35.44	39.25	29.58	12.23	3.66	0	PEX1	ATPase [Colletotrichum higginsianum IMI 349063]	Cellular Processes	Transport and catabolism	ko04146//Peroxisome	K13338	GO:0044439//peroxisomal part	GO:0016887//ATPase activity;GO:0032550//purine ribonucleoside binding;GO:0046983//protein dimerization activity	GO:0001881//receptor recycling;GO:0006605//protein targeting;GO:0006996//organelle organization
CH63R_00416	-12.0442	0.493568	1	no	-3.56002	0.109907	1	no	-2.12585	0.312139	1	no	-11.427	0.91921	1	no	6.6	6.07	0	0	0	0	9.42	0	61.11	5.98	0	0	66.87	26.62	0	21.42	0	0	2.39	3.32	2.55	0	0	0	--	hypothetical protein CH63R_00416 [Colletotrichum higginsianum IMI 349063]	-	-	-	-	-	-	-
CH63R_00417	9.69116	0.663698	1	no	0	1	1	no	0	1	1	no	0	1	1	no	0	0	0	0	0	2.48	0	0	0	0	0	0	0	0	0	0	0	0	0	0	0	0	0	0	--	hypothetical protein CH63R_00417 [Colletotrichum higginsianum IMI 349063]	-	-	-	-	-	-	-
CH63R_00418	0	1	1	no	10.8585	0.774926	1	no	0	1	1	no	-11.3443	0.627626	1	no	0	0	0	0	0	0	0	0	0	0	5.57	0	0	0	0	0	0	0	3.74	2.3	1.76	0	0	0	--	Nucleoside-diphosphate-sugar epimerase [Colletotrichum higginsianum IMI 349063]	-	-	-	-	-	-	-
CH63R_00419	0.456683	0.306507	0.664169	no	-1.5281	0.0668721	0.280381	no	-0.824601	0.46462	0.813203	no	-1.15155	0.000140597	0.000861928	yes	31.02	35.34	65.44	41.33	40.69	98.86	25.3	41.12	82.08	10.7	18.93	21.86	25.66	27.81	17.85	14.39	21.59	4.29	120.15	118.2	117.45	79.7	47.68	32.78	rpc40	RNA polymerase Rpb3/RpoA insert domain-containing protein [Colletotrichum higginsianum IMI 349063]	Metabolism;Metabolism;Metabolism;Genetic Information Processing	Global and overview maps;Nucleotide metabolism;Nucleotide metabolism;Transcription	ko01100//Metabolic pathways;ko00230//Purine metabolism;ko00240//Pyrimidine metabolism;ko03020//RNA polymerase	K03027;K03027;K03027;K03027	GO:0044444//cytoplasmic part;GO:0044451//nucleoplasm part;GO:0044452//nucleolar part	GO:0003676//nucleic acid binding;GO:0003899//DNA-directed RNA polymerase activity;GO:0005515//protein binding	GO:0006383//transcription from RNA polymerase III promoter;GO:0009267//cellular response to starvation
CH63R_00420	-0.376481	0.576691	0.856109	no	-1.82275	0.0593547	0.257293	no	-1.59509	0.193586	0.593676	no	-0.391443	0.304671	0.435603	no	30.74	43.01	24.21	13.76	27.1	34.6	45.64	45.65	15.19	4.46	13.51	12.13	32.05	23.15	14.86	7.99	4.49	10.71	22.78	16.71	21.36	26.54	19.85	0	uba3	ThiF family protein [Colletotrichum higginsianum IMI 349063]	Genetic Information Processing	Folding, sorting and degradation	ko04120//Ubiquitin mediated proteolysis	K10686	GO:0043231//intracellular membrane-bounded organelle;GO:0044444//cytoplasmic part	GO:0008641//small protein activating enzyme activity;GO:0016879//ligase activity, forming carbon-nitrogen bonds;GO:0032550//purine ribonucleoside binding	GO:0032446//protein modification by small protein conjugation
CH63R_00421	-0.77021	0.264402	0.619769	no	-0.000381514	0.966471	0.992761	no	-0.481146	0.654183	0.903791	no	0.608242	0.745461	0.822927	no	7.17	23.35	21.72	6.94	11.39	12.3	23.62	5.12	9.08	11.99	13.13	12.69	7.98	11.87	11.11	8.95	2.02	11.21	10.86	12.21	13.2	8.93	17.8	28.56	tel2	Telomere length regulation protein [Colletotrichum higginsianum IMI 349063]	-	-	-	-	GO:0000781//chromosome, telomeric region;GO:0000790//nuclear chromatin;GO:0038201//TOR complex;GO:0044444//cytoplasmic part	GO:0043565//sequence-specific DNA binding	GO:0001932//regulation of protein phosphorylation;GO:0006278//RNA-dependent DNA replication;GO:0016568//chromatin modification;GO:0033365//protein localization to organelle;GO:0072437//signal transduction involved in DNA replication checkpoint
CH63R_00422	-0.0126686	0.962427	0.992681	no	0.222067	0.626424	0.862391	no	0.231427	0.791867	0.945382	no	1.0633	0.286403	0.41612	no	21.19	16.06	19.94	21.8	13.73	21.16	12.45	31.81	12.83	23.71	28.53	14.35	9.02	13.41	25.1	26.31	11.39	18.1	12.18	10.35	10.58	10.09	45.27	13.83	nak1	Serine threonine-protein kinase nak1 [Colletotrichum higginsianum IMI 349063]	-	-	-	-	GO:0030427//site of polarized growth;GO:0044448//cell cortex part;GO:0044732//mitotic spindle pole body	GO:0004672//protein kinase activity;GO:0032550//purine ribonucleoside binding	GO:0006464//cellular protein modification process;GO:0006796//phosphate-containing compound metabolic process;GO:0007117//budding cell bud growth;GO:0022402//cell cycle process;GO:0030036//actin cytoskeleton organization;GO:0034613//cellular protein localization;GO:0061246//establishment or maintenance of bipolar cell polarity regulating cell shape;GO:0071555//cell wall organization
CH63R_00423	0.997072	0.135443	0.438957	no	-0.118392	0.974833	0.993706	no	-0.157989	0.868187	0.968865	no	-0.58873	0.269527	0.39862	no	38.2	48.11	4.95	61.88	63.7	56.57	40.18	55.98	16.55	21.86	25.77	56.2	34.94	32.45	40.49	71.82	7.35	17.52	33.76	18.22	45.79	32.55	32.46	0	LCL3	nuclease domain containing protein [Colletotrichum tofieldiae]	-	-	-	-	-	-	-
CH63R_00424	0.39482	0.0343677	0.184493	no	-0.135449	0.854892	0.954758	no	-1.10841	0.0465274	0.284334	no	-1.2468	1.37691e-08	2.1401e-07	yes	251.04	243.88	226	339.84	325	283.01	195.78	151.02	126.79	128.45	138.35	164.35	205.31	190.7	74.9	124.54	29.74	64.13	338.81	303.61	262.01	144.25	159.47	77.39	nuo-49	NADH-ubiquinone oxidoreductase 49 kDa subunit [Colletotrichum higginsianum IMI 349063]	Metabolism;Metabolism	Global and overview maps;Energy metabolism	ko01100//Metabolic pathways;ko00190//Oxidative phosphorylation	K03935;K03935	-	GO:0000166//nucleotide binding;GO:0016491//oxidoreductase activity;GO:0048037//cofactor binding	GO:0044710//single-organism metabolic process
CH63R_00425	0.844273	0.0302045	0.169204	no	-0.267869	0.766091	0.919334	no	1.73586	0.0523291	0.305158	no	-1.08349	0.07274	0.148381	no	28.94	34.83	46.57	62.28	61.32	74.5	54.02	36.15	25.2	28.23	34.65	32.94	29.01	14.97	4.48	32.52	61.02	67.87	69.59	82.34	62.72	84.08	8.98	8.23	COQ6	Ubiquinone biosynthesis mono0xygenase COQ6 [Colletotrichum higginsianum IMI 349063]	Metabolism;Metabolism;Metabolism	Global and overview maps;Global and overview maps;Metabolism of cofactors and vitamins	ko01100//Metabolic pathways;ko01110//Biosynthesis of secondary metabolites;ko00130//Ubiquinone and other terpenoid-quinone biosynthesis	K06126;K06126;K06126	GO:0019866//organelle inner membrane;GO:0043231//intracellular membrane-bounded organelle	GO:0000166//nucleotide binding;GO:0004497//monooxygenase activity	GO:0006743//ubiquinone metabolic process
CH63R_00426	-0.240725	0.55316	0.843923	no	0.854384	0.0297252	0.163937	no	-0.34145	0.526537	0.850155	no	1.1681	0.000631929	0.00311181	yes	54.54	56.74	60.31	54.18	51.17	39.87	72.21	44.01	71.58	94.52	108.56	136.46	86.98	61.65	54.12	46.2	28.89	84.93	55.26	66.04	63.16	132.22	159.49	122.8	HEH2	Sister chromatid separation protein [Colletotrichum higginsianum IMI 349063]	-	-	-	-	GO:0005816//spindle pole body;GO:0031229//intrinsic component of nuclear inner membrane	-	GO:0071763//nuclear membrane organization;GO:0097240//chromosome attachment to the nuclear envelope;GO:0098653//centromere clustering
CH63R_00427	0.157176	0.271367	0.627263	no	-0.254335	0.54034	0.818142	no	0.100013	0.885191	0.973139	no	-1.30984	1.92436e-15	7.34744e-14	yes	798.23	653.95	830.22	940.61	830.1	774.4	378.77	469.56	411.92	407.4	382.96	266.2	423.27	338.7	353.2	496.5	476.69	222.03	869.01	842.04	773.39	327.63	308.53	365.98	atp-3	ATP synthase subunit 4 [Colletotrichum higginsianum IMI 349063]	Metabolism;Metabolism	Global and overview maps;Energy metabolism	ko01100//Metabolic pathways;ko00190//Oxidative phosphorylation	K02127;K02127	GO:0043231//intracellular membrane-bounded organelle;GO:0045263//proton-transporting ATP synthase complex, coupling factor F(o)	GO:0015078//hydrogen ion transmembrane transporter activity	GO:0006461//protein complex assembly;GO:0006754//ATP biosynthetic process
CH63R_00428	0.96745	0.0941263	0.357341	no	0.454629	0.497897	0.794476	no	-0.00313396	0.969635	0.992077	no	-1.38068	0.000187624	0.00110891	yes	25.18	14.83	19.83	66.22	26.36	24.43	20.13	18.69	29.02	23.72	29.51	39.74	32.08	27.09	28.39	29.43	25.77	32.17	60.64	70.46	59.48	10.87	32.52	29.8	NOC4	CBF/Mak21 family protein [Colletotrichum higginsianum IMI 349063]	-	-	-	-	GO:0030686//90S preribosome;GO:0043231//intracellular membrane-bounded organelle;GO:0043232//intracellular non-membrane-bounded organelle;GO:0044444//cytoplasmic part	-	GO:0000479//endonucleolytic cleavage of tricistronic rRNA transcript (SSU-rRNA, 5.8S rRNA, LSU-rRNA)
CH63R_00429	-0.789355	0.0690833	0.297626	no	0.536983	0.174076	0.494042	no	0.49471	0.329863	0.727416	no	1.36508	0.00219797	0.00894641	yes	52.43	29.79	79.67	39.85	31.21	22.61	48.05	63.09	111.93	89.14	97.21	137.31	33.75	50.5	67.79	79.88	59.15	75.2	30.45	39.75	43.48	80.35	78.38	134.1	MNR2	CorA-like Mg2+ transporter [Colletotrichum higginsianum IMI 349063]	-	-	-	-	GO:0044424//intracellular part	GO:0046873//metal ion transmembrane transporter activity	GO:0006875//cellular metal ion homeostasis;GO:0070838//divalent metal ion transport
CH63R_00430	-0.0946035	0.889838	0.976128	no	-0.190034	0.786331	0.927306	no	-0.320699	0.515613	0.843855	no	-0.402917	0.119126	0.216179	no	22.22	30.51	27.78	25.16	25.26	24.98	29.2	22.91	18.87	24.28	19.38	18.56	26.56	28.46	24.15	19.47	19.34	24.58	26.19	34.62	29.27	15.23	8.54	44.36	NUP159	Nuclear pore complex subunit [Colletotrichum higginsianum IMI 349063]	-	-	-	-	GO:0012505//endomembrane system;GO:0043231//intracellular membrane-bounded organelle;GO:0046930//pore complex	-	GO:0006405//RNA export from nucleus;GO:0006886//intracellular protein transport;GO:0008152//metabolic process;GO:0071840//cellular component organization or biogenesis;GO:1902580//single-organism cellular localization;GO:1902582//single-organism intracellular transport
CH63R_00431	-0.144937	0.69229	0.90811	no	-0.0300696	0.985472	0.996263	no	0.0214041	0.976431	0.993522	no	-0.152186	0.0736247	0.150011	no	264.26	400.38	280.21	270.18	268.82	315.54	272.78	94.33	184.11	206.26	189.86	143.73	229.6	125.76	98.25	171.63	141.17	147.59	254.52	191.34	183.62	142.61	213.3	210.55	pup1	Proteasome subunit beta type [Colletotrichum higginsianum IMI 349063]	Genetic Information Processing	Folding, sorting and degradation	ko03050//Proteasome	K02739	GO:0005839//proteasome core complex;GO:0012505//endomembrane system;GO:0031090//organelle membrane;GO:0031597//cytosolic proteasome complex;GO:0043231//intracellular membrane-bounded organelle	GO:0004175//endopeptidase activity	GO:0006511//ubiquitin-dependent protein catabolic process;GO:0010498//proteasomal protein catabolic process
CH63R_00432	-0.349017	0.403925	0.748165	no	-0.30441	0.546467	0.822042	no	-0.228189	0.604391	0.884644	no	0.165406	0.429	0.559256	no	54.19	41.56	72.25	45.28	43.54	43.08	98.84	41.91	71.26	55.91	55.13	60.64	58.85	76.93	75.78	56.21	52.27	72.13	48.59	63.64	50.84	48.74	72.89	61.25	DSF2	Cell cycle inhibitor [Colletotrichum higginsianum IMI 349063]	-	-	-	-	-	-	-
CH63R_00433	0	1	1	no	0	1	1	no	0	1	1	no	0	1	1	no	0	0	0	0	0	0	0	0	0	0	0	0	0	0	0	0	0	0	0	0	0	0	0	0	--	hypothetical protein CH63R_00433 [Colletotrichum higginsianum IMI 349063]	-	-	-	-	-	-	-
CH63R_00434	0.934472	0.236304	0.586833	no	-0.828026	0.475385	0.780277	no	0.646686	0.644487	0.901428	no	-3.03652	0.017626	0.0490216	yes	19.18	22.46	8.58	34.15	43.23	18.6	19.91	24.27	39.47	41.06	3.19	2.87	25.24	28.14	0	22.64	25.49	35.44	33.06	21.94	22.21	9.41	0	0	Cstf2	RNA recognition domain-containing protein [Colletotrichum higginsianum IMI 349063]	Genetic Information Processing	Translation	ko03015//mRNA surveillance pathway	K14407	GO:0043234//protein complex	GO:0044822//poly(A) RNA binding;GO:0046983//protein dimerization activity	GO:0031124//mRNA 3'-end processing;GO:0072402//response to DNA integrity checkpoint signaling
CH63R_00435	0.266365	0.195535	0.536366	no	-0.174169	0.835353	0.94629	no	-0.489787	0.42076	0.788265	no	-2.6959	3.50933e-12	9.1087e-11	yes	142.12	159.75	195.04	184.77	207.91	204.99	43.09	29.18	36.24	27.35	46.07	22.75	178.48	71.05	35.46	93.94	50.57	58.44	212.82	245.63	238.88	61.09	0	46.53	ERGIC3	Copii-coated vesicle membrane protein [Colletotrichum higginsianum IMI 349063]	-	-	-	-	GO:0030133//transport vesicle;GO:0031227//intrinsic component of endoplasmic reticulum membrane;GO:0031228//intrinsic component of Golgi membrane	-	GO:0016482//cytoplasmic transport
CH63R_00436	0	1	1	no	0	1	1	no	-13.5922	0.677083	1	no	0	1	1	no	0	0	0	0	0	0	0	0	0	0	0	0	0	37.05	0	0	0	0	0	0	0	0	0	0	--	hypothetical protein CH63R_00436 [Colletotrichum higginsianum IMI 349063]	-	-	-	-	-	-	-
CH63R_00437	-1.4397	0.382096	0.730848	no	-0.659656	0.518156	0.805566	no	-0.122177	0.887422	0.973139	no	2.3331	0.00106076	0.00484958	yes	5.55	1.7	4.55	1.29	1.27	1.79	7.92	30.03	19.03	11.72	15.23	9.12	16.06	17.4	37.23	36.02	10.14	18.79	5.08	4.19	6.42	34.92	37.3	6.84	ALDH5F1	Aldehyde dehydrogenase [Colletotrichum higginsianum IMI 349063]	-	-	-	-	-	GO:0016903//oxidoreductase activity, acting on the aldehyde or oxo group of donors	GO:0044710//single-organism metabolic process
CH63R_00438	-0.576678	0.304487	0.662272	no	-0.317988	0.639998	0.866538	no	-0.194609	0.679033	0.913847	no	0.800549	0.388923	0.521143	no	41.49	36.06	28.37	24.19	22.23	24.6	55.94	74.88	59.31	39.67	84.42	28.43	53.4	102.3	74.27	67.36	80.04	53.55	36.2	35.97	42.26	31.1	74.42	93.79	MGG_09311	pH-response regulator protein palC [Colletotrichum higginsianum IMI 349063]	-	-	-	-	-	-	-
CH63R_00439	-0.476672	0.349129	0.70577	no	0.511122	0.670781	0.882685	no	0.144045	0.880673	0.972434	no	-0.229088	0.169119	0.281357	no	42.16	30.37	29.33	29.5	21.47	22.23	7.85	4.25	22.64	31.56	13.43	4.52	23.89	22.19	29.54	26.79	30.15	26.62	26.01	34.6	29.02	4.95	44.39	27.13	alg6	ALG8 glycosyltransferase family ALG6 [Colletotrichum higginsianum IMI 349063]	Metabolism;Metabolism	Global and overview maps;Glycan biosynthesis and metabolism	ko01100//Metabolic pathways;ko00510//N-Glycan biosynthesis	K03848;K03848	GO:0031090//organelle membrane;GO:0043231//intracellular membrane-bounded organelle	GO:0046527//glucosyltransferase activity	GO:0006464//cellular protein modification process;GO:0044255//cellular lipid metabolic process;GO:0045333//cellular respiration
CH63R_00440	0.861192	0.00983746	0.0726029	no	-0.890561	0.218192	0.558912	no	-0.269724	0.68797	0.916738	no	-1.61789	2.52666e-07	3.08886e-06	yes	19.49	32.71	32.45	48.12	54.49	51.16	39.28	10.64	25.96	7.27	15.75	17.91	14.94	24.67	16.16	14.89	23.05	8.32	64.97	66.07	60.85	21.65	32.39	8.48	SPBC3D6.12	WD domain-containing protein [Colletotrichum higginsianum IMI 349063]	Genetic Information Processing	Translation	ko03008//Ribosome biogenesis in eukaryotes	K14556	GO:0030684//preribosome;GO:0043231//intracellular membrane-bounded organelle;GO:0043232//intracellular non-membrane-bounded organelle;GO:0043234//protein complex;GO:0044444//cytoplasmic part	GO:0003723//RNA binding	GO:0000479//endonucleolytic cleavage of tricistronic rRNA transcript (SSU-rRNA, 5.8S rRNA, LSU-rRNA);GO:0030490//maturation of SSU-rRNA
CH63R_00441	-0.203199	0.518044	0.825928	no	-0.226394	0.726075	0.902392	no	-1.2008	0.0530713	0.307488	no	-0.714057	0.00765599	0.0250789	yes	244.46	234.5	173.74	236.04	158.89	172.02	260.5	95.87	102.76	121.65	129.26	141.54	99.71	185.23	194.15	78.26	25.17	104.99	218.29	202.76	164.15	37.16	166.74	152.84	arc2	Arp2/3 complex [Colletotrichum higginsianum IMI 349063]	Cellular Processes	Transport and catabolism	ko04144//Endocytosis	K05758	GO:0043231//intracellular membrane-bounded organelle;GO:0043234//protein complex;GO:0044430//cytoskeletal part;GO:0044444//cytoplasmic part;GO:0060187//cell pole	-	GO:0006897//endocytosis;GO:0045010//actin nucleation
CH63R_00442	0.0423955	0.785181	0.945376	no	-0.372338	0.581099	0.841081	no	-0.483524	0.35491	0.745463	no	-0.114034	0.137119	0.240067	no	30.36	27.94	36.26	33.1	31.36	32.92	33.14	45.58	24.81	28.31	17.17	34.5	33.61	34.82	46.75	20.3	24.48	37.6	30.76	32.13	41.19	31.32	25.22	39.63	RAX2	cellular morphogenesis protein [Colletotrichum higginsianum IMI 349063]	-	-	-	-	GO:0005933//cellular bud;GO:0043231//intracellular membrane-bounded organelle;GO:0044426//cell wall part;GO:0044459//plasma membrane part	-	GO:0061160//regulation of establishment of bipolar cell polarity regulating cell shape;GO:1990151//protein localization to cell tip
CH63R_00443	-0.93122	0.0868615	0.341509	no	1.5247	0.0017455	0.0209379	yes	0.276043	0.637817	0.899193	no	2.68634	1.08296e-05	9.02153e-05	yes	46.83	63.38	54.24	23.12	41.74	21.38	35.39	57.52	87.88	127.26	166.46	226.46	91.74	70.39	149.77	67.08	90.61	219.98	24.32	51.3	64.86	371.61	155.63	377	mtfA	C2H2 finger domain protein [Colletotrichum higginsianum IMI 349063]	-	-	-	-	-	GO:0043169//cation binding	-
CH63R_00444	0	1	1	no	0	1	1	no	0	1	1	no	0	1	1	no	0	0	0	0	0	0	0	0	0	0	0	0	0	0	0	0	0	0	0	0	0	0	0	0	--	hypothetical protein CH63R_00444 [Colletotrichum higginsianum IMI 349063]	-	-	-	-	-	-	-
CH63R_00445	0.0917331	0.657636	0.897847	no	-0.464356	0.36628	0.704961	no	0.335597	0.575902	0.871352	no	0.0498344	0.224713	0.346487	no	38.44	35.8	48.99	55.69	36.14	39.49	41.32	54.57	39.1	46.71	27.33	23.8	39.3	21.9	23.68	32.31	38.02	36.78	45.24	44.85	48.19	53.7	29.21	60.23	prp10	Splicing factor 3B subunit 1 [Colletotrichum higginsianum IMI 349063]	Genetic Information Processing	Transcription	ko03040//Spliceosome	K12828	GO:0005684//U2-type spliceosomal complex;GO:0097525//spliceosomal snRNP complex	GO:0044822//poly(A) RNA binding	GO:0000377//RNA splicing, via transesterification reactions with bulged adenosine as nucleophile
CH63R_00446	0.114423	0.84183	0.963604	no	0.492644	0.832597	1	no	-1.91711	0.565991	1	no	-0.939114	0.366748	0.499327	no	14.93	19.98	16.7	17.09	24.3	14.48	7.75	0	2.79	7.38	7.45	0	3.93	10.95	0	0	0	3.94	12.18	7.51	8.38	14.64	0	0	OGG1	N-glycosylase dna lyase [Colletotrichum higginsianum IMI 349063]	Genetic Information Processing	Replication and repair	ko03410//Base excision repair	K03660	GO:0000775//chromosome, centromeric region;GO:0043231//intracellular membrane-bounded organelle	GO:0000702//oxidized base lesion DNA N-glycosylase activity;GO:0003677//DNA binding	GO:0006278//RNA-dependent DNA replication;GO:0019985//translesion synthesis
CH63R_00447	0.376759	0.709924	0.916258	no	-0.460724	0.944072	1	no	-15.4537	0.142922	1	no	-14.6021	0.104665	0.196675	no	44.52	30.73	27.39	23.36	61.32	48.59	0	51.65	0	10.08	0	27.45	0	89.81	44.82	0	0	0	25.77	25.21	23.63	0	0	0	lsm2	U6 snRNA-associated Sm-like protein LSm2 [Colletotrichum fioriniae PJ7]	Genetic Information Processing;Genetic Information Processing	Transcription;Folding, sorting and degradation	ko03040//Spliceosome;ko03018//RNA degradation	K12621;K12621	-	-	-
CH63R_00448	-0.93386	0.213292	0.560452	no	1.08467	0.182562	0.507801	no	0.303077	0.762041	0.93784	no	0.103499	0.717013	0.799978	no	26.32	10.38	18.51	21.04	6.04	1.82	1.79	14.54	7.74	10.22	26.4	14.43	12.71	11.8	12.62	6.11	16.04	23.66	8.98	3.15	7.5	6.76	5.06	9.27	pso2	DNA repair metallo-beta-lactamase [Colletotrichum higginsianum IMI 349063]	-	-	-	-	-	GO:0004527//exonuclease activity	GO:0006281//DNA repair
CH63R_00449	0	1	1	no	0	1	1	no	0	1	1	no	0	1	1	no	0	0	0	0	0	0	0	0	0	0	0	0	0	0	0	0	0	0	0	0	0	0	0	0	--	IBR domain-containing protein [Colletotrichum higginsianum IMI 349063]	-	-	-	-	-	-	-
CH63R_00450	-0.724587	0.75914	0.935957	no	4.16137	0.0120423	1	no	1.87612	0.0627046	0.33887	no	3.0084	0.0133617	0.0392544	yes	1.52	1.39	5.6	0	0	5.15	2.16	0	0	16.48	9.71	12.46	13.17	12.23	0	27.07	22.16	44.01	4.28	0.76	1.17	8.18	30.58	11.21	--	IBR domain-containing protein [Colletotrichum higginsianum IMI 349063]	-	-	-	-	-	-	-
CH63R_00451	-0.876037	0.00478791	0.0410868	yes	-0.299917	0.525612	0.808939	no	-0.445446	0.307321	0.711107	no	-0.556881	0.0113531	0.0345179	yes	197.76	190.67	185.44	96.62	97.29	118.77	224.05	233.07	171.22	193.37	198.32	118.71	168.18	194.2	189.64	152.89	97.52	154.97	118.82	114.55	99.36	93.17	63.34	69.67	fahd2	Fumarylacetoacetate hydrolase [Colletotrichum higginsianum IMI 349063]	-	-	-	-	-	GO:0003824//catalytic activity	-
CH63R_00452	11.3916	0.726049	1	no	11.0038	0.952572	1	no	-14.033	0.320208	1	no	0	1	1	no	0	0	0	4.76	0	3.3	0	0	0	6.16	0	0	0	36.59	13.7	0	0	0	0	0	0	0	0	0	--	heat repeat protein, partial [Metarhizium anisopliae ARSEF 549]	-	-	-	-	-	-	-
CH63R_00453	-0.767696	0.25128	0.604691	no	-0.604726	0.411564	0.737815	no	-0.0171855	0.954175	0.989507	no	0.888065	0.305446	0.436328	no	30.14	34.44	10.23	11.63	17.18	15.13	83.09	72.35	23.53	22.6	60.91	34.18	39.13	19.57	50.24	37.13	49.39	21.13	12.79	23.54	19.26	39.26	25.17	38.45	LAC12	Hexose transporter protein [Colletotrichum higginsianum IMI 349063]	-	-	-	-	GO:0031224//intrinsic component of membrane	GO:0022857//transmembrane transporter activity	GO:0044763//single-organism cellular process;GO:0044765//single-organism transport
CH63R_00454	0	1	1	no	0	1	1	no	0	1	1	no	0	1	1	no	0	0	0	0	0	0	0	0	0	0	0	0	0	0	0	0	0	0	0	0	0	0	0	0	--	hypothetical protein CH63R_00454 [Colletotrichum higginsianum IMI 349063]	-	-	-	-	-	-	-
CH63R_00455	0	1	1	no	0	1	1	no	0	1	1	no	-11.9622	0.999231	1	no	0	0	0	0	0	0	0	0	0	0	0	0	0	0	0	0	0	0	5.48	0	6.49	0	0	0	cnxG	Molybdopterin synthase sulfur carrier subunit [Colletotrichum higginsianum IMI 349063]	Genetic Information Processing	Folding, sorting and degradation	ko04122//Sulfur relay system	K21232	GO:0044464//cell part	-	-
CH63R_00456	2.18387	0.0693096	0.297901	no	0.28263	0.846252	1	no	-13.8598	0.672437	1	no	-3.78095	0.00220703	0.00896174	yes	55.89	14.7	0	55.85	109.98	154.91	22.79	37.05	0	28.93	43.86	0	23.12	21.48	0	0	0	0	225.35	172.8	194.17	43.09	0	0	rps-28	40s ribosomal protein s28, partial [Colletotrichum incanum]	Genetic Information Processing	Translation	ko03010//Ribosome	K02979	GO:0030529//intracellular ribonucleoprotein complex	-	GO:0010467//gene expression
CH63R_00457	0.401637	0.404533	0.748718	no	-0.950057	0.305936	0.655138	no	-0.0805004	0.908344	0.978639	no	-0.962731	0.0566542	0.122592	no	41	47.16	28.38	59.15	60	34.8	25.6	35.67	29.01	13.93	11.73	21.07	40.81	17.23	20.64	24.96	23.41	26.04	44.32	28.37	28.19	20.74	31.02	0	--	Dynactin subunit [Colletotrichum higginsianum IMI 349063]	-	-	-	-	-	-	GO:0000280//nuclear division;GO:0044763//single-organism cellular process
CH63R_00458	-1.17704	0.103879	0.376435	no	-0.749361	0.509471	0.800002	no	-2.12345	0.159632	0.542664	no	-0.0602885	0.723207	0.805553	no	22.31	35.71	16.71	14.93	4.01	14.11	22.15	13.5	7.99	12.3	8.88	4.78	16.85	18.26	7.81	6.3	3.55	0	12.49	6.35	10.48	20.94	0	7.18	--	hypothetical protein CH63R_00458 [Colletotrichum higginsianum IMI 349063]	-	-	-	-	-	-	-
CH63R_00459	0.388915	0.636705	0.886336	no	-3.26026	0.00698179	0.0600888	no	-3.15187	0.000650022	0.0151034	yes	-0.987913	0.0806905	0.161228	no	17.17	21.07	7.04	28.03	11.83	19.43	85.79	19.92	14.73	0	7.86	4.71	107.74	254.03	11.53	23.23	10.46	8.31	42.67	43.21	90.04	54.05	34.65	0	JLP1	TfdA family Taurine catabolism dioxygenase TauD [Colletotrichum higginsianum IMI 349063]	-	-	-	-	-	GO:0016491//oxidoreductase activity	GO:0044710//single-organism metabolic process
CH63R_00460	-0.226298	0.886006	0.974415	no	-1.48145	0.296051	1	no	-2.4087	0.0117301	0.121351	no	-0.301733	0.379711	0.51267	no	1.02	11.31	0	5.73	2.82	1.99	11.69	4.75	14.75	7.42	3.75	0	26.69	140.47	12.37	16.63	11.23	5.95	13.04	19.59	32.81	22.1	8.26	22.73	YIL166C	Major facilitator superfamily transporter [Colletotrichum higginsianum IMI 349063]	-	-	-	-	-	-	GO:0044763//single-organism cellular process
CH63R_00461	-0.11885	0.965439	0.9936	no	0.402977	0.709068	0.894108	no	1.41629	0.154582	0.535399	no	0.954975	0.11558	0.211455	no	7.12	17.48	21.43	14.4	14.17	13.82	9.04	3.67	17.92	18.64	10.15	11.71	38.97	8.52	0	30.84	75.22	20.69	17.64	18.72	18.64	51.26	31.94	23.42	SUC1	Fungal specific transcription factor [Colletotrichum higginsianum IMI 349063]	-	-	-	-	GO:0043231//intracellular membrane-bounded organelle	GO:0003676//nucleic acid binding;GO:0046914//transition metal ion binding	GO:0006355//regulation of transcription, DNA-templated
CH63R_00462	-0.134754	0.817684	0.955278	no	-0.328318	0.591109	0.847506	no	0.305868	0.59717	0.881952	no	0.572284	0.75218	0.827792	no	56.41	81.33	46.28	38.14	49.21	80.26	64.42	91.61	56.12	64.73	67.14	37.1	78.95	91.03	79.51	79.37	158.06	70.98	57.15	47.32	62.78	65.95	22.76	159.97	mal1	alpha amylase [Colletotrichum higginsianum IMI 349063]	-	-	-	-	GO:0043231//intracellular membrane-bounded organelle;GO:0044444//cytoplasmic part	GO:0004564//beta-fructofuranosidase activity;GO:0043167//ion binding;GO:0090599//alpha-glucosidase activity	GO:0044238//primary metabolic process
CH63R_00463	-1.36628	0.36678	0.718003	no	-0.0889527	0.957877	1	no	-1.74845	0.312993	0.714073	no	-13.4927	0.00874438	0.0278256	yes	15.56	1.68	2.25	0	7.56	0	15.68	0	1.88	6.63	8.38	1.5	7.95	32	0	11.89	0	0	5.43	12.9	16.25	0	0	0	SUOX	Oxidoreductase molybdopterin binding domain-containing protein [Colletotrichum higginsianum IMI 349063]	Metabolism;Metabolism	Global and overview maps;Energy metabolism	ko01100//Metabolic pathways;ko00920//Sulfur metabolism	K00387;K00387	-	-	-
CH63R_00464	0.267322	0.486584	0.805542	no	-0.908863	0.392357	0.724276	no	-2.53034	0.00787961	0.0939284	no	-1.7937	0.00017763	0.00105875	yes	57.74	34.47	72.99	69.87	62.34	66.62	44.56	21.73	16.06	11.31	17.15	15.4	72.31	121.74	31.43	15.2	5.7	18.13	87.19	90.33	124.7	16.84	12.6	57.73	KAB1	Voltage-dependent potassium channel beta subunit [Colletotrichum higginsianum IMI 349063]	-	-	-	-	-	-	-
CH63R_00465	0	1	1	no	0	1	1	no	-15.6313	0.145302	1	no	-8.02237	0.426035	1	no	0	0	0	0	0	0	0	0	0	0	0	0	0	0	152.27	0	0	0	0.78	0	0	0	0	0	--	hypothetical protein CH63R_00465 [Colletotrichum higginsianum IMI 349063]	-	-	-	-	-	-	-
CH63R_00466	-0.285238	0.408496	0.752239	no	-0.156227	0.758132	0.915408	no	-0.209217	0.621696	0.893277	no	1.21205	0.0014159	0.00615355	yes	25.86	25.78	27.85	20.73	24.12	20.38	29.23	21.25	44.91	38.56	18.25	28.79	40.57	23.19	39.06	31.49	20.68	36.77	20.71	23.19	20.9	34.89	67.4	47.83	cr-1	Protein phosphatase 2C [Colletotrichum higginsianum IMI 349063]	Metabolism;Cellular Processes;Organismal Systems	Nucleotide metabolism;Cell growth and death;Aging	ko00230//Purine metabolism;ko04113//Meiosis - yeast;ko04213//Longevity regulating pathway - multiple species	K01768;K01768;K01768	-	GO:0009975//cyclase activity;GO:0016829//lyase activity	GO:0007165//signal transduction;GO:0009165//nucleotide biosynthetic process;GO:0046058//cAMP metabolic process
CH63R_00467	0.18017	0.746057	0.928492	no	0.611599	0.508842	0.799446	no	1.20572	0.252669	0.659821	no	-1.4129	0.0057961	0.019928	yes	34.13	29.67	16.34	42.45	23.51	24.84	18.95	4.4	11.71	20.62	17.36	15.59	27.46	20.4	0	58.5	38.12	13.77	27.04	33.88	35.87	0	15.31	21.04	Alg12	Alg9-like mannosyltransferase [Colletotrichum higginsianum IMI 349063]	Metabolism;Metabolism;Metabolism	Global and overview maps;Glycan biosynthesis and metabolism;Glycan biosynthesis and metabolism	ko01100//Metabolic pathways;ko00510//N-Glycan biosynthesis;ko00513//Various types of N-glycan biosynthesis	K03847;K03847;K03847	-	GO:0016740//transferase activity	GO:0070085//glycosylation;GO:1901137//carbohydrate derivative biosynthetic process
CH63R_00468	0	1	1	no	11.9513	0.952572	1	no	-1.14258	0.71156	1	no	-12.3654	0.945637	1	no	0	0	0	0	0	0	0	0	0	11.88	0	0	0	52.92	0	0	23.97	0	5.7	0	10.13	0	0	0	YOS1	Protein transport protein [Colletotrichum higginsianum IMI 349063]	-	-	-	-	GO:0030133//transport vesicle;GO:0031228//intrinsic component of Golgi membrane	-	GO:0016482//cytoplasmic transport
CH63R_00469	0.0480327	0.785883	0.945376	no	0.0821711	0.675632	0.883561	no	-0.159727	0.654935	0.903995	no	0.159211	0.381123	0.51415	no	75.94	46.15	77.59	64.14	76.97	65.33	53.18	86.43	33.91	54.51	53.79	75.39	70.54	98.27	69.25	76.77	86.41	49.93	51.74	65.99	62.77	50.26	98.3	53	creB	ubiquitin carboxyl-terminal hydrolase [Colletotrichum higginsianum IMI 349063]	-	-	-	-	GO:0044444//cytoplasmic part;GO:0060187//cell pole	GO:0070011//peptidase activity, acting on L-amino acid peptides	GO:0008104//protein localization;GO:0016192//vesicle-mediated transport;GO:0019941//modification-dependent protein catabolic process;GO:0070646//protein modification by small protein removal
CH63R_00470	0	1	1	no	0	1	1	no	0	1	1	no	0	1	1	no	0	0	0	0	0	0	0	0	0	0	0	0	0	0	0	0	0	0	0	0	0	0	0	0	--	hypothetical protein CH63R_00470 [Colletotrichum higginsianum IMI 349063]	-	-	-	-	-	-	-
CH63R_00471	-0.565237	0.211489	0.55787	no	-0.320965	0.52812	0.809629	no	-0.0313681	0.910895	0.978702	no	0.442964	0.99008	0.993191	no	75.89	64.67	72.64	47.19	46.46	50.44	148.46	84.78	118.6	89.12	97.8	94.74	24.42	154.99	101.88	77.58	107.87	89.79	66.11	63.66	50.45	60.67	90.75	93.57	SPBC1703.13c	Mitochondrial phosphate carrier protein 2 [Colletotrichum higginsianum IMI 349063]	-	-	-	-	GO:0031224//intrinsic component of membrane;GO:0043231//intracellular membrane-bounded organelle	GO:0005375//copper ion transmembrane transporter activity	GO:0006817//phosphate ion transport;GO:0006825//copper ion transport;GO:0046916//cellular transition metal ion homeostasis
CH63R_00472	-1.34687	0.138142	0.442343	no	-0.472396	0.693242	1	no	0.923033	0.508307	0.839191	no	-0.217442	0.427209	0.557999	no	37.78	69.53	123.98	74.87	13.01	3.05	0	14.61	77.75	22.81	23.06	20.7	18.23	59.27	12.68	10.22	115.06	45.71	43.29	68.13	36.46	50.96	76.23	0	--	Cystathionine beta-synthase (Beta-thionase) [Colletotrichum higginsianum IMI 349063]	-	-	-	-	-	-	-
CH63R_00473	-0.0340533	0.960934	0.992237	no	-0.457615	0.635365	0.864994	no	-0.275119	0.708338	0.9212	no	0.0630795	0.345957	0.478941	no	84.75	20.8	118.22	83	50.59	84.96	24.2	91.77	81.41	46.07	46.56	51.1	40.91	159.58	45.51	55.04	82.61	65.64	119.82	127.98	125.41	121.97	205.22	62.7	--	hypothetical protein CH63R_00473 [Colletotrichum higginsianum IMI 349063]	-	-	-	-	-	-	-
CH63R_00474	-0.230982	0.532656	0.832902	no	-1.12631	0.0605425	0.260676	no	-1.13642	0.130173	0.489911	no	-0.788749	9.76523e-05	0.00062901	yes	149.44	126.76	180.32	122.99	135.22	130.77	71.11	122.38	96.5	66.37	37.56	28.91	106.08	59.12	59.01	57.09	32.13	12.77	158	172.56	171.94	55.35	94.61	140.91	--	NAD dependent epimerase/dehydratase [Colletotrichum higginsianum IMI 349063]	-	-	-	-	-	GO:0048037//cofactor binding	-
CH63R_00475	-0.625852	0.0780486	0.320892	no	-0.0705573	0.920473	0.977678	no	-0.803758	0.22768	0.632322	no	-0.968254	0.0337359	0.0817137	no	162.94	217.81	181.44	105.84	154.98	103.5	99.69	45.01	95.82	91.38	67.49	70.17	117.97	78.27	117.19	56.69	49.63	73.23	124.95	108.37	119.06	20.94	15.66	143.51	CAP2	F-actin-capping protein subunit beta [Colletotrichum higginsianum IMI 349063]	Cellular Processes	Transport and catabolism	ko04144//Endocytosis	K10365	GO:0015629//actin cytoskeleton;GO:0030427//site of polarized growth;GO:0043231//intracellular membrane-bounded organelle;GO:0044430//cytoskeletal part;GO:0044444//cytoplasmic part;GO:0060187//cell pole	GO:0003779//actin binding	GO:0000916//actomyosin contractile ring contraction;GO:0040007//growth;GO:0051693//actin filament capping
CH63R_00476	0.356046	0.282905	0.639132	no	-0.0361146	0.995268	0.998086	no	0.763278	0.223304	0.626981	no	-0.55619	0.0106192	0.0326441	yes	98.85	68.79	77.15	136.61	91.33	85.37	123.9	50.35	59.55	74.26	108.17	45.59	87.28	61.61	33.99	109.6	57.28	143.53	102.95	109.82	108.42	117.09	38.92	62.43	--	BAH domain-containing protein [Colletotrichum higginsianum IMI 349063]	-	-	-	-	-	-	-
CH63R_00477	-0.177865	0.719897	0.918974	no	0.0129295	0.841288	0.949929	no	-0.348256	0.547692	0.856148	no	-0.0442584	0.29796	0.428363	no	43.54	40.07	37.09	31.63	36.9	38.17	90.83	81.59	43.08	54.61	98.13	64.7	43.64	38.28	64.07	40.78	52.02	21.88	34.78	30.76	27.47	31.63	33.79	24.78	ATG22	Autophagy-like protein 22 [Colletotrichum higginsianum IMI 349063]	Cellular Processes	Transport and catabolism	ko04138//Autophagy - yeast	K06902	GO:0031166//integral component of vacuolar membrane	-	GO:0009267//cellular response to starvation;GO:0034487//vacuolar amino acid transmembrane transport;GO:0044248//cellular catabolic process
CH63R_00478	-0.525063	0.0877879	0.343444	no	0.989945	0.00209586	0.0240867	yes	1.10544	0.022152	0.180244	no	1.89385	0.00666027	0.0222812	yes	653.93	576.33	546.31	277.24	545.94	411.41	497.88	551.76	293.68	818.62	943.54	905.82	229.55	213.21	303.29	424.69	535.99	644.56	191.03	87.77	110.15	213.88	703.77	527.79	--	DUF3602 domain-containing protein [Colletotrichum incanum]	-	-	-	-	-	-	-
CH63R_00479	-0.459827	0.492108	0.80854	no	1.0292	0.136911	0.431295	no	0.827212	0.289431	0.697254	no	1.99198	0.015087	0.0433087	yes	19.84	27.76	11.72	17.77	7.65	17.71	22.66	7.37	24.51	51.78	33.43	26.1	27.59	12.81	19.18	43.82	31.92	29.97	10.11	3.2	11.95	38.55	38.44	23.49	--	Ankyrin unc44 [Colletotrichum higginsianum IMI 349063]	-	-	-	-	-	-	-
CH63R_00480	-0.0538382	0.941109	0.987736	no	-0.0467698	0.948117	0.986786	no	1.20179	0.272939	0.680781	no	-0.151382	0.317316	0.448183	no	18.04	16.61	11.76	15.59	13.16	15.96	12.12	24.63	15.29	20.19	13.61	16.58	4.61	2.86	8.55	5.17	11.64	20.04	10.29	16.83	14.14	8.59	12.85	15.71	fft2	SNF2 super family protein [Colletotrichum higginsianum IMI 349063]	-	-	-	-	GO:0000792//heterochromatin;GO:0043231//intracellular membrane-bounded organelle;GO:0098687//chromosomal region	GO:0003676//nucleic acid binding;GO:0032550//purine ribonucleoside binding;GO:0042623//ATPase activity, coupled;GO:0046983//protein dimerization activity	GO:0006259//DNA metabolic process;GO:0006342//chromatin silencing;GO:0031507//heterochromatin assembly;GO:0070829//heterochromatin maintenance
CH63R_00481	0.821484	0.535991	0.83436	no	-0.105754	0.910682	1	no	12.0258	0.811122	1	no	-13.5547	0.246881	1	no	30.82	0	18.97	59.29	21.23	7.47	11	0	39.65	13.96	14.11	19	0	0	0	12.51	0	0	14.5	9.7	11.9	0	0	0	VMA21	Vacuolar ATPase assembly integral membrane protein VMA21 [Colletotrichum higginsianum IMI 349063]	-	-	-	-	-	-	GO:0070070//proton-transporting V-type ATPase complex assembly
CH63R_00482	-0.76786	0.0124453	0.0874681	no	-0.00751797	0.888892	0.968084	no	-0.249165	0.56012	0.863021	no	0.536081	0.611921	0.715062	no	148.61	179.23	160.83	86.04	95.3	105.65	201.18	184.3	210.96	113.74	199.43	280.17	178.09	151.63	232.2	79.04	177.95	215.8	59.9	54.17	60.83	96.79	62.04	94.78	SPBC19C7.04c	DUF2406 domain protein [Colletotrichum tofieldiae]	-	-	-	-	-	-	-
CH63R_00483	1.00197	0.030464	0.170078	no	-0.298914	0.838593	1	no	-1.68932	0.187457	0.585977	no	-4.74153	1.26038e-05	0.000103522	yes	132.03	50.28	190.52	222.94	307.31	216.43	26	42.26	65.6	24.75	16.68	67.38	131.85	110.22	91.69	103.49	0	0	574.66	286.45	453.44	49.14	0	0	rpl35b	ribosomal protein L35Ae [Colletotrichum higginsianum IMI 349063]	Genetic Information Processing	Translation	ko03010//Ribosome	K02917	GO:0030529//intracellular ribonucleoprotein complex	-	GO:0010467//gene expression
CH63R_00484	-0.00694379	0.886958	0.974996	no	-0.178707	0.678954	0.884484	no	-0.503765	0.115914	0.468823	no	-0.358448	0.000353459	0.0019072	yes	126.92	133.77	112.11	113.85	132.4	124.76	69.8	71.49	87.54	59.46	65.62	77.09	74.68	94.58	80.93	69.6	51.41	55.44	92.2	92.71	78.73	74.1	62.17	69.37	gsdA	Mediator complex subunit MED14 [Colletotrichum higginsianum IMI 349063]	-	-	-	-	GO:0016591//DNA-directed RNA polymerase II, holoenzyme;GO:0044444//cytoplasmic part	GO:0001076//transcription factor activity, RNA polymerase II transcription factor binding;GO:0001085//RNA polymerase II transcription factor binding	GO:0006357//regulation of transcription from RNA polymerase II promoter
CH63R_00485	0.28703	0.359574	0.714555	no	-0.0113691	0.931669	0.982046	no	-1.94987	0.0114302	0.119529	no	-1.10979	0.000145249	0.000885545	yes	46.87	66.59	56.67	74.77	84.95	47.86	23.48	38.16	18.62	13.41	52.7	13.52	50	64.14	29.81	18.69	9.02	9.55	74.74	68.29	61.26	31.06	33.18	30.42	hem14	protoporphyrinogen oxidase [Colletotrichum higginsianum IMI 349063]	Metabolism;Metabolism;Metabolism	Global and overview maps;Global and overview maps;Metabolism of cofactors and vitamins	ko01100//Metabolic pathways;ko01110//Biosynthesis of secondary metabolites;ko00860//Porphyrin and chlorophyll metabolism	K00231;K00231;K00231	GO:0044424//intracellular part	GO:0003824//catalytic activity	GO:0006778//porphyrin-containing compound metabolic process;GO:0044710//single-organism metabolic process
CH63R_00486	0.351675	0.339756	0.698329	no	-0.0377237	0.925764	0.979269	no	1.23428	0.0885957	0.403721	no	0.69887	0.518063	0.637133	no	50.38	68.54	40.44	81.21	57.33	64.81	62.54	76.24	51.85	59.53	54.15	72.03	50.75	41.24	8.82	103.14	64.05	69.98	67.69	58.98	73.56	59.1	79.56	186.36	--	Nuclear polyadenylated rna-binding protein nab2 [Colletotrichum higginsianum IMI 349063]	-	-	-	-	GO:0012505//endomembrane system;GO:0044424//intracellular part	GO:0070717//poly-purine tract binding	GO:0006406//mRNA export from nucleus;GO:0016074//snoRNA metabolic process;GO:0031124//mRNA 3'-end processing;GO:0043487//regulation of RNA stability;GO:0061013//regulation of mRNA catabolic process
CH63R_00487	-1.51772	0.0326973	0.178248	no	-0.831774	0.464744	0.772058	no	-1.00755	0.334555	0.731931	no	1.82094	0.0144461	0.0418339	yes	15.35	23.27	46.68	6.32	11.2	12.27	12.89	33.53	9.29	8.18	8.27	14.85	10.46	34.01	43.65	17.6	0	26.23	8.24	6.82	5.93	19.49	14.58	40.09	ARB_07893	Beta-hexosaminidase [Colletotrichum higginsianum IMI 349063]	Metabolism;Metabolism;Metabolism;Metabolism;Metabolism;Metabolism	Global and overview maps;Carbohydrate metabolism;Glycan biosynthesis and metabolism;Glycan biosynthesis and metabolism;Glycan biosynthesis and metabolism;Glycan biosynthesis and metabolism	ko01100//Metabolic pathways;ko00520//Amino sugar and nucleotide sugar metabolism;ko00513//Various types of N-glycan biosynthesis;ko00511//Other glycan degradation;ko00603//Glycosphingolipid biosynthesis - globo and isoglobo series;ko00531//Glycosaminoglycan degradation	K12373;K12373;K12373;K12373;K12373;K12373	-	GO:0015929//hexosaminidase activity	GO:0044238//primary metabolic process
CH63R_00488	-1.21256	0.0562552	0.260448	no	-1.25616	0.0126706	0.0930834	no	-0.242365	0.642252	0.901352	no	0.810615	0.196411	0.314604	no	32.89	34.05	22.77	17.26	8.49	12.96	146.72	119.24	86.74	67.04	28.23	52.39	68.46	88.47	70.37	93.45	30.05	68.65	38.83	42.94	49.59	72.1	74.66	83.64	CYP52A13	Cytochrome P450 [Colletotrichum higginsianum IMI 349063]	-	-	-	-	-	GO:0004497//monooxygenase activity;GO:0046906//tetrapyrrole binding;GO:0046914//transition metal ion binding	GO:0044710//single-organism metabolic process
CH63R_00489	0.24055	0.60121	0.87036	no	0.343772	0.418327	0.742412	no	0.403562	0.606754	0.885222	no	-1.42009	0.0269381	0.0689684	no	41.59	25.52	27.3	45.26	33.1	33.18	21.11	72.92	28.54	51.92	47.4	56.23	61.57	14.92	26.06	42.02	50.68	42.95	20.47	23.26	29.62	19.95	7.46	0	SPAC56E4.03	Aromatic amino acid aminotransferase [Colletotrichum higginsianum IMI 349063]	Metabolism;Metabolism;Metabolism;Metabolism;Metabolism;Metabolism;Metabolism;Metabolism;Metabolism;Metabolism;Metabolism;Metabolism	Global and overview maps;Global and overview maps;Global and overview maps;Global and overview maps;Amino acid metabolism;Amino acid metabolism;Global and overview maps;Amino acid metabolism;Amino acid metabolism;Amino acid metabolism;Amino acid metabolism;Metabolism of cofactors and vitamins	ko01100//Metabolic pathways;ko01110//Biosynthesis of secondary metabolites;ko01130//Biosynthesis of antibiotics;ko01230//Biosynthesis of amino acids;ko00350//Tyrosine metabolism;ko00270//Cysteine and methionine metabolism;ko01210//2-Oxocarboxylic acid metabolism;ko00380//Tryptophan metabolism;ko00360//Phenylalanine metabolism;ko00400//Phenylalanine, tyrosine and tryptophan biosynthesis;ko00300//L…	K00838;K00838;K00838;K00838;K00838;K00838;K00838;K00838;K00838;K00838;K00838;K00838	-	GO:0008483//transaminase activity;GO:0043168//anion binding	GO:0006520//cellular amino acid metabolic process
CH63R_00490	0.0098839	0.984512	0.995148	no	1.04023	0.0961868	0.351903	no	0.740511	0.28801	0.695224	no	-1.41887	0.00320124	0.0121698	yes	81.05	90.81	34.7	100.25	59.87	47.86	20.12	27.25	43.52	48.95	83.89	54.08	40.82	60.03	28.39	68.66	85.87	61.4	49.48	41.98	41.72	12.68	28.44	8.69	ARB_05253	Glycosyl hydrolase family 16 [Colletotrichum higginsianum IMI 349063]	-	-	-	-	-	GO:0003824//catalytic activity	GO:0044238//primary metabolic process
CH63R_00491	0.75453	0.0369485	0.194281	no	-0.420695	0.529321	0.810536	no	0.477753	0.474403	0.819844	no	-0.122289	0.156439	0.265127	no	23.38	35.31	22.13	39.42	44.59	52.34	58.19	44.51	25.91	19.55	35.13	41.4	29.51	30.64	24.14	40.88	50.39	26.11	42	44.35	34.48	45.29	43.55	22.17	top1	Eukaryotic DNA topoisomerase I [Colletotrichum higginsianum IMI 349063]	-	-	-	-	GO:0043231//intracellular membrane-bounded organelle;GO:0043232//intracellular non-membrane-bounded organelle;GO:0043234//protein complex;GO:0044444//cytoplasmic part	GO:0003676//nucleic acid binding;GO:0003916//DNA topoisomerase activity;GO:0008094//DNA-dependent ATPase activity	GO:0006325//chromatin organization;GO:0006342//chromatin silencing;GO:0006354//DNA-templated transcription, elongation;GO:0006360//transcription from RNA polymerase I promoter;GO:0022402//cell cycle process;GO:0022616//DNA strand elongation;GO:0040023//establishment of nucleus localization
CH63R_00492	0.312997	0.0412525	0.210385	no	-0.411415	0.3106	0.658172	no	-0.631035	0.0858255	0.396083	no	-1.57202	6.6687e-11	1.46711e-09	yes	592.57	647.12	553.11	689.61	776.33	761.23	444.95	336.38	287.21	334.9	298.68	169.84	304.38	331.46	423.33	258.91	198.71	226.3	758.32	839.15	826.85	410.73	190.15	214.51	ATP3	ATP synthase subunit gamma [Colletotrichum higginsianum IMI 349063]	Metabolism;Metabolism	Global and overview maps;Energy metabolism	ko01100//Metabolic pathways;ko00190//Oxidative phosphorylation	K02136;K02136	GO:0000275//mitochondrial proton-transporting ATP synthase complex, catalytic core F(1)	GO:0015078//hydrogen ion transmembrane transporter activity;GO:0019829//cation-transporting ATPase activity	GO:0006754//ATP biosynthetic process;GO:0006818//hydrogen transport
CH63R_00493	-0.196001	0.674821	0.903567	no	0.0853018	0.867194	0.957267	no	-0.139216	0.779122	0.941734	no	0.522463	0.906197	0.938065	no	25.82	27.96	23.68	21.96	26.5	19.16	11.57	16.45	21.89	22.94	16.69	13.32	23.46	42.22	10.2	13.15	35.16	20.59	19.94	19.62	16.42	16.39	49.04	14.98	Su(var)3-3	Flavin containing amine oxidoreductase [Colletotrichum higginsianum IMI 349063]	Cellular Processes	Transport and catabolism	ko04138//Autophagy - yeast	K20182	-	GO:0016741//transferase activity, transferring one-carbon groups	GO:0044710//single-organism metabolic process;GO:0048278//vesicle docking
CH63R_00494	0.428286	0.211964	0.558508	no	0.431587	0.424352	0.747361	no	-0.901414	0.178842	0.572908	no	-0.909247	0.051408	0.11381	no	44.17	32.22	47.18	50.14	48.22	67.92	64.25	15.47	39.46	58.89	58	43.85	45.86	58.29	33.57	37.89	21.32	14.52	47.53	35.66	28.63	40.48	6.73	12.33	Vps33a	Sec1 family protein [Colletotrichum higginsianum IMI 349063]	Cellular Processes	Transport and catabolism	ko04138//Autophagy - yeast	K20182	GO:0005774//vacuolar membrane;GO:0043234//protein complex	GO:0003824//catalytic activity;GO:0005543//phospholipid binding;GO:0032550//purine ribonucleoside binding	GO:0006605//protein targeting;GO:0006892//post-Golgi vesicle-mediated transport;GO:0016237//lysosomal microautophagy;GO:0031338//regulation of vesicle fusion;GO:0042144//vacuole fusion, non-autophagic;GO:0048278//vesicle docking
CH63R_00495	-1.74677	0.0912012	0.351692	no	0.175106	0.739553	0.908699	no	1.11504	0.322057	0.720686	no	-1.63861	0.106928	0.199824	no	52.97	45.5	52.15	0	24.32	20.56	10.08	98.33	0	31.99	32.34	58.07	30.68	47.49	28.45	68.8	90.35	71.79	26.07	26.66	28.63	0	0	26.13	UBC15	Ubiquitin-conjugating enzyme [Colletotrichum higginsianum IMI 349063]	Genetic Information Processing	Folding, sorting and degradation	ko04120//Ubiquitin mediated proteolysis	K10688	-	GO:0003824//catalytic activity	-
CH63R_00496	-0.325618	0.400038	0.74465	no	-0.160514	0.86281	0.956412	no	-0.349192	0.541584	0.85541	no	-0.409495	0.0610681	0.129807	no	129.16	80.06	136.25	112.48	76.25	86.94	101.6	55.04	51.54	57.31	53.1	75.85	68.7	116.99	95.55	38.52	67.44	114.82	107.02	74.3	73.26	71.12	42.55	78	cmkA	LOW QUALITY PROTEIN: Calcium/calmodulin-dependent protein kinase [Colletotrichum higginsianum IMI 349063]	-	-	-	-	-	GO:0004672//protein kinase activity;GO:0032550//purine ribonucleoside binding	GO:0006464//cellular protein modification process;GO:0006796//phosphate-containing compound metabolic process
CH63R_00497	0.468235	0.332767	0.68914	no	-0.188992	0.88471	0.966128	no	-0.301093	0.739464	0.932241	no	-0.658392	0.199169	0.317813	no	42.91	28.03	37.48	38.73	62.92	48.34	63.23	6.42	19.94	12.54	22.81	43.24	32.07	26.06	22.3	35.96	25.3	4.02	20.64	24.38	37.4	29.88	22.34	0	--	hypothetical protein CH63R_00497 [Colletotrichum higginsianum IMI 349063]	-	-	-	-	-	-	-
CH63R_00498	0.983893	5.60559e-05	0.000914646	yes	0.0493256	0.806178	0.934491	no	0.235501	0.713767	0.923341	no	-0.889942	0.0194865	0.0531304	no	86.19	103.04	94.05	207.6	204.4	148.27	58.35	86.59	80.47	67.62	91.12	74.51	92.64	88.43	50.1	51.93	129.91	90.32	157.29	140.43	139.26	115.08	107.58	13.15	hts1	Histidyl-tRNA synthetase [Colletotrichum higginsianum IMI 349063]	Genetic Information Processing	Translation	ko00970//Aminoacyl-tRNA biosynthesis	K01892	GO:0043231//intracellular membrane-bounded organelle;GO:0044444//cytoplasmic part	GO:0004812//aminoacyl-tRNA ligase activity;GO:0032550//purine ribonucleoside binding	GO:0006418//tRNA aminoacylation for protein translation
CH63R_00499	0.421245	0.436901	0.77032	no	1.6361	0.0251845	0.147139	no	1.02786	0.169412	0.558707	no	2.89885	2.18202e-07	2.69252e-06	yes	9.94	9.15	8.16	16.81	10.84	8.84	11.83	0	11.08	17.26	28.07	25.88	21.59	5.57	13.35	18.83	46.93	16.84	2.04	2.92	3.68	29.06	20.06	15.32	BEA3	ABC transporter transmembrane region [Colletotrichum higginsianum IMI 349063]	-	-	-	-	GO:0031224//intrinsic component of membrane	GO:0015405//P-P-bond-hydrolysis-driven transmembrane transporter activity;GO:0017111//nucleoside-triphosphatase activity;GO:0032550//purine ribonucleoside binding	GO:0044763//single-organism cellular process;GO:0051234//establishment of localization
CH63R_00500	-0.0186615	0.954082	0.990806	no	-0.910211	0.142032	0.440079	no	1.07968	0.256193	0.662594	no	0.263804	0.844814	0.895399	no	26.7	62.08	38.05	31.46	54.2	39.54	48.15	130.43	86.78	45.83	51.47	43.9	20.35	3.78	39.62	36.51	41.09	57.14	29.9	24.05	30.38	37.92	11.34	51.99	--	Alpha beta hydrolase family [Colletotrichum higginsianum IMI 349063]	-	-	-	-	-	-	-
CH63R_00501	0.872542	0.203584	0.547597	no	0.177998	0.783083	0.925879	no	-0.937031	0.416449	0.78485	no	0.971033	0.226896	0.348953	no	9.61	3.12	9.74	8.7	22.57	9.87	20.97	5.24	3.49	9.21	11.38	13.01	14.73	9.12	9.1	11.01	6.2	0	7.61	8.53	8.51	21.34	22.8	4.18	--	C6 transcription factor [Colletotrichum higginsianum IMI 349063]	-	-	-	-	GO:0043231//intracellular membrane-bounded organelle	GO:0003676//nucleic acid binding;GO:0046914//transition metal ion binding	GO:0006355//regulation of transcription, DNA-templated
CH63R_00502	-1.60372	0.104676	0.377461	no	-1.69437	0.221885	1	no	-2.50537	0.295107	1	no	0.511665	0.807048	0.866939	no	13.55	14.55	22.23	1.58	6.22	8.76	3.22	15.72	25.56	8.18	0	5.57	9.81	0	13.64	0	4.13	0	5.23	5.68	3.49	12.18	0	8.35	HOL1	Major facilitator superfamily transporter [Colletotrichum higginsianum IMI 349063]	-	-	-	-	-	-	GO:0044763//single-organism cellular process
CH63R_00503	0.507964	0.650323	0.892895	no	-2.55165	0.229292	1	no	-0.563708	0.808481	1	no	0.327813	0.865292	0.909298	no	15.93	16.76	5.6	28.66	12.54	13.25	39	0	9.37	8.25	0	0	32.96	6.12	0	0	0	26.44	10.87	11.46	7.03	36.85	0	0	--	Short-chain dehydrogenase [Colletotrichum higginsianum IMI 349063]	-	-	-	-	-	-	-
CH63R_00504	0.128169	0.973644	0.994214	no	0.192645	0.847866	1	no	1.16198	0.472093	0.81935	no	2.94985	0.248338	0.374551	no	3.08	2.84	0	6.47	0	0	4.4	3.58	0	2.79	0	6.33	4.46	8.29	0	5	5.63	17.9	1.67	1.55	0	0	24.88	0	nicC	FAD binding domain protein [Colletotrichum higginsianum IMI 349063]	-	-	-	-	-	GO:0016830//carbon-carbon lyase activity	GO:0044710//single-organism metabolic process
CH63R_00505	0	1	1	no	1.34348	0.70831	1	no	13.8017	0.386404	1	no	-9.64386	0.659922	1	no	0	0	0	0	0	0	8.37	0	0	21.24	0	0	0	0	0	0	42.84	0	1.27	0	1.13	0	0	0	--	Cupin [Colletotrichum higginsianum IMI 349063]	-	-	-	-	-	-	-
CH63R_00506	0.196449	0.64495	0.889626	no	0.151322	0.627201	0.862783	no	0.456375	0.522584	0.848516	no	1.31535	0.0111051	0.0338518	yes	46.94	35.87	32.7	43.37	59.78	29.21	27.82	102.75	34.64	60.98	72.99	49.51	66.69	50.03	14.27	60.4	55.03	64.3	25.77	37	25.64	71.69	50.04	98.29	Fgd6	FYVE zinc finger protein [Colletotrichum higginsianum IMI 349063]	-	-	-	-	GO:0044444//cytoplasmic part	GO:0046914//transition metal ion binding	-
CH63R_00507	-1.35451	0.0355551	0.18905	no	-1.01444	0.156275	0.463214	no	-1.96666	0.104072	0.445796	no	-16.0686	8.87918e-06	7.52765e-05	yes	58.08	132.83	43.32	9.85	33.94	47.81	25.13	65.34	231.86	44.65	48.35	66.56	35.68	9.47	92.16	17.15	12.87	5.11	64.71	73.53	67.94	0	0	0	--	Rare lipoprotein A [Colletotrichum higginsianum IMI 349063]	-	-	-	-	-	-	GO:0009620//response to fungus
CH63R_00508	0.129593	0.521727	0.827561	no	0.481164	0.248807	0.598365	no	-0.77838	0.0799461	0.382141	no	-0.465564	0.00224246	0.00907838	yes	56.53	76.85	55.48	86.33	60.06	60.22	20.04	27.43	26.62	47.53	29.77	26.12	47.08	41.74	44.64	26.4	25.66	25.75	44.28	50.58	56.62	37.88	41.75	30.07	TCB1	C2 domain-containing protein [Colletotrichum higginsianum IMI 349063]	-	-	-	-	GO:0031982//vesicle;GO:0043231//intracellular membrane-bounded organelle;GO:0044448//cell cortex part;GO:0060187//cell pole	GO:0005488//binding	GO:0035303//regulation of dephosphorylation;GO:0044802//single-organism membrane organization
CH63R_00509	-0.0376232	0.948063	0.98956	no	-0.574724	0.313809	0.660754	no	0.631932	0.258981	0.664582	no	-0.745281	0.00398331	0.0145347	yes	228.42	247.33	155.92	239.01	177.15	199.25	98.65	302.86	158.04	146.07	116	113.62	122.29	134.24	85.04	199.46	140.32	189.53	186.43	187.43	150.42	113.94	170.42	28.4	PRE2	Proteasome subunit beta type [Colletotrichum higginsianum IMI 349063]	Genetic Information Processing	Folding, sorting and degradation	ko03050//Proteasome	K02737	GO:0005839//proteasome core complex;GO:0012505//endomembrane system;GO:0031090//organelle membrane;GO:0031597//cytosolic proteasome complex;GO:0043231//intracellular membrane-bounded organelle	GO:0004175//endopeptidase activity	GO:0006511//ubiquitin-dependent protein catabolic process;GO:0010498//proteasomal protein catabolic process;GO:0043248//proteasome assembly
CH63R_00510	-1.13637	0.120938	0.409789	no	-1.19325	0.196225	0.526873	no	-0.248074	0.823629	0.957932	no	0.641864	0.764105	0.836499	no	35.65	11.93	23.93	10.58	10.42	11.53	12.34	75.19	22.23	23.49	13.85	10.66	31.28	5.81	30.45	10.52	11.84	34.51	25.33	19.03	20.85	11.66	26.16	63.93	pgp1	glycoprotease [Colletotrichum higginsianum IMI 349063]	-	-	-	-	-	GO:0016746//transferase activity, transferring acyl groups	GO:0006400//tRNA modification;GO:0070525//tRNA threonylcarbamoyladenosine metabolic process
CH63R_00511	-2.4163	0.00658475	0.0527311	no	-2.49617	0.00248985	0.0277023	yes	-1.13236	0.107138	0.451735	no	0.089128	0.697676	0.785146	no	6.64	15.05	12.58	0.71	4.22	1.49	14.59	23.71	23.14	4.63	3.74	2.52	25.16	21.99	32.93	14.93	11.21	10.39	10.73	13.63	6.71	16.55	16.5	0	--	Glycoprotease family protein [Colletotrichum higginsianum IMI 349063]	-	-	-	-	-	GO:0016787//hydrolase activity	-
CH63R_00512	0	1	1	no	0	1	1	no	0	1	1	no	0	1	1	no	0	0	0	0	0	0	0	0	0	0	0	0	0	0	0	0	0	0	0	0	0	0	0	0	--	hypothetical protein CH63R_00512 [Colletotrichum higginsianum IMI 349063]	-	-	-	-	-	-	-
CH63R_00513	-0.150735	0.733328	0.92357	no	-0.621269	0.412649	0.738095	no	-0.530451	0.460306	0.811536	no	-0.470562	0.0442015	0.101348	no	113.31	77.66	50.44	53.97	66.42	97.07	30.98	27.97	52.11	34.95	15.45	21.8	111.71	38.91	24.28	23.49	66.09	31.51	58.28	77.06	63.75	58.55	58.38	26.75	MNN10	Galactosyl transferase GMA12/MNN10 family protein [Colletotrichum higginsianum IMI 349063]	Metabolism;Metabolism	Global and overview maps;Glycan biosynthesis and metabolism	ko01100//Metabolic pathways;ko00513//Various types of N-glycan biosynthesis	K05531;K05531	GO:0031224//intrinsic component of membrane;GO:0031501//mannosyltransferase complex	GO:0016757//transferase activity, transferring glycosyl groups	GO:0006057//mannoprotein biosynthetic process;GO:0006486//protein glycosylation;GO:0019954//asexual reproduction;GO:0090529//cell septum assembly
CH63R_00514	-1.85183	0.00805461	0.06195	no	-2.26097	0.00220537	0.0250083	yes	-0.257625	0.697537	0.919329	no	0.726369	0.633979	0.73392	no	53.91	120.94	33.17	23.57	4.64	29.42	62.53	70.36	145.64	12.21	15.43	30.47	63.43	99.7	142.49	54.71	49.26	151.67	19.26	11.87	29.27	72.73	27.2	0	AFUB_029980	Tat pathway signal sequence [Colletotrichum higginsianum IMI 349063]	-	-	-	-	-	-	GO:0044238//primary metabolic process
CH63R_00515	1.2788	0.731032	1	no	13.1984	0.251967	1	no	-0.391925	0.842421	1	no	1.95613	0.498729	0.62057	no	4.55	0	0	0	0	11.04	0	0	0	12.37	8.34	7.49	0	36.74	0	14.78	0	13.22	6.92	0	1.76	0	0	33.68	--	Small secreted protein [Colletotrichum higginsianum IMI 349063]	-	-	-	-	-	GO:0032550//purine ribonucleoside binding	-
CH63R_00516	0.16084	0.76712	0.939006	no	0.204482	0.688051	0.886456	no	0.607899	0.509773	0.839478	no	2.13336	0.0028161	0.0109465	yes	8.74	7.15	8.36	6.79	11.37	8.95	6.93	22.52	16.98	22.86	18.67	11.97	4.22	9.14	13.68	12.61	8.87	19.73	5.27	3.66	5.81	7.86	35.26	21.55	SPBC23E6.02	Snf2 family helicase [Colletotrichum higginsianum IMI 349063]	-	-	-	-	-	GO:0032550//purine ribonucleoside binding	-
CH63R_00517	0	1	1	no	0	1	1	no	0	1	1	no	0	1	1	no	0	0	0	0	0	0	0	0	0	0	0	0	0	0	0	0	0	0	0	0	0	0	0	0	--	hypothetical protein CH63R_00517 [Colletotrichum higginsianum IMI 349063]	-	-	-	-	-	-	-
CH63R_00518	0	1	1	no	0	1	1	no	0	1	1	no	-8.98489	0.498035	1	no	0	0	0	0	0	0	0	0	0	0	0	0	0	0	0	0	0	0	1.52	0	0	0	0	0	--	hypothetical protein CH63R_00518 [Colletotrichum higginsianum IMI 349063]	-	-	-	-	-	-	-
CH63R_00519	0.250227	0.398933	0.74465	no	-0.348345	0.571364	0.833693	no	-0.408438	0.601511	0.883346	no	0.207289	0.804818	0.865662	no	44.32	56.82	50.66	70.87	56.7	52.98	20.34	18.37	73.31	34.42	27.54	26.03	20.63	29.81	38.26	28.27	8.68	29.88	22.68	23.9	31.47	46.99	25.55	17.57	--	hypothetical protein CH63R_00519 [Colletotrichum higginsianum IMI 349063]	-	-	-	-	-	-	-
CH63R_00520	-0.229881	0.744888	0.928492	no	-0.543285	0.510014	0.800363	no	-0.915064	0.304184	0.710008	no	1.4085	0.129316	0.229493	no	60.22	20.53	16.47	24.96	27.65	30.29	82.78	103.5	50.5	36.37	85.77	40.34	32.3	77.99	98.81	50.7	40.76	19.43	25.5	11.23	24.97	96.29	18	49.5	--	GDSL-like Lipase/Acylhydrolase [Colletotrichum higginsianum IMI 349063]	-	-	-	-	-	GO:0003824//catalytic activity	-
CH63R_00521	-0.387312	0.390244	0.739038	no	0.187173	0.843099	0.950474	no	1.16693	0.149648	0.526282	no	0.10226	0.513635	0.633581	no	83.55	64.88	109.25	87.67	48.55	60.79	41	6.06	48.37	49.67	31.08	27.9	60.49	28.09	15.77	46.63	138.38	49.29	41.95	39.42	33.26	42.27	42.15	38.63	csn-4	PCI domain-containing protein [Colletotrichum higginsianum IMI 349063]	-	-	-	-	-	-	-
CH63R_00522	0.150717	0.881839	0.974209	no	0.109026	0.904709	0.973109	no	-0.817045	0.476548	0.821831	no	1.24169	0.163256	0.273598	no	47.41	29.09	16.67	66.33	21.77	15.33	64.46	10.48	74.36	45	45.48	70.54	26.15	85.02	9.09	7.33	41.26	19.67	33.66	31.82	39.22	24.37	72.89	150.33	hscB	Fe-S protein assembly co-chaperone HscB [Colletotrichum higginsianum IMI 349063]	-	-	-	-	-	GO:0005515//protein binding	GO:0006461//protein complex assembly;GO:0009058//biosynthetic process;GO:0044267//cellular protein metabolic process;GO:0045333//cellular respiration
CH63R_00523	-0.0175217	0.989916	0.996136	no	-0.332847	0.598344	0.849708	no	0.351512	0.581642	0.87359	no	-0.153367	0.38517	0.517786	no	65.53	77.69	46.48	52.83	68.85	65.73	50.74	46.39	64.01	30.19	63.05	34.7	51.46	44.81	62.63	61.31	44.66	96.77	65.11	86.09	55.74	17.98	143.44	24.65	CYB2	FMN-dependent dehydrogenase [Colletotrichum higginsianum IMI 349063]	-	-	-	-	-	GO:0003824//catalytic activity;GO:0032553//ribonucleotide binding;GO:0043169//cation binding;GO:0046906//tetrapyrrole binding	GO:0044710//single-organism metabolic process
CH63R_00524	0.0380314	0.710889	0.916719	no	-0.47535	0.111132	0.380677	no	-0.15538	0.575838	0.871352	no	-0.513177	5.54567e-08	7.7559e-07	yes	313.94	332.24	303.21	317.15	391.21	266.39	361.46	273.91	313.41	241.79	238.12	202.54	173.41	220.89	213.61	194.44	162.59	188.81	318.71	326.37	315.69	207.73	193.33	272.13	sdh1	Succinate dehydrogenase [ubiquinone] flavoprotein subunit, mitochondrial [Colletotrichum higginsianum IMI 349063]	Metabolism;Metabolism;Metabolism;Metabolism;Metabolism;Metabolism	Global and overview maps;Global and overview maps;Global and overview maps;Global and overview maps;Energy metabolism;Carbohydrate metabolism	ko01100//Metabolic pathways;ko01110//Biosynthesis of secondary metabolites;ko01130//Biosynthesis of antibiotics;ko01200//Carbon metabolism;ko00190//Oxidative phosphorylation;ko00020//Citrate cycle (TCA cycle)	K00234;K00234;K00234;K00234;K00234;K00234	-	GO:0000166//nucleotide binding;GO:0016491//oxidoreductase activity	GO:0006091//generation of precursor metabolites and energy;GO:0006101//citrate metabolic process
CH63R_00525	0.276608	0.249408	0.602171	no	-0.344664	0.446395	0.759861	no	-0.845859	0.0734758	0.36834	no	-0.176754	0.0405116	0.0946798	no	198.16	251.69	209.74	282.79	289.35	226.85	277.23	432.21	334.47	330.32	348.38	143.37	263.99	223.87	271.37	77.22	195.57	149.63	307.49	309.2	268.5	256.65	159.95	366.52	SDH2	Succinate dehydrogenase [ubiquinone] iron-sulfur subunit, mitochondrial [Colletotrichum higginsianum IMI 349063]	Metabolism;Metabolism;Metabolism;Metabolism;Metabolism;Metabolism	Global and overview maps;Global and overview maps;Global and overview maps;Global and overview maps;Energy metabolism;Carbohydrate metabolism	ko01100//Metabolic pathways;ko01110//Biosynthesis of secondary metabolites;ko01130//Biosynthesis of antibiotics;ko01200//Carbon metabolism;ko00190//Oxidative phosphorylation;ko00020//Citrate cycle (TCA cycle)	K00235;K00235;K00235;K00235;K00235;K00235	GO:0019866//organelle inner membrane;GO:0044455//mitochondrial membrane part	GO:0000104//succinate dehydrogenase activity;GO:0043169//cation binding;GO:0051536//iron-sulfur cluster binding	GO:0006101//citrate metabolic process;GO:0015980//energy derivation by oxidation of organic compounds
CH63R_00526	0.85532	0.523471	0.828009	no	-1.02124	0.492432	1	no	-3.01703	0.0290103	0.21707	no	-3.43124	0.000984436	0.00456134	yes	6.46	0	7.95	11.3	2.23	12.54	18.45	0	23.28	14.64	5.92	0	46.79	39.11	32.53	5.25	0	9.38	46.53	66.68	109.76	8.72	0	11.95	--	hypothetical protein CH63R_00526 [Colletotrichum higginsianum IMI 349063]	-	-	-	-	-	-	-
CH63R_00527	0.850168	0.192544	0.532468	no	-0.505545	0.824182	1	no	-1.24675	0.434213	1	no	-0.266831	0.365153	0.497863	no	11.6	17.79	33.31	43.27	26.63	43.13	11.04	0	3.98	3.5	7.08	0	16.79	10.4	31.14	6.28	7.07	11.23	22.1	15.57	18.65	0	46.81	0	--	HCNGP-like protein [Colletotrichum higginsianum IMI 349063]	-	-	-	-	-	-	-
CH63R_00528	0.408501	0.163565	0.485085	no	0.333576	0.323563	0.669671	no	0.0281902	0.985483	0.996516	no	0.854243	0.155289	0.264197	no	32.38	25.66	35.42	39.01	47.08	37.96	33.38	43.83	29.62	38.3	45.3	51.02	57.3	27.82	25.36	56.95	29.59	26.12	28.58	34.63	27.95	84.94	39.93	39.93	PRP5	DEAD/DEAH box helicase [Colletotrichum higginsianum IMI 349063]	Genetic Information Processing	Transcription	ko03040//Spliceosome	K12811	GO:0005684//U2-type spliceosomal complex;GO:0005816//spindle pole body;GO:0044444//cytoplasmic part	GO:0032550//purine ribonucleoside binding;GO:0042623//ATPase activity, coupled;GO:0070990//snRNP binding	GO:0000245//spliceosomal complex assembly
CH63R_00529	2.60214	0.491228	1	no	12.4708	0.664778	1	no	0	1	1	no	-12.6824	0.593819	1	no	3.34	0	0	0	13.8	6.48	0	0	0	6.05	0	10.98	0	0	0	0	0	0	7.73	1.68	10.31	0	0	0	--	hypothetical protein CH63R_00529 [Colletotrichum higginsianum IMI 349063]	-	-	-	-	-	-	-
CH63R_00530	1.26722	0.00023359	0.00320839	yes	-0.527864	0.456817	0.768074	no	-1.27717	0.0359986	0.246321	no	-1.75651	4.10772e-10	8.16738e-09	yes	37.03	34.09	104.84	113.99	141.57	167.97	37.01	38.67	34.3	26.84	22.04	27.4	72.4	87.17	55.94	18.04	43.99	26.89	150.9	168.7	154.04	19.99	44.84	75.35	ADE17	Phosphoribosylaminoimidazolecarboxamide formyltransferase imp cyclohydrolase [Colletotrichum higginsianum IMI 349063]	Metabolism;Metabolism;Metabolism;Metabolism;Metabolism	Global and overview maps;Global and overview maps;Global and overview maps;Nucleotide metabolism;Metabolism of cofactors and vitamins	ko01100//Metabolic pathways;ko01110//Biosynthesis of secondary metabolites;ko01130//Biosynthesis of antibiotics;ko00230//Purine metabolism;ko00670//One carbon pool by folate	K00602;K00602;K00602;K00602;K00602	GO:0044444//cytoplasmic part	GO:0016742//hydroxymethyl-, formyl- and related transferase activity;GO:0019238//cyclohydrolase activity	GO:0006188//IMP biosynthetic process
CH63R_00531	0.39437	0.506505	0.819157	no	0.634033	0.273313	0.620366	no	1.78328	0.101918	0.44085	no	1.10438	0.23235	0.355371	no	13.81	5.98	18	10.23	13.43	26.01	13.92	37.71	10.03	19.14	43.15	33.4	0	4.37	22.91	36.94	47.52	9.44	6.35	8.18	10.66	17.54	6.56	30.06	--	Zinc-responsiveness transcriptional activator [Colletotrichum higginsianum IMI 349063]	-	-	-	-	-	-	-
CH63R_00532	1.23388	6.46362e-07	1.67613e-05	yes	-0.752848	0.274799	0.621914	no	-1.11815	0.0835783	0.390692	no	-2.13334	6.17321e-20	4.48643e-18	yes	288.36	419.88	508.51	891.17	1001.93	968.68	159.74	319.56	159.46	124.77	133.99	120.3	348.99	613.57	225.35	237.58	47.19	262.48	1503.23	1410.25	1397.24	418.06	277.91	286.57	RPL35	Ribosomal L29 protein [Colletotrichum higginsianum IMI 349063]	Genetic Information Processing	Translation	ko03010//Ribosome	K02918	GO:0030529//intracellular ribonucleoprotein complex;GO:0043232//intracellular non-membrane-bounded organelle;GO:0044444//cytoplasmic part	-	GO:0010467//gene expression
CH63R_00533	0.197413	0.684849	0.905658	no	-0.554947	0.590036	0.847506	no	0.392954	0.701874	0.920448	no	-0.810734	0.0375837	0.0892222	no	120.28	66.42	65.14	80.78	119.3	88.69	96.16	111.64	19.81	39.23	48.46	67.24	48.77	84.12	38.76	93.74	96.72	34.93	65.12	64.17	78.01	25.96	38.83	53.39	GOS1	Golgi SNAP receptor complex member 1 [Colletotrichum higginsianum IMI 349063]	Genetic Information Processing	Folding, sorting and degradation	ko04130//SNARE interactions in vesicular transport	K08495	GO:0031224//intrinsic component of membrane;GO:0031985//Golgi cisterna;GO:0043234//protein complex	GO:0005515//protein binding	GO:0008104//protein localization;GO:0016050//vesicle organization;GO:0016192//vesicle-mediated transport;GO:0016482//cytoplasmic transport
CH63R_00534	1.13133	0.160257	0.47966	no	13.7824	0.0758992	1	no	-1.67887	0.42484	1	no	-0.340744	0.405284	0.536745	no	29.74	0	19.26	41.6	32.34	33.4	0	0	0	39.7	0	2.57	13.6	12.63	6.3	10.16	0	0	36.25	32.3	16.92	42.23	25.26	0	atp10	ATP10 protein [Colletotrichum higginsianum IMI 349063]	-	-	-	-	GO:0019866//organelle inner membrane;GO:0031301//integral component of organelle membrane	GO:0005515//protein binding	GO:0007005//mitochondrion organization
CH63R_00535	-0.604224	0.16762	0.490293	no	-0.957798	0.241599	0.588251	no	0.158994	0.856233	0.964666	no	-0.088604	0.166698	0.277997	no	68.59	64.13	48.24	38.08	34.49	46.47	62.17	25.26	29.13	11.84	15.95	32.22	59.91	46.86	48.24	77.78	63.67	31.62	52	60.83	50.01	35.25	61.51	56.38	Dbt	2-oxoacid dehydrogenase acyltransferase [Colletotrichum higginsianum IMI 349063]	Metabolism;Metabolism;Metabolism;Metabolism;Metabolism	Global and overview maps;Global and overview maps;Global and overview maps;Amino acid metabolism;Carbohydrate metabolism	ko01100//Metabolic pathways;ko01110//Biosynthesis of secondary metabolites;ko01130//Biosynthesis of antibiotics;ko00280//Valine, leucine and isoleucine degradation;ko00640//Propanoate metabolism	K09699;K09699;K09699;K09699;K09699	-	GO:0016740//transferase activity	-
CH63R_00536	-0.0268932	0.990865	0.996323	no	1.2998	0.00149368	0.0187063	yes	0.84463	0.0371247	0.250671	no	1.62711	5.97268e-08	8.2707e-07	yes	139.44	79.95	112.53	134.32	85.02	106.45	143.58	106.08	225.84	443.16	351.64	375.86	278.04	307.43	313.03	482.47	367.63	763.43	233.27	187.54	190.6	727.81	535.06	625.73	SPAC4G9.12	Thermoresistant glucokinase family carbohydrate kinase [Colletotrichum higginsianum IMI 349063]	Metabolism;Metabolism;Metabolism;Metabolism;Metabolism	Global and overview maps;Global and overview maps;Global and overview maps;Global and overview maps;Carbohydrate metabolism	ko01100//Metabolic pathways;ko01110//Biosynthesis of secondary metabolites;ko01130//Biosynthesis of antibiotics;ko01200//Carbon metabolism;ko00030//Pentose phosphate pathway	K00851;K00851;K00851;K00851;K00851	GO:0044444//cytoplasmic part	GO:0016301//kinase activity	GO:0006796//phosphate-containing compound metabolic process;GO:0019520//aldonic acid metabolic process
CH63R_00537	0.242059	0.417145	0.757762	no	0.2134	0.62458	0.861926	no	-0.16852	0.693836	0.918573	no	-0.238087	0.192096	0.30949	no	49.88	60.29	43.98	63.53	64.61	54.17	63.76	48.37	44.44	89.02	66.8	25.71	88.39	62.08	59.97	60.43	48.98	77.83	57.97	58.08	62.94	16.07	42.06	93.63	YOL057W	Peptidase family M49 [Colletotrichum higginsianum IMI 349063]	-	-	-	-	GO:0044424//intracellular part	GO:0004177//aminopeptidase activity	GO:0019538//protein metabolic process
CH63R_00538	1.22214	7.35232e-11	3.89837e-09	yes	-1.63534	0.000524162	0.00824588	yes	-0.937368	0.0340299	0.239062	no	-2.44573	4.49685e-16	1.95012e-14	yes	483.05	589.44	808.27	1325.06	1480.33	1582.27	674.08	264.46	318.39	157.34	149.09	98.17	620.87	890.56	284.18	449.42	228.14	260.08	2240.2	2167.73	2006.12	629.73	306.66	240.93	RPL6B	60S ribosomal protein L6 [Colletotrichum higginsianum IMI 349063]	Genetic Information Processing	Translation	ko03010//Ribosome	K02934	GO:0030529//intracellular ribonucleoprotein complex;GO:0043231//intracellular membrane-bounded organelle;GO:0043232//intracellular non-membrane-bounded organelle;GO:0044444//cytoplasmic part	-	GO:0010467//gene expression
CH63R_00539	0.892137	0.0499693	0.239038	no	1.31025	0.0113915	0.0868448	no	0.447914	0.491927	0.831038	no	0.182571	0.700568	0.78714	no	28	29.64	13.78	55.82	48.21	28.52	15.99	29.24	17.29	52	39.74	63.3	30.41	24.48	33.83	31.82	38.38	50.82	40.53	21.49	16.48	34	39.55	15.54	hsp78	ATPase [Colletotrichum higginsianum IMI 349063]	Organismal Systems	Aging	ko04213//Longevity regulating pathway - multiple species	K03695	-	GO:0032550//purine ribonucleoside binding	-
CH63R_00540	0.244277	0.0847451	0.336957	no	0.115177	0.676928	0.883866	no	-0.0286574	0.853838	0.963865	no	-1.43397	3.71217e-11	8.43079e-10	yes	1119.74	1162.84	1061.23	1277.58	1402.24	1280.92	658.21	361.24	616.26	537.04	712.78	521.83	554.92	765.08	602.94	602.77	612.83	669.52	1203.91	991.59	1062.14	500.87	483.32	221.5	ARF	ADP-ribosylation factor GTPase of the ras superfamily [Trichoderma reesei QM6a]	Cellular Processes	Transport and catabolism	ko04144//Endocytosis	K07937	GO:0043231//intracellular membrane-bounded organelle	GO:0032550//purine ribonucleoside binding	GO:0035556//intracellular signal transduction
CH63R_00541	0.159957	0.68171	0.905382	no	-0.520504	0.571433	0.833693	no	0.0418056	0.982068	0.996024	no	-1.12563	0.0403854	0.0944477	no	156.63	109.36	93.06	113.34	122.76	165.05	84.81	37.6	72.26	58.71	14.84	62.16	93.85	43.58	32.63	78.92	9.87	86.27	127.04	92.43	89.65	0	21.8	119.87	EMP24	Emp24/gp25L/p24 family/GOLD [Colletotrichum higginsianum IMI 349063]	-	-	-	-	GO:0030133//transport vesicle;GO:0031224//intrinsic component of membrane	-	GO:0006996//organelle organization;GO:0016482//cytoplasmic transport;GO:0035437//maintenance of protein localization in endoplasmic reticulum
CH63R_00542	-0.323309	0.38463	0.733332	no	-0.121323	0.913736	0.976034	no	-0.312617	0.643337	0.901428	no	-0.765391	0.00338516	0.0127403	yes	62.83	64.25	37.49	52.39	32.35	46.79	38.05	29.45	20.9	25.3	37.19	18.78	33.08	30.73	15.34	8.24	27.84	27.65	43.18	38.33	48.51	27.4	25.61	23.48	--	DUF3405 domain-containing protein [Colletotrichum incanum]	-	-	-	-	-	-	-
CH63R_00543	0	1	1	no	0	1	1	no	0	1	1	no	0	1	1	no	0	0	0	0	0	0	0	0	0	0	0	0	0	0	0	0	0	0	0	0	0	0	0	0	--	hypothetical protein CH63R_00543 [Colletotrichum higginsianum IMI 349063]	-	-	-	-	-	-	-
CH63R_00544	-0.812882	0.255926	0.609998	no	-0.00244559	0.922269	0.978071	no	0.236364	0.673501	0.911781	no	1.71166	0.000236958	0.00135416	yes	56.68	16.3	61.04	17.35	36.6	22.34	70.8	106.86	105.74	125.17	61.63	96.12	174.42	109.59	135.55	138.05	181.29	174.91	47.43	48.15	41.03	229.42	100.08	117.95	--	hypothetical protein CH63R_00544 [Colletotrichum higginsianum IMI 349063]	-	-	-	-	-	-	-
CH63R_00545	0.394352	0.529441	0.831322	no	0.512162	0.464617	0.772058	no	0.0247712	0.980028	0.99504	no	0.906643	0.252842	0.379643	no	27.81	24.38	16.3	38.91	16.42	34.69	26.47	24.58	38.16	47.99	50.93	28.31	11.51	28.5	16	47.3	9.68	0	23.19	22	20.96	71.46	42.75	9.8	uap2	Splicing factor u2af-associated protein 2 [Colletotrichum higginsianum IMI 349063]	-	-	-	-	GO:0005681//spliceosomal complex;GO:0097525//spliceosomal snRNP complex	GO:0003676//nucleic acid binding	GO:0000377//RNA splicing, via transesterification reactions with bulged adenosine as nucleophile
CH63R_00546	-0.103059	0.8446	0.964386	no	0.570251	0.453432	0.765727	no	0.347852	0.726756	0.928053	no	-1.52694	0.000565852	0.00284492	yes	94.84	143.76	72.09	87.81	86.45	115.01	27.87	19.42	43.06	35.38	68.96	29.81	40.39	52.52	22.47	95.1	15.29	36.45	81.15	73.71	86.14	52.68	0	30.95	SPCC16A11.16c	Adhesion regulating molecule [Colletotrichum higginsianum IMI 349063]	Genetic Information Processing	Folding, sorting and degradation	ko03050//Proteasome	K06691	GO:0044424//intracellular part	-	-
CH63R_00547	0.824102	1.0352e-05	0.000202163	yes	-0.940658	0.037377	0.191423	no	-0.634099	0.127919	0.487101	no	-1.8033	5.63113e-15	2.02529e-13	yes	500.81	531.17	710.3	1201.15	1001.95	881.49	408.53	221.34	289.62	142.59	222.74	113.72	511.08	474.7	355.4	418.18	148.19	297.81	1248.92	1181.15	1169.17	501.92	211.74	317.59	tef5	EF-1 guanine nucleotide exchange domain-containing protein [Colletotrichum higginsianum IMI 349063]	-	-	-	-	GO:0043231//intracellular membrane-bounded organelle;GO:0043234//protein complex;GO:0044444//cytoplasmic part	-	GO:0006259//DNA metabolic process;GO:0006417//regulation of translation;GO:0032231//regulation of actin filament bundle assembly;GO:0043087//regulation of GTPase activity
CH63R_00548	-0.975713	0.361696	0.715776	no	-0.935225	0.628363	1	no	2.86557	0.288024	1	no	-14.1142	0.0478282	0.107672	no	22.74	18.61	31.1	14.14	10.44	12.26	21.64	11.73	10.4	22.89	0	0	0	6.8	0	16.41	18.47	14.68	9.14	21.62	22.44	0	0	0	PSF1	DNA replication complex GINS protein PSF1 [Colletotrichum higginsianum IMI 349063]	-	-	-	-	GO:0031261//DNA replication preinitiation complex;GO:0043234//protein complex;GO:0044444//cytoplasmic part	-	GO:1902315//nuclear cell cycle DNA replication initiation;GO:1902319//DNA strand elongation involved in nuclear cell cycle DNA replication
CH63R_00549	0	1	1	no	0	1	1	no	0	1	1	no	-10.5762	0.721994	1	no	0	0	0	0	0	0	0	0	0	0	0	0	0	0	0	0	0	0	4.58	0	0	0	0	0	--	hypothetical protein CH63R_00549 [Colletotrichum higginsianum IMI 349063]	-	-	-	-	-	-	-
CH63R_00550	-0.258774	0.738736	0.925331	no	0.564456	0.335361	0.679348	no	0.112273	0.881513	0.972619	no	0.0737572	0.357891	0.490692	no	17.66	9.93	49.51	24.71	16.89	22.84	30.81	9.11	18.18	12.44	32.34	41.14	14.21	11.88	27.66	12.74	19.72	25.64	17.89	20	21.4	13.24	23.76	25.4	YGR125W	Cyclic nucleotide-binding domain-containing protein [Colletotrichum higginsianum IMI 349063]	-	-	-	-	GO:0005774//vacuolar membrane;GO:0031224//intrinsic component of membrane	GO:0015103//inorganic anion transmembrane transporter activity;GO:0015291//secondary active transmembrane transporter activity	GO:0008272//sulfate transport;GO:0044763//single-organism cellular process
CH63R_00551	0	1	1	no	0	1	1	no	0	1	1	no	0	1	1	no	0	0	0	0	0	0	0	0	0	0	0	0	0	0	0	0	0	0	0	0	0	0	0	0	--	hypothetical protein CH63R_00551 [Colletotrichum higginsianum IMI 349063]	-	-	-	-	-	-	-
CH63R_00552	0.829692	0.157879	0.476905	no	-0.0742744	0.99154	0.997116	no	0.795323	0.304758	0.710495	no	0.468591	0.757663	0.832126	no	9.52	12.52	36.83	41.87	33.73	29.03	46.6	25.25	25.2	36.97	14.95	40.26	31.51	36.59	32.87	66.25	49.72	59.26	25.6	25.33	22.58	58.72	32.94	10.06	--	sulfate transporter family protein [Colletotrichum incanum]	-	-	-	-	GO:0016020//membrane	-	GO:0008272//sulfate transport;GO:0044763//single-organism cellular process
CH63R_00553	0.124381	0.568644	0.852876	no	-1.113	0.0312206	0.16904	no	-0.701911	0.220651	0.623969	no	-0.559282	0.0440684	0.101099	no	30.19	54.5	58.58	48.73	47.18	60.26	64.64	72.73	39.43	36.81	28.7	16.23	58.84	21.86	70.14	33.93	31.83	26.97	23.44	28.93	31.15	25.06	18.74	12.88	kif11	Kinesin-like protein [Colletotrichum higginsianum IMI 349063]	-	-	-	-	GO:0005874//microtubule;GO:0005875//microtubule associated complex;GO:0043231//intracellular membrane-bounded organelle;GO:0044448//cell cortex part	GO:0003777//microtubule motor activity;GO:0015631//tubulin binding;GO:0032550//purine ribonucleoside binding	GO:0007097//nuclear migration;GO:0007163//establishment or maintenance of cell polarity;GO:0008104//protein localization;GO:0031111//negative regulation of microtubule polymerization or depolymerization;GO:0040008//regulation of growth
CH63R_00554	-12.0096	0.547786	1	no	0	1	1	no	0	1	1	no	0	1	1	no	0	12.37	0	0	0	0	0	0	0	0	0	0	0	0	0	0	0	0	0	0	0	0	0	0	--	hypothetical protein CH63R_00554 [Colletotrichum higginsianum IMI 349063]	-	-	-	-	-	-	-
CH63R_00555	0	1	1	no	0	1	1	no	0	1	1	no	0	1	1	no	0	0	0	0	0	0	0	0	0	0	0	0	0	0	0	0	0	0	0	0	0	0	0	0	--	hypothetical protein CH63R_00555 [Colletotrichum higginsianum IMI 349063]	-	-	-	-	-	-	-
CH63R_00556	0.147423	0.729042	0.921257	no	-0.327359	0.710547	0.894425	no	-0.0521585	0.882461	0.972825	no	0.204521	0.66025	0.755698	no	35.71	41.09	26.37	53.71	31.98	28.58	35.69	58.01	29.4	37.21	21.26	39.64	64.64	84.06	46.75	63.78	39.16	85.57	34.77	40	38.95	43.36	21.62	66.06	--	hypothetical protein CH63R_00556 [Colletotrichum higginsianum IMI 349063]	-	-	-	-	-	-	-
CH63R_00557	0.529061	0.0146078	0.0984681	no	0.525785	0.388697	0.721145	no	-0.618812	0.277503	0.686059	no	-0.962114	0.00025728	0.00145486	yes	172.48	159.71	146.67	197.44	266.39	227.16	47.75	14.55	40.88	41.67	53.6	53.28	84.76	47.8	105.26	47.52	49.67	57.68	83.07	105.23	103.71	45.13	50.62	54.14	CYP51	Eburicol 14-alpha-demethylase [Colletotrichum higginsianum IMI 349063]	Metabolism;Metabolism;Metabolism;Metabolism	Global and overview maps;Global and overview maps;Global and overview maps;Lipid metabolism	ko01100//Metabolic pathways;ko01110//Biosynthesis of secondary metabolites;ko01130//Biosynthesis of antibiotics;ko00100//Steroid biosynthesis	K05917;K05917;K05917;K05917	-	GO:0016491//oxidoreductase activity;GO:0016741//transferase activity, transferring one-carbon groups;GO:0046906//tetrapyrrole binding;GO:0046914//transition metal ion binding	GO:0044710//single-organism metabolic process
CH63R_00558	-0.810131	0.244251	0.596078	no	1.3244	0.106107	0.372807	no	0.161346	0.914999	0.980437	no	0.925751	0.65552	0.751591	no	37.32	32.98	22.05	20.89	14.4	17.38	29.84	0	46.09	45.98	65.62	78.55	17.29	24.09	12.03	0	16.37	43.36	11.24	3.01	13.26	16.11	36.15	0	--	DUF3074 domain-containing protein [Colletotrichum incanum]	-	-	-	-	-	-	-
CH63R_00559	2.29103	0.256961	0.610546	no	12.9772	0.242634	1	no	13.4877	0.203059	1	no	6.3916	0.0516755	0.114239	no	1.66	3.06	0	11.64	11.46	0	0	0	0	18.09	6.1	0	0	0	0	16.21	18.25	0	0.48	0	0	0	40.3	0	--	hypothetical protein CH63R_00559 [Colletotrichum higginsianum IMI 349063]	-	-	-	-	-	-	-
CH63R_00560	0.640102	0.177015	0.507688	no	-0.531471	0.548278	0.822417	no	0.860221	0.477017	0.821987	no	-0.225145	0.366146	0.498822	no	25.14	61.69	61.87	82.06	66.36	83.32	41.86	87.48	51.74	41.75	42.2	41.33	12.13	33.81	16.87	40.81	30.63	42.58	68.22	60.1	61.45	113.04	33.81	15.5	grx4	Glutaredoxin [Colletotrichum higginsianum IMI 349063]	-	-	-	-	GO:0044444//cytoplasmic part	GO:0015036//disulfide oxidoreductase activity	GO:0019725//cellular homeostasis;GO:0044710//single-organism metabolic process
CH63R_00561	0.353212	0.107859	0.384556	no	-0.431451	0.248905	0.598365	no	0.262611	0.628617	0.894808	no	-0.246633	0.00892088	0.0282562	yes	121.5	109.28	88.36	145.84	131.23	130.6	132.06	147.37	130.73	88.81	118.84	96.49	73.97	89.13	52.83	107.6	83.27	68.17	108.52	124.74	103.13	100.59	111.44	71.5	Dbnl	SH3 domain-containing protein [Colletotrichum higginsianum IMI 349063]	-	-	-	-	GO:0030427//site of polarized growth;GO:0044430//cytoskeletal part;GO:0044444//cytoplasmic part;GO:0060187//cell pole	GO:0003779//actin binding	GO:0033036//macromolecule localization;GO:0051693//actin filament capping
CH63R_00562	-0.195776	0.833013	0.960407	no	0.0845382	0.753881	0.913496	no	-0.553553	0.611295	0.888082	no	0.786275	0.528311	0.64606	no	88.31	7.74	62.11	76.49	28.96	32.64	48.03	214.67	60.59	99.05	84.71	159.04	97.43	158.36	0	27.31	61.48	85.49	40.78	25.4	40.58	90.78	0	93.34	--	hypothetical protein CH63R_00562 [Colletotrichum higginsianum IMI 349063]	-	-	-	-	-	-	-
CH63R_00563	3.07366	0.0699983	0.299393	no	1.94577	0.212683	1	no	3.66833	0.126964	1	no	-13.5627	0.407653	1	no	14.89	0	0	48.61	47.86	28.89	28.34	0	10.22	35.97	63.62	48.96	0	13.35	0	0	54.42	115.31	7.9	14.99	13.41	0	0	0	--	signaling protein [Trichoderma reesei QM6a]	-	-	-	-	-	-	-
CH63R_00564	-0.173327	0.74663	0.928492	no	0.957147	0.0253306	0.147656	no	1.41325	0.0296023	0.220055	no	0.868644	0.44931	0.578147	no	44.96	40.72	59.72	36.94	44.23	47.77	36.67	36.43	32.31	69.82	67.95	66.88	18.6	26.87	17.24	41.71	65.21	60.1	20.45	11.49	26.72	23.11	57.6	26.4	RIM8	Arrestin [Colletotrichum higginsianum IMI 349063]	-	-	-	-	GO:0005886//plasma membrane	-	GO:0000280//nuclear division;GO:0006508//proteolysis
CH63R_00565	-0.0177922	0.990812	0.996323	no	1.08547	0.341373	0.683704	no	1.04919	0.469231	0.81683	no	-1.17615	0.0969652	0.185012	no	19.38	6.79	11.36	15.49	6.36	15.22	13.17	4.28	0	10.03	11.83	15.17	16.03	0	3.72	11.99	10.12	18.76	10.55	12.08	11.04	0	14.9	0	cdc18	cell division control protein [Colletotrichum higginsianum IMI 349063]	Cellular Processes;Cellular Processes	Cell growth and death;Cell growth and death	ko04111//Cell cycle - yeast;ko04113//Meiosis - yeast	K02213;K02213	GO:0036387//pre-replicative complex	GO:0017111//nucleoside-triphosphatase activity;GO:0032550//purine ribonucleoside binding;GO:0043565//sequence-specific DNA binding	GO:0000076//DNA replication checkpoint;GO:0031935//regulation of chromatin silencing;GO:0090329//regulation of DNA-dependent DNA replication;GO:1902299//pre-replicative complex assembly involved in cell cycle DNA replication;GO:1902315//nuclear cell cycle DNA replication initiation
CH63R_00566	-0.543251	0.269	0.624479	no	-0.395176	0.558016	0.826303	no	-0.545259	0.407195	0.778553	no	-0.539825	0.110478	0.204752	no	34.35	22.31	26.52	19.79	22.26	15.03	28.84	15.63	29.11	23.18	17.27	15.5	31.21	36.23	32.55	26.24	34.46	7.82	16.96	14.24	18.2	3.63	5.44	24.91	hxB	Molybdenum cofactor sulfurase [Colletotrichum higginsianum IMI 349063]	Metabolism	Metabolism of cofactors and vitamins	ko00790//Folate biosynthesis	K15631	-	-	-
CH63R_00567	0.747666	0.276331	0.632426	no	-0.714263	0.254974	0.603436	no	0.634674	0.442619	0.800779	no	3.99146	1.34438e-12	3.66074e-11	yes	78.7	25.56	79.77	77.72	159.42	71.86	132.17	537.07	381.15	167.75	228.9	243.58	134.07	161.88	74.58	120.26	186.13	268.89	23.45	32.62	69.7	499.65	747.31	753.49	--	Conidiation-specific expression protein [Colletotrichum higginsianum IMI 349063]	-	-	-	-	-	-	-
CH63R_00568	-3.22259	2.91227e-12	1.89317e-10	yes	-3.62685	1.00793e-29	1.54758e-26	yes	-5.8891	9.38292e-55	8.15376e-51	yes	-2.66222	1.01594e-06	1.08141e-05	yes	315.41	274.39	233.98	9.07	26.78	52.4	1702.38	1874.75	1516.35	137	87.04	188.27	3134.48	3480.85	5455.69	98.21	55.28	50.19	232.65	611.11	637.98	46.63	139.5	47.95	--	hypothetical protein CH63R_00568 [Colletotrichum higginsianum IMI 349063]	-	-	-	-	-	-	-
CH63R_00569	-8.87652	0.749741	1	no	-9.91189	0.680743	1	no	-12.4927	0.358853	1	no	1.78469	0.281803	1	no	1.41	0	0	0	0	0	0	0	2.89	0	0	0	4.07	7.56	5.66	0	0	0	0.41	0.71	1.08	7.58	0	0	--	hypothetical protein CH63R_00569 [Colletotrichum higginsianum IMI 349063]	-	-	-	-	-	-	-
CH63R_00570	0	1	1	no	11.4129	0.586258	1	no	0	1	1	no	0	1	1	no	0	0	0	0	0	0	0	0	0	0	0	8.18	0	0	0	0	0	0	0	0	0	0	0	0	--	hypothetical protein CH63R_00570 [Colletotrichum higginsianum IMI 349063]	-	-	-	-	-	-	-
CH63R_00571	-0.600215	0.438552	0.771637	no	-0.494689	0.717398	1	no	-0.555609	0.515378	0.843753	no	0.90393	0.425204	0.555655	no	30.92	72.43	83.02	47.19	34.85	40.9	56.17	13.04	17.36	30.56	30.88	0	65.12	105.85	45.28	36.51	61.64	48.98	54.92	31.12	30.38	151.68	45.37	20.79	SPAC16E8.02	Duf962 domain-containing protein [Colletotrichum higginsianum IMI 349063]	-	-	-	-	-	-	-
CH63R_00572	0.893104	0.428769	0.764842	no	-0.804174	0.738568	1	no	-0.762016	0.580777	0.873442	no	-0.968032	0.347904	0.480692	no	33.19	24.43	0	41.79	13.71	51.51	9.48	15.4	6.83	6.01	12.15	0	38.44	35.71	40.1	43.11	24.26	0	27.86	21.71	20.5	35.82	0	0	rpb7	RNA polymerase ii subunit 7 [Colletotrichum higginsianum IMI 349063]	Metabolism;Metabolism;Metabolism;Genetic Information Processing	Global and overview maps;Nucleotide metabolism;Nucleotide metabolism;Transcription	ko01100//Metabolic pathways;ko00230//Purine metabolism;ko00240//Pyrimidine metabolism;ko03020//RNA polymerase	K03015;K03015;K03015;K03015	GO:0036464//cytoplasmic ribonucleoprotein granule;GO:0044451//nucleoplasm part	GO:0003723//RNA binding;GO:0005515//protein binding;GO:0034062//RNA polymerase activity;GO:0043566//structure-specific DNA binding	GO:0006352//DNA-templated transcription, initiation;GO:0006366//transcription from RNA polymerase II promoter;GO:0006446//regulation of translational initiation;GO:0031442//positive regulation of mRNA 3'-end processing
CH63R_00573	0	1	1	no	0	1	1	no	0	1	1	no	0	1	1	no	0	0	0	0	0	0	0	0	0	0	0	0	0	0	0	0	0	0	0	0	0	0	0	0	--	hypothetical protein CH63R_00573 [Colletotrichum higginsianum IMI 349063]	-	-	-	-	-	-	-
CH63R_00574	-0.608546	0.31172	0.669958	no	-0.618787	0.504174	0.797434	no	0.341981	0.773412	0.939861	no	-0.640929	0.0926108	0.178873	no	74.66	70.57	94.38	45.17	27.8	84.18	46.09	9.36	99.69	43.87	7.39	49.77	23.38	54.28	32.51	85.18	36.88	17.58	57.54	57.89	58.42	65.34	16.29	29.86	rhmA	HpcH/HpaI aldolase/citrate lyase family protein [Colletotrichum higginsianum IMI 349063]	Metabolism	Amino acid metabolism	ko00350//Tyrosine metabolism	K02510	-	GO:0003824//catalytic activity	-
CH63R_00575	13.2814	0.360554	1	no	-13.3054	0.497008	1	no	2.97705	0.306272	1	no	-12.4985	0.93164	1	no	0	0	0	0	20.33	9.54	0	0	30.37	0	0	0	0	13.23	0	0	89.89	14.28	4.98	12.38	0	0	0	0	--	Glutaredoxin-like domain-containing protein [Colletotrichum higginsianum IMI 349063]	-	-	-	-	-	-	-
CH63R_00576	1.02097	0.007228	0.0567852	no	-0.44523	0.563386	0.829832	no	-0.481321	0.55099	0.858016	no	-0.263395	0.168508	0.280571	no	66.31	46.95	71.15	145.11	105.4	123.71	43.69	47.34	63	40.05	31.14	41.94	78.78	45.74	41.09	22.08	37.29	59.26	111.49	93.28	99.11	146.81	68.62	37.74	CHORD	CORD and CS domain-containing protein [Colletotrichum higginsianum IMI 349063]	-	-	-	-	-	-	-
CH63R_00577	0.661584	0.571813	0.854308	no	2.30735	0.000393409	0.00646723	yes	2.28038	0.00479314	0.064985	no	5.12979	8.10258e-11	1.76781e-09	yes	9.77	21.58	0	8.2	5.38	36.01	33.46	36.26	8.04	109.72	146.68	128.49	16.97	15.76	39.34	152.24	107.11	90.77	3.11	8.85	5.28	179.22	63.07	361.32	--	hypothetical protein CH63R_00577 [Colletotrichum higginsianum IMI 349063]	-	-	-	-	-	-	-
CH63R_00578	-0.901505	0.177276	0.507702	no	0.535031	0.589754	1	no	-0.534125	0.545792	0.856145	no	-0.874731	0.0502546	0.11175	no	28.17	40.33	88.6	37.22	30.18	16.7	13.41	14.53	3.22	5.67	8.6	30.88	77.05	25.26	31.52	55.9	22.88	13.64	38.06	41.75	30.21	0	25.26	34.74	--	hypothetical protein CH63R_00578 [Colletotrichum higginsianum IMI 349063]	-	-	-	-	-	-	-
CH63R_00579	-0.825921	0.194429	0.534722	no	0.522179	0.463346	0.772058	no	1.83348	0.0181332	0.159169	no	1.41432	0.200233	0.319174	no	31.45	27.87	45.87	13.04	30.48	15.82	26.6	16.21	31.16	25.32	23.46	57.45	6.75	18.8	32.84	68.08	72.37	67.65	17.53	12.9	14.84	6.29	28.2	86.17	vrp1	WH2 domain-containing protein [Colletotrichum higginsianum IMI 349063]	-	-	-	-	-	-	GO:0007010//cytoskeleton organization
CH63R_00580	-0.450889	0.379629	0.728332	no	0.703162	0.053098	0.240918	no	0.240871	0.635094	0.897393	no	2.00502	0.00880241	0.0279818	yes	106.51	49.58	42.19	68.51	21.92	54.63	125.83	136.35	57.96	153.05	195.05	173.11	113.45	98.79	128.2	159.01	93.97	149.32	33.31	36.97	44.42	39.64	266.79	153.97	--	hypothetical protein CH63R_00580 [Colletotrichum higginsianum IMI 349063]	-	-	-	-	-	-	-
CH63R_00581	0.828724	0.0174802	0.11265	no	-0.419165	0.573556	0.835313	no	-0.301726	0.489043	0.829712	no	-1.61394	5.85974e-09	9.60341e-08	yes	62.14	52.79	208.85	188.92	172.84	213.31	71.65	116.46	108.23	34.64	41.58	145.4	131.51	141.43	110.7	116.41	69.89	124.94	313.6	400.59	403.64	103.18	67.52	194.5	gar2	RNA recognition domain-containing protein [Colletotrichum higginsianum IMI 349063]	-	-	-	-	GO:0044452//nucleolar part	GO:0043566//structure-specific DNA binding	GO:0006997//nucleus organization;GO:0016072//rRNA metabolic process;GO:0022613//ribonucleoprotein complex biogenesis
CH63R_00582	0.445525	0.294825	0.650541	no	-0.672609	0.345542	0.688304	no	-0.621201	0.586604	0.874972	no	-0.453475	0.0203029	0.0547891	no	62.07	85.69	34.38	82.5	81.23	84.31	57.6	72.01	63.88	36.55	31.26	53.58	31.46	16.7	56.25	45.35	0	22.53	101.53	120.29	114.42	92.12	50.1	103.33	nuo-12.3	Ribosomal protein subunit l37 [Colletotrichum higginsianum IMI 349063]	-	-	-	-	-	-	-
CH63R_00583	-0.697068	0.315308	0.673256	no	-0.88416	0.320668	0.667508	no	-1.23381	0.315472	0.71672	no	-1.64847	0.0322362	0.0791419	no	30.11	49.27	8.23	24.96	21.51	7.57	28.66	10.35	34.43	20.21	12.25	7.33	22.61	21	13.47	7.24	4.08	12.95	19.53	17.96	18.94	0	18	0	taf7	Transcription initiation factor tfiid subunit 7 [Colletotrichum higginsianum IMI 349063]	Genetic Information Processing	Transcription	ko03022//Basal transcription factors	K03132	GO:0044444//cytoplasmic part;GO:0044451//nucleoplasm part	-	GO:0006406//mRNA export from nucleus;GO:0006412//translation;GO:0070897//DNA-templated transcriptional preinitiation complex assembly
CH63R_00584	1.39647	0.176512	0.506585	no	0.815063	0.853033	1	no	-3.12819	0.222038	1	no	1.40919	0.551116	0.665112	no	0	2.86	5.74	7.61	7.49	7.54	0	0	3.2	5.63	0	0	13.5	0	6.26	0	0	2.26	1.24	0.39	2.7	0	0	11.5	--	hypothetical protein CH63R_00584 [Colletotrichum higginsianum IMI 349063]	-	-	-	-	-	-	-
CH63R_00585	-0.0207863	0.970712	0.994214	no	-0.276311	0.776298	0.92324	no	0.045206	0.956953	0.989797	no	0.610876	0.626006	0.727407	no	56.46	60.39	48.83	42.7	59.91	60.7	34.86	35.41	17.28	29.03	18.17	25.09	30.94	30.79	49.17	32.21	33.47	48.75	34.57	43.01	39.76	32.94	61.59	84.67	--	Duf1750 domain containing protein [Colletotrichum higginsianum IMI 349063]	-	-	-	-	-	-	-
CH63R_00586	0.31898	0.00776711	0.059933	no	-0.652791	0.0225898	0.135064	no	-0.377529	0.134163	0.495907	no	-1.43043	2.3676e-13	7.04794e-12	yes	1293.98	1540.61	1174.49	1608.7	1713.2	1679.22	567.89	477.07	464.61	378.6	315.14	266.42	456.29	631.21	531.08	471.71	388.02	386.18	1177.67	1009.58	911.89	488.45	297.64	363.75	GND1	6-phosphogluconate dehydrogenase, decarboxylating [Colletotrichum higginsianum IMI 349063]	Metabolism;Metabolism;Metabolism;Metabolism;Metabolism;Metabolism	Global and overview maps;Global and overview maps;Global and overview maps;Global and overview maps;Metabolism of other amino acids;Carbohydrate metabolism	ko01100//Metabolic pathways;ko01110//Biosynthesis of secondary metabolites;ko01130//Biosynthesis of antibiotics;ko01200//Carbon metabolism;ko00480//Glutathione metabolism;ko00030//Pentose phosphate pathway	K00033;K00033;K00033;K00033;K00033;K00033	-	GO:0000166//nucleotide binding;GO:0016614//oxidoreductase activity, acting on CH-OH group of donors;GO:0048037//cofactor binding	GO:0006739//NADP metabolic process
CH63R_00587	0.221529	0.587773	0.862586	no	0.740381	0.326888	0.672337	no	-0.117916	0.862639	0.967156	no	0.276976	0.744823	0.822482	no	44.82	31.94	49.83	38.44	41.83	67.33	41.28	13.42	17.86	44.54	29.13	47.55	41.87	42.78	46.59	18.78	47.57	54.59	42.9	41.48	38.51	39.01	35.01	74.88	rbm42	RNP domain-containing protein [Colletotrichum higginsianum IMI 349063]	-	-	-	-	-	GO:0097159//organic cyclic compound binding	-
CH63R_00588	-0.0986401	0.846754	0.965059	no	0.535169	0.281035	0.628277	no	1.56012	0.0129592	0.129146	no	0.428714	0.983381	0.98939	no	42.38	24.47	28.63	26.74	36.63	25.8	42.7	30.85	18.81	37.64	45.65	50.55	28.88	20.12	23.43	59.36	57.7	96.52	29.95	30.95	34.64	22.42	20.12	86.06	SPAC22E12.01	Triose-phosphate transporter [Colletotrichum higginsianum IMI 349063]	-	-	-	-	GO:0005798//Golgi-associated vesicle;GO:0031224//intrinsic component of membrane	-	GO:0015711//organic anion transport
CH63R_00589	-1.57962	0.121727	0.411437	no	0.617652	0.320462	0.667484	no	0.204573	0.861279	0.966666	no	2.92506	0.00106347	0.00485564	yes	3.98	20.52	7.84	3.34	4.39	3.09	9.09	36.94	52.44	21.64	62.69	66.76	16.14	8.57	9.62	12.93	5.82	20.81	2.42	7.21	2.15	17.18	19.28	53.01	Rv2402	Glycosyl hydrolase family 15 [Colletotrichum higginsianum IMI 349063]	-	-	-	-	GO:0043231//intracellular membrane-bounded organelle;GO:0044444//cytoplasmic part	GO:0016798//hydrolase activity, acting on glycosyl bonds	GO:0005975//carbohydrate metabolic process
CH63R_00590	-0.467285	0.314314	0.672616	no	-0.420854	0.662244	0.878543	no	-0.579996	0.481834	0.824078	no	-1.36082	0.00104735	0.00480704	yes	29.17	28.43	22.53	16.01	23.64	18.31	13.07	18.58	10.6	15.55	9.43	6.58	13.25	18.47	16.13	11.15	12.55	8.31	28.32	29.95	27.82	15.44	13.85	4.23	DPP5	Prolyl oligopeptidase [Colletotrichum higginsianum IMI 349063]	-	-	-	-	GO:0044444//cytoplasmic part	GO:0070011//peptidase activity, acting on L-amino acid peptides	GO:0019538//protein metabolic process
CH63R_00591	0	1	1	no	0	1	1	no	0	1	1	no	0	1	1	no	0	0	0	0	0	0	0	0	0	0	0	0	0	0	0	0	0	0	0	0	0	0	0	0	--	LOW QUALITY PROTEIN: Prolyl oligopeptidase [Colletotrichum higginsianum IMI 349063]	-	-	-	-	-	-	-
CH63R_00592	1.75166	0.254981	0.609188	no	-1.40292	0.399154	1	no	0.378603	0.862986	1	no	-2.43376	0.0675892	0.140291	no	9.28	0	7.62	34.64	4.26	18.01	0	57.45	31.85	22.43	11.34	0	35.85	0	12.47	40.2	22.62	0	24.64	40.5	25.09	16.7	0	0	eaf6	Histone acetyltransferase subunit NuA4 [Colletotrichum higginsianum IMI 349063]	-	-	-	-	-	GO:0003824//catalytic activity	-
CH63R_00593	-0.132275	0.957262	0.990806	no	1.00486	0.3866	0.719913	no	3.10335	0.0341971	0.239729	no	3.20896	0.0132485	0.0390197	yes	2.49	27.53	0	10.46	0	16.93	49.82	0	15.39	36.13	4.56	90.17	0	0	20.08	72.85	27.33	72.39	10.1	2.51	4.81	40.36	120.72	0	--	hypothetical protein CH63R_00593 [Colletotrichum higginsianum IMI 349063]	-	-	-	-	-	-	-
CH63R_00594	2.20278	1.25573e-05	0.000238841	yes	0.585819	0.678164	1	no	-2.17386	0.164338	0.550115	no	-1.3812	0.00100075	0.00462538	yes	22.72	19.17	4.66	83.43	73.02	57.85	2.7	4.39	9.74	3.43	15.6	6.23	13.71	15.28	11.44	0	3.46	5.5	42.75	43.36	44.94	5.11	38.2	7	SWA2	alpha amylase [Colletotrichum higginsianum IMI 349063]	Metabolism;Metabolism	Global and overview maps;Carbohydrate metabolism	ko01100//Metabolic pathways;ko00500//Starch and sucrose metabolism	K01176;K01176	-	GO:0016160//amylase activity;GO:0046872//metal ion binding	GO:0005975//carbohydrate metabolic process
CH63R_00595	0.604022	0.102636	0.374371	no	0.966008	0.0231075	0.13741	no	0.860711	0.0805779	0.382692	no	1.98908	8.8007e-05	0.000570718	yes	36.85	45.22	17.44	68.75	44.91	37.59	47.21	17.54	32.09	56.5	74.41	58.26	27.37	31.77	34.25	49.09	65.62	54.88	19.22	23.78	12.04	63.74	53.39	101.37	prlR	Fungal specific transcription factor domain-containing protein [Colletotrichum higginsianum IMI 349063]	-	-	-	-	GO:0043231//intracellular membrane-bounded organelle	GO:0003676//nucleic acid binding;GO:0046914//transition metal ion binding	GO:0006355//regulation of transcription, DNA-templated
CH63R_00596	-3.21797	3.45846e-06	7.44315e-05	yes	-2.78611	0.0148076	0.103047	no	-1.74697	0.375681	1	no	1.33877	0.378613	0.511465	no	67.52	39.46	39.57	3	4.43	8.32	24.48	19.89	41.92	1.94	0	10.57	15.52	2.88	12.95	0	0	9.34	5.58	3.78	2.9	5.78	17.3	7.93	CHI1	Chitinase 1 [Colletotrichum higginsianum IMI 349063]	Metabolism;Metabolism	Global and overview maps;Carbohydrate metabolism	ko01100//Metabolic pathways;ko00520//Amino sugar and nucleotide sugar metabolism	K01183;K01183	-	GO:0004553//hydrolase activity, hydrolyzing O-glycosyl compounds	GO:0006026//aminoglycan catabolic process;GO:0044238//primary metabolic process
CH63R_00597	0.286377	0.347327	0.704606	no	0.0485101	0.890939	0.968366	no	-0.719981	0.291006	0.697254	no	-0.0871693	0.0817923	0.162935	no	100.04	102.84	89.55	74.53	127.07	155.04	22.26	48.24	53.49	37.67	49.97	40.59	82.78	83.88	52.33	12.66	71.24	49.05	118.29	120.33	102.32	77.13	157.31	86.51	rna1	Ran GTPase activating protein 1 [Colletotrichum higginsianum IMI 349063]	Genetic Information Processing	Translation	ko03013//RNA transport	K14319	GO:0031090//organelle membrane;GO:0043231//intracellular membrane-bounded organelle;GO:0044444//cytoplasmic part	-	GO:0000819//sister chromatid segregation;GO:0006342//chromatin silencing;GO:0006405//RNA export from nucleus;GO:0006886//intracellular protein transport;GO:0046824//positive regulation of nucleocytoplasmic transport
CH63R_00598	0.624615	0.226278	0.574686	no	0.644652	0.388988	0.721145	no	-1.18632	0.192342	0.593133	no	1.07083	0.0793063	0.159308	no	36.05	39.82	24.85	58.51	57.61	39.17	24.7	26.77	32.65	70.55	39.62	21.34	62.65	23.27	63.89	37.46	15.81	12.56	40.29	39.92	31.18	77.82	81.48	74.69	iec1	C2H2 finger domain-containing protein [Colletotrichum higginsianum IMI 349063]	-	-	-	-	GO:0033202//DNA helicase complex;GO:0043231//intracellular membrane-bounded organelle;GO:0044444//cytoplasmic part	GO:0043169//cation binding	GO:0016568//chromatin modification
CH63R_00599	-0.915685	0.432983	0.766843	no	2.10164	0.0492188	0.228448	no	-1.2573	0.336165	0.732264	no	1.40179	0.162433	0.272741	no	38.21	35.17	15.68	4.46	8.77	33.98	27.27	0	32.77	40.39	128.29	89.01	0	102.79	76.95	31.02	34.92	9.25	14.75	32.06	22.13	34.37	77.11	70.68	--	hypothetical protein CH63R_00599 [Colletotrichum higginsianum IMI 349063]	-	-	-	-	-	-	-
CH63R_00600	0.594312	0.136804	0.440037	no	0.608389	0.290441	0.638703	no	0.655354	0.356662	0.745482	no	0.424152	0.95399	0.971694	no	26.14	24.06	57.46	71.85	46.3	44.39	10.66	60.66	55.74	28.76	66.69	98.26	32.45	35.16	26.32	36.38	54.61	56.95	53.93	40.89	47.58	50.39	113.05	27.63	nar-1	Cytosolic Fe-S cluster assembly factor NAR1 [Colletotrichum higginsianum IMI 349063]	-	-	-	-	GO:0044444//cytoplasmic part	GO:0051540//metal cluster binding	GO:0009058//biosynthetic process
CH63R_00601	0.218636	0.682408	0.905387	no	-0.896848	0.419802	0.743714	no	-0.812639	0.359587	0.748075	no	0.58643	0.621272	0.723981	no	32.18	20.91	41.94	15.89	46.94	47.75	5.4	79.07	35.07	24.01	27.74	12.45	87.72	25.46	76.25	55.33	41.52	11	24.11	36.21	31.42	81.73	0	56.02	--	hypothetical protein CH63R_00601 [Colletotrichum higginsianum IMI 349063]	-	-	-	-	-	-	-
CH63R_00602	11.4478	0.888402	1	no	0	1	1	no	-13.9754	0.577203	1	no	-8.17991	0.426035	1	no	0	0	0	8.38	0	0	0	0	0	0	0	0	0	48.32	0	0	0	0	0.87	0	0	0	0	0	--	hypothetical protein CH63R_00602 [Colletotrichum higginsianum IMI 349063]	-	-	-	-	-	-	-
CH63R_00603	0	1	1	no	13.8347	0.298315	1	no	14.6459	0.19303	1	no	4.67029	0.211964	1	no	0	0	0	0	0	0	0	0	0	19.83	0	24	0	0	0	0	13.34	63.57	1.06	0	0	0	0	26.99	--	hypothetical protein CH63R_00603 [Colletotrichum higginsianum IMI 349063]	-	-	-	-	-	-	-
CH63R_00604	0.152096	0.470547	0.793808	no	0.39051	0.156819	0.463688	no	0.387202	0.306315	0.711107	no	0.414464	0.9689	0.980343	no	78	100.61	69.54	82.49	91.37	101.88	99.95	142.5	137.79	146.88	149.59	201.97	135.17	145.37	89.05	153.56	172.85	156.96	84.1	86.55	93.65	109.37	133.84	109.05	SCH9	Serine threonine-protein kinase sck1 [Colletotrichum higginsianum IMI 349063]	Cellular Processes;Organismal Systems	Transport and catabolism;Aging	ko04138//Autophagy - yeast;ko04213//Longevity regulating pathway - multiple species	K19800;K19800	GO:0005774//vacuolar membrane	GO:0004672//protein kinase activity;GO:0032550//purine ribonucleoside binding	GO:0001306//age-dependent response to oxidative stress;GO:0006356//regulation of transcription from RNA polymerase I promoter;GO:0006359//regulation of transcription from RNA polymerase III promoter;GO:0006464//cellular protein modification process;GO:0006796//phosphate-containing compound metabolic process;GO:0006970//response to osmotic stress;GO:0007569//cell aging;GO:0008104//protein localiza…
CH63R_00605	0.476329	0.293647	0.649412	no	0.644945	0.357802	0.69634	no	-0.791498	0.385902	0.767741	no	-2.27834	8.36182e-05	0.000546292	yes	204.98	227.96	73.58	203.14	252.95	248.58	85.35	59.45	202.17	185.7	125.13	231.72	173.14	91.9	154.8	152.54	15.61	74.41	263.33	238.59	209.36	46.09	68.94	31.59	--	ATP synthase complex subunit H [Colletotrichum higginsianum IMI 349063]	Metabolism;Metabolism	Global and overview maps;Energy metabolism	ko01100//Metabolic pathways;ko00190//Oxidative phosphorylation	K02141;K02141	-	-	-
CH63R_00606	0.743532	0.00031512	0.00417127	yes	1.57142	9.12443e-09	7.00482e-07	yes	1.24896	6.15702e-07	5.4045e-05	yes	3.49883	6.28561e-92	3.31189e-88	yes	225.9	204.27	201.61	401.08	309.37	347.32	388.5	655.98	285.52	1412.23	1393.54	1146.94	623.62	529.48	468.24	1115.36	1356.89	1381.2	93.89	115.7	107.09	1197.71	1140.95	1241.27	--	Integral membrane protein [Colletotrichum higginsianum IMI 349063]	-	-	-	-	-	-	-
CH63R_00607	0.0154478	0.841425	0.963575	no	0.660414	0.114373	0.388201	no	0.137641	0.850562	0.963548	no	0.54037	0.719987	0.802626	no	37.78	44.42	64.57	49.91	50.59	47.85	80.89	53.56	58.32	108.37	80.71	115.6	30.39	36.69	76.07	44.3	61.37	51.81	31.74	41.72	49.42	50.96	42.35	85.4	psk1	Serine threonine-protein kinase psk1 [Colletotrichum higginsianum IMI 349063]	-	-	-	-	GO:0044444//cytoplasmic part	GO:0004672//protein kinase activity;GO:0032550//purine ribonucleoside binding	GO:0006464//cellular protein modification process;GO:0006796//phosphate-containing compound metabolic process
CH63R_00608	-1.13676	0.599685	1	no	-1.06776	0.46646	1	no	-2.36478	0.388369	1	no	2.24151	0.270146	1	no	3.18	1.95	2.61	0	1.46	2.06	6.06	0	17.48	3.85	3.89	3.49	9.22	0	8.55	3.45	0	0	0.31	0.53	0.82	0	0	7.85	SPBC530.15c	Major facilitator superfamily transporter [Colletotrichum higginsianum IMI 349063]	-	-	-	-	-	-	GO:0044763//single-organism cellular process
CH63R_00609	0	1	1	no	-11.1378	0.679695	1	no	1.44193	0.779438	1	no	0.800929	0.901441	1	no	0	0	0	0	0	0	0	6.76	0	0	0	0	0	3.92	0	0	10.65	0	1.69	0	5.06	0	11.76	0	TOXG	Beta-eliminating lyase [Colletotrichum higginsianum IMI 349063]	Metabolism;Metabolism;Metabolism;Metabolism;Metabolism	Global and overview maps;Global and overview maps;Global and overview maps;Global and overview maps;Amino acid metabolism	ko01100//Metabolic pathways;ko01110//Biosynthesis of secondary metabolites;ko01130//Biosynthesis of antibiotics;ko01230//Biosynthesis of amino acids;ko00260//Glycine, serine and threonine metabolism	K01620;K01620;K01620;K01620;K01620	GO:0044423//virion part;GO:0044444//cytoplasmic part;GO:0097525//spliceosomal snRNP complex	GO:0003824//catalytic activity;GO:0043168//anion binding	GO:0008380//RNA splicing;GO:0019752//carboxylic acid metabolic process
CH63R_00610	0.276374	0.603975	0.871689	no	-0.582127	0.710866	1	no	0.0782429	0.982998	1	no	-0.41747	0.548376	0.663041	no	10.68	13.76	31.54	34.35	22.06	11.39	0	4.95	15.38	9.67	3.91	0	0	11.49	4.3	3.47	3.9	9.3	26.27	25.26	17.72	51.85	0	0	PRPF4	WD repeat domain-containing protein [Colletotrichum higginsianum IMI 349063]	Genetic Information Processing	Transcription	ko03040//Spliceosome	K12662	GO:0044423//virion part;GO:0044444//cytoplasmic part;GO:0097525//spliceosomal snRNP complex	GO:0003824//catalytic activity;GO:0043168//anion binding	GO:0008380//RNA splicing;GO:0019752//carboxylic acid metabolic process
CH63R_00611	-0.0568132	0.96993	0.994214	no	0.45676	0.523806	0.807806	no	-0.413144	0.583437	0.873628	no	1.21437	0.135916	0.238434	no	23.85	27.18	41.94	30.19	25.03	34.16	3.24	31.63	9.35	16.46	12.48	31.75	39.47	30.55	36.6	29.51	37.37	13.19	22.69	16.01	28.5	24.52	64.18	67.23	pch1	Cyclin-K [Colletotrichum higginsianum IMI 349063]	-	-	-	-	GO:0043231//intracellular membrane-bounded organelle;GO:0043234//protein complex;GO:0044444//cytoplasmic part	GO:0019887//protein kinase regulator activity;GO:0019900//kinase binding	GO:0001932//regulation of protein phosphorylation;GO:0010468//regulation of gene expression;GO:0018105//peptidyl-serine phosphorylation;GO:0018107//peptidyl-threonine phosphorylation;GO:0018108//peptidyl-tyrosine phosphorylation
CH63R_00612	0.0666991	0.911963	0.982367	no	-1.21684	0.265403	0.612782	no	0.423008	0.770562	0.93914	no	-14.5283	0.000735328	0.00355127	yes	23.35	32.87	10.14	28.83	11.35	29.32	39.22	44.63	11.31	2.49	22.64	15.81	11.94	14.78	16.6	49.07	5.02	3.99	22.87	26.28	21.74	0	0	0	dus4	Dihydrouridine synthase [Colletotrichum higginsianum IMI 349063]	-	-	-	-	GO:0043231//intracellular membrane-bounded organelle	GO:0000166//nucleotide binding;GO:0016627//oxidoreductase activity, acting on the CH-CH group of donors	GO:0008033//tRNA processing;GO:0044710//single-organism metabolic process
CH63R_00613	0.69932	0.150136	0.46427	no	0.196538	0.653433	0.874324	no	-0.492074	0.600307	0.883346	no	-0.594233	0.0191777	0.0524785	no	71.52	33.61	33.71	85.16	64.99	75.29	34.76	91.81	90.84	55.15	86.39	107.6	26.44	32.75	67.42	24.71	16.69	48.62	71.37	84.26	88.71	41.06	98.27	22.52	azr1	5-azacytidine resistance protein azr1 [Colletotrichum higginsianum]	-	-	-	-	GO:0012505//endomembrane system;GO:0043231//intracellular membrane-bounded organelle	GO:0004721//phosphoprotein phosphatase activity	GO:0006464//cellular protein modification process
CH63R_00614	-0.0119483	0.949985	0.990396	no	-0.603068	0.0733505	0.297785	no	-0.725651	0.033321	0.236733	no	-1.13918	5.27667e-10	1.02783e-08	yes	1281.98	1094.6	836.42	940.01	1127.65	1118.84	712.93	537.58	657.04	433.77	381.86	440.21	820.06	643.97	528.78	434.68	329.33	441.09	590.23	592.14	638.97	347.3	270.12	209.5	--	Extracellular matrix protein [Colletotrichum higginsianum IMI 349063]	-	-	-	-	-	-	-
CH63R_00615	0.0631959	0.868054	0.971622	no	-1.54923	0.095269	0.350278	no	-0.58325	0.70143	1	no	0.254061	0.78179	0.849248	no	23.63	38.06	36.35	24.8	59	18.63	25.3	95.95	24.32	24.08	13.52	12.14	29.94	7.95	0	4.8	16.2	4.29	28.86	26.76	28.51	0	23.84	76.49	SPAC1071.05	histidine protein methyltransferase 1 [Colletotrichum incanum]	-	-	-	-	-	-	-
CH63R_00616	-0.995191	0.0281481	0.160563	no	2.63205	2.39606e-07	1.19445e-05	yes	1.59488	0.054808	0.31355	no	-0.516405	0.311565	0.442545	no	50	74.66	58.05	21.12	31.19	39.35	29.63	13.13	17.47	128.19	122.65	122.53	32.78	15.22	7.6	88.83	51.72	27.4	11.06	6.17	10.92	5.09	7.61	6.98	moxY	Phenylacetone monooxygenase [Colletotrichum higginsianum IMI 349063]	-	-	-	-	-	-	GO:0044710//single-organism metabolic process
CH63R_00617	-0.0190785	0.950892	0.990552	no	2.59084	0.393392	1	no	0	1	1	no	-12.9268	0.568913	1	no	3.96	14.59	19.51	22.18	0	15.38	0	0	8.16	14.36	21.77	13.03	0	0	0	0	0	0	10.33	9.97	3.06	0	0	0	FGRRES_01356	Acetate non-utilizing protein [Colletotrichum higginsianum IMI 349063]	-	-	-	-	GO:0031970//organelle envelope lumen	-	GO:0010565//regulation of cellular ketone metabolic process;GO:0033108//mitochondrial respiratory chain complex assembly
CH63R_00618	-0.322918	0.59577	0.86818	no	0.700742	0.523469	0.807776	no	-0.312419	0.743038	0.933268	no	-1.28479	0.00528429	0.0183903	yes	18.85	30.85	8.59	15.63	15.39	15.58	11.96	0	10.06	11.39	14.07	10.33	14.15	11.27	11.25	4.53	22.97	2.03	25.06	30.57	24.53	11.3	11.27	10.33	prh1	Helicase associated domain-containing protein [Colletotrichum higginsianum IMI 349063]	-	-	-	-	GO:0043232//intracellular non-membrane-bounded organelle	GO:0004386//helicase activity;GO:0032550//purine ribonucleoside binding;GO:0042623//ATPase activity, coupled	GO:0030490//maturation of SSU-rRNA
CH63R_00619	-1.95824	0.0706799	0.300728	no	0.556776	0.874015	1	no	-1.21429	0.674024	1	no	-0.266554	0.439333	0.569177	no	26.37	37.76	64.92	0	16.15	17.06	0	0	18.09	21.24	5.37	0	16.97	7.88	0	0	10.71	0	31.81	16.22	37.33	0	70.96	0	--	Structural toxin protein [Colletotrichum higginsianum IMI 349063]	-	-	-	-	-	-	-
CH63R_00620	0.619182	0.0693779	0.297901	no	0.571544	0.440521	0.757759	no	0.0539427	0.989635	0.99744	no	0.302341	0.699044	0.786098	no	59.66	53.74	65.61	90.57	82.18	102.21	14.5	23.56	23.51	23	37.19	31.31	55.14	88.77	61.35	65.95	88.15	58.98	65.23	51.11	73.5	54.8	122.95	56.35	SEC9	Plasma membrane snare protein [Colletotrichum higginsianum IMI 349063]	-	-	-	-	-	-	-
CH63R_00621	0.247199	0.626433	0.883823	no	1.07123	0.180201	0.503216	no	1.57529	0.0478585	0.290344	no	0.393886	0.916666	0.945466	no	16.43	8.14	17.11	13.26	20.89	15.32	7.21	8.8	7.8	11.45	11.57	27.01	10.98	18.69	12.72	12.31	36.95	77.06	11.89	13.99	18.78	13.64	35.69	9.35	GTPBP2	GTP-binding protein [Colletotrichum higginsianum IMI 349063]	-	-	-	-	-	GO:0017111//nucleoside-triphosphatase activity;GO:0032550//purine ribonucleoside binding	-
CH63R_00622	-11.3163	0.651177	1	no	13.0701	0.546808	1	no	-0.472008	0.903554	1	no	2.25325	0.249983	0.376547	no	7.65	0	0	0	0	0	0	0	0	6.93	0	18.87	0	0	30.82	0	0	22.22	9.97	1.93	5.91	0	0	84.91	emc6	Duf786 family protein [Colletotrichum higginsianum IMI 349063]	-	-	-	-	GO:0031224//intrinsic component of membrane	-	-
CH63R_00623	-0.281973	0.582913	0.860067	no	-0.476881	0.555241	0.825593	no	-1.79224	0.0530761	0.307488	no	-0.608735	0.0527361	0.115875	no	37.15	31.69	33.45	31.69	28.71	23.73	49.15	21.02	26.11	26.27	11.62	31.29	41.98	24.37	43.79	20.6	3.31	7.89	30.3	31.01	30.78	19.56	7.31	33.52	--	Proliferating cell nuclear antigen [Colletotrichum higginsianum IMI 349063]	-	-	-	-	-	GO:0008092//cytoskeletal protein binding;GO:0030234//enzyme regulator activity	GO:0051052//regulation of DNA metabolic process
CH63R_00624	0.0589461	0.797141	0.947077	no	-0.301464	0.642199	0.867514	no	-0.0242233	0.916632	0.980748	no	-0.909883	2.15399e-05	0.000166535	yes	278.47	215.44	188.75	245.62	250.17	215.34	213.17	177.92	91.38	175.5	133.04	82.95	93.5	124.84	113.79	72.08	154.89	99.63	250.32	229.55	257.84	130.68	97.73	164.22	pcn1	Proliferating cell nuclear antigen [Colletotrichum higginsianum IMI 349063]	Genetic Information Processing;Genetic Information Processing;Genetic Information Processing;Genetic Information Processing	Replication and repair;Replication and repair;Replication and repair;Replication and repair	ko03420//Nucleotide excision repair;ko03030//DNA replication;ko03430//Mismatch repair;ko03410//Base excision repair	K04802;K04802;K04802;K04802	GO:0043231//intracellular membrane-bounded organelle;GO:0044427//chromosomal part;GO:0044444//cytoplasmic part;GO:0044796//DNA polymerase processivity factor complex	GO:0003676//nucleic acid binding;GO:0005515//protein binding;GO:0030234//enzyme regulator activity	GO:0006271//DNA strand elongation involved in DNA replication;GO:0006298//mismatch repair;GO:0006342//chromatin silencing;GO:0019985//translesion synthesis;GO:0032077//positive regulation of deoxyribonuclease activity;GO:0034085//establishment of sister chromatid cohesion;GO:0043570//maintenance of DNA repeat elements
CH63R_00625	1.30122	0.00863951	0.0658615	no	3.02932	0.112759	1	no	-0.725048	0.418355	0.786906	no	0.0895342	0.644241	0.742699	no	35.83	35.73	22.05	77.28	53.47	99.94	0	0	6.15	5.41	30.07	14.73	30.26	52.21	36.08	19.39	43.66	8.67	44.95	27.8	38.61	0	96.4	22.09	PDXK	Pyridoxal kinase [Colletotrichum higginsianum IMI 349063]	Metabolism;Metabolism	Global and overview maps;Metabolism of cofactors and vitamins	ko01100//Metabolic pathways;ko00750//Vitamin B6 metabolism	K00868;K00868	-	GO:0016772//transferase activity, transferring phosphorus-containing groups	GO:0042823//pyridoxal phosphate biosynthetic process
CH63R_00626	-0.399942	0.612503	0.875249	no	-1.97122	0.178069	1	no	13.9763	0.341015	1	no	-3.20522	0.00461781	0.0164958	yes	68.49	32.89	117.28	54.16	45.12	66.44	25.51	69.09	24.52	10.79	0	19.59	0	0	0	48.35	0	0	93.1	62.95	47.13	0	0	22.03	dut-1	Deoxyuridine 5'-triphosphate nucleotidohydrolase [Colletotrichum higginsianum IMI 349063]	Metabolism;Metabolism	Global and overview maps;Nucleotide metabolism	ko01100//Metabolic pathways;ko00240//Pyrimidine metabolism	K01520;K01520	GO:0043231//intracellular membrane-bounded organelle;GO:0044444//cytoplasmic part	GO:0047429//nucleoside-triphosphate diphosphatase activity	GO:0009155//purine deoxyribonucleotide catabolic process;GO:0009213//pyrimidine deoxyribonucleoside triphosphate catabolic process
CH63R_00627	-0.821989	0.494272	0.809514	no	-0.535169	0.794557	1	no	-0.328964	0.84403	1	no	-0.912787	0.373289	0.505857	no	13.4	9.25	16.49	11.71	2.31	8.12	19.12	23.31	0	12.14	6.13	11.01	9.7	4.5	20.23	5.44	12.24	9.73	13.57	10.11	10.34	18.07	0	0	--	hypothetical protein CH63R_00627 [Colletotrichum higginsianum IMI 349063]	-	-	-	-	-	-	-
CH63R_00628	0.0710263	0.705398	0.913065	no	0.227349	0.598147	0.849708	no	-0.0366611	0.87896	0.971653	no	-0.18822	0.117582	0.21404	no	111.35	112.19	118.29	113.15	135.63	110.3	113.78	54.39	103.74	123.17	118.06	77.09	112.02	91.43	75.53	95.15	98.54	78.29	96.2	115.04	103.61	139.16	85.15	52.03	rnc1	KH domain-containing protein [Colletotrichum higginsianum IMI 349063]	-	-	-	-	GO:0043231//intracellular membrane-bounded organelle	GO:0044822//poly(A) RNA binding	-
CH63R_00629	-0.502848	0.480464	0.800717	no	-0.985191	0.243706	0.590866	no	0.349915	0.659253	0.905484	no	-0.0584709	0.52369	0.642301	no	48.32	57.82	77.32	23.66	56.58	49.23	68.98	201.83	59.68	17.51	101.77	47.67	90.97	39	126.51	164.76	105.98	56.14	80.79	79.05	69.02	130.39	0	89.38	--	AMB domain protein [Colletotrichum tofieldiae]	-	-	-	-	-	-	-
CH63R_00630	-0.243132	0.218268	0.566123	no	0.616452	0.00742418	0.0627012	no	0.25866	0.424968	0.789874	no	0.555771	0.229466	0.351981	no	846.06	683.2	823.68	554.03	702.5	731.49	579.91	589.96	562.45	733.38	1014.21	908.23	778.65	660.34	535.58	778.18	956.06	628.07	516.09	551.62	539.83	764.91	884.59	713.51	--	Extracellular serine-threonine rich protein [Colletotrichum higginsianum IMI 349063]	-	-	-	-	-	-	-
CH63R_00631	0.943802	2.09289e-11	1.19279e-09	yes	3.09008	1.274e-20	5.14762e-18	yes	2.62041	1.39281e-07	1.53209e-05	yes	2.03357	0.10639	0.1991	no	503.18	425.18	421.75	843.56	881.35	872.15	40.25	115.75	100.45	803.62	681.18	698.98	34.55	26.25	87.36	176.07	404.31	330.69	89.32	17.47	18.84	40.97	385.13	88.25	crnA	Nitrite transporter [Colletotrichum higginsianum IMI 349063]	Metabolism	Energy metabolism	ko00910//Nitrogen metabolism	K02575	GO:0031224//intrinsic component of membrane	GO:0015103//inorganic anion transmembrane transporter activity	GO:0015698//inorganic anion transport;GO:0044763//single-organism cellular process
CH63R_00632	-0.0286888	0.97641	0.994572	no	0.979187	0.139992	0.436261	no	0.347515	0.687593	0.916738	no	1.58259	0.00462792	0.0165032	yes	9.09	19.12	10.39	13.17	12.07	12.6	6.49	6.03	6.68	16.47	10.7	10.68	11.28	9.61	17	12.65	30.85	4.71	10.38	6.54	7.39	35.04	20.96	16.81	rqh1	RecQ family ATP-dependent DNA helicase [Colletotrichum higginsianum IMI 349063]	Genetic Information Processing	Replication and repair	ko03440//Homologous recombination	K10901	GO:0005694//chromosome;GO:0043234//protein complex	GO:0004003//ATP-dependent DNA helicase activity;GO:0032550//purine ribonucleoside binding	GO:0000019//regulation of mitotic recombination;GO:0000723//telomere maintenance;GO:0000725//recombinational repair;GO:0000729//DNA double-strand break processing;GO:0007059//chromosome segregation;GO:0007569//cell aging;GO:0010946//regulation of meiotic joint molecule formation;GO:0022616//DNA strand elongation;GO:0031297//replication fork processing;GO:0032508//DNA duplex unwinding;GO:0043570//…
CH63R_00633	-0.246175	0.70441	0.912704	no	0.306964	0.486554	0.785725	no	0.790061	0.140538	0.506413	no	0.910687	0.317531	0.448183	no	24.92	14.34	30.67	23.97	9.3	25.69	11.86	33.73	22.44	29.16	28.53	26.47	30.07	27.93	29.28	43.84	58.83	48.25	20.82	26.92	13.23	25.22	58.67	30.73	--	Karyogamy protein [Colletotrichum higginsianum IMI 349063]	-	-	-	-	-	-	-
CH63R_00634	0.46206	0.530029	0.831322	no	-0.411723	0.643062	0.867514	no	0.18337	0.883715	0.972825	no	-1.57738	0.0239279	0.0627089	no	16.54	15.22	7.63	13.01	24.2	17.05	14.75	14.39	40.42	26.22	5.68	20.39	29.93	16.68	12.49	30.21	18.89	18.01	18.25	21.85	26.33	5.58	16.68	0	--	hypothetical protein CH63R_00634 [Colletotrichum higginsianum IMI 349063]	-	-	-	-	-	-	-
CH63R_00635	-0.353877	0.154467	0.471077	no	-0.0311485	0.930381	0.981387	no	0.397772	0.405115	0.777719	no	-0.693159	8.73102e-05	0.000566549	yes	272.51	242.16	193.72	193.92	166.66	193.72	147.56	158.08	135.39	138.33	148.43	144.85	112.26	142.18	104.08	148.75	180.32	143.27	207.94	189.19	196.34	164.81	132.73	69.52	rpt4	26S protease subunit rpt4 [Colletotrichum higginsianum IMI 349063]	Genetic Information Processing	Folding, sorting and degradation	ko03050//Proteasome	K03064	GO:0043231//intracellular membrane-bounded organelle;GO:0043234//protein complex;GO:0044444//cytoplasmic part	GO:0005515//protein binding;GO:0016787//hydrolase activity;GO:0032550//purine ribonucleoside binding	GO:0006281//DNA repair;GO:0032786//positive regulation of DNA-templated transcription, elongation;GO:0043161//proteasome-mediated ubiquitin-dependent protein catabolic process;GO:0043248//proteasome assembly;GO:0045898//regulation of RNA polymerase II transcriptional preinitiation complex assembly
CH63R_00636	-1.03705	1.76128e-08	5.9701e-07	yes	-1.17691	3.27504e-05	0.000816315	yes	-0.889986	0.00215131	0.0363232	yes	-0.302592	0.0114152	0.0346714	yes	520.24	649.51	485.54	226.49	270.63	309.54	455.48	590.8	567.77	199.34	230.27	284.28	339.11	298.06	433.64	163.32	206.82	207.69	198.5	214.39	249.67	237.49	177.61	122.1	GFA1	Glucosamine-fructose-6-phosphate aminotransferase [Colletotrichum higginsianum IMI 349063]	Metabolism;Metabolism;Metabolism;Metabolism	Global and overview maps;Global and overview maps;Carbohydrate metabolism;Amino acid metabolism	ko01100//Metabolic pathways;ko01130//Biosynthesis of antibiotics;ko00520//Amino sugar and nucleotide sugar metabolism;ko00250//Alanine, aspartate and glutamate metabolism	K00820;K00820;K00820;K00820	GO:0044444//cytoplasmic part	GO:0005488//binding;GO:0016769//transferase activity, transferring nitrogenous groups	GO:0044238//primary metabolic process;GO:0044711//single-organism biosynthetic process
CH63R_00637	-0.153978	0.678358	0.904547	no	0.489697	0.184203	0.511252	no	0.681013	0.203751	0.603749	no	0.23774	0.737799	0.817102	no	267.1	288.08	184.91	172.25	215.58	277.34	142.99	203.36	133.15	272.22	164.32	236.75	193.38	117.87	126.07	162.62	320.35	218.17	196.03	124.99	202.19	270.26	269.49	77.19	PRE4	Proteasome subunit beta type [Colletotrichum higginsianum IMI 349063]	Genetic Information Processing	Folding, sorting and degradation	ko03050//Proteasome	K02736	GO:0005839//proteasome core complex;GO:0031597//cytosolic proteasome complex;GO:0043231//intracellular membrane-bounded organelle	GO:0004175//endopeptidase activity	GO:0006511//ubiquitin-dependent protein catabolic process;GO:0010498//proteasomal protein catabolic process;GO:0043623//cellular protein complex assembly
CH63R_00638	-0.0119441	0.946441	0.989107	no	0.561882	0.319515	0.66601	no	-0.539427	0.459996	0.811318	no	-1.89806	2.4179e-05	0.000184905	yes	78.43	195.93	91.93	122.8	120.9	119.57	37.32	69.33	53.81	84.59	47.88	104.4	102.75	45.21	97.78	30.32	68.26	70.5	132.99	122.19	134.08	60.47	30.15	13.82	--	HMG box protein [Colletotrichum higginsianum IMI 349063]	-	-	-	-	-	-	-
CH63R_00639	-0.229232	0.833429	0.960407	no	0.289507	0.702259	0.892147	no	0.117148	0.947171	0.988576	no	0.571455	0.851905	0.89988	no	10.47	9.64	7.73	11.72	2.89	9.14	20.93	14.58	23.71	24.67	28.77	18.94	15.17	28.17	8.44	27.21	7.66	21.29	11.07	3.69	8.49	11.3	0	23.25	--	hypothetical protein CH63R_00639 [Colletotrichum higginsianum IMI 349063]	-	-	-	-	-	-	-
CH63R_00640	-0.127427	0.75261	0.931537	no	-0.471684	0.416054	0.740735	no	-0.320648	0.575007	0.871352	no	-1.32913	0.000159802	0.000963882	yes	110.76	115.35	82.51	91.75	114.43	76.35	95.7	47.34	104.99	87.14	53.38	38.34	75.97	129.37	76.31	47.32	63.92	114.28	120.03	103.43	111.96	62.92	70.58	0	ERG26	3-beta hydroxysteroid dehydrogenase/isomerase [Colletotrichum higginsianum IMI 349063]	Metabolism;Metabolism;Metabolism	Global and overview maps;Global and overview maps;Lipid metabolism	ko01100//Metabolic pathways;ko01130//Biosynthesis of antibiotics;ko00100//Steroid biosynthesis	K07748;K07748;K07748	GO:0031090//organelle membrane;GO:0043231//intracellular membrane-bounded organelle	GO:0033764//steroid dehydrogenase activity, acting on the CH-OH group of donors, NAD or NADP as acceptor	GO:0008204//ergosterol metabolic process
CH63R_00641	0.0616318	0.82842	0.959726	no	-0.478543	0.375784	0.713024	no	-0.689912	0.198903	0.598085	no	0.0961088	0.357005	0.489822	no	27.57	36.37	19.23	31.5	27.22	28.08	43.29	40.51	27.43	29.14	30.29	20.4	43.91	37.08	29.61	28.35	26.87	13.34	26.27	31.68	29.44	29.75	29.67	33.99	rga1	RhoGAP domain-containing protein [Colletotrichum higginsianum IMI 349063]	-	-	-	-	GO:0005933//cellular bud;GO:0030427//site of polarized growth;GO:0043231//intracellular membrane-bounded organelle;GO:0044444//cytoplasmic part;GO:0060187//cell pole	GO:0046914//transition metal ion binding	GO:0007010//cytoskeleton organization;GO:0010981//regulation of cell wall macromolecule metabolic process;GO:0022413//reproductive process in single-celled organism;GO:0022604//regulation of cell morphogenesis;GO:0035023//regulation of Rho protein signal transduction;GO:0042546//cell wall biogenesis;GO:0051641//cellular localization;GO:0090036//regulation of protein kinase C signaling;GO:0090529/…
CH63R_00642	-0.171634	0.97152	1	no	-2.12225	0.209888	1	no	-1.30257	0.475229	1	no	-14.281	0.0745438	0.151467	no	11.02	0	9.04	0	0	17.81	41.94	51.13	15.12	0	6.73	18.12	0	59.27	29.58	11.93	13.42	10.67	21.26	12.94	25.52	0	0	0	FCA1	Cytidine and deoxycytidylate deaminase zinc-binding region [Colletotrichum higginsianum IMI 349063]	Metabolism;Metabolism;Metabolism	Global and overview maps;Nucleotide metabolism;Amino acid metabolism	ko01100//Metabolic pathways;ko00240//Pyrimidine metabolism;ko00330//Arginine and proline metabolism	K03365;K03365;K03365	GO:0043231//intracellular membrane-bounded organelle	GO:0016814//hydrolase activity, acting on carbon-nitrogen (but not peptide) bonds, in cyclic amidines;GO:0046914//transition metal ion binding	GO:0006206//pyrimidine nucleobase metabolic process;GO:0034654//nucleobase-containing compound biosynthetic process;GO:0046131//pyrimidine ribonucleoside metabolic process
CH63R_00643	-0.241064	0.573986	0.854809	no	0.162127	0.541691	0.818886	no	0.0734139	0.932495	0.98397	no	0.651214	0.449504	0.578302	no	19.93	25.26	24.93	20.11	21.15	18.07	30.79	37.91	24.88	36.11	29.92	38.68	52.04	21.97	34.22	44.56	41.8	27.52	19.2	18.91	16.65	22.92	31.65	31.43	snt2	BAH domain-containing protein [Colletotrichum higginsianum IMI 349063]	-	-	-	-	GO:0005816//spindle pole body;GO:0043231//intracellular membrane-bounded organelle;GO:0043234//protein complex	GO:0019787//ubiquitin-like protein transferase activity;GO:0046914//transition metal ion binding	GO:0007165//signal transduction;GO:0016567//protein ubiquitination;GO:0043618//regulation of transcription from RNA polymerase II promoter in response to stress;GO:0044257//cellular protein catabolic process
CH63R_00644	-0.522566	0.494183	0.809514	no	0.916423	0.153441	0.460128	no	2.46567	0.0240051	0.190681	no	1.46132	0.0743141	0.151094	no	10.83	15.5	4.44	11.78	4.97	4.67	17.17	13.95	6.19	22.88	29.74	17.8	3.48	6.47	2.42	13.67	10.99	43.67	6.09	7.27	6.04	6.49	29.13	17.8	POLQ	DEAD/DEAH box helicase [Colletotrichum higginsianum IMI 349063]	-	-	-	-	-	GO:0017111//nucleoside-triphosphatase activity;GO:0032550//purine ribonucleoside binding;GO:0034061//DNA polymerase activity	GO:0006259//DNA metabolic process
CH63R_00645	-1.29959	0.207616	0.552235	no	-1.24126	0.036669	0.188805	no	-0.148566	0.781592	0.942814	no	0.633107	0.653505	0.74977	no	27.78	8.52	8.55	1.62	14.35	2.25	122.26	69.82	52.41	31.45	33.91	38.06	184.34	28.02	60.6	90.19	88.84	67.22	45.73	26.21	29.04	49.96	46.71	59.94	--	BTB/POZ domain-containing protein [Colletotrichum incanum]	-	-	-	-	-	-	-
CH63R_00646	-3.0477	0.000507102	0.00625866	yes	-0.320933	0.68289	0.884818	no	1.36115	0.0580352	0.324248	no	-1.19388	0.000187998	0.00111049	yes	51.55	9.3	29.86	5.66	1.39	3.92	37.52	18.76	27.05	25.64	27.77	13.3	43.91	19.03	20.36	111.6	55.42	46.97	85.45	123.63	142.81	60	48.95	44.87	ARB_02369	Carboxylic ester hydrolase [Colletotrichum higginsianum IMI 349063]	-	-	-	-	-	GO:0003824//catalytic activity	-
CH63R_00647	-0.208492	0.865351	0.9712	no	-0.649217	0.587782	0.846764	no	-0.646688	0.552317	0.858405	no	-2.70459	0.00391191	0.0143242	yes	5.85	27.99	37.43	24.55	25.78	11.35	30.05	5.43	12.04	8.48	6.43	15.39	33.87	25.17	4.71	15.19	8.55	16.98	41.14	27.67	33.86	6.31	9.44	0	pip	Proline iminopeptidase [Colletotrichum higginsianum IMI 349063]	-	-	-	-	-	GO:0016787//hydrolase activity	-
CH63R_00648	0.499598	0.21824	0.566123	no	0.57794	0.213001	0.552996	no	0.615094	0.393086	0.772598	no	1.2416	0.00812993	0.0262963	yes	25.64	24.48	39.75	45.18	43.18	38.7	48.81	39.67	37.15	67.12	62.62	57.79	57.76	66.43	11.48	55.52	83.32	68.96	30.52	35.86	34.47	61.51	99.66	77.3	--	hypothetical protein CH63R_00648 [Colletotrichum higginsianum IMI 349063]	-	-	-	-	-	-	-
CH63R_00649	-0.439962	0.467693	0.791666	no	0.296335	0.607895	0.853429	no	0.266658	0.751304	0.935173	no	0.0634212	0.7667	0.838382	no	37.08	46.31	19.56	25.94	25.54	24.41	34.03	30.73	24.53	28.79	24.25	56.61	46.02	78.37	32	47.3	67.77	73.07	32.59	23.33	18.4	57.17	10.69	9.8	tvp38	Tlg2-vesicle protein of 38 kDa [Colletotrichum higginsianum IMI 349063]	-	-	-	-	GO:0005737//cytoplasm;GO:0031224//intrinsic component of membrane	-	-
CH63R_00650	0.0243214	0.954147	0.990806	no	-0.0394843	0.985622	0.996263	no	-0.762975	0.268754	0.675186	no	0.231726	0.739702	0.818629	no	35.32	37.35	18.5	33.65	32.09	26.98	40.77	31.39	27.85	46.3	27.53	23.48	93.59	28.3	36.32	29.29	13.74	50.2	23.39	24.21	24.37	32.45	24.26	27.8	N4BP2	Smr domain-containing protein [Colletotrichum higginsianum IMI 349063]	-	-	-	-	-	-	-
CH63R_00651	0.340902	0.627533	0.884301	no	-0.0764777	0.976097	0.993706	no	-0.246506	0.763515	0.938067	no	-0.801289	0.0972941	0.185438	no	28.2	11.98	16.02	28.83	4.48	37.87	18.58	10.06	13.39	1.96	21.85	16.05	18.84	40.84	4.37	17.61	23.78	12.6	24.33	21.83	23.86	23.41	8.75	8.02	At5g06550	F-box domain-containing protein [Colletotrichum higginsianum IMI 349063]	-	-	-	-	-	-	-
CH63R_00652	0.909755	1.15288e-09	5.23538e-08	yes	-0.520521	0.148484	0.452464	no	-1.00489	0.00138476	0.026682	yes	-1.97329	1.97019e-36	6.48809e-34	yes	457.92	574.71	621.65	1021.18	1047.49	1039.27	380.34	315.53	405.59	181.02	294.78	292.05	470.18	410.58	514.18	234.31	202.88	257.92	1265.6	1292.13	1240.07	411.86	257.61	297.72	TIF1	ATP-dependent RNA helicase eIF4A [Colletotrichum fioriniae PJ7]	Genetic Information Processing	Translation	ko03013//RNA transport	K03257	GO:0044444//cytoplasmic part	GO:0017111//nucleoside-triphosphatase activity;GO:0032550//purine ribonucleoside binding	-
CH63R_00653	-0.751083	0.330546	0.687973	no	-1.2368	0.109954	0.379038	no	0.0762926	0.960931	0.989868	no	-0.00845853	0.508571	0.629176	no	153.74	17.69	47.3	53.77	26.47	49.72	164.6	118.91	112.07	87.05	17.6	63.2	74.2	86.15	51.6	41.6	70.24	111.62	70.47	51.59	72.95	0	51.7	142.17	CDA	Cytidine deaminase [Colletotrichum higginsianum IMI 349063]	Metabolism;Metabolism	Global and overview maps;Nucleotide metabolism	ko01100//Metabolic pathways;ko00240//Pyrimidine metabolism	K01489;K01489	GO:0043231//intracellular membrane-bounded organelle;GO:0044444//cytoplasmic part	GO:0005515//protein binding;GO:0016814//hydrolase activity, acting on carbon-nitrogen (but not peptide) bonds, in cyclic amidines;GO:0046914//transition metal ion binding	GO:0006216//cytidine catabolic process;GO:0034654//nucleobase-containing compound biosynthetic process;GO:0046092//deoxycytidine metabolic process
CH63R_00654	0.868775	0.00259568	0.024611	yes	1.22828	0.10799	0.376157	no	0.104021	0.945791	0.988103	no	-0.863101	0.230583	0.353242	no	133.48	152.11	135.6	231.22	248.09	289.83	60.49	19.67	13.08	53.75	77.6	87.1	6.14	34.2	25.6	0	15.49	55.38	52.44	24.53	16.36	0	51.31	0	ABA2	3-oxoacyl-(Acyl-carrier-protein) reductase [Colletotrichum higginsianum IMI 349063]	-	-	-	-	-	GO:0016814//hydrolase activity, acting on carbon-nitrogen (but not peptide) bonds, in cyclic amidines;GO:0046914//transition metal ion binding	GO:0006216//cytidine catabolic process
CH63R_00655	-13.7422	0.424923	1	no	0	1	1	no	0	1	1	no	0	1	1	no	41.11	0	0	0	0	0	0	0	0	0	0	0	0	0	0	0	0	0	0	0	0	0	0	0	--	3-oxoacyl-(Acyl-carrier-protein) reductase [Colletotrichum higginsianum IMI 349063]	-	-	-	-	-	GO:0003824//catalytic activity	GO:0044710//single-organism metabolic process
CH63R_00656	0.639378	0.00014414	0.00210467	yes	0.30409	0.284085	0.630869	no	0.258411	0.544201	0.856145	no	0.0175473	0.133786	0.235365	no	423.66	371.82	361.61	684.49	552.88	564.98	228.44	182.61	194.39	278.05	204.17	265.28	262.1	229.33	169.05	306.66	220.54	262.84	409.33	297.09	277.47	276.05	370.54	349.34	mas5	DnaJ domain-containing protein [Colletotrichum higginsianum IMI 349063]	Genetic Information Processing	Folding, sorting and degradation	ko04141//Protein processing in endoplasmic reticulum	K09503	GO:0043231//intracellular membrane-bounded organelle;GO:0072379//ER membrane insertion complex	GO:0005515//protein binding;GO:0008047//enzyme activator activity;GO:0032550//purine ribonucleoside binding;GO:0043169//cation binding	GO:0006457//protein folding;GO:0006605//protein targeting;GO:0006950//response to stress;GO:0043161//proteasome-mediated ubiquitin-dependent protein catabolic process;GO:0043462//regulation of ATPase activity;GO:0048523//negative regulation of cellular process
CH63R_00657	0.710018	0.147875	0.459709	no	0.787321	0.542022	0.818886	no	-0.201365	0.872782	0.969138	no	-1.58973	0.00220121	0.0089515	yes	14.7	28.87	28.95	20.57	48.61	49.45	16.79	4.55	0	30.19	1.8	4.84	8.52	2.64	23.69	9.55	17.91	2.85	41.86	35.52	37.84	15.87	7.91	14.5	trm82	tRNA (guanine-N(7)-)-methyltransferase non-catalytic subunit TRM82 [Colletotrichum higginsianum IMI 349063]	-	-	-	-	-	-	-
CH63R_00658	1.4445	5.5445e-26	2.10491e-23	yes	-0.993447	0.00805389	0.0665551	no	-1.07956	0.00546336	0.0711793	no	-2.84932	1.86892e-18	1.0881e-16	yes	691.24	713.71	906.89	2056.94	2194.4	2040.76	545.99	325.67	343.07	187.55	183.14	239.44	802.78	788.11	339.18	455.76	218.03	239.47	2338.88	2411.66	2148.27	501.8	169.93	285.56	p0	60S acidic ribosomal protein P0 [Colletotrichum higginsianum IMI 349063]	Genetic Information Processing	Translation	ko03010//Ribosome	K02941	GO:0015934//large ribosomal subunit	GO:0005198//structural molecule activity;GO:0019843//rRNA binding	GO:0006412//translation;GO:0022613//ribonucleoprotein complex biogenesis
CH63R_00659	-0.0253593	0.995341	0.998075	no	-0.879495	0.265954	0.613121	no	-1.55647	0.0323886	0.232609	no	-0.720584	0.0387876	0.0914319	no	25.95	34.83	21.29	28.74	28.3	23.6	15.44	27.6	14.47	9.8	9.9	11.56	43.84	23.27	32.66	12.29	5.93	15.7	20.58	14.97	19.62	8.75	8.73	16	msh1	MutS domain V [Colletotrichum higginsianum IMI 349063]	-	-	-	-	-	GO:0030983//mismatched DNA binding	GO:0006281//DNA repair;GO:0006996//organelle organization
CH63R_00660	-0.480318	0.558103	0.845515	no	0.4832	0.687208	1	no	1.78852	0.160138	0.542664	no	0.299887	0.936768	0.959373	no	42.12	15.51	20.73	7.07	27.85	21.25	14.43	7.82	13.87	6.1	27.77	16.62	19.52	4.53	6.79	32.82	49.26	24.46	11.71	19.5	24.06	18.18	0	49.86	--	hypothetical protein CH63R_00660 [Colletotrichum higginsianum IMI 349063]	-	-	-	-	-	-	-
CH63R_00661	-0.982305	0.00532692	0.0446229	yes	-0.652852	0.122774	0.405741	no	-0.188978	0.654969	0.903995	no	0.871653	0.0798513	0.160159	no	47.63	49.56	53.53	21.01	30.67	24.61	76.87	112.93	62.88	60.98	51.2	48.53	94.46	48.74	37.54	57.16	39.74	61.65	34.7	31.27	35.18	55.88	79.4	49.8	ams1	Alpha-mannosidase [Colletotrichum higginsianum IMI 349063]	Metabolism	Glycan biosynthesis and metabolism	ko00511//Other glycan degradation	K01191	-	GO:0015923//mannosidase activity;GO:0046914//transition metal ion binding	GO:0019318//hexose metabolic process
CH63R_00662	-0.599787	0.197165	0.539277	no	0.0137838	0.827961	0.943602	no	0.414724	0.602286	0.883346	no	-1.11426	0.00577005	0.0198643	yes	80.52	70.58	44.05	55.44	29.93	43.4	21.9	83.04	26.31	53.26	35.11	44.14	33.31	58.45	46.33	49.81	93.44	40.83	52.91	49.54	67.1	27.59	41.27	9.46	ENV7	Serine threonine protein [Colletotrichum higginsianum IMI 349063]	-	-	-	-	GO:0005774//vacuolar membrane	GO:0004672//protein kinase activity;GO:0032550//purine ribonucleoside binding	GO:0006464//cellular protein modification process;GO:0016485//protein processing;GO:0042144//vacuole fusion, non-autophagic
CH63R_00663	0.061011	0.880879	0.974209	no	0.31724	0.728807	0.903886	no	-1.34621	0.0959718	0.426378	no	-1.06646	0.00267674	0.0104939	yes	41.66	26.78	19.53	27.76	25.51	38.5	15.11	3.07	16.34	17.97	10.9	14.14	28.73	33.8	18.65	10.74	9.67	11.52	34.84	30.62	38.04	17.84	26.69	4.89	--	CAP-Gly domain-containing protein [Colletotrichum higginsianum IMI 349063]	-	-	-	-	GO:0000777//condensed chromosome kinetochore;GO:0005815//microtubule organizing center;GO:0005819//spindle;GO:0005874//microtubule;GO:0030427//site of polarized growth;GO:0044448//cell cortex part;GO:0060187//cell pole	GO:0015631//tubulin binding;GO:0046983//protein dimerization activity	GO:0000741//karyogamy;GO:0000747//conjugation with cellular fusion;GO:0008104//protein localization;GO:0022413//reproductive process in single-celled organism;GO:0031111//negative regulation of microtubule polymerization or depolymerization;GO:0051518//positive regulation of bipolar cell growth
CH63R_00664	-0.391889	0.555514	0.845092	no	0.167925	0.833671	0.945777	no	-0.450443	0.786955	1	no	-0.964919	0.0706043	0.145035	no	42.13	29.82	43.87	40.8	22.32	25.15	27.76	15.04	13.34	8.81	35.61	18.65	4.69	30.51	0	21.05	0	4.71	30.49	32.62	26.27	8.74	13.08	23.97	--	Cytoskeleton-associated protein [Colletotrichum higginsianum IMI 349063]	-	-	-	-	-	-	-
CH63R_00665	-0.0473675	0.933334	0.986885	no	-1.03858	0.227486	0.57297	no	-1.45469	0.0803211	0.382386	no	-1.28475	0.000263856	0.00148611	yes	13.27	17.77	31.19	15.2	21.61	23.41	24.12	14	19.87	2.19	12.15	13.89	22.72	22.72	26.73	7.84	13.23	5.26	40.7	45.86	54.97	19.54	34.09	4.46	NOP14	Nop14-like family protein [Colletotrichum higginsianum IMI 349063]	-	-	-	-	GO:0030686//90S preribosome;GO:0043231//intracellular membrane-bounded organelle;GO:0043232//intracellular non-membrane-bounded organelle	GO:0003723//RNA binding	GO:0000479//endonucleolytic cleavage of tricistronic rRNA transcript (SSU-rRNA, 5.8S rRNA, LSU-rRNA);GO:0030490//maturation of SSU-rRNA
CH63R_00666	0.792643	0.391935	0.739534	no	-0.0600131	0.971332	0.993706	no	-0.445953	0.744187	0.933417	no	-1.67441	0.0922066	0.178256	no	18.67	8.59	7.66	23.95	21.44	15.1	35.54	0	12.81	2.82	25.65	17.91	13.52	33.49	0	5.05	11.38	18.08	11.26	18.02	10.81	0	12.56	0	gpatch11	G-patch domain-containing protein [Colletotrichum higginsianum IMI 349063]	-	-	-	-	-	-	-
CH63R_00667	-0.592282	0.475881	0.797146	no	-1.18955	0.308308	0.656886	no	2.2468	0.156466	0.537886	no	-1.59828	0.00396969	0.014495	yes	9.99	16.97	28.37	5.37	12.7	18.63	13.16	10.7	17.4	2.78	1.41	13.9	6.68	2.07	0	22.45	16.85	2.23	23.91	26.3	24.91	0	24.81	0	--	Pentatricopeptide repeat domain-containing protein [Colletotrichum higginsianum IMI 349063]	-	-	-	-	-	-	-
CH63R_00668	1.25987	0.0239842	0.143709	no	0.331955	0.672825	0.882685	no	-1.67997	0.122436	0.477818	no	-1.96101	0.000192041	0.00112994	yes	15.04	15.1	30.28	36.34	65.91	42.44	11.71	25.37	19.7	4.95	35.05	31.47	27.71	58.83	27.53	26.63	5	3.97	67.08	68.8	79.15	22.13	33.1	0	RCL1	18S rRNA biogenesis protein RCL1 [Colletotrichum higginsianum IMI 349063]	Genetic Information Processing	Translation	ko03008//Ribosome biogenesis in eukaryotes	K11108	GO:0043231//intracellular membrane-bounded organelle;GO:0043232//intracellular non-membrane-bounded organelle	GO:0004519//endonuclease activity;GO:0030234//enzyme regulator activity	GO:0000479//endonucleolytic cleavage of tricistronic rRNA transcript (SSU-rRNA, 5.8S rRNA, LSU-rRNA);GO:0009893//positive regulation of metabolic process;GO:0010467//gene expression
CH63R_00669	-0.0351986	0.983043	0.994927	no	-0.0175309	0.947443	0.986786	no	-0.899577	0.254777	0.6609	no	0.102799	0.58284	0.6921	no	39.8	17.58	58.79	17.82	72.38	23.17	68.19	59.11	58.99	34.62	78.73	70.69	92.22	47.11	44.89	46.53	29.1	23.12	34.34	41.67	33.8	42.96	51.4	23.56	dsc4	DUF1746-domain-containing protein [Colletotrichum tofieldiae]	-	-	-	-	-	-	-
CH63R_00670	0.806705	0.00141417	0.0148801	yes	-1.61183	0.00948953	0.0754433	no	0.0725922	0.985369	0.996516	no	-0.777435	0.00636168	0.0215779	yes	78.09	108.3	121.12	197.55	175.35	165	85.51	129.06	41.83	25.2	23.51	35.18	65.05	71.93	38.78	52.1	101.66	31.07	125.73	129.22	128.01	132.77	43.17	47.48	FRS2	tRNA synthetase class II core domain-containing protein [Colletotrichum higginsianum IMI 349063]	Genetic Information Processing	Translation	ko00970//Aminoacyl-tRNA biosynthesis	K01889	GO:0044444//cytoplasmic part	GO:0004812//aminoacyl-tRNA ligase activity;GO:0032550//purine ribonucleoside binding	GO:0006418//tRNA aminoacylation for protein translation
CH63R_00671	0.943037	0.00130145	0.0138631	yes	0.582019	0.342722	0.685176	no	-1.28312	0.0275611	0.209725	no	-1.55748	4.49764e-08	6.35338e-07	yes	59.19	56.99	78.45	159.24	96.58	118.37	46.8	21.13	18.74	70.94	33.35	25.45	79.11	73.48	73.35	32.52	23.3	37.02	119.41	128.33	113.18	44.22	51.45	26.95	ADE2	phosphoribosylaminoimidazole carboxylase [Colletotrichum higginsianum IMI 349063]	Metabolism;Metabolism;Metabolism	Global and overview maps;Global and overview maps;Nucleotide metabolism	ko01100//Metabolic pathways;ko01110//Biosynthesis of secondary metabolites;ko00230//Purine metabolism	K11808;K11808;K11808	GO:0044444//cytoplasmic part	GO:0016831//carboxy-lyase activity;GO:0032550//purine ribonucleoside binding;GO:0043169//cation binding	GO:0006188//IMP biosynthetic process;GO:0009112//nucleobase metabolic process;GO:0043043//peptide biosynthetic process;GO:0044272//sulfur compound biosynthetic process;GO:0061687//detoxification of inorganic compound
CH63R_00672	1.16349	7.64419e-09	2.86763e-07	yes	0.487366	0.226504	0.571058	no	-0.487785	0.349555	0.741567	no	-1.78179	7.50465e-16	3.16336e-14	yes	69.22	68.94	84.02	195.01	146.29	156.38	55.5	26.4	25.37	45.53	57.3	47.55	45.31	28.06	51.56	20.01	34.66	34.42	138.48	157.49	168.37	51.17	38.27	45.6	arg4	Carbamoyl-phosphate synthase [Colletotrichum higginsianum IMI 349063]	Metabolism;Metabolism;Metabolism	Global and overview maps;Nucleotide metabolism;Amino acid metabolism	ko01100//Metabolic pathways;ko00240//Pyrimidine metabolism;ko00250//Alanine, aspartate and glutamate metabolism	K01955;K01955;K01955	GO:0043231//intracellular membrane-bounded organelle;GO:0044444//cytoplasmic part	GO:0032550//purine ribonucleoside binding;GO:0043169//cation binding	GO:0006525//arginine metabolic process
CH63R_00673	0.687569	0.056648	0.261004	no	0.155842	0.572839	0.834793	no	0.0703275	0.945482	0.988103	no	0.871305	0.112758	0.208062	no	72.04	37.44	45.9	107.9	78.22	64.13	65.33	110.12	76.76	78.32	114.86	87.8	54	61.55	51.2	57.79	55.76	61.53	54.71	48.2	68.05	118.92	68.41	125.41	npl4	Nuclear protein localization protein 4 [Colletotrichum higginsianum IMI 349063]	Genetic Information Processing	Folding, sorting and degradation	ko04141//Protein processing in endoplasmic reticulum	K14015	GO:0000836//Hrd1p ubiquitin ligase complex	GO:0043130//ubiquitin binding	GO:0006515//misfolded or incompletely synthesized protein catabolic process;GO:0006886//intracellular protein transport;GO:0007052//mitotic spindle organization;GO:0016075//rRNA catabolic process;GO:0043161//proteasome-mediated ubiquitin-dependent protein catabolic process;GO:0048522//positive regulation of cellular process;GO:0050658//RNA transport
CH63R_00674	0.504146	0.197668	0.540219	no	-0.693283	0.299283	0.648672	no	-0.479564	0.588625	0.876248	no	-0.695379	0.00983578	0.0306021	yes	123.48	65.56	105.21	132.89	143.92	140.52	74.57	110.19	131.97	47.33	78.27	70.28	89.4	76.65	38.26	30.84	26.04	89.65	128.2	136.25	126.5	89.7	134.16	17.57	--	Preprotein translocase subunit Sec66 [Colletotrichum higginsianum IMI 349063]	-	-	-	-	GO:0043234//protein complex	-	GO:0040007//growth;GO:0065002//intracellular protein transmembrane transport
CH63R_00675	0.0403355	0.917657	0.983659	no	-2.29867	0.0558467	0.248542	no	-14.5285	0.18189	1	no	-10.125	0.67987	1	no	0	13.43	17.96	5.1	20.1	7.08	62.5	33.86	90.11	13.22	6.68	18	31.7	9.81	29.39	0	0	0	0.53	0	2.82	0	0	0	--	hypothetical protein CH63R_00675 [Colletotrichum higginsianum IMI 349063]	-	-	-	-	-	-	-
CH63R_00676	0.496273	0.359571	0.714555	no	-0.715543	0.507642	0.7986	no	-0.908562	0.568023	0.866783	no	0.0227254	0.499937	0.621079	no	12.28	25.42	11.33	28.98	20.08	20.1	8.76	14.24	14.21	6.95	5.62	10.09	6.67	8.26	18.54	0	0	17.83	12.66	12.36	17.18	12.42	24.77	5.68	ORC3	Origin recognition complex subunit [Colletotrichum higginsianum IMI 349063]	Cellular Processes;Cellular Processes	Cell growth and death;Cell growth and death	ko04111//Cell cycle - yeast;ko04113//Meiosis - yeast	K02605;K02605	GO:0000808//origin recognition complex	GO:0043565//sequence-specific DNA binding	GO:0006259//DNA metabolic process
CH63R_00677	-0.0463635	0.965845	0.993802	no	-0.685341	0.171091	0.489185	no	0.431464	0.432835	0.794749	no	-0.509023	0.0036496	0.0135135	yes	88.68	97.28	92.61	99.01	92.54	78.21	69.05	116.39	75.6	55.18	54.13	53.02	62.26	60.24	54.12	69.81	85.13	83.25	79.48	80.25	71.92	38.67	57.84	66.27	--	PWWP domain-containing protein [Colletotrichum higginsianum IMI 349063]	-	-	-	-	-	-	-
CH63R_00678	0.401964	0.162895	0.484196	no	0.554968	0.233341	0.580667	no	0.81978	0.122781	0.477818	no	-0.887533	2.58164e-05	0.000196287	yes	21.76	15.47	23.74	27.33	19.41	33.82	16.24	9.18	18.32	25.09	21.28	17.89	17.19	11.97	15.93	24.89	18.08	36.62	28.52	29	31.78	16.01	13.97	18.29	brr2	Sec63 Brl domain-containing protein [Colletotrichum higginsianum IMI 349063]	Genetic Information Processing	Transcription	ko03040//Spliceosome	K12854	GO:0044444//cytoplasmic part;GO:0097525//spliceosomal snRNP complex	GO:0003724//RNA helicase activity;GO:0032550//purine ribonucleoside binding	GO:0022618//ribonucleoprotein complex assembly
CH63R_00679	-0.614075	0.417611	0.757993	no	1.33372	0.244185	0.591733	no	-0.468909	0.727586	0.928053	no	-1.57736	0.151547	0.258938	no	20.09	19.46	13.01	11.83	10.2	12.31	0	9.81	8.71	13.41	19.36	13.91	36.75	2.84	8.52	30.9	3.86	0	12.86	13.84	7.35	11.41	0	0	--	hypothetical protein CH63R_00679 [Colletotrichum higginsianum IMI 349063]	-	-	-	-	-	-	-
CH63R_00680	-0.455103	0.382244	0.730985	no	-0.288824	0.840829	0.949692	no	0.349089	0.756068	0.936117	no	-0.520276	0.201811	0.320912	no	53.08	66.02	91.81	40.14	69.17	44.54	20.48	39.94	14.76	15.6	34.15	11.79	37.39	11.58	17.33	9.32	20.97	54.16	55.86	44.05	39.87	0	23.16	74.3	RFC2	Replication factor C [Colletotrichum higginsianum IMI 349063]	Genetic Information Processing;Genetic Information Processing;Genetic Information Processing	Replication and repair;Replication and repair;Replication and repair	ko03420//Nucleotide excision repair;ko03030//DNA replication;ko03430//Mismatch repair	K10755;K10755;K10755	GO:0005657//replication fork;GO:0043231//intracellular membrane-bounded organelle;GO:0043234//protein complex;GO:0044444//cytoplasmic part	GO:0003676//nucleic acid binding;GO:0032550//purine ribonucleoside binding	GO:0000076//DNA replication checkpoint;GO:0006271//DNA strand elongation involved in DNA replication;GO:0007059//chromosome segregation;GO:1902315//nuclear cell cycle DNA replication initiation
CH63R_00681	-0.491884	0.240696	0.592791	no	0.609169	0.223256	0.565843	no	-0.355201	0.513232	0.842841	no	0.523927	0.759642	0.833381	no	88.34	99.37	60.4	39.48	72.67	64.28	49.04	68.32	37.88	75.58	116.84	44.38	88.83	62.71	74.13	63.75	62.78	49.89	42.09	51.26	33.63	72.83	9.9	99.85	Ube2z	Ubiquitin-conjugating enzyme [Colletotrichum higginsianum IMI 349063]	Genetic Information Processing	Folding, sorting and degradation	ko04120//Ubiquitin mediated proteolysis	K10585	-	GO:0003824//catalytic activity	-
CH63R_00682	-0.317348	0.822167	0.957211	no	1.59784	0.100096	0.359545	no	-0.0811677	0.970229	1	no	-13.4213	0.0444827	0.101882	no	14.45	9.97	26.68	5.05	14.93	21.03	20.63	8.38	11.15	32.73	26.46	62.37	10.46	9.72	14.55	0	6.6	26.23	9.93	11.82	11.16	0	0	0	--	hypothetical protein CH63R_00682 [Colletotrichum higginsianum IMI 349063]	-	-	-	-	-	-	-
CH63R_00683	0.210209	0.797392	0.94719	no	2.63742	0.0175484	0.114266	no	1.94555	0.281438	1	no	3.13439	0.122385	0.220762	no	45.91	36.22	24.21	22.94	58.72	41.36	0	30.43	6.75	71.3	36.03	124.01	18.99	8.82	0	42.59	35.96	28.57	0.95	0	7.59	0	26.47	48.52	--	hypothetical protein CH63R_00683 [Colletotrichum higginsianum IMI 349063]	-	-	-	-	-	-	-
CH63R_00684	-0.648598	0.0447897	0.22195	no	1.14839	9.40927e-05	0.00199544	yes	0.454428	0.392163	0.771801	no	2.20911	0.000222272	0.00128064	yes	135.91	95.48	137.9	79.83	67.17	88.57	302.13	279.24	392.92	558.28	613.68	987.71	72.11	86.51	296.68	121.28	246.49	256.1	23.88	21.93	33.64	117.57	50.24	199.56	SPAC23C11.06c	Integral membrane protein [Colletotrichum higginsianum IMI 349063]	-	-	-	-	GO:0044424//intracellular part	-	-
CH63R_00685	0.219917	0.532483	0.832902	no	0.195226	0.861666	0.95605	no	0.0462615	0.968671	0.991658	no	0.684527	0.339497	0.471909	no	21.34	20.1	26.88	27.77	33.5	18.3	2.83	6.91	26.56	13.49	19.09	8.98	21.56	17.35	31.98	22.56	29.02	21.62	25.43	26.98	24.52	45.53	56.08	22.03	--	hypothetical protein CH63R_00685 [Colletotrichum higginsianum IMI 349063]	-	-	-	-	-	-	-
CH63R_00686	-0.498874	0.179162	0.510793	no	0.315538	0.321738	0.66901	no	0.2937	0.51918	0.846309	no	0.426699	0.884796	0.924081	no	81.73	131.86	139.08	110.11	61.15	78.31	144.03	112.37	184.83	186.47	171.84	190.79	116.88	135.7	109.72	137.6	151.2	155.3	95.51	87.86	88.02	125.23	97.73	141.83	OBPA	Oxysterol-binding protein [Colletotrichum higginsianum IMI 349063]	-	-	-	-	GO:0044444//cytoplasmic part	-	-
CH63R_00687	-0.39185	0.592537	0.866011	no	0.0834475	0.881448	1	no	-0.420133	0.752205	0.935278	no	-0.481587	0.24039	0.365209	no	49.84	67.6	19.37	25.69	50.59	27.99	37.45	24.35	0	28.52	24.02	12.94	22.79	56.45	10.57	0	67.12	0	41.01	38.29	41.52	28.31	0	58.22	SPAP8A3.06	splicing factor u2af 23 kda subunit, partial [Colletotrichum incanum]	Genetic Information Processing	Transcription	ko03040//Spliceosome	K12836	GO:0005684//U2-type spliceosomal complex;GO:0044444//cytoplasmic part	GO:0003676//nucleic acid binding;GO:0043169//cation binding	GO:0000398//mRNA splicing, via spliceosome
CH63R_00688	0.1162	0.769649	0.940107	no	-0.121322	0.918864	0.977547	no	0.623437	0.328462	0.726663	no	0.268314	0.660987	0.756212	no	42.2	49.43	18.89	30.06	39.11	50.62	61.34	10.68	11.05	27.8	30.91	17.66	37.77	51.6	21.63	59.79	53.28	57.93	27.32	28.19	34.95	20.7	37.16	51.09	Elmo2	ELMO/CED-12 family protein [Colletotrichum higginsianum IMI 349063]	-	-	-	-	-	-	GO:0006897//endocytosis
CH63R_00689	0.374118	0.646782	0.890557	no	-0.644627	0.590666	0.847506	no	-0.688892	0.505314	0.837428	no	1.19418	0.421	0.551721	no	5.51	0	27.12	7.71	26.56	8.02	35.39	12.78	25.51	19.96	0	27.17	39.88	14.82	27.74	8.94	30.2	12	15.15	15.25	10.1	14.86	77.81	0	--	Px domain-containing protein [Colletotrichum higginsianum IMI 349063]	-	-	-	-	-	-	-
CH63R_00690	-0.499939	0.191778	0.531131	no	0.917253	0.0172867	0.113138	no	-0.117199	0.771909	0.939393	no	1.35384	0.0259955	0.0671424	no	46.05	40.78	67.44	34.26	36.94	37.89	31.62	70.34	70.8	80.27	118.5	127.49	40.52	78.4	96.27	37.86	80.97	79.57	29.7	31.98	38.48	119.55	32.94	103.51	SPCC1450.12	PX domain-containing protein [Colletotrichum higginsianum IMI 349063]	-	-	-	-	GO:0043231//intracellular membrane-bounded organelle;GO:0044444//cytoplasmic part	GO:0000166//nucleotide binding;GO:0005543//phospholipid binding;GO:0016491//oxidoreductase activity	GO:0006091//generation of precursor metabolites and energy;GO:0006101//citrate metabolic process
CH63R_00691	-0.106496	0.882927	0.974401	no	0.0149528	0.981352	0.994777	no	0.793216	0.252	0.659204	no	-0.210208	0.328694	0.46015	no	55.87	66.97	54.37	39.99	59.06	65.55	37.1	48.24	98.95	87.1	49.97	49.14	37.63	41.94	41.86	67.5	71.24	71.69	41.19	30.08	41.13	56.09	31.46	9.61	--	hypothetical protein CH63R_00691 [Colletotrichum higginsianum IMI 349063]	-	-	-	-	-	-	-
CH63R_00692	-1.45328	0.469394	1	no	-14.9343	0.065183	1	no	-12.0316	0.816207	1	no	-14.6982	0.0762333	0.154401	no	14.01	17.19	11.49	6.53	0	9.06	26.66	0	67.27	0	0	0	0	12.56	0	0	0	0	39.87	16.45	23.43	0	0	0	CGR1	rRNA-processing protein CGR1 [Colletotrichum higginsianum IMI 349063]	-	-	-	-	GO:0030684//preribosome;GO:0043232//intracellular non-membrane-bounded organelle	-	GO:0016072//rRNA metabolic process;GO:0022613//ribonucleoprotein complex biogenesis
CH63R_00693	0.0231933	0.716759	0.918423	no	0.627892	0.0436775	0.210888	no	-0.153862	0.626774	0.894552	no	0.217114	0.61909	0.722097	no	121.48	142.49	159.94	126.48	154.11	150.19	98.4	62.93	82.57	142.3	113.82	120.78	129.27	155.02	122.89	163.29	68.15	134.55	110.57	104.37	104.26	176.85	123.13	71.06	--	Cell wall proline rich protein [Colletotrichum higginsianum IMI 349063]	-	-	-	-	-	-	-
CH63R_00694	0.0774524	0.805745	0.951939	no	0.510261	0.5223	0.806966	no	0.805403	0.361328	0.749589	no	-0.102714	0.389771	0.521973	no	51.65	31.69	98.88	68.24	71.14	52.89	98.3	13.31	64.96	46.79	110.34	94.36	49.86	54.03	57.78	83.85	115.36	83.33	53.58	44.77	50.95	30.97	23.16	84.91	PEX4	Ubiquitin-conjugating enzyme [Colletotrichum higginsianum IMI 349063]	-	-	-	-	GO:0042579//microbody	-	GO:0001881//receptor recycling;GO:0006996//organelle organization;GO:0016567//protein ubiquitination
CH63R_00695	-0.157313	0.752768	0.93161	no	-0.141436	0.834949	0.946111	no	0.133624	0.877762	0.971653	no	-1.02586	0.00644446	0.0217736	yes	109.28	71.64	55.27	69.12	45.37	97.3	51.29	27.79	61.63	35.26	60.31	32	65.03	68.45	42.21	53.47	21.89	117.38	70.42	59.53	67.03	24.24	72.5	0	MNN9	Mannan polymerase complexes mnn9 subunit [Colletotrichum higginsianum IMI 349063]	Metabolism;Metabolism	Global and overview maps;Glycan biosynthesis and metabolism	ko01100//Metabolic pathways;ko00513//Various types of N-glycan biosynthesis	K05529;K05529	GO:0031501//mannosyltransferase complex;GO:0031985//Golgi cisterna	GO:0016758//transferase activity, transferring hexosyl groups	GO:0006486//protein glycosylation;GO:0009267//cellular response to starvation;GO:0010948//negative regulation of cell cycle process;GO:0071555//cell wall organization
CH63R_00696	0.31919	0.472558	0.795644	no	-0.208504	0.911971	0.975057	no	-0.0531196	0.929649	0.983579	no	0.628822	0.69483	0.782677	no	41.52	67.6	35.37	53.62	61.59	65.06	13.68	44.46	23.01	17.36	29.24	23.63	46.24	12.89	6.43	25.93	23.35	13.91	39.52	33.76	35.14	34.47	38.67	94.51	PAB1	RNA binding protein [Colletotrichum higginsianum IMI 349063]	Genetic Information Processing;Genetic Information Processing;Genetic Information Processing	Translation;Transcription;Translation	ko03013//RNA transport;ko03040//Spliceosome;ko03015//mRNA surveillance pathway	K12881;K12881;K12881	-	GO:0097159//organic cyclic compound binding	-
CH63R_00697	0	1	1	no	12.3369	0.952572	1	no	14.2512	0.631649	1	no	13.8962	0.215277	1	no	0	0	0	0	0	0	0	0	0	0	15.52	0	0	0	0	27.52	30.98	0	0	0	0	45.74	0	0	--	hypothetical protein CH63R_00697 [Colletotrichum higginsianum IMI 349063]	-	-	-	-	-	-	-
CH63R_00698	0.448897	0.466294	0.790709	no	-0.101123	0.932995	0.982698	no	-0.390542	0.719175	0.925734	no	1.0778	0.134072	0.23575	no	43.95	37.56	15.45	43.92	51.89	36.54	40.33	43.7	45.23	14.22	80.48	25.81	45.45	46.44	12.64	10.19	5.74	63.81	33.62	26.86	32.11	50.82	63.34	81.28	--	6-phosphogluconate dehydrogenase [Colletotrichum higginsianum IMI 349063]	-	-	-	-	-	GO:0016614//oxidoreductase activity, acting on CH-OH group of donors;GO:0048037//cofactor binding	GO:0006739//NADP metabolic process
CH63R_00699	0.78132	0.184448	0.519464	no	-0.868707	0.454311	0.766308	no	-0.942736	0.544489	0.856145	no	0.144811	0.780537	0.848513	no	21.79	13.37	17.88	27.58	41.44	22.14	8.89	19.26	23.49	20.68	7.6	0	24.04	0	16.71	0	15.17	6.03	21.32	29.24	19.62	44.79	25.12	7.68	--	V-type c subunit family protein [Colletotrichum higginsianum IMI 349063]	-	-	-	-	-	-	-
CH63R_00700	1.19093	6.35207e-08	1.96376e-06	yes	0.061059	0.754541	0.913496	no	-0.0585597	0.813739	0.953917	no	-0.673786	6.77597e-05	0.000454231	yes	65.52	59.38	59.55	163.6	133.3	124.2	41.73	44.44	35.27	35.62	39.69	51.38	59.85	70.5	40.6	49.1	75.53	39.52	104.47	110.36	97.09	89.76	61.02	44.75	cyt-20	Valyl-tRNA synthetase [Colletotrichum higginsianum IMI 349063]	Genetic Information Processing	Translation	ko00970//Aminoacyl-tRNA biosynthesis	K01873	GO:0043231//intracellular membrane-bounded organelle	GO:0004812//aminoacyl-tRNA ligase activity;GO:0032550//purine ribonucleoside binding;GO:0052689//carboxylic ester hydrolase activity	GO:0006418//tRNA aminoacylation for protein translation;GO:0006448//regulation of translational elongation
CH63R_00701	0.267082	0.620982	0.879979	no	0.32623	0.770864	0.92141	no	-2.15619	0.146954	0.520601	no	-0.822866	0.0695607	0.143333	no	52.58	59.92	36.98	45.54	51.74	82.6	21.45	23.24	46.39	77.13	0	37.06	101.52	20.21	40.34	0	0	36.36	67.42	68.06	46.4	27.03	20.21	55.58	--	ER membrane protein SH3 [Colletotrichum higginsianum IMI 349063]	-	-	-	-	-	-	-
CH63R_00702	-0.745585	0.0601715	0.273248	no	-0.744711	0.187336	0.515293	no	-0.453608	0.253098	0.660091	no	-0.954561	0.00681938	0.0227702	yes	77.91	82.57	38.74	37.44	32.52	48.86	71.9	69.39	40.5	49.91	28.82	29.76	125.35	99.49	129.96	109.89	92.05	57.14	59.24	59.02	69.57	21.23	69.87	5.82	--	hypothetical protein CH63R_00702 [Colletotrichum higginsianum IMI 349063]	-	-	-	-	-	-	-
CH63R_00703	0.28658	0.76369	0.937547	no	-0.725328	0.459892	0.769261	no	-0.794251	0.456775	0.809888	no	-0.0642852	0.384472	0.517243	no	14.35	8.81	1.96	7.81	6.59	16.24	13.66	18.5	18.05	13	16.06	1.31	25.4	12.87	19.27	0	26.23	6.95	17.08	15.65	13.85	12.91	25.74	5.9	hcs1	DNA-binding protein smubp-2 [Colletotrichum higginsianum IMI 349063]	-	-	-	-	GO:0033202//DNA helicase complex;GO:0043231//intracellular membrane-bounded organelle;GO:0044444//cytoplasmic part	GO:0003676//nucleic acid binding;GO:0004003//ATP-dependent DNA helicase activity;GO:0032550//purine ribonucleoside binding	GO:0032392//DNA geometric change
CH63R_00704	0.297172	0.549834	0.842705	no	0.358184	0.55545	0.825593	no	0.520036	0.584384	0.873736	no	0.36455	0.956361	0.972673	no	30.32	74.43	29.03	44.78	67.3	52.3	76.96	31.27	24.27	61.05	61.7	47.09	48.79	0	81.42	49.23	73.89	63.6	54.14	34.77	49.43	72.73	67.99	37.39	--	Pf02656 domain containing protein [Colletotrichum higginsianum IMI 349063]	-	-	-	-	-	-	-
CH63R_00705	1.38672	0.0448063	0.22195	no	0.019396	0.995484	0.998086	no	1.16083	0.334936	0.731931	no	-0.492534	0.0928026	0.179014	no	4	13.49	3.28	16.78	22.02	15.51	11.41	0	13.71	12.07	2.44	10.95	11.57	3.58	5.37	6.49	31.65	7.74	18.32	17.43	15.94	0	26.88	9.86	mug71	ATP-binding endoribonuclease [Colletotrichum higginsianum IMI 349063]	-	-	-	-	GO:0005737//cytoplasm	-	-
CH63R_00706	-0.522434	0.0283172	0.161282	no	-0.25219	0.579765	0.839785	no	0.174718	0.65754	0.9051	no	0.497385	0.705149	0.791022	no	263.68	254.41	400.53	212.57	202.54	224.43	296.66	245.64	155.36	246.87	177.72	161.18	266.85	290.04	244.78	213.26	290.22	401.4	194.95	209.69	230.07	227.46	276.92	391.61	sebA	Cutinase g-box binding protein [Colletotrichum higginsianum IMI 349063]	-	-	-	-	-	GO:0003677//DNA binding;GO:0043169//cation binding	-
CH63R_00707	0	1	1	no	0	1	1	no	0	1	1	no	0	1	1	no	0	0	0	0	0	0	0	0	0	0	0	0	0	0	0	0	0	0	0	0	0	0	0	0	--	hypothetical protein CH63R_00707 [Colletotrichum higginsianum IMI 349063]	-	-	-	-	-	-	-
CH63R_00708	0	1	1	no	0	1	1	no	0	1	1	no	0	1	1	no	0	0	0	0	0	0	0	0	0	0	0	0	0	0	0	0	0	0	0	0	0	0	0	0	--	hypothetical protein CH63R_00708 [Colletotrichum higginsianum IMI 349063]	-	-	-	-	-	-	-
CH63R_00709	-2.31315	0.114439	0.397272	no	0	1	1	no	11.0945	0.811122	1	no	-10.159	0.821958	1	no	9.03	16.62	33.34	0	3.11	8.76	0	0	0	0	0	0	0	0	0	0	0	6.56	2.29	1.14	0	0	0	0	--	hypothetical protein CH63R_00709 [Colletotrichum higginsianum IMI 349063]	-	-	-	-	-	-	-
CH63R_00710	0	1	1	no	0	1	1	no	0	1	1	no	0	1	1	no	0	0	0	0	0	0	0	0	0	0	0	0	0	0	0	0	0	0	0	0	0	0	0	0	--	hypothetical protein CH63R_00710 [Colletotrichum higginsianum IMI 349063]	-	-	-	-	-	-	-
CH63R_00711	0.531933	0.680585	0.904682	no	-1.87935	0.245664	1	no	-1.78831	0.29127	1	no	-2.11773	0.000972302	0.00452967	yes	9.26	14.2	0	19.43	8.5	5.99	13.22	7.16	19.06	0	5.65	5.07	8.94	29.06	12.43	0	5.64	8.96	91.58	85.44	57.78	41.64	12.46	0	tdiE	Methyltransferase domain-containing protein [Colletotrichum higginsianum IMI 349063]	-	-	-	-	-	-	-
CH63R_00712	10.6439	0.888402	1	no	0	1	1	no	0	1	1	no	-7.38082	0.426035	1	no	0	0	0	0	4.8	0	0	0	0	0	0	0	0	0	0	0	0	0	0.5	0	0	0	0	0	--	WSC domain-containing protein [Colletotrichum simmondsii]	-	-	-	-	-	-	-
CH63R_00713	-1.21252	0.228683	0.577033	no	-0.236839	0.855588	1	no	-0.642242	0.60904	0.88695	no	1.07553	0.662382	0.757069	no	29.87	36.65	89.86	4.64	27.43	35.41	28.43	0	40.99	0	42.54	16.37	19.22	35.71	93.56	32.33	24.26	38.55	10.57	1.67	8.97	17.91	26.79	0	WSCD2	WSC domain-containing protein [Colletotrichum higginsianum IMI 349063]	-	-	-	-	-	-	-
CH63R_00714	0.617852	0.311625	0.669958	no	1.31446	0.119557	0.399407	no	1.25022	0.132417	0.493552	no	1.38714	0.0527365	0.115875	no	5.72	9.66	5.87	11.34	12.48	8.79	9.53	2.21	4.91	11.23	11.36	18.82	6.91	6.41	13.45	13.94	33.12	16.62	8.42	11.52	5.71	15.44	26.95	24.7	REV1	DNA repair protein REV1 [Colletotrichum higginsianum IMI 349063]	-	-	-	-	GO:0005819//spindle;GO:0043231//intracellular membrane-bounded organelle;GO:0044427//chromosomal part	GO:0003677//DNA binding;GO:0034061//DNA polymerase activity	GO:0006260//DNA replication;GO:0019985//translesion synthesis
CH63R_00715	-0.320159	0.716684	0.918423	no	0.661643	0.518308	0.805638	no	-0.325608	0.761403	0.937443	no	-0.280368	0.306317	0.437194	no	17.57	24.73	12.72	4.34	15.66	24.07	17.71	4.8	8.51	28.09	5.68	15.3	23.95	5.56	33.3	33.56	7.56	9	16.31	13.01	10.37	0	25.03	7.65	--	Red-like protein [Colletotrichum higginsianum IMI 349063]	-	-	-	-	-	-	-
CH63R_00716	0.538774	0.362957	0.716924	no	-0.98093	0.229565	0.575606	no	-0.360833	0.681646	0.91478	no	-1.6236	0.00155703	0.00665908	yes	53.13	28.31	20.65	35.21	75.12	37.98	39.92	45.42	43.17	15.2	38.41	11.5	24.3	60.18	5.63	18.16	35.77	16.24	73.26	76.71	50.2	22.64	11.29	31.03	URH1	Inosine-uridine preferring nucleoside hydrolase [Colletotrichum higginsianum IMI 349063]	Metabolism;Metabolism	Nucleotide metabolism;Metabolism of cofactors and vitamins	ko00240//Pyrimidine metabolism;ko00760//Nicotinate and nicotinamide metabolism	K01240;K01240	-	GO:0050263//ribosylpyrimidine nucleosidase activity	GO:0009435//NAD biosynthetic process;GO:0019357//nicotinate nucleotide biosynthetic process;GO:0043161//proteasome-mediated ubiquitin-dependent protein catabolic process;GO:0046108//uridine metabolic process
CH63R_00717	-0.139037	0.833061	0.960407	no	-0.183283	0.867597	0.957267	no	-0.56468	0.623691	0.894182	no	-1.81814	0.0864343	0.170061	no	39.35	25.19	12.63	26.33	18.85	24.9	43.96	47.64	38.74	40.3	40.73	33.76	29.73	41.42	20.67	11.11	6.25	44.72	18.57	24.11	22.45	18.47	0	0	tpc1	Mitochondrial thiamine pyrophosphate carrier 1 [Colletotrichum higginsianum IMI 349063]	-	-	-	-	GO:0031304//intrinsic component of mitochondrial inner membrane	GO:0022891//substrate-specific transmembrane transporter activity	GO:0015695//organic cation transport;GO:0015888//thiamine transport;GO:0044763//single-organism cellular process
CH63R_00718	-0.143164	0.720973	0.918974	no	0.844636	0.0235145	0.138969	no	1.11443	0.0236419	0.188742	no	0.825686	0.159746	0.269344	no	106.36	102.91	80.56	106.83	78.89	76.73	101.22	215.15	81.4	252.01	289.67	172.64	114.52	58.69	109.84	278.96	179.43	154.44	44.8	52.85	49.48	103.02	77.04	80.71	--	hypothetical protein CH63R_00718 [Colletotrichum higginsianum IMI 349063]	-	-	-	-	-	-	-
CH63R_00719	-0.158561	0.856143	0.967808	no	0.527123	0.428439	0.748419	no	-0.764557	0.374221	0.758411	no	-0.632592	0.0071256	0.0236205	yes	46.39	128.09	99.92	83.83	53.25	108.76	55.19	35.88	27.85	52.53	74.34	44.5	55.98	51.99	77.85	37.66	21.2	50.52	122.55	149.83	126.85	31.29	140.42	85.8	--	superoxide dismutase [Colletotrichum higginsianum]	Cellular Processes;Organismal Systems	Transport and catabolism;Aging	ko04146//Peroxisome;ko04213//Longevity regulating pathway - multiple species	K04564;K04564	-	GO:0043169//cation binding	GO:0006801//superoxide metabolic process;GO:0044710//single-organism metabolic process
CH63R_00720	-12.1517	0.493568	1	no	-12.837	0.497008	1	no	-0.962463	0.682891	1	no	-11.6454	0.982998	1	no	7.11	6.54	0	0	0	0	0	0	21.95	0	0	0	0	47.8	0	11.54	12.99	0	4.12	0	5.49	0	0	0	--	hypothetical protein CH63R_00720 [Colletotrichum higginsianum IMI 349063]	-	-	-	-	-	-	-
CH63R_00721	-3.92065	4.63706e-21	1.12847e-18	yes	-1.78901	1.0838e-07	6.20919e-06	yes	-0.692469	0.0238347	0.189822	no	0.701	0.487931	0.611611	no	136.58	82.61	113.67	10.92	5.38	5.68	315.68	256.55	167.34	78.96	76.23	58.82	314.56	276.42	330.07	164.74	280.53	124.67	87.37	66.13	56.24	59.67	141.74	139.55	--	PH domain-containing protein [Colletotrichum higginsianum IMI 349063]	-	-	-	-	-	-	-
CH63R_00722	0	1	1	no	0	1	1	no	0	1	1	no	0	1	1	no	0	0	0	0	0	0	0	0	0	0	0	0	0	0	0	0	0	0	0	0	0	0	0	0	--	hypothetical protein CH63R_00722 [Colletotrichum higginsianum IMI 349063]	-	-	-	-	-	-	-
CH63R_00723	-3.75639	9.32443e-36	8.04529e-33	yes	-1.42044	6.45347e-06	0.000201396	yes	-0.189517	0.398972	0.775789	no	0.702889	0.382554	0.515519	no	323.07	333.14	248.15	10	28.43	28.49	546.19	442.04	295.74	202.79	142.46	134.44	517.24	467.61	326.11	363.44	426.51	359.63	190.96	112.27	113.68	197.05	281.91	199.67	adv-1	Transcriptional regulatory protein Pro-1 [Colletotrichum higginsianum IMI 349063]	-	-	-	-	GO:0043231//intracellular membrane-bounded organelle	GO:0046914//transition metal ion binding	GO:0006355//regulation of transcription, DNA-templated
CH63R_00724	0	1	1	no	-2.63993	0.383315	1	no	0.110148	0.988214	1	no	-9.08569	0.639893	1	no	0	0	0	0	0	0	25.68	0	0	0	4.12	0	0	12.1	0	0	0	13.06	1.63	0	0	0	0	0	--	hypothetical protein CH63R_00724 [Colletotrichum higginsianum IMI 349063]	-	-	-	-	-	-	-
CH63R_00725	-1.4535	0.0709678	0.301367	no	-0.547423	0.527075	0.809431	no	-0.345296	0.584167	0.873736	no	2.25747	6.19589e-06	5.46379e-05	yes	22.46	17.02	45.53	14.79	7.28	8.97	11.32	42.91	48.95	23.94	31.45	15.21	45.91	74.62	90.46	68.64	82.09	15.35	13	19.95	21.93	99.81	74.64	87.96	--	hypothetical protein CH63R_00725 [Colletotrichum higginsianum IMI 349063]	-	-	-	-	-	-	-
CH63R_00726	0.76432	0.0642517	0.284691	no	-0.0445902	0.95335	0.988236	no	-0.404807	0.636765	0.898439	no	-1.02825	0.00205671	0.00847619	yes	34.17	17.97	24.03	42.93	38.42	48.03	17.92	9.71	22.97	17.69	15.32	16.05	26.25	7.5	36.51	31.7	15.29	6.08	39.97	42.47	38.22	22.58	5.63	30.95	2020-10-01	Peptidase family M3 [Colletotrichum higginsianum IMI 349063]	-	-	-	-	GO:0044429//mitochondrial part	GO:0043169//cation binding;GO:0070011//peptidase activity, acting on L-amino acid peptides	GO:0031647//regulation of protein stability;GO:0034982//mitochondrial protein processing;GO:0046916//cellular transition metal ion homeostasis
CH63R_00727	-0.00494561	0.847755	0.965059	no	-0.914769	0.103536	0.366627	no	-0.636749	0.362021	0.749589	no	-1.82416	1.79499e-07	2.27078e-06	yes	254.89	264.86	374.42	299.09	322.8	269.22	170.2	85.85	139.63	70.76	71.52	67.6	119.06	154.82	57.95	20.02	127.73	65.67	306.47	265.9	245.99	77.65	16.59	136.87	--	Mitochondrial protein [Colletotrichum higginsianum IMI 349063]	-	-	-	-	GO:0031304//intrinsic component of mitochondrial inner membrane;GO:0043234//protein complex	-	GO:0007007//inner mitochondrial membrane organization
CH63R_00728	0.00111416	0.945363	0.989107	no	-0.301683	0.766585	0.919505	no	-0.367972	0.706844	0.921073	no	-0.915802	0.0468497	0.10599	no	31.11	50.11	22.33	18.14	33.93	51.56	70.32	12.03	16.01	16.44	56.97	6.39	22.52	52.3	26.1	63.14	0	15.06	46.16	41.1	41.03	0	10.46	57.54	SMM1	Dihydrouridine synthase [Colletotrichum higginsianum IMI 349063]	-	-	-	-	-	GO:0000166//nucleotide binding;GO:0016627//oxidoreductase activity, acting on the CH-CH group of donors	GO:0008033//tRNA processing;GO:0044710//single-organism metabolic process
CH63R_00729	0.0498402	0.634617	0.886336	no	-1.12656	0.00423833	0.0410829	yes	-1.31434	0.00357053	0.0525897	no	-1.58259	5.93647e-13	1.67269e-11	yes	452.11	673.7	529.94	634.31	539.05	540.59	245.87	252.71	205.93	130.79	125.24	66.64	289.74	228.24	260.14	180.94	69.43	62.52	517.85	494.01	446.83	225.53	102.22	159.28	ipp-1	Inorganic pyrophosphatase [Colletotrichum higginsianum IMI 349063]	Metabolism	Energy metabolism	ko00190//Oxidative phosphorylation	K01507	GO:0044424//intracellular part	GO:0016462//pyrophosphatase activity	GO:0006793//phosphorus metabolic process
CH63R_00730	-1.40774	0.555472	1	no	0	1	1	no	-13.2992	0.677083	1	no	-12.3672	0.998948	1	no	0	41.39	0	7.86	7.74	0	0	0	0	0	0	0	0	30.24	0	0	0	0	13.02	2.83	0	0	0	0	--	39S ribosomal protein L53/MRP-L53 [Colletotrichum higginsianum IMI 349063]	-	-	-	-	GO:0000315//organellar large ribosomal subunit	-	-
CH63R_00731	-0.0777492	0.939471	0.987543	no	-0.312551	0.727986	0.903685	no	-0.570416	0.433023	0.794789	no	0.38351	0.9466	0.965753	no	44.78	62.44	66.8	74.04	57.94	32.91	77.48	100.75	30.72	81.13	44.73	42.39	55.01	54.75	38.26	26.44	49.6	23.64	54.6	47.81	46.09	80.55	32.86	80.31	--	Protein transport membrane glycoprotein [Colletotrichum higginsianum IMI 349063]	Genetic Information Processing	Folding, sorting and degradation	ko04130//SNARE interactions in vesicular transport	K08497	-	-	-
CH63R_00732	0.30147	0.186916	0.524081	no	-0.630416	0.275642	0.623299	no	-0.688091	0.170528	0.559788	no	-1.41272	2.05525e-05	0.000159957	yes	325.92	302.62	369.18	419.67	448.96	360.96	189.4	321.23	219.66	94.07	169.02	208.67	325.76	318.09	302.04	177.95	115.97	293.17	230.04	240.99	278.35	62.26	69.84	149.37	--	hypothetical protein CH63R_00732 [Colletotrichum higginsianum IMI 349063]	-	-	-	-	-	-	-
CH63R_00733	0.0489448	0.917891	0.983659	no	0.301232	0.73081	1	no	0.0829935	0.980628	1	no	-2.60347	0.00765251	0.0250753	yes	30.36	43.92	21.35	27.31	35.85	35.77	0	30.19	0	7.86	7.94	21.4	0	35	8.74	21.13	0	25.2	61.53	39.3	67.82	11.7	0	16.05	MDE1	Methylthioribulose-1-phosphate dehydratase [Colletotrichum higginsianum IMI 349063]	Metabolism;Metabolism	Global and overview maps;Amino acid metabolism	ko01100//Metabolic pathways;ko00270//Cysteine and methionine metabolism	K08964;K08964	-	-	-
CH63R_00734	0.332486	0.00953127	0.0710057	no	-1.57015	0.000113614	0.00229531	yes	-1.18793	0.00483175	0.0651986	no	-2.7692	2.97753e-37	1.04591e-34	yes	453.62	489.29	483.62	615.78	589.04	591.44	283.22	259.22	140.75	59.33	105.82	64.93	343.07	248.7	166.8	156.37	56.32	120.27	573.1	563.78	591.51	83.16	77.74	92.63	AFUA_4G12850	Calreticulin family protein [Colletotrichum higginsianum IMI 349063]	Genetic Information Processing;Cellular Processes	Folding, sorting and degradation;Transport and catabolism	ko04141//Protein processing in endoplasmic reticulum;ko04145//Phagosome	K08054;K08054	GO:0031227//intrinsic component of endoplasmic reticulum membrane	GO:0005515//protein binding	GO:0006457//protein folding;GO:0007165//signal transduction;GO:0012501//programmed cell death;GO:0043161//proteasome-mediated ubiquitin-dependent protein catabolic process;GO:0071554//cell wall organization or biogenesis
CH63R_00735	-0.650806	0.00571729	0.0473497	yes	-0.381675	0.319379	0.66601	no	-0.481137	0.180547	0.574708	no	-0.310283	0.00345191	0.0129545	yes	263.47	195.75	308.94	164.87	172.89	151.5	177.8	208.96	191.29	189.21	131.59	122.88	202.55	309.25	196.8	102.67	224.12	180.86	159.9	197.23	188.25	124.09	131.46	184.29	AAEL001134	Methylmalonate-semialdehyde dehydrogenase [Colletotrichum higginsianum IMI 349063]	Metabolism;Metabolism;Metabolism;Metabolism;Metabolism;Metabolism	Global and overview maps;Global and overview maps;Amino acid metabolism;Carbohydrate metabolism;Metabolism of other amino acids;Carbohydrate metabolism	ko01100//Metabolic pathways;ko01200//Carbon metabolism;ko00280//Valine, leucine and isoleucine degradation;ko00640//Propanoate metabolism;ko00410//beta-Alanine metabolism;ko00562//Inositol phosphate metabolism	K00140;K00140;K00140;K00140;K00140;K00140	-	GO:0016903//oxidoreductase activity, acting on the aldehyde or oxo group of donors	GO:0044710//single-organism metabolic process
CH63R_00736	0.934019	0.0921813	0.354064	no	-0.719315	0.406168	0.733862	no	-1.27768	0.14575	0.517868	no	-0.0472695	0.482829	0.607384	no	25.19	17.95	12	29.56	19.03	56.76	27.84	18.85	15.05	11.78	16.37	9.35	30.59	19.67	32.73	10.55	11.88	11.8	28.93	28.22	22.58	35.08	0	42.08	mobA	FAD binding domain-containing protein [Colletotrichum higginsianum IMI 349063]	-	-	-	-	-	GO:0003824//catalytic activity	GO:0044710//single-organism metabolic process
CH63R_00737	0.532077	0.356745	0.712403	no	-0.112853	0.956425	0.989281	no	-0.495325	0.537739	0.854469	no	-0.834637	0.0415134	0.0966139	no	6.44	20.31	15.85	16.73	19	25.87	21.01	17.07	11.36	21.66	13.47	10.59	21.31	49.48	11.11	23.89	23.53	10.68	26.23	30.09	38.7	24.82	14.85	13.61	ARB_07870	WSC domain-containing protein [Colletotrichum higginsianum IMI 349063]	-	-	-	-	-	GO:0046906//tetrapyrrole binding	GO:0006950//response to stress;GO:0044710//single-organism metabolic process
CH63R_00738	0.134003	0.582686	0.860067	no	0.560199	0.17121	0.489343	no	1.13985	0.0204859	0.171837	no	1.74296	1.21046e-05	9.97325e-05	yes	23.03	22.82	37.06	22.92	31.11	36.95	18.97	36.99	25.52	49.75	33.25	37.14	37.19	20.25	26.75	71.9	64.75	48.87	22.44	24.3	21.2	47.8	110.81	68.8	--	F-box domain-containing protein [Colletotrichum higginsianum IMI 349063]	-	-	-	-	-	-	-
CH63R_00739	0.344493	0.388102	0.737117	no	0.0935155	0.703589	0.892546	no	0.212821	0.665211	0.907201	no	1.95368	3.82166e-07	4.5352e-06	yes	75.46	41.67	37.15	77.87	49.38	68.64	123.89	100.68	110.67	128.19	120.93	108.57	193.96	91.35	106.38	143.97	162.05	147.93	21.85	28.01	22.94	101.81	68.53	111.66	ACHE	Carboxylic ester hydrolase [Colletotrichum higginsianum IMI 349063]	-	-	-	-	-	GO:0003824//catalytic activity	-
CH63R_00740	0	1	1	no	0	1	1	no	0	1	1	no	0	1	1	no	0	0	0	0	0	0	0	0	0	0	0	0	0	0	0	0	0	0	0	0	0	0	0	0	laeA	UMTA protein [Colletotrichum higginsianum IMI 349063]	-	-	-	-	-	-	-
CH63R_00741	-0.0175132	0.947194	0.989306	no	0.617483	0.198043	0.529893	no	0.979884	0.0176065	0.156376	no	1.42905	0.000367046	0.00197243	yes	70.45	75.21	79.77	90.68	58.22	73.81	120.68	39.23	116	176.14	129.01	118.15	138.73	144.01	119.17	233.33	272.94	286.42	62.81	58.15	70.71	205.29	102.35	208.47	--	Vacuolar membrane protein [Colletotrichum higginsianum IMI 349063]	-	-	-	-	-	-	-
CH63R_00742	-1.31766	0.114701	0.397598	no	0.388413	0.543025	0.819387	no	0.822036	0.197246	0.597032	no	0.958811	0.499419	0.620901	no	18.4	16.94	25.48	6.44	7.92	10.04	29.55	26.69	42.61	22.92	61.08	45.39	29.98	77.34	46.32	82.16	109.3	80.16	7.16	15.05	12.43	12.41	46.41	8.51	--	C6 finger domain-containing protein [Colletotrichum higginsianum IMI 349063]	-	-	-	-	GO:0043231//intracellular membrane-bounded organelle	GO:0046914//transition metal ion binding	GO:0006355//regulation of transcription, DNA-templated
CH63R_00743	0.507428	0.132848	0.432989	no	-0.276837	0.775249	0.922785	no	-0.584117	0.463954	0.813203	no	-1.68877	4.85798e-07	5.61947e-06	yes	32.03	23.58	59.57	60.74	47.06	55.93	26.42	26.42	33.7	14.19	10.43	46.81	16.49	22.97	45.87	9.24	20.81	26.87	71.19	84.19	76.38	26.89	34.47	10.53	ERB1	Ribosome biogenesis protein ERB1 [Colletotrichum higginsianum IMI 349063]	-	-	-	-	-	-	-
CH63R_00744	1.32849	0.437942	0.771637	no	11.7071	0.664778	1	no	-0.7502	0.638075	1	no	-12.3097	0.499633	1	no	1.97	7.24	0	2.75	10.84	9.54	0	0	0	3.56	0	6.47	17.09	26.46	7.92	19.17	0	11.43	2.85	0.99	11.39	0	0	0	--	WD40 repeat-like protein [Colletotrichum tofieldiae]	-	-	-	-	-	-	-
CH63R_00745	-0.14026	0.881424	0.974209	no	0.203002	0.750893	0.911764	no	0.0100749	0.949138	0.988959	no	-0.372586	0.220254	0.341732	no	30.87	26.23	0	19.93	6.54	25.34	47.46	55.1	83.09	90.35	60.88	62.47	130.66	127.74	66.95	123.37	121.51	82.75	68.4	57.37	83.41	89.7	19.17	52.7	RED3	Short-chain dehydrogenase [Colletotrichum higginsianum IMI 349063]	-	-	-	-	-	GO:0003824//catalytic activity	GO:0044710//single-organism metabolic process
CH63R_00746	-1.81455	0.578733	1	no	-1.08974	0.360588	0.698798	no	1.08302	0.548298	0.85637	no	-0.555183	0.320629	0.451594	no	0	0	18.08	5.14	0	0	31.46	85.22	68.04	59.89	26.9	0	42.54	9.88	0	11.93	67.12	32	31.9	48.06	58.13	39.64	0	54.34	--	Short-chain dehydrogenase [Colletotrichum higginsianum IMI 349063]	-	-	-	-	-	GO:0003824//catalytic activity	GO:0044710//single-organism metabolic process
CH63R_00747	-1.29359	0.21316	0.560262	no	-1.32616	0.470539	1	no	-0.224207	0.911869	1	no	-14.4169	0.00169777	0.00716215	yes	16.78	10.29	24.09	1.96	13.48	5.43	3.99	12.98	8.63	2.53	7.68	0	12.15	3.76	0	13.62	0	0	16.6	20.41	28.61	0	0	0	--	TAM domain methyltransferase [Colletotrichum higginsianum IMI 349063]	-	-	-	-	-	-	-
CH63R_00748	-0.296876	0.564532	0.849445	no	1.53775	0.00649898	0.056995	no	-0.393263	0.578497	0.872313	no	0.26974	0.609873	0.713922	no	55.5	119.59	49.98	41.66	74.58	66.97	38.65	25.13	33.43	105.45	96.67	80.12	70.56	61.89	54.52	43.95	19.79	78.62	62.89	51.78	53.82	36.52	76.48	90.13	erd1	EXS family protein [Colletotrichum higginsianum IMI 349063]	-	-	-	-	GO:0031224//intrinsic component of membrane	-	GO:0006464//cellular protein modification process;GO:0035437//maintenance of protein localization in endoplasmic reticulum
CH63R_00749	-0.836132	0.497688	0.811747	no	-1.31029	0.19272	0.522426	no	0.192223	0.824436	0.957932	no	2.79109	0.0048158	0.0170642	yes	10.56	22.68	8.66	7.39	2.42	13.66	35.18	98.01	47.1	35.08	0	37.62	20.39	28.41	92.16	57.15	57.9	46	2.8	7.09	16.99	66.49	28.41	91.15	--	hypothetical protein CH63R_00749 [Colletotrichum higginsianum IMI 349063]	-	-	-	-	-	-	-
CH63R_00750	0.0770285	0.799691	0.948734	no	0.377808	0.370031	0.708234	no	0.343832	0.526855	0.850155	no	1.41135	0.007631	0.0250204	yes	40.23	45.25	38.51	39.08	46.18	45.53	54.24	77.78	66.7	105.28	94.13	58.8	80.9	96.18	90.01	112.48	138.87	87.62	37.04	26.43	34.08	60.3	108.23	90.94	PCD1	NUDIX domain-containing protein [Colletotrichum higginsianum IMI 349063]	-	-	-	-	-	GO:0016462//pyrophosphatase activity	-
CH63R_00751	0.200792	0.723834	0.919052	no	1.68836	0.0182981	0.117454	no	0.495759	0.632209	0.89612	no	0.655167	0.57057	0.682792	no	144.28	102.61	64.57	188.1	90.34	79.53	56.17	30.43	67.5	243.59	102.09	150.97	75.97	97.02	79.24	202.31	143.83	9.52	52.69	74.27	45.57	141.57	105.87	24.26	CTR2	Ctr copper transporter [Colletotrichum higginsianum IMI 349063]	-	-	-	-	GO:0031224//intrinsic component of membrane	GO:0005375//copper ion transmembrane transporter activity	GO:0006825//copper ion transport;GO:0046916//cellular transition metal ion homeostasis
CH63R_00752	0.259027	0.876737	0.973685	no	2.44278	0.0895853	1	no	-0.720316	0.581066	0.873459	no	1.07974	0.355097	0.488386	no	53.68	5.2	0	15.81	27.24	27.41	16.13	0	5.82	56.31	25.87	37.16	57.27	60.79	34.14	0	10.33	82.05	29.03	34.13	19.63	60.98	114.01	0	bna1	3-hydroxyanthranilate 3,4-dioxygenase [Colletotrichum higginsianum IMI 349063]	Metabolism;Metabolism	Global and overview maps;Amino acid metabolism	ko01100//Metabolic pathways;ko00380//Tryptophan metabolism	K00452;K00452	-	-	-
CH63R_00753	0.340396	0.347257	0.704606	no	1.30024	0.0411204	0.20236	no	-1.06868	0.219276	0.621497	no	-0.829152	0.00664143	0.0222606	yes	81.95	104.76	134.48	184.72	78.39	143.55	26	73.95	65.6	181.48	162.59	63.63	112.07	55.11	55.01	29.57	49.92	26.44	126.86	108.85	104.57	49.14	91.87	50.52	SPBC21C3.09c	Fumarylacetoacetate hydrolase [Colletotrichum higginsianum IMI 349063]	-	-	-	-	GO:0043231//intracellular membrane-bounded organelle	GO:0003824//catalytic activity	-
CH63R_00754	0.424857	0.760468	0.936088	no	-0.0623043	0.991864	0.997116	no	-0.328272	0.790321	0.945053	no	-0.605673	0.369614	0.502256	no	22.95	18.78	0	28.55	17.57	9.9	7.28	35.51	31.5	23.11	18.68	29.36	44.32	20.58	30.82	0	46.61	29.63	18.46	14.12	19.69	13.76	20.59	0	--	hypothetical protein CH63R_00754 [Colletotrichum higginsianum IMI 349063]	-	-	-	-	-	-	-
CH63R_00755	0.205297	0.694571	0.908247	no	1.00414	0.0384812	0.194611	no	-0.450194	0.333316	0.731483	no	1.98228	0.000594724	0.00297306	yes	71.41	112.67	58.59	71.36	135.84	72.58	145.63	110.46	174.99	326.55	286.47	251.62	393.92	347.59	232.84	187.72	298.31	227.14	91.06	87.29	86.64	605.59	164.69	276.74	--	aldehyde dehydrogenase [Colletotrichum incanum]	-	-	-	-	-	-	-
CH63R_00756	0.495041	0.15389	0.470699	no	0.293114	0.568724	0.83196	no	0.699316	0.258117	0.664013	no	1.45685	0.0199918	0.0541577	no	35.14	47.56	58.52	52.06	69.76	77.21	70.82	33.57	53.19	95.51	56.78	40.79	35.92	44.48	70.77	43.63	105.78	96.05	35.31	47.86	36.71	83.67	191.88	53.53	--	Fibroin-3 related protein [Colletotrichum higginsianum IMI 349063]	-	-	-	-	-	-	-
CH63R_00757	-1.08364	0.460831	0.787375	no	0.00772934	0.947701	0.986786	no	0.614576	0.400255	0.776097	no	1.78122	0.0265693	0.0682396	no	31.38	9.63	0	2.44	0	16.91	129.41	48.54	78.94	72.65	105.36	80.26	65.63	42.2	63.19	50.95	114.7	96.2	12.87	14.92	32.3	56.45	98.5	51.59	--	hypothetical protein CH63R_00757 [Colletotrichum higginsianum IMI 349063]	-	-	-	-	-	-	-
CH63R_00758	-0.619001	0.236256	0.586833	no	1.00597	0.00193076	0.0226643	yes	0.276056	0.591074	0.877201	no	2.6683	0.000509877	0.00260956	yes	69.06	46.22	88.86	39.53	58.37	35.02	300.23	378.74	688.11	853.11	790.42	1101.96	145.45	202.64	442.5	152.89	321.26	483.16	19.31	38.71	61.8	194.81	114.01	452.85	LSP1	Sphingolipid long chain base-responsive protein LSP1 [Colletotrichum higginsianum IMI 349063]	-	-	-	-	GO:0005628//prospore membrane	-	GO:0003006//developmental process involved in reproduction
CH63R_00759	-11.2388	0.749741	1	no	14.0997	0.538793	1	no	0	1	1	no	0	1	1	no	7.25	0	0	0	0	0	0	0	0	39.4	13.27	0	0	0	0	0	0	0	0	0	0	0	0	0	--	Sphingolipid long chain base-responsive protein LSP1 [Colletotrichum higginsianum IMI 349063]	-	-	-	-	-	-	-
CH63R_00760	-0.0100342	0.866943	0.971622	no	-0.492153	0.351352	0.692511	no	-1.54546	0.012368	0.125607	no	-2.65931	2.52844e-14	8.22367e-13	yes	190.31	165.93	241.07	196.19	206.96	190.02	79.44	92.96	98.5	44.36	89.68	58.56	109.58	95.8	80.68	14.46	44.75	38.79	243.57	247.03	219.53	42.04	53.9	16.47	OST1	Dolichyl-diphosphooligosaccharide--protein glycosyltransferase subunit 1 [Colletotrichum higginsianum IMI 349063]	Metabolism;Genetic Information Processing;Metabolism;Metabolism	Global and overview maps;Folding, sorting and degradation;Glycan biosynthesis and metabolism;Glycan biosynthesis and metabolism	ko01100//Metabolic pathways;ko04141//Protein processing in endoplasmic reticulum;ko00510//N-Glycan biosynthesis;ko00513//Various types of N-glycan biosynthesis	K12666;K12666;K12666;K12666	GO:0031090//organelle membrane;GO:0031224//intrinsic component of membrane;GO:0043231//intracellular membrane-bounded organelle	GO:0005515//protein binding;GO:0016740//transferase activity	GO:0006487//protein N-linked glycosylation
CH63R_00761	-1.3245	2.45406e-08	8.20122e-07	yes	-0.818984	0.0143075	0.100952	no	-0.868872	0.0232933	0.186389	no	-0.179496	0.10478	0.196778	no	381.47	460.35	292.2	149.96	131.77	171.07	375.12	385.08	367.7	286.08	156.18	197.08	210.27	213.9	278.51	164.67	126.38	93.72	158.48	174.03	165.06	211.46	74.42	153.48	hxkA	Hexokinase [Colletotrichum higginsianum IMI 349063]	Metabolism;Metabolism;Metabolism;Metabolism;Metabolism;Metabolism;Metabolism;Metabolism;Metabolism	Global and overview maps;Global and overview maps;Global and overview maps;Global and overview maps;Carbohydrate metabolism;Carbohydrate metabolism;Carbohydrate metabolism;Carbohydrate metabolism;Carbohydrate metabolism	ko01100//Metabolic pathways;ko01110//Biosynthesis of secondary metabolites;ko01130//Biosynthesis of antibiotics;ko01200//Carbon metabolism;ko00500//Starch and sucrose metabolism;ko00520//Amino sugar and nucleotide sugar metabolism;ko00010//Glycolysis / Gluconeogenesis;ko00051//Fructose and mannose metabolism;ko00052//Galactose metabolism	K00844;K00844;K00844;K00844;K00844;K00844;K00844;K00844;K00844	GO:0043231//intracellular membrane-bounded organelle;GO:0044444//cytoplasmic part	GO:0004396//hexokinase activity;GO:0032550//purine ribonucleoside binding	GO:0006090//pyruvate metabolic process;GO:0016310//phosphorylation;GO:0019318//hexose metabolic process
CH63R_00762	-0.198703	0.734135	0.923804	no	-1.1249	0.177278	0.498837	no	-0.452707	0.586065	0.874645	no	-1.54709	0.00391805	0.0143413	yes	41.81	72.43	51.46	39.57	55.9	48.91	38.62	17.12	55.68	17.82	9.01	24.26	24.93	43	29.72	31.94	17.98	21.43	44.68	71.18	41.3	6.64	19.85	27.29	RMT2	Arginine N-methyltransferase 2 [Colletotrichum higginsianum IMI 349063]	-	-	-	-	GO:0044444//cytoplasmic part	GO:0016274//protein-arginine N-methyltransferase activity	GO:0018216//peptidyl-arginine methylation
CH63R_00763	-0.408214	0.143783	0.452919	no	-0.371257	0.471104	0.776775	no	-0.219422	0.666126	0.907451	no	-1.76778	4.96352e-07	5.72897e-06	yes	101.89	117.7	100.32	73.73	90.99	76.35	98.3	45.65	56.41	64.93	43.75	46.22	28.49	60.48	50.94	38.79	38.53	42.85	84.93	74.98	77.03	37.92	5.67	25.99	vtc4	VTC domain-containing protein [Colletotrichum higginsianum IMI 349063]	-	-	-	-	GO:0031300//intrinsic component of organelle membrane;GO:0043234//protein complex	GO:0016301//kinase activity	GO:0006796//phosphate-containing compound metabolic process;GO:0006914//autophagy;GO:0007033//vacuole organization;GO:1902582//single-organism intracellular transport
CH63R_00764	-1.46957	0.00883739	0.0672005	no	-1.542	0.0399247	0.198769	no	-1.39198	0.115345	0.46788	no	-0.222936	0.316412	0.447564	no	38.73	44.55	38.13	10.84	22.67	10.33	52.52	44.93	33.88	8.77	28.37	7.96	39.25	26.04	93.59	25.15	35.39	0	14.29	16.08	18.31	10.45	31.26	0	met-7	Cystathionine gamma-synthase [Colletotrichum higginsianum IMI 349063]	Metabolism;Metabolism;Metabolism;Metabolism;Metabolism;Metabolism;Metabolism	Global and overview maps;Global and overview maps;Global and overview maps;Global and overview maps;Amino acid metabolism;Energy metabolism;Metabolism of other amino acids	ko01100//Metabolic pathways;ko01110//Biosynthesis of secondary metabolites;ko01130//Biosynthesis of antibiotics;ko01230//Biosynthesis of amino acids;ko00270//Cysteine and methionine metabolism;ko00920//Sulfur metabolism;ko00450//Selenocompound metabolism	K01739;K01739;K01739;K01739;K01739;K01739;K01739	-	GO:0043168//anion binding	-
CH63R_00765	-0.202436	0.667357	0.901269	no	0.269509	0.552833	0.824577	no	-0.0764668	0.854177	0.963886	no	-0.414034	0.0524115	0.115452	no	27.76	39.3	32.85	26.89	34.56	25.38	19.81	22.29	19.78	20.31	24.44	29.84	32.46	30.15	17.2	32.93	19.51	23.25	29.13	33.05	28.85	31.69	12.93	23.7	mcm4	MCM2/3/5 family protein [Colletotrichum higginsianum IMI 349063]	Cellular Processes;Cellular Processes;Genetic Information Processing	Cell growth and death;Cell growth and death;Replication and repair	ko04111//Cell cycle - yeast;ko04113//Meiosis - yeast;ko03030//DNA replication	K02212;K02212;K02212	GO:0000785//chromatin;GO:0005657//replication fork;GO:0036387//pre-replicative complex;GO:0043234//protein complex;GO:0044452//nucleolar part	GO:0004003//ATP-dependent DNA helicase activity;GO:0032550//purine ribonucleoside binding;GO:0043565//sequence-specific DNA binding;GO:0043566//structure-specific DNA binding	GO:0000724//double-strand break repair via homologous recombination;GO:0022616//DNA strand elongation;GO:0032508//DNA duplex unwinding;GO:1902299//pre-replicative complex assembly involved in cell cycle DNA replication;GO:1902315//nuclear cell cycle DNA replication initiation
CH63R_00766	0.588599	0.154414	0.471077	no	-2.09684	0.0994235	0.358177	no	-0.446029	0.61793	0.891716	no	-1.16276	0.0025397	0.0100425	yes	106.36	90.36	87.27	141.17	161.54	124.35	70.08	101.25	22.45	4.94	0	40.36	78.98	29.34	120.83	70.85	49.84	47.52	150.01	127.66	125.28	73.59	66.04	40.35	ret3	Clathrin adaptor complex small chain [Colletotrichum higginsianum IMI 349063]	-	-	-	-	GO:0030120//vesicle coat	-	GO:0008104//protein localization;GO:0048193//Golgi vesicle transport
CH63R_00767	1.13201	0.0203963	0.126111	no	0.771191	0.352384	0.693831	no	-0.704244	0.421672	0.788265	no	-1.44413	0.00465817	0.0165837	yes	12.3	36.22	57.51	49.89	116.88	65.61	31.6	11.41	5.06	28.96	24.77	28.31	17.81	46.31	44.57	11.98	40.45	14.28	46.1	51.37	62.66	39.82	9.93	9.1	sua5	YrdC protein [Colletotrichum higginsianum IMI 349063]	-	-	-	-	GO:0043231//intracellular membrane-bounded organelle;GO:0044444//cytoplasmic part	GO:0003697//single-stranded DNA binding;GO:0003723//RNA binding;GO:0016772//transferase activity, transferring phosphorus-containing groups;GO:0032550//purine ribonucleoside binding	GO:0006259//DNA metabolic process;GO:0006400//tRNA modification;GO:0006448//regulation of translational elongation;GO:0046085//adenosine metabolic process
CH63R_00768	-0.0854074	0.798679	0.948126	no	0.420687	0.359712	0.69841	no	0.0395656	0.986731	0.996516	no	-1.52664	2.92221e-08	4.28012e-07	yes	55.82	54.05	34.35	46.77	39.24	49.92	19.92	10.79	21.54	25.28	20.76	23.9	37.04	21.11	15.22	26.43	32.94	16.04	53.9	46.82	42.53	20.39	16.43	12.9	PMR1	Calcium-transporting P-type ATPase [Colletotrichum higginsianum IMI 349063]	-	-	-	-	GO:0031224//intrinsic component of membrane	GO:0003723//RNA binding;GO:0019829//cation-transporting ATPase activity;GO:0032550//purine ribonucleoside binding;GO:0043169//cation binding	GO:0006816//calcium ion transport
CH63R_00769	-0.0659743	0.963778	0.993075	no	-0.0884043	0.904788	0.973109	no	0.421012	0.401324	0.7769	no	0.100138	0.482139	0.606661	no	89.97	96.82	119.25	86.18	100.1	106.08	92.87	51.39	62.68	61.44	78.58	54.62	74.16	67.02	47.39	96.63	83.48	72.36	75.83	78.03	66.52	74.7	33.52	128	rad21	Double-strand-break repair protein rad21 [Colletotrichum higginsianum IMI 349063]	Cellular Processes	Cell growth and death	ko04111//Cell cycle - yeast	K06670	GO:0000798//nuclear cohesin complex	GO:0005488//binding	GO:0000724//double-strand break repair via homologous recombination;GO:0012501//programmed cell death;GO:0032508//DNA duplex unwinding;GO:0034085//establishment of sister chromatid cohesion;GO:0043543//protein acylation
CH63R_00770	-1.14277	0.0930402	0.35535	no	0.27939	0.624531	0.861926	no	-0.273461	0.632669	0.89612	no	1.18915	0.268498	0.397587	no	29.21	48.65	30.82	15.57	13.41	20.24	27.8	51.65	80.18	70.58	63.69	59.47	141.01	82.32	28.02	49.69	101.7	56.56	56.78	22.41	14.5	97.6	33.69	82.34	hsp16	Hsp20-like protein [Colletotrichum higginsianum IMI 349063]	Genetic Information Processing	Folding, sorting and degradation	ko04141//Protein processing in endoplasmic reticulum	K13993	-	-	-
CH63R_00771	-0.983281	0.00112211	0.0121436	yes	-0.670074	0.0936882	0.345888	no	-0.315216	0.473795	0.819844	no	0.60945	0.566192	0.679096	no	62.89	83.66	57.63	41.11	30.99	31.18	83.89	78.82	61.42	48.24	42.04	50.58	83.76	92.61	53.62	20.87	97.32	66.66	53.29	45.06	53.34	52.03	114.87	64.53	--	WW domain-containing protein [Colletotrichum higginsianum IMI 349063]	-	-	-	-	-	-	-
CH63R_00772	-0.0684079	0.919768	0.984204	no	-2.32275	0.000546132	0.00847	yes	0.3277	0.744263	0.933417	no	-0.787373	0.00419552	0.0151724	yes	201.99	176.52	215.96	291.17	129.29	146.48	99.03	189.37	134.39	18.48	22.42	43.61	53.18	98.79	24.65	106.01	14.92	100.73	130.24	129.4	114.99	77.08	49.41	90.57	pmm1	Phosphomannomutase [Colletotrichum higginsianum IMI 349063]	Metabolism;Metabolism;Metabolism;Metabolism;Metabolism	Global and overview maps;Global and overview maps;Global and overview maps;Carbohydrate metabolism;Carbohydrate metabolism	ko01100//Metabolic pathways;ko01110//Biosynthesis of secondary metabolites;ko01130//Biosynthesis of antibiotics;ko00520//Amino sugar and nucleotide sugar metabolism;ko00051//Fructose and mannose metabolism	K17497;K17497;K17497;K17497;K17497	GO:0044424//intracellular part	GO:0016868//intramolecular transferase activity, phosphotransferases	GO:0006013//mannose metabolic process;GO:0009226//nucleotide-sugar biosynthetic process
CH63R_00773	0	1	1	no	0	1	1	no	0	1	1	no	-7.38082	0.426035	1	no	0	0	0	0	0	0	0	0	0	0	0	0	0	0	0	0	0	0	0.5	0	0	0	0	0	--	RecQ family ATP-dependent DNA helicase [Colletotrichum higginsianum IMI 349063]	-	-	-	-	-	-	-
CH63R_00774	-0.498344	0.0857888	0.3394	no	0.477893	0.121855	0.403747	no	0.803711	0.0513235	0.30176	no	0.931346	0.0189972	0.0521335	no	72.17	69.77	74.13	45.04	51.5	56.42	54.85	86.74	85.5	95.96	100.79	119.52	49.62	53.07	56.46	91.04	79.71	107.06	45.62	49.39	52.71	78.46	88.01	115.24	Slc8b1	Sodium/calcium exchanger protein [Colletotrichum higginsianum IMI 349063]	-	-	-	-	GO:0031224//intrinsic component of membrane	-	GO:0044763//single-organism cellular process
CH63R_00775	0.174686	0.479845	0.800315	no	0.344023	0.501573	0.796562	no	0.0612605	0.949785	0.988988	no	0.807758	0.31112	0.442328	no	39.17	44.91	53.74	50.3	44.22	61.04	42.16	20.86	44.93	44.21	61.14	31.67	63.22	38	23.27	22.93	30.51	76.45	45.26	59.46	48.58	58.9	62.19	147.26	cnd2	Condensin complex subunit 2 [Colletotrichum higginsianum IMI 349063]	Cellular Processes	Cell growth and death	ko04111//Cell cycle - yeast	K06676	GO:0000796//condensin complex;GO:0043231//intracellular membrane-bounded organelle;GO:0044444//cytoplasmic part	GO:0005488//binding	GO:0000280//nuclear division;GO:0006259//DNA metabolic process;GO:0022402//cell cycle process;GO:0032508//DNA duplex unwinding
CH63R_00776	-0.796786	0.39354	0.740501	no	0.246518	0.643027	0.867514	no	1.03146	0.256957	0.663385	no	1.94086	7.40101e-05	0.000490514	yes	26.52	3.76	12.56	8.56	4.22	11.88	17.48	56.81	77.69	35.12	74.73	70.45	8.86	27.44	32.87	26.5	11.19	103.7	14.32	20.54	21.66	60.56	65.87	90.57	HMGB3	HMG box protein [Colletotrichum higginsianum IMI 349063]	-	-	-	-	-	-	-
CH63R_00777	0	1	1	no	0	1	1	no	0	1	1	no	0	1	1	no	0	0	0	0	0	0	0	0	0	0	0	0	0	0	0	0	0	0	0	0	0	0	0	0	--	hypothetical protein CH63R_00777 [Colletotrichum higginsianum IMI 349063]	-	-	-	-	-	-	-
CH63R_00778	-0.314174	0.262319	0.616933	no	0.274218	0.277101	0.625303	no	0.206876	0.599037	0.883059	no	1.2331	9.506e-09	1.52472e-07	yes	102.74	66.93	82.21	85.77	52.42	64.4	132.78	82.4	86.15	121.8	129.3	113.31	118.77	97.8	217.97	140.03	211.71	149.8	86.41	96.83	91.4	225.88	194.51	225.21	NIK1	Hsp90-like protein [Colletotrichum higginsianum IMI 349063]	-	-	-	-	GO:0031224//intrinsic component of membrane	GO:0016772//transferase activity, transferring phosphorus-containing groups;GO:0060089//molecular transducer activity	GO:0006796//phosphate-containing compound metabolic process;GO:0035556//intracellular signal transduction
CH63R_00779	0.101573	0.711085	0.916722	no	0.662796	0.103479	0.366592	no	0.545718	0.256165	0.662594	no	1.76821	3.09549e-05	0.000229558	yes	27.66	23.62	24.67	27.49	28.72	25.28	27.47	33.49	47.04	53.03	38.18	79.77	36	33.43	32.3	61.19	39.57	47.74	20.14	18.77	13.93	41.11	64.72	74.16	CAR5	C2 domain containing protein [Colletotrichum higginsianum IMI 349063]	-	-	-	-	GO:0060187//cell pole	-	-
CH63R_00780	-0.460227	0.243627	0.595308	no	0.606408	0.140399	0.436904	no	0.107395	0.863662	0.967315	no	1.06136	0.0416484	0.0968427	no	36.86	35.71	45.36	36.64	30.73	18.35	44.31	22.5	42.92	52.72	57.73	56.61	53.37	52.18	68.36	86.61	58.49	42.25	28.71	31	33.51	49.72	101.77	43.05	csx2	PH domain-containing protein [Colletotrichum higginsianum IMI 349063]	Cellular Processes	Transport and catabolism	ko04144//Endocytosis	K12488	-	GO:0043169//cation binding	-
CH63R_00781	-0.273887	0.536227	0.834462	no	0.661017	0.0795544	0.312079	no	0.345414	0.465928	0.814179	no	1.00796	0.0434495	0.100037	no	58.82	61	79.53	62.59	38.8	63.49	52.03	73.04	61.39	103.57	112.26	79	69.57	69.08	106.77	86.08	115.06	110.67	48.2	42.53	41.25	67.06	100.3	98.06	fhkC	Serine threonine-protein kinase chk2 [Colletotrichum higginsianum IMI 349063]	Cellular Processes	Cell growth and death	ko04111//Cell cycle - yeast	K06641	-	GO:0004672//protein kinase activity;GO:0032550//purine ribonucleoside binding	GO:0006464//cellular protein modification process;GO:0006796//phosphate-containing compound metabolic process;GO:0006974//cellular response to DNA damage stimulus;GO:0045005//DNA-dependent DNA replication maintenance of fidelity
CH63R_00782	0.969841	0.000288156	0.0038683	yes	-1.0546	0.0972719	0.353578	no	-0.568964	0.466814	0.814745	no	-2.60078	1.47511e-15	5.80025e-14	yes	81.75	82.87	128.31	195.59	213.79	164.36	54.12	87.96	60.96	42.93	21.7	33.12	123.51	28.68	19.09	65.4	25.98	24.08	270.26	279.67	263.42	70.33	28.69	35.06	NCU02813	Eukaryotic translation initiation factor 3 subunit M [Colletotrichum higginsianum IMI 349063]	-	-	-	-	GO:0043231//intracellular membrane-bounded organelle;GO:0043234//protein complex;GO:0070993//translation preinitiation complex	GO:0008135//translation factor activity, RNA binding	GO:0006413//translational initiation;GO:0006417//regulation of translation
CH63R_00783	0.0727636	0.651139	0.893445	no	-0.103724	0.919207	0.977547	no	-0.509691	0.155459	0.536489	no	-0.719114	0.00347032	0.0130097	yes	100.05	130.06	95.43	121.6	92.17	128.61	105.33	116.07	88.81	83.84	103.06	101.79	108.65	122.79	130.96	75.13	77.71	101.7	109.88	117.4	115.14	80.99	25.24	101.78	SPBC725.08	Arsenite resistance protein Ars2 [Colletotrichum higginsianum IMI 349063]	-	-	-	-	GO:0043234//protein complex;GO:0044451//nucleoplasm part	GO:0043169//cation binding	-
CH63R_00784	-0.47963	0.418412	0.758346	no	0.151203	0.670634	0.882685	no	0.224279	0.81123	0.952776	no	0.271171	0.900637	0.934789	no	64.98	135.21	90.4	71.15	93.4	43.85	104.86	235.98	203.53	230.34	206.95	167.23	106.36	53.19	102.41	100.91	0	205.11	48.66	72.52	77.43	91.47	22.8	125.41	tspO	TspO/MBR family protein [Colletotrichum higginsianum IMI 349063]	-	-	-	-	GO:0031224//intrinsic component of membrane;GO:0043231//intracellular membrane-bounded organelle	-	-
CH63R_00785	-0.0301407	0.987981	0.995757	no	-0.509358	0.601749	0.851598	no	-0.516871	0.544496	0.856145	no	-0.342943	0.179058	0.293934	no	39.47	24.22	36.43	18.41	58.9	20.74	18.78	22.89	37.23	23.84	18.07	13.52	28.57	61.93	72.86	16.02	36.06	62.09	39.28	28.14	40.63	8.87	39.82	36.5	arg-13	Amino-acid transporter Arg-13 [Colletotrichum higginsianum IMI 349063]	-	-	-	-	GO:0031224//intrinsic component of membrane;GO:0031967//organelle envelope	-	GO:0006525//arginine metabolic process;GO:0006839//mitochondrial transport;GO:0015822//ornithine transport
CH63R_00786	0.493089	0.292851	0.648597	no	-0.180515	0.833737	0.945777	no	0.218914	0.825431	0.957932	no	0.00913101	0.466032	0.592663	no	20.18	23.39	18.4	33.46	17.5	36.26	23.48	6.94	20	9.48	17.8	17.21	12.99	18.1	24.08	9.71	32.79	21.71	25.53	30.47	16.45	4.03	30.17	38.71	PRP28	Pre-mRNA-splicing ATP-dependent RNA helicase PRP28 [Colletotrichum higginsianum IMI 349063]	Genetic Information Processing	Transcription	ko03040//Spliceosome	K12858	GO:0097525//spliceosomal snRNP complex	GO:0017111//nucleoside-triphosphatase activity;GO:0032550//purine ribonucleoside binding	-
CH63R_00787	0.299576	0.5615	0.847842	no	-1.80805	0.115471	0.390583	no	-1.76763	0.145615	0.517868	no	-1.49259	0.0173154	0.0483748	yes	92.39	62.98	75.8	71.81	113.12	99.59	78.15	15.88	91.56	18.6	6.27	28.13	79.27	110.45	55.13	22.22	0	49.69	99.55	120.56	136.05	0	0	126.57	MRPL25	60s ribosomal protein l25 [Colletotrichum higginsianum IMI 349063]	-	-	-	-	GO:0000315//organellar large ribosomal subunit;GO:0043231//intracellular membrane-bounded organelle	-	-
CH63R_00788	-0.753853	0.449178	0.778252	no	-0.592403	0.654562	0.875143	no	-0.296842	0.830946	1	no	2.24206	0.0103513	0.0319513	yes	26.51	37.96	21.75	20.61	16.23	14.29	33.64	41.01	30.32	48.04	21.58	0	51.19	7.92	11.87	19.13	21.54	17.11	16.63	19.28	14.78	15.9	71.33	152.57	DPH4	CSL zinc finger [Colletotrichum higginsianum IMI 349063]	-	-	-	-	-	GO:0005506//iron ion binding	GO:0017182//peptidyl-diphthamide metabolic process
CH63R_00789	-0.10869	0.718308	0.918671	no	-0.372031	0.308073	0.656886	no	-0.180047	0.54734	0.856148	no	-0.145235	0.0125111	0.0373461	yes	646.43	654.83	715.54	520.46	750.46	599.52	487.53	547.14	585.79	309.39	524.91	417.82	394.43	437.44	548.56	402.66	378.94	436.87	518.75	471.69	455.14	482.68	328.16	496.3	artA	14-3-3 family protein [Colletotrichum higginsianum IMI 349063]	Environmental Information Processing	Signal transduction	ko04011//MAPK signaling pathway - yeast	K06630	-	-	-
CH63R_00790	0.0135321	0.997959	0.999222	no	0.697169	0.40095	0.729634	no	-1.19743	0.245024	0.652831	no	-1.94567	0.0708794	0.14543	no	220.36	0	40.68	23.12	144.18	96.2	0	178.95	158.75	49.91	171.51	326.1	63.82	163	199.69	89.44	80.54	16	77.35	94.28	57.42	59.46	0	0	--	Mitochondrial ATPase [Colletotrichum higginsianum IMI 349063]	-	-	-	-	GO:0043231//intracellular membrane-bounded organelle	-	GO:0006140//regulation of nucleotide metabolic process;GO:0009892//negative regulation of metabolic process
CH63R_00791	0.117453	0.712579	0.917032	no	0.0456835	0.86736	0.957267	no	-0.38665	0.480705	0.82343	no	-0.841829	0.00296709	0.0114089	yes	50.67	62.63	32.07	54.69	53.85	49.16	37.2	33.59	34.27	55.09	21.21	32.14	35.64	60.36	43.73	23.51	47.63	35.74	56.37	75.42	58.68	42.97	52.59	10.71	NSP1	Nuclear pore glycoprotein p62 [Colletotrichum higginsianum IMI 349063]	Genetic Information Processing	Translation	ko03013//RNA transport	K14306	-	GO:0005198//structural molecule activity	-
CH63R_00792	-0.204429	0.847932	0.965059	no	0.714229	0.528257	0.809629	no	0.314598	0.751064	0.935173	no	0.929155	0.350132	0.483134	no	32.19	39.51	44.03	50.05	29.57	20.82	40.85	16.6	36.82	51.85	85.16	17.65	51.8	67.36	86.45	104.54	78.45	72.72	40.39	32.41	37.28	96.52	86.62	26.47	--	hypothetical protein CH63R_00792 [Colletotrichum higginsianum IMI 349063]	-	-	-	-	GO:0044444//cytoplasmic part	-	-
CH63R_00793	0.607528	0.383314	0.731852	no	0.734832	0.408135	0.735505	no	0.406449	0.782901	0.943364	no	0.518114	0.759385	0.833381	no	8.74	32.19	17.22	26.91	19.27	42.42	4.99	40.58	7.2	50.7	25.62	11.5	35.45	23.52	0	17.04	25.57	35.55	14.18	10.56	11.48	37.75	14.12	0	SPAC8E11.05c	hypothetical protein CH63R_00793 [Colletotrichum higginsianum IMI 349063]	-	-	-	-	GO:0044444//cytoplasmic part	-	-
CH63R_00794	0.716726	0.00387702	0.0345711	yes	-0.436873	0.433091	0.752364	no	-0.260908	0.553191	0.858887	no	-0.884702	6.9198e-08	9.4949e-07	yes	121.58	114.87	100.64	183.65	207.5	162.84	73.73	154.79	88.59	76.03	76.85	81.38	90.36	104.19	121.34	83.85	129.78	50	221.62	256.16	235.09	127.74	138.95	119.4	GCD11	Eukaryotic translation initiation factor 2 subunit gamma [Colletotrichum higginsianum IMI 349063]	Genetic Information Processing	Translation	ko03013//RNA transport	K03242	GO:0043234//protein complex;GO:0070993//translation preinitiation complex	GO:0005515//protein binding;GO:0008135//translation factor activity, RNA binding;GO:0017111//nucleoside-triphosphatase activity;GO:0032550//purine ribonucleoside binding	GO:0006450//regulation of translational fidelity;GO:0022618//ribonucleoprotein complex assembly
CH63R_00795	0	1	1	no	0	1	1	no	0	1	1	no	0	1	1	no	0	0	0	0	0	0	0	0	0	0	0	0	0	0	0	0	0	0	0	0	0	0	0	0	--	hypothetical protein CH63R_00795 [Colletotrichum higginsianum IMI 349063]	-	-	-	-	-	-	-
CH63R_00796	-3.87052	5.45973e-27	2.35538e-24	yes	-1.70377	2.68032e-07	1.30233e-05	yes	-1.14013	3.38751e-06	0.000216058	yes	-0.240517	0.0496153	0.110773	no	259.24	347.96	188.78	18.14	16.37	19.91	468.77	511.29	322.39	176.14	120.67	103.02	910.31	726.39	735.26	378.82	371.13	326.25	300.82	214.21	222.67	116.58	244.12	263.72	--	hypothetical protein CH63R_00796 [Colletotrichum higginsianum IMI 349063]	-	-	-	-	-	-	-
CH63R_00797	0.530856	0.0328448	0.178744	no	-0.529718	0.330848	0.675151	no	0.162422	0.821505	0.957256	no	-1.61165	9.59265e-05	0.000618271	yes	83.25	141.89	126.49	186.93	158.57	162.53	102.71	95.39	59.23	76.35	54.58	47.32	83.34	58.06	49.68	100.12	45.08	68.65	189.83	186.75	200.76	66.56	8.3	114.06	cct4	T-complex protein 1 subunit delta [Colletotrichum higginsianum IMI 349063]	-	-	-	-	GO:0043231//intracellular membrane-bounded organelle;GO:0043234//protein complex;GO:0044444//cytoplasmic part	GO:0005515//protein binding;GO:0032550//purine ribonucleoside binding	GO:0044267//cellular protein metabolic process
CH63R_00798	-0.0222301	0.977677	0.994927	no	0.174963	0.507331	0.7986	no	0.464499	0.417793	0.78602	no	-0.220363	0.0221187	0.0588305	no	224.11	188.98	114.03	201.44	129.35	188.27	128.69	180.12	105.66	188.29	137.57	142.05	163.17	77.46	55.47	158.56	137.29	112.72	140.63	130.45	131.46	87.84	90.95	166.73	RPT1	26S protease regulatory subunit 7 [Colletotrichum fioriniae PJ7]	Genetic Information Processing	Folding, sorting and degradation	ko03050//Proteasome	K03061	GO:0043231//intracellular membrane-bounded organelle;GO:0043234//protein complex;GO:0044444//cytoplasmic part	GO:0016787//hydrolase activity;GO:0032550//purine ribonucleoside binding	GO:0009896//positive regulation of catabolic process;GO:0019941//modification-dependent protein catabolic process;GO:0043248//proteasome assembly;GO:0045898//regulation of RNA polymerase II transcriptional preinitiation complex assembly
CH63R_00799	0.0515928	0.939063	0.987428	no	1.46422	0.124043	0.407448	no	0.532627	0.603256	0.883583	no	-1.18995	0.0714858	0.146356	no	62.68	30.36	32.48	53.07	38.62	38.4	23.55	0	30.55	71.72	42.29	35.26	33.44	48.8	13.29	58.91	36.17	43.11	39.15	34.87	22.28	17.8	0	24.41	--	hypothetical protein CH63R_00799 [Colletotrichum higginsianum IMI 349063]	-	-	-	-	-	-	-
CH63R_00800	0.31929	0.100158	0.369233	no	-0.512737	0.289269	0.637771	no	-0.217856	0.628926	0.894808	no	-1.74857	1.71393e-14	5.71562e-13	yes	346.03	500.68	343.24	539.52	445.83	499.37	221.18	383.47	173.63	218.34	154.48	172.67	154.55	189.86	145.61	229.2	132.14	60	506.35	598.76	566.21	213.68	194.54	89.16	cyt-1	Cytochrome c1 [Colletotrichum higginsianum IMI 349063]	Metabolism;Metabolism	Global and overview maps;Energy metabolism	ko01100//Metabolic pathways;ko00190//Oxidative phosphorylation	K00413;K00413	GO:0044455//mitochondrial membrane part	GO:0009055//electron carrier activity;GO:0046906//tetrapyrrole binding	GO:0022904//respiratory electron transport chain
CH63R_00801	0.820541	0.00728601	0.0569617	no	2.13436	0.0134453	0.0969198	no	0.93797	0.170552	0.559788	no	-0.161816	0.358898	0.49156	no	83.51	113.27	104.59	153.74	232.1	146.4	20.92	0	21.11	39.82	72.44	72.27	63.65	35.47	41.31	85.64	64.26	119.14	58.11	53.1	50.9	15.81	118.26	10.84	ARO3	Phospho-2-dehydro-3-deoxyheptonate aldolase [Colletotrichum higginsianum IMI 349063]	Metabolism;Metabolism;Metabolism;Metabolism;Metabolism	Global and overview maps;Global and overview maps;Global and overview maps;Global and overview maps;Amino acid metabolism	ko01100//Metabolic pathways;ko01110//Biosynthesis of secondary metabolites;ko01130//Biosynthesis of antibiotics;ko01230//Biosynthesis of amino acids;ko00400//Phenylalanine, tyrosine and tryptophan biosynthesis	K01626;K01626;K01626;K01626;K01626	GO:0043231//intracellular membrane-bounded organelle	GO:0016765//transferase activity, transferring alkyl or aryl (other than methyl) groups	GO:0008652//cellular amino acid biosynthetic process;GO:0043650//dicarboxylic acid biosynthetic process
CH63R_00802	0.0346626	0.88438	0.974401	no	0.962637	0.0581227	0.254929	no	0.722546	0.357943	0.746108	no	1.19473	0.0919735	0.177903	no	117.21	90.62	109.64	111.51	122.71	90.97	113.78	54.39	130.28	203.88	188.89	188.87	47.52	37.83	84.98	76.12	102.82	102.12	36.65	29.5	52.49	126.51	75.69	69.37	--	Integral membrane protein [Colletotrichum higginsianum IMI 349063]	-	-	-	-	GO:0031224//intrinsic component of membrane	-	-
CH63R_00803	0.415195	0.520587	0.826789	no	0.611851	0.486831	0.785725	no	-0.0767851	0.921845	0.981928	no	-1.90608	0.0259255	0.0670109	no	18.63	16.33	10.92	31.03	14.66	15.49	22.79	8.23	5.48	22.5	25.99	7.29	5.14	14.32	28.58	8.64	29.18	7.73	18.88	16.97	13.36	0	0	13.13	cyp15	Cyclophilin type peptidyl-prolyl cis-trans isomerase/CLD [Colletotrichum higginsianum IMI 349063]	-	-	-	-	GO:0043231//intracellular membrane-bounded organelle	GO:0016859//cis-trans isomerase activity	GO:0044267//cellular protein metabolic process
CH63R_00804	-2.00741	0.089517	0.347331	no	1.46787	0.0597032	0.25822	no	1.14236	0.107573	0.451964	no	2.1423	0.000510143	0.00260966	yes	8.91	21.87	21.93	0	10.23	2.88	38.16	6.89	27.51	37.67	114.21	48.83	30.1	27.96	77.75	159.12	75.98	64.69	10.32	11.96	11.46	48.08	23.97	76.9	--	C6 zinc finger protein [Colletotrichum higginsianum IMI 349063]	-	-	-	-	-	GO:0016853//isomerase activity	-
CH63R_00805	-5.66696	5.37969e-07	1.40658e-05	yes	-3.13972	6.71198e-05	0.00148924	yes	-1.13364	0.311343	0.713307	no	-13.0578	0.113659	0.209028	no	96.58	65.85	88.05	0	4.93	0	61.28	166	173.03	3.24	9.83	32.35	20.72	57.73	28.82	5.81	32.69	10.39	5.95	7.2	12.43	0	0	0	--	Twin-arginine translocation pathway signal [Colletotrichum higginsianum IMI 349063]	-	-	-	-	-	-	-
CH63R_00806	-0.167448	0.814744	0.955278	no	-0.611152	0.312572	0.659873	no	-0.53011	0.37469	0.758411	no	-0.260915	0.278688	0.407777	no	58.69	68.75	82.08	41.06	58.8	86.7	91.4	55.71	74.13	58	34.2	52.64	104.3	96.88	48.35	82.3	63.38	27.12	39.97	44.98	44.28	64.78	43.07	0	SPAPB1A11.03	FMN-dependent dehydrogenase [Colletotrichum higginsianum IMI 349063]	Metabolism	Carbohydrate metabolism	ko00620//Pyruvate metabolism	K00467	GO:0043231//intracellular membrane-bounded organelle;GO:0044444//cytoplasmic part	GO:0003824//catalytic activity;GO:0032553//ribonucleotide binding	GO:0044710//single-organism metabolic process
CH63R_00807	-0.11244	0.957371	0.990806	no	2.98546	0.364165	1	no	2.11181	0.578111	1	no	-0.911941	0.297952	0.428363	no	24.81	0	30.54	10.42	23.93	16.85	0	0	5.11	40.47	0	0	0	6.67	0	0	0	28.83	19.76	11.24	28.74	13.39	0	18.36	SLD5	DNA replication complex GINS protein SLD5 [Colletotrichum higginsianum IMI 349063]	-	-	-	-	GO:0031261//DNA replication preinitiation complex;GO:0043234//protein complex;GO:0044444//cytoplasmic part	-	GO:0006260//DNA replication;GO:0008104//protein localization
CH63R_00808	0.0573259	0.957505	0.990806	no	0	1	1	no	-15.2222	0.0688771	1	no	-13.9243	0.143929	0.248846	no	23.11	0	28.45	37.73	15.92	0	0	0	0	0	0	0	11.16	41.45	62.06	0	0	0	17.29	17.45	11.9	0	0	0	--	hypothetical protein CH63R_00808 [Colletotrichum higginsianum IMI 349063]	-	-	-	-	-	-	-
CH63R_00809	0.869322	0.0879515	0.3438	no	-0.114209	0.947903	0.986786	no	-0.504644	0.395177	0.773617	no	-0.146385	0.182272	0.297612	no	22.81	11.3	6.48	31.3	21.15	21.7	37.57	61.06	39.72	38.94	36.95	51.93	13.97	30.67	53	22.79	25.65	20.38	17.59	20.53	26.24	14.2	21.24	22.71	--	Pt repeat family protein [Colletotrichum higginsianum IMI 349063]	-	-	-	-	-	-	-
CH63R_00810	0	1	1	no	0	1	1	no	0	1	1	no	0	1	1	no	0	0	0	0	0	0	0	0	0	0	0	0	0	0	0	0	0	0	0	0	0	0	0	0	--	hypothetical protein CH63R_00810 [Colletotrichum higginsianum IMI 349063]	-	-	-	-	-	-	-
CH63R_00811	-0.208186	0.976421	1	no	-1.15446	0.569418	1	no	-13.9849	0.0497086	1	no	1.97272	0.222087	0.343766	no	0	2.74	3.66	0	4.1	1.44	12.75	13.82	6.13	0	0	14.69	8.62	28.03	11.99	0	0	0	1.94	0.75	3.45	24.1	0	0	--	hypothetical protein CH63R_00811 [Colletotrichum higginsianum IMI 349063]	-	-	-	-	-	-	-
CH63R_00812	0.794455	0.0621817	0.278846	no	0.0995357	0.909389	0.974373	no	0.702418	0.461388	0.812492	no	-2.75061	1.87361e-07	2.35329e-06	yes	16.55	30.47	43.01	63.05	34.21	58.89	21.01	4.27	37.86	11.66	15.16	40.83	29.3	17.32	11.11	41.81	6.72	45.41	92.52	93.51	80.95	24.82	14.85	0	SPBC29A3.06	U3 small nucleolar RNA-associated protein [Colletotrichum higginsianum IMI 349063]	Genetic Information Processing	Translation	ko03008//Ribosome biogenesis in eukaryotes	K14553	GO:0030684//preribosome;GO:0043232//intracellular non-membrane-bounded organelle;GO:0043234//protein complex	GO:0016787//hydrolase activity	GO:0000479//endonucleolytic cleavage of tricistronic rRNA transcript (SSU-rRNA, 5.8S rRNA, LSU-rRNA)
CH63R_00813	0.433032	0.405278	0.749307	no	0.411787	0.643879	0.867514	no	1.72355	0.287191	0.693633	no	-2.67615	0.0101729	0.0314745	yes	20.96	30.01	22.93	29.33	43.32	27.12	6.65	16.21	21.58	10.55	25.59	22.98	16.86	0	0	30.26	8.51	16.91	23.1	21.69	15.29	0	9.4	0	SPBC1861.05	IdgA domain-containing protein [Colletotrichum higginsianum IMI 349063]	Metabolism	Nucleotide metabolism	ko00240//Pyrimidine metabolism	K16330	-	GO:0016787//hydrolase activity	-
CH63R_00814	-1.47574	0.122084	0.412406	no	-0.328446	0.848167	0.951304	no	-1.44122	0.136647	0.499354	no	-0.397691	0.291537	0.42166	no	20.58	24.52	8.94	1.69	8.34	9.4	34.57	73.04	9.97	43.87	0	49.77	101.68	29.31	34.14	0	22.13	38.68	16.65	28.03	18.7	19.6	19.55	8.96	--	GDSL-like Lipase/Acylhydrolase [Colletotrichum higginsianum IMI 349063]	-	-	-	-	-	GO:0003824//catalytic activity	-
CH63R_00815	1.02441	0.0889113	0.345985	no	2.47831	4.18998e-08	2.70307e-06	yes	1.80412	0.000182257	0.00561636	yes	4.15054	3.23608e-23	3.51565e-21	yes	30.89	56.86	25.35	68.43	56.74	104.89	80.85	71.68	63.58	373.14	429	402.12	111.83	76.17	228.1	434.68	517.51	500.9	20.12	25.91	44.72	500.11	540.23	571.36	--	hypothetical protein CH63R_00815 [Colletotrichum higginsianum IMI 349063]	-	-	-	-	-	-	-
CH63R_00816	-0.54345	0.336591	0.694475	no	0.500461	0.280919	0.628202	no	0.894878	0.122713	0.477818	no	1.62267	0.00270032	0.010551	yes	42.67	37.49	40.59	12.21	32.06	38.58	47.07	45.01	39.93	42.17	72.82	71.76	50.56	39.13	62.5	56.69	141.8	84.5	22.18	22.94	21.72	115.15	54.8	35.88	SPCC1450.16c	Patatin-like phospholipase [Colletotrichum higginsianum IMI 349063]	Metabolism;Metabolism	Global and overview maps;Lipid metabolism	ko01100//Metabolic pathways;ko00561//Glycerolipid metabolism	K14675;K14675	GO:0043232//intracellular non-membrane-bounded organelle	GO:0071617//lysophospholipid acyltransferase activity	GO:0006641//triglyceride metabolic process;GO:0019954//asexual reproduction
CH63R_00817	0.244082	0.51746	0.825692	no	0.142196	0.748276	0.910901	no	0.177635	0.870053	0.968865	no	-0.0053753	0.599208	0.705289	no	60.15	78	50.47	65.03	96.03	62.33	46.83	50.75	42.21	29.72	75.1	49.45	39.59	51.48	27.53	35.51	54.96	43.67	64.11	58.48	54.88	95.9	0	80.91	--	Lipid acyl hydrolase [Colletotrichum higginsianum IMI 349063]	-	-	-	-	-	GO:0003824//catalytic activity	-
CH63R_00818	-0.118716	0.804093	0.950984	no	-0.710146	0.408848	0.736419	no	0.551223	0.601843	0.883346	no	0.0712029	0.4149	0.545776	no	108.19	57.65	87.6	75.68	80.4	77.34	52.83	59.45	23.44	38.69	20.86	23.41	57.71	42.12	5.73	60.09	78.05	16.54	56.66	46.57	68.14	15.36	80.43	84.25	mob2	Mob1/phocein family protein [Colletotrichum higginsianum IMI 349063]	-	-	-	-	GO:0005933//cellular bud;GO:0030427//site of polarized growth;GO:0043231//intracellular membrane-bounded organelle;GO:0044444//cytoplasmic part;GO:0060187//cell pole	GO:0016772//transferase activity, transferring phosphorus-containing groups;GO:0019887//protein kinase regulator activity	GO:0000278//mitotic cell cycle;GO:0001934//positive regulation of protein phosphorylation;GO:0007117//budding cell bud growth;GO:0061246//establishment or maintenance of bipolar cell polarity regulating cell shape
CH63R_00819	0	1	1	no	0	1	1	no	0	1	1	no	0	1	1	no	0	0	0	0	0	0	0	0	0	0	0	0	0	0	0	0	0	0	0	0	0	0	0	0	--	hypothetical protein CH63R_00819 [Colletotrichum higginsianum IMI 349063]	-	-	-	-	-	-	-
CH63R_00820	0.367445	0.190415	0.529267	no	-0.12282	0.856538	0.955484	no	0.782446	0.058049	0.324248	no	0.903582	0.137325	0.240267	no	55.63	57.8	101.59	70.3	93.93	113.16	148.58	154.05	134.82	186.95	95.3	119.5	171.49	127.91	90.34	154.41	291.87	224.09	114.68	118.77	85.2	159.78	296.92	139.4	--	BZIP transcription factor [Colletotrichum higginsianum IMI 349063]	-	-	-	-	-	GO:0003677//DNA binding	GO:0010468//regulation of gene expression
CH63R_00821	-0.0433771	0.964666	1	no	-1.06296	0.589303	1	no	3.73481	0.133217	1	no	1.75957	0.186484	0.302473	no	8.79	5.39	0	0	8.07	5.69	25.1	13.6	6.03	5.31	16.1	0	0	7.88	0	0	96.4	8.51	6.79	7.37	4.52	63.25	0	0	--	hypothetical protein CH63R_00821 [Colletotrichum higginsianum IMI 349063]	-	-	-	-	-	-	-
CH63R_00822	0.049029	0.907717	0.981722	no	1.04861	0.223519	0.566135	no	-0.59552	0.546511	0.856145	no	-0.374766	0.203094	0.322611	no	17.63	16.22	14.46	12.33	2.02	35.63	25.17	6.82	24.19	42.59	34.97	38.65	21.27	67.18	47.33	42.93	0	46.93	26.37	26.62	27.79	15.86	35.57	10.87	--	Cell cycle inhibitor [Colletotrichum higginsianum IMI 349063]	-	-	-	-	-	-	-
CH63R_00823	-0.48913	0.384471	0.733322	no	-0.267393	0.715423	0.897495	no	0.177745	0.837926	0.961638	no	-0.164647	0.19218	0.30949	no	47.18	39.9	50.22	21.41	49.19	27.22	72.82	76.93	55.12	55.45	56.05	58.71	77.55	30.87	66.77	45.55	111.87	40.74	37.47	47.5	48.73	20.65	51.46	47.17	--	CCCH zinc finger protein [Colletotrichum higginsianum IMI 349063]	-	-	-	-	GO:0043234//protein complex;GO:0044451//nucleoplasm part	GO:0043169//cation binding	GO:0000956//nuclear-transcribed mRNA catabolic process;GO:0006406//mRNA export from nucleus
CH63R_00824	-0.374138	0.568906	0.852999	no	0.143364	0.932667	0.982584	no	-0.162495	0.873372	0.969409	no	-0.174625	0.517078	0.636265	no	39.13	60.5	57.79	56.93	53.9	10.63	22.34	0	22.55	22.68	11.46	15.44	45.32	16.84	37.82	71.15	0	18.18	38.74	25.21	21.75	50.67	25.26	0	--	Tho complex subunit 7 [Colletotrichum higginsianum IMI 349063]	-	-	-	-	-	-	GO:0006396//RNA processing
CH63R_00825	0.311453	0.909959	0.982367	no	-0.0277581	0.967613	1	no	0.126155	0.970214	1	no	-1.11507	0.205165	0.324557	no	26.23	8.05	0	24.47	18.07	0	37.45	40.58	18	23.77	56.05	14.38	37.99	0	35.22	0	79.9	0	24.05	22.01	30.38	0	35.29	0	--	Tubulin-specific chaperone Rbl2 [Colletotrichum higginsianum IMI 349063]	-	-	-	-	-	GO:0005515//protein binding	GO:0043623//cellular protein complex assembly
CH63R_00826	-13.2318	0.0628756	1	no	-0.761655	0.705411	1	no	1.68981	0.53402	1	no	14.1068	0.0927998	0.179014	no	8.74	20.12	0	0	0	0	0	20.29	13.5	7.92	12.01	0	0	0	8.8	28.39	0	0	0	0	0	0	52.93	0	--	FAD binding domain-containing protein [Colletotrichum higginsianum IMI 349063]	-	-	-	-	-	-	-
CH63R_00827	-0.249863	0.162676	0.483697	no	0.0152677	0.775268	0.922785	no	0.21304	0.548314	0.85637	no	-0.0329768	0.446067	0.57521	no	1056.52	746.35	1118.96	739.07	764.16	953.96	222.73	221.23	212.12	227.72	231.05	204.29	191.06	123.05	219.17	240.81	216.5	160.83	93.89	27.87	31.79	41.58	62.19	46.31	ARB_07867	WSC domain-containing protein [Colletotrichum higginsianum IMI 349063]	-	-	-	-	-	-	-
CH63R_00828	-12.8429	0.259604	1	no	0	1	1	no	0	1	1	no	0	1	1	no	9.9	12.14	0	0	0	0	0	0	0	0	0	0	0	0	0	0	0	0	0	0	0	0	0	0	--	hypothetical protein CH63R_00828 [Colletotrichum higginsianum IMI 349063]	-	-	-	-	-	-	-
CH63R_00829	0.565249	0.178457	0.509456	no	0.0511279	0.940333	0.985385	no	0.658999	0.366679	0.753167	no	0.00892435	0.202626	0.322111	no	26.12	12.7	20.62	33.09	19.01	35.85	21.1	13.72	37.53	15.18	37.9	21.88	8.56	18.56	25.8	33.6	34.22	15.74	33.59	37.7	30.24	29.25	43.75	29.16	fap1	NF-X1 type zinc finger [Colletotrichum higginsianum IMI 349063]	-	-	-	-	GO:0043231//intracellular membrane-bounded organelle;GO:0044444//cytoplasmic part	GO:0001071//nucleic acid binding transcription factor activity;GO:0046914//transition metal ion binding	GO:0010468//regulation of gene expression
CH63R_00830	0.163496	0.686772	0.905986	no	0.714807	0.326528	0.672158	no	0.858593	0.374903	0.758411	no	0.384917	0.986644	0.991239	no	39.22	85.32	43.88	72.33	54.03	62.27	30.54	49.64	3.67	64.6	26.12	46.9	36.14	62.34	7.18	69.47	65.17	56.95	44.13	43.97	59.88	57.73	43.17	92.33	bem46	Bem46 family protein [Colletotrichum higginsianum IMI 349063]	-	-	-	-	GO:0043231//intracellular membrane-bounded organelle	-	-
CH63R_00831	1.01484	0.0340586	0.183661	no	0.711542	0.172169	0.490261	no	1.44442	0.0559738	0.318333	no	1.03947	0.355997	0.488985	no	64.27	148.73	18.08	138.73	182.13	146.08	68.16	68.17	94.49	116.45	77.35	184.18	31.91	24.7	51.77	83.48	120.82	90.66	74.16	43.44	56.71	39.64	74.11	244.54	URA6	Uridylate kinase [Colletotrichum higginsianum IMI 349063]	Metabolism;Metabolism	Global and overview maps;Nucleotide metabolism	ko01100//Metabolic pathways;ko00240//Pyrimidine metabolism	K13800;K13800	GO:0043231//intracellular membrane-bounded organelle;GO:0044444//cytoplasmic part	GO:0016776//phosphotransferase activity, phosphate group as acceptor;GO:0019201//nucleotide kinase activity;GO:0032550//purine ribonucleoside binding	GO:0006220//pyrimidine nucleotide metabolic process;GO:0019856//pyrimidine nucleobase biosynthetic process
CH63R_00832	-0.357772	0.435731	0.769374	no	0.366885	0.443148	0.758602	no	1.22479	0.061602	0.335414	no	1.70639	0.00549564	0.0190378	yes	65.55	69.61	49.65	52.91	39.94	51.37	100.78	40.95	38.92	89.08	69.26	74.62	69.36	40.69	20.31	114.62	87.55	102.51	57.3	52.03	40.39	74.83	152.63	261.14	SPBC215.06c	LYAR-type C2HC zinc finger [Colletotrichum higginsianum IMI 349063]	-	-	-	-	-	-	-
CH63R_00833	-11.043	0.749741	1	no	0	1	1	no	0	1	1	no	0	1	1	no	6.33	0	0	0	0	0	0	0	0	0	0	0	0	0	0	0	0	0	0	0	0	0	0	0	PEX10	Pex2/Pex12 amino terminal region [Colletotrichum higginsianum IMI 349063]	Cellular Processes	Transport and catabolism	ko04146//Peroxisome	K13346	GO:0031231//intrinsic component of peroxisomal membrane;GO:1990351//transporter complex	GO:0046914//transition metal ion binding	GO:0006625//protein targeting to peroxisome;GO:0032446//protein modification by small protein conjugation
CH63R_00834	0.836706	0.0134452	0.0927376	no	-0.159101	0.877141	0.961816	no	0.63807	0.427077	0.791279	no	-0.733692	0.0056051	0.0193661	yes	37.34	71.53	37.51	109.8	70.32	81.31	56.56	42.43	26.66	38.66	36.28	37.59	22.07	57.39	12.28	32.16	75.2	35.41	55.37	44.87	56.77	41.12	30.75	22.55	QNS1	Carbon-nitrogen hydrolase [Colletotrichum higginsianum IMI 349063]	Metabolism;Metabolism	Global and overview maps;Metabolism of cofactors and vitamins	ko01100//Metabolic pathways;ko00760//Nicotinate and nicotinamide metabolism	K01950;K01950	GO:0043231//intracellular membrane-bounded organelle;GO:0044444//cytoplasmic part	GO:0005515//protein binding;GO:0016811//hydrolase activity, acting on carbon-nitrogen (but not peptide) bonds, in linear amides;GO:0032550//purine ribonucleoside binding	GO:0019359//nicotinamide nucleotide biosynthetic process
CH63R_00835	-3.18641	0.258739	1	no	-3.26058	0.180491	1	no	-2.1022	0.199819	0.598345	no	-15.6577	2.88673e-05	0.000215442	yes	10.45	2.75	0	0	0	1.45	4.26	6.93	12.29	0	0	2.45	25.94	20.08	12.03	4.85	0	8.67	50.13	39.83	65.12	0	0	0	LAE1	TAM domain methyltransferase [Colletotrichum higginsianum IMI 349063]	-	-	-	-	-	-	-
CH63R_00836	0	1	1	no	0	1	1	no	0	1	1	no	0	1	1	no	0	0	0	0	0	0	0	0	0	0	0	0	0	0	0	0	0	0	0	0	0	0	0	0	--	Methyltransferase domain-containing protein [Colletotrichum higginsianum IMI 349063]	-	-	-	-	-	-	-
CH63R_00837	-0.516407	0.663024	0.899737	no	-2.76805	0.315624	1	no	-1.0003	0.551115	0.858016	no	-2.79767	0.000981192	0.00455899	yes	7.92	32.05	3.9	8.86	21.81	0	0	0	19.55	2.87	0	0	18.34	29.81	0	10.28	0	13.79	60.26	62.95	55	25.63	0	0	laeA	TAM domain methyltransferase [Colletotrichum higginsianum IMI 349063]	-	-	-	-	-	GO:0003824//catalytic activity	GO:0008152//metabolic process
CH63R_00838	0	1	1	no	-4.02593	0.0556738	1	no	1.02727	0.775677	1	no	-11.6707	0.918957	1	no	0	0	0	0	0	0	72.59	0	11.63	0	5.17	0	0	15.2	0	0	30.98	0	0.82	5.69	3.27	0	0	0	--	Sphingoid long-chain base transporter RSB1 [Colletotrichum higginsianum IMI 349063]	-	-	-	-	GO:0031224//intrinsic component of membrane	-	-
CH63R_00839	-0.125555	0.926902	0.986296	no	-0.214267	0.885615	0.966423	no	0.165418	0.759411	0.936891	no	1.40976	0.166207	0.277398	no	59.1	40.56	167.65	70.07	59.33	115.63	303.13	957.52	2259.6	239.55	838.27	1956.58	127.63	231.7	488.14	139.86	278.24	532.33	43.93	81.17	227.74	124.32	420.4	392.75	--	Alanine racemase [Colletotrichum higginsianum IMI 349063]	-	-	-	-	-	-	-
CH63R_00840	1.25612	0.0264638	0.154375	no	0.50772	0.522315	0.806966	no	-0.379647	0.549824	0.85707	no	-0.0504192	0.288895	0.418932	no	5.59	8.82	23.58	25.69	20.9	44.15	34.19	0	31.22	17.36	33.63	42.01	46.24	25.77	38.59	28.52	37.94	18.55	32.24	34.96	27.43	30.16	25.78	35.44	Rrn3	RNA polymerase I specific transcription initiation factor RRN3 [Colletotrichum higginsianum IMI 349063]	-	-	-	-	GO:0043231//intracellular membrane-bounded organelle;GO:0043232//intracellular non-membrane-bounded organelle;GO:0044444//cytoplasmic part	GO:0000989//transcription factor activity, transcription factor binding;GO:0000990//transcription factor activity, core RNA polymerase binding;GO:0001167//RNA polymerase I transcription factor activity, sequence-specific DNA binding;GO:0008134//transcription factor binding;GO:0008135//translation factor activity, RNA binding	GO:0006355//regulation of transcription, DNA-templated;GO:0006361//transcription initiation from RNA polymerase I promoter;GO:0006412//translation
CH63R_00841	-0.0265526	0.985674	0.995322	no	2.1484	0.0113052	0.086354	no	0.788198	0.425488	0.790063	no	0.0522916	0.620395	0.7232	no	48.61	114.33	46.53	64.23	70.68	70.74	46.26	0	33.35	73.39	128.58	150.97	23.46	65.37	43.51	43.84	59.22	125.48	61.37	57.09	42.74	14.57	152.58	0	HAP3	Histone-like transcription factor and archaeal histone [Colletotrichum higginsianum IMI 349063]	-	-	-	-	GO:0090575//RNA polymerase II transcription factor complex	GO:0003677//DNA binding;GO:0046983//protein dimerization activity	GO:0010468//regulation of gene expression;GO:0043467//regulation of generation of precursor metabolites and energy
CH63R_00842	0.137695	0.771366	0.940192	no	-0.000272541	0.960069	0.990592	no	0.575898	0.652194	0.902479	no	-2.96304	0.00470372	0.0167007	yes	48.11	61.99	47.37	80.78	36.45	56.01	27.47	66.98	64.37	56.66	70.49	31.64	27.87	58.24	9.69	78.12	8.79	55.89	49.1	60.54	41.79	0	19.42	0	--	hypothetical protein CH63R_00842 [Colletotrichum higginsianum IMI 349063]	-	-	-	-	-	-	-
CH63R_00843	-0.442475	0.639076	0.887543	no	3.40085	0.177519	1	no	-4.11213	0.0210176	0.174946	no	0.963831	0.473409	0.598348	no	97.5	8.97	48	47.74	47.01	18.92	0	0	10.03	26.5	71.42	8.02	70.59	144.25	58.91	15.83	0	0	39.52	58.89	39.52	52.62	0	216.41	SPAC227.10	Prefoldin subunit [Colletotrichum higginsianum IMI 349063]	-	-	-	-	GO:0043234//protein complex	GO:0008092//cytoskeletal protein binding	GO:0043623//cellular protein complex assembly;GO:0044267//cellular protein metabolic process
CH63R_00844	-11.9742	0.720872	1	no	-13.3082	0.679695	1	no	0	1	1	no	2.27725	0.393673	0.525929	no	0	12.07	0	0	0	0	0	30.43	0	0	0	0	0	0	0	0	0	0	6.65	0	15.19	0	105.87	0	--	COX assembly mitochondrial protein 2-like protein [Colletotrichum chlorophyti]	-	-	-	-	-	-	-
CH63R_00845	0.702857	0.612051	0.875249	no	-0.387117	0.737285	1	no	2.15257	0.536383	1	no	1.70214	0.226432	0.348342	no	0	92.19	0	21.02	124.18	4.86	14.3	23.24	92.78	27.22	64.2	8.23	0	13.47	0	16.26	0	43.63	35.52	15.12	42.53	0	80.85	222.31	YJR085C	transmembrane protein 14C [Colletotrichum higginsianum IMI 349063]	-	-	-	-	GO:0031224//intrinsic component of membrane	-	-
CH63R_00846	-0.222602	0.779669	0.943135	no	-1.43512	0.420262	1	no	-0.538354	0.666825	0.908238	no	-0.982692	0.0681019	0.141105	no	96.09	47.16	63.07	17.92	75	83.9	36.58	0	26.37	17.41	5.87	0	46.38	34.46	38.7	52	11.71	18.6	84.38	56.42	68	34.57	0	71.09	dad1	Dolichyl-diphosphooligosaccharide--protein glycosyltransferase subunit OST2 [Colletotrichum higginsianum IMI 349063]	Metabolism;Genetic Information Processing;Metabolism;Metabolism	Global and overview maps;Folding, sorting and degradation;Glycan biosynthesis and metabolism;Glycan biosynthesis and metabolism	ko01100//Metabolic pathways;ko04141//Protein processing in endoplasmic reticulum;ko00510//N-Glycan biosynthesis;ko00513//Various types of N-glycan biosynthesis	K12668;K12668;K12668;K12668	GO:0031090//organelle membrane;GO:0031224//intrinsic component of membrane;GO:0043231//intracellular membrane-bounded organelle;GO:0044444//cytoplasmic part	GO:0003824//catalytic activity	GO:0006486//protein glycosylation
CH63R_00847	0.367958	0.533958	0.833519	no	-0.662722	0.555307	0.825593	no	-1.15929	0.422273	0.78834	no	-0.129179	0.384844	0.517678	no	43.06	32.8	18.28	35.32	42.95	43.22	55.11	6.89	12.23	10.76	19.04	17.09	21.5	3.99	29.9	9.64	10.85	4.31	33.53	27.65	25.22	32.05	35.96	10.99	Gorasp2	GRASP55/65 family protein [Colletotrichum higginsianum IMI 349063]	-	-	-	-	GO:0043231//intracellular membrane-bounded organelle;GO:0044444//cytoplasmic part	-	GO:0006810//transport;GO:0051649//establishment of localization in cell
CH63R_00848	0.107261	0.810252	0.953043	no	-2.80527	0.0979223	1	no	0.182163	0.935437	0.985207	no	0.325609	0.836276	0.889002	no	19.6	12.02	42.88	36.56	12	31.69	0	60.63	22.41	7.89	3.99	0	31.53	11.71	17.54	21.21	47.75	0	35.62	32.88	28.58	35.25	70.3	16.11	tgs1	RNA cap guanine-N2 methyltransferase [Colletotrichum higginsianum IMI 349063]	Genetic Information Processing	Translation	ko03013//RNA transport	K14292	GO:0005816//spindle pole body;GO:0043231//intracellular membrane-bounded organelle;GO:0044444//cytoplasmic part	GO:0008173//RNA methyltransferase activity	GO:0000280//nuclear division;GO:0001510//RNA methylation;GO:0006275//regulation of DNA replication;GO:0007000//nucleolus organization;GO:0036260//RNA capping
CH63R_00849	-0.0493931	0.979377	0.994927	no	0.173024	0.622523	0.861101	no	-0.0581113	0.939258	0.986113	no	0.338935	0.986355	0.991152	no	20.48	21	29.53	23.74	22.17	22.71	12.53	19.01	14.45	16.43	17.14	18.28	11.86	8.66	27.1	14.25	8.55	22.94	17.87	19	16.26	31.58	11.81	23.81	dop1	Cellular morphogenesis regulator [Colletotrichum higginsianum IMI 349063]	-	-	-	-	GO:0031984//organelle subcompartment;GO:0043231//intracellular membrane-bounded organelle	-	GO:0006996//organelle organization;GO:0016192//vesicle-mediated transport;GO:0032989//cellular component morphogenesis
CH63R_00850	-0.632295	0.396228	0.742747	no	2.18591	0.0407756	0.201308	no	0.934021	0.381314	0.764089	no	1.66211	0.00390357	0.0143043	yes	22.04	27.04	4.52	15.41	7.59	11.58	10.49	0	5.67	39.93	18.5	15.1	7.98	14.82	11.09	11.93	23.49	29.33	19.4	15.71	14.89	54.5	22.23	81.51	MON1	Vacuolar fusion protein MON1 [Colletotrichum higginsianum IMI 349063]	Cellular Processes	Transport and catabolism	ko04138//Autophagy - yeast	K20195	GO:0005770//late endosome	-	GO:0006605//protein targeting;GO:0022406//membrane docking;GO:0044248//cellular catabolic process
CH63R_00851	0.970093	0.639802	1	no	11.5427	0.586258	1	no	0.874828	0.549847	0.85707	no	1.08363	0.562746	0.676348	no	4.08	2.5	0	7.61	0	5.28	0	0	0	0	0	8.95	0	3.66	21.91	13.25	9.94	23.7	0.79	4.79	2.63	7.34	0	10.06	--	hypothetical protein CH63R_00851 [Colletotrichum higginsianum IMI 349063]	-	-	-	-	-	-	-
CH63R_00852	-1.26303	0.601046	1	no	-0.743139	0.704251	1	no	-0.741642	0.615342	0.891137	no	2.06718	0.0313138	0.077425	no	1.06	1.94	0	0.74	0	0.51	6.03	4.9	0	3.82	0.97	1.74	7.64	5.68	2.13	0	7.71	1.53	2.14	3.72	1.43	5.7	17.04	7.81	--	hypothetical protein CH63R_00852 [Colletotrichum higginsianum IMI 349063]	-	-	-	-	-	-	-
CH63R_00853	-0.418888	0.00602248	0.0494031	yes	-1.41132	1.87701e-05	0.000507387	yes	-1.53184	8.45377e-08	1.02521e-05	yes	-1.46381	1.26825e-34	3.81853e-32	yes	888.39	785.58	774.49	622.99	568.39	640.07	547.08	424.39	407.85	201.21	215.33	102.04	668.43	647.2	504.28	251.01	194.99	183.39	983.05	1058.72	1070.02	399.52	333.93	394.68	ARB_02626	Protein disulfide-isomerase [Colletotrichum higginsianum IMI 349063]	Genetic Information Processing	Folding, sorting and degradation	ko04141//Protein processing in endoplasmic reticulum	K09580	GO:0043231//intracellular membrane-bounded organelle	GO:0003824//catalytic activity;GO:0032553//ribonucleotide binding	GO:0019725//cellular homeostasis;GO:0044267//cellular protein metabolic process;GO:0044710//single-organism metabolic process
CH63R_00854	9.85071	0.888402	1	no	0	1	1	no	0	1	1	no	-10.7621	0.773779	1	no	0	0	0	0	0	2.77	0	0	0	0	0	0	0	0	0	0	0	0	1.24	2.87	1.1	0	0	0	--	hypothetical protein CH63R_00854 [Colletotrichum higginsianum IMI 349063]	-	-	-	-	-	-	-
CH63R_00855	-0.413374	0.520892	0.827136	no	1.60069	0.0576554	0.253821	no	2.03644	0.0377261	0.252378	no	1.02951	0.245436	0.371236	no	68.86	52.45	2.92	21.59	35.98	35.71	13.56	11.02	9.78	47.33	21.74	35.14	24.07	0	19.13	23.13	95.47	58.62	19.76	21.51	28.42	38.44	86.25	17.57	APN1	Apurinic endonuclease [Colletotrichum higginsianum IMI 349063]	Genetic Information Processing	Replication and repair	ko03410//Base excision repair	K10771	GO:0043231//intracellular membrane-bounded organelle	GO:0003676//nucleic acid binding;GO:0004520//endodeoxyribonuclease activity;GO:0008296//3'-5'-exodeoxyribonuclease activity;GO:0046914//transition metal ion binding;GO:0070259//tyrosyl-DNA phosphodiesterase activity	GO:0006281//DNA repair;GO:0006308//DNA catabolic process
CH63R_00856	-1.68376	2.36583e-06	5.34621e-05	yes	-0.682837	0.145112	0.444898	no	-0.42929	0.347411	0.73958	no	0.29581	0.66213	0.757028	no	133.42	138.64	105.94	52.69	32.61	32.36	73.73	119.83	159.46	76.03	74.88	69	115.29	95.51	190.68	69.88	137.65	90.62	41.89	35.74	44.44	17.42	60.79	71.64	DGAT2A	Diacylglycerol acyltransferase [Colletotrichum higginsianum IMI 349063]	-	-	-	-	GO:0031224//intrinsic component of membrane;GO:0043231//intracellular membrane-bounded organelle;GO:0043232//intracellular non-membrane-bounded organelle	GO:0016746//transferase activity, transferring acyl groups	GO:0006641//triglyceride metabolic process;GO:0006665//sphingolipid metabolic process;GO:0051235//maintenance of location
CH63R_00857	0.111558	0.715101	0.917966	no	-1.0672	0.207033	0.543381	no	-1.56517	0.0394211	0.257571	no	-2.69449	6.29645e-05	0.000427251	yes	35.52	23.24	42.74	40.86	35.88	32.92	31.55	18.31	29.24	5.72	8.67	23.36	36.57	42.46	47.68	7.69	25.96	9.17	47.98	48.46	41.44	21.3	0	0	KEL3	kelch domain-containing protein [Colletotrichum higginsianum IMI 349063]	-	-	-	-	-	-	-
CH63R_00858	0.177942	0.788746	0.945696	no	3.91222	0.0262482	1	no	1.57705	0.127457	0.485676	no	1.09236	0.292039	0.422097	no	5.99	2.2	14.74	10.05	6.6	9.29	3.42	0	0	19.53	4.39	27.57	0	16.11	24.12	38.89	39.4	41.74	6.24	11.45	8.78	19.39	19.33	17.72	SPAC521.02	WLM domain-containing protein [Colletotrichum higginsianum IMI 349063]	-	-	-	-	GO:0012505//endomembrane system	-	GO:0009411//response to UV;GO:0018205//peptidyl-lysine modification;GO:0033554//cellular response to stress
CH63R_00859	-0.186191	0.882478	0.974209	no	-15.3258	0.00532508	1	no	-0.336713	0.87273	1	no	-0.101514	0.85243	0.899963	no	19.44	23.86	23.93	36.27	13.39	9.43	64.76	45.11	13.34	0	0	0	18.77	0	26.1	0	35.53	0	13.6	11.42	12.51	34.98	0	0	--	hypothetical protein CH63R_00859 [Colletotrichum higginsianum IMI 349063]	-	-	-	-	-	-	-
CH63R_00860	-1.531	0.0727093	0.306325	no	-0.453726	0.733534	1	no	-1.06746	0.362858	0.750271	no	-2.3118	0.0895492	0.174431	no	43.21	13.26	48.75	7.56	14.88	13.97	5.14	8.35	25.94	19.57	3.3	5.92	57.35	33.9	7.25	23.38	13.16	10.46	23.97	11.78	12.51	9.72	0	0	--	HIT zinc finger [Colletotrichum higginsianum IMI 349063]	-	-	-	-	-	-	-
CH63R_00861	0.196155	0.901641	0.97975	no	13.833	0.483829	1	no	-13.4448	0.627448	1	no	-14.8633	0.0750829	0.152305	no	28.99	8.9	11.89	20.28	13.31	23.44	0	0	0	43.78	0	0	13.99	0	19.46	0	0	0	19.59	19.46	50.37	0	0	0	--	hypothetical protein CH63R_00861 [Colletotrichum higginsianum IMI 349063]	-	-	-	-	-	-	-
CH63R_00862	0.0292475	0.857475	0.967808	no	0.723758	0.355429	0.695021	no	0.758619	0.416117	0.784734	no	-1.095	0.00289996	0.0111951	yes	32.11	28.71	30.49	35.94	26.54	30.7	7.86	12.77	0	16.62	8.4	9.05	14.61	9.87	3.69	8.94	13.41	25.31	20.52	20.32	24.44	2.48	11.11	16.97	bub1	Checkpoint protein kinase [Colletotrichum higginsianum IMI 349063]	Cellular Processes;Cellular Processes	Cell growth and death;Cell growth and death	ko04111//Cell cycle - yeast;ko04113//Meiosis - yeast	K02178;K02178	GO:0043229//intracellular organelle	GO:0004674//protein serine/threonine kinase activity;GO:0032550//purine ribonucleoside binding	GO:0000280//nuclear division;GO:0000819//sister chromatid segregation;GO:0006468//protein phosphorylation;GO:0034613//cellular protein localization;GO:0044710//single-organism metabolic process;GO:0050794//regulation of cellular process;GO:0060255//regulation of macromolecule metabolic process;GO:0071173//spindle assembly checkpoint
CH63R_00863	0	1	1	no	0	1	1	no	0	1	1	no	0	1	1	no	0	0	0	0	0	0	0	0	0	0	0	0	0	0	0	0	0	0	0	0	0	0	0	0	--	hypothetical protein CH63R_00863 [Colletotrichum higginsianum IMI 349063]	-	-	-	-	-	-	-
CH63R_00864	0	1	1	no	0	1	1	no	0	1	1	no	0	1	1	no	0	0	0	0	0	0	0	0	0	0	0	0	0	0	0	0	0	0	0	0	0	0	0	0	--	hypothetical protein CH63R_00864 [Colletotrichum higginsianum IMI 349063]	-	-	-	-	-	-	-
CH63R_00865	0.765441	0.540532	0.837138	no	-11.4649	0.497008	1	no	0.75134	0.822138	1	no	-2.22351	0.0393177	0.0923814	no	9.62	5.06	3.38	13.45	13.25	4	0	0	8.48	0	0	0	0	7.39	0	4.46	0	7.98	12.13	17.29	18.03	0	0	10.16	alp1	Alkaline proteinase [Colletotrichum higginsianum IMI 349063]	-	-	-	-	-	GO:0008233//peptidase activity	-
CH63R_00866	-0.515174	0.822906	1	no	0.240782	0.911725	1	no	0.907862	0.732685	1	no	-11.14	0.817708	1	no	3.43	0	0	2.4	0	0	9.8	0	0	3.11	0	8.47	4.97	0	6.91	22.29	0	0	1.99	3.46	1.32	0	0	0	--	Phosphotransferase [Colletotrichum higginsianum IMI 349063]	-	-	-	-	-	GO:0016772//transferase activity, transferring phosphorus-containing groups	GO:0009636//response to toxic substance
CH63R_00867	0	1	1	no	0	1	1	no	0	1	1	no	0	1	1	no	0	0	0	0	0	0	0	0	0	0	0	0	0	0	0	0	0	0	0	0	0	0	0	0	TYK2	Serine threonine protein kinase [Colletotrichum higginsianum IMI 349063]	-	-	-	-	-	-	-
CH63R_00868	0	1	1	no	0	1	1	no	0	1	1	no	0	1	1	no	0	0	0	0	0	0	0	0	0	0	0	0	0	0	0	0	0	0	0	0	0	0	0	0	--	Acetyltransferase [Colletotrichum higginsianum IMI 349063]	-	-	-	-	-	-	-
CH63R_00869	1.06428	0.0308911	0.171864	no	-0.381612	0.630428	0.863325	no	0.874797	0.24722	0.654202	no	2.69666	2.62074e-05	0.000198829	yes	23.48	31.69	42.38	41.6	81.92	80.47	67.03	14.53	41.88	34.03	40.13	20.59	49.86	29.47	56.73	40.66	131.57	77.27	7.7	8.67	14.5	42.23	88.43	69.47	--	GEgh16 protein [Colletotrichum higginsianum IMI 349063]	-	-	-	-	-	-	-
CH63R_00870	-1.1036	0.0236762	0.142403	no	-1.19481	0.0303699	0.165589	no	-0.697125	0.196198	0.595308	no	-0.218818	0.498094	0.620146	no	64.81	81.34	68.89	30.91	40.58	28.58	113.55	68.35	127.34	45.37	48.55	41.17	153.57	170.37	148.32	143.49	32.3	115.5	105.11	154.21	151.82	198.72	154.56	0	ACAD11	phosphotransferase enzyme family protein [Colletotrichum higginsianum IMI 349063]	-	-	-	-	-	GO:0016740//transferase activity	GO:0006464//cellular protein modification process
CH63R_00871	-0.181789	0.805056	0.951767	no	-0.0355031	0.997161	0.998798	no	-0.224694	0.606659	0.885222	no	1.17957	0.0256296	0.0664088	no	89.09	46.85	102.93	38.16	70.13	102.3	171.3	101.25	172.15	141.65	109.88	182.36	168.49	171.17	146.46	88.56	206.01	121.44	93.16	99.75	77.9	255.1	264.15	94.16	HAP2	CCAAT-binding transcription factor subunit B [Colletotrichum higginsianum IMI 349063]	-	-	-	-	-	GO:0001071//nucleic acid binding transcription factor activity	GO:0006351//transcription, DNA-templated;GO:0010468//regulation of gene expression;GO:0043467//regulation of generation of precursor metabolites and energy
CH63R_00872	0	1	1	no	0	1	1	no	0	1	1	no	-9.41645	0.474791	1	no	0	0	0	0	0	0	0	0	0	0	0	0	0	0	0	0	0	0	0	2.05	0	0	0	0	--	hypothetical protein CH63R_00872 [Colletotrichum higginsianum IMI 349063]	-	-	-	-	-	-	-
CH63R_00873	-0.922904	0.800691	1	no	0	1	1	no	0	1	1	no	-8.09452	0.639893	1	no	0	4.19	0	0	0	2.21	0	0	0	0	0	0	0	0	0	0	0	0	0.82	0	0	0	0	0	--	Flavin-containing superfamily Amine oxidase [Colletotrichum higginsianum IMI 349063]	-	-	-	-	-	-	-
CH63R_00874	0	1	1	no	0	1	1	no	0	1	1	no	0	1	1	no	0	0	0	0	0	0	0	0	0	0	0	0	0	0	0	0	0	0	0	0	0	0	0	0	--	hypothetical protein CH63R_00874 [Colletotrichum higginsianum IMI 349063]	-	-	-	-	-	-	-
CH63R_00875	0	1	1	no	0	1	1	no	0	1	1	no	-8.32193	0.566826	1	no	0	0	0	0	0	0	0	0	0	0	0	0	0	0	0	0	0	0	0.26	0	0.7	0	0	0	cctP	Tat pathway signal sequence [Colletotrichum higginsianum IMI 349063]	-	-	-	-	-	-	-
CH63R_00876	0	1	1	no	0	1	1	no	0	1	1	no	0	1	1	no	0	0	0	0	0	0	0	0	0	0	0	0	0	0	0	0	0	0	0	0	0	0	0	0	--	Major facilitator superfamily transporter [Colletotrichum higginsianum IMI 349063]	-	-	-	-	-	-	-
CH63R_00877	0.0988534	0.870343	0.971622	no	-10.8297	0.548808	1	no	-0.924883	0.741519	0.933185	no	-2.21252	4.17427e-06	3.82508e-05	yes	8.89	0	13.67	4.66	7.65	11.85	3.17	0	2.29	0	0	0	38.6	29.88	0	36.07	0	0	97.26	139.76	102.9	47.95	8.96	16.43	--	Amino acid transporter [Colletotrichum higginsianum IMI 349063]	-	-	-	-	GO:0031224//intrinsic component of membrane	-	-
CH63R_00878	0	1	1	no	0	1	1	no	0	1	1	no	-6.82443	0.498035	1	no	0	0	0	0	0	0	0	0	0	0	0	0	0	0	0	0	0	0	0.34	0	0	0	0	0	--	Duf895 domain membrane protein [Colletotrichum higginsianum IMI 349063]	-	-	-	-	-	-	GO:0044763//single-organism cellular process
CH63R_00879	-8.80305	0.749741	1	no	-2.64362	0.383315	1	no	0	1	1	no	-10.4339	0.971697	1	no	1.34	0	0	0	0	0	15.31	0	0	0	2.45	0	0	0	0	0	0	0	2.13	2.02	0	0	0	0	orsC	Tyrosinase central domain protein [Colletotrichum higginsianum IMI 349063]	Metabolism;Metabolism;Metabolism	Global and overview maps;Global and overview maps;Amino acid metabolism	ko01100//Metabolic pathways;ko01110//Biosynthesis of secondary metabolites;ko00350//Tyrosine metabolism	K00505;K00505;K00505	-	GO:0003824//catalytic activity;GO:0043169//cation binding	GO:0044710//single-organism metabolic process
CH63R_00880	0.646793	0.614733	0.876699	no	-0.414494	0.668937	0.882405	no	-0.363835	0.767072	0.93914	no	2.48418	0.00684796	0.0228555	yes	12.62	2.58	3.45	9.81	5.79	13.6	48.03	0	40.39	7.62	33.37	25.35	4.06	26.39	28.23	36.41	5.12	4.07	2.23	4.94	6.49	22.69	22.63	31.11	lact-2	beta-lactamase [Colletotrichum higginsianum IMI 349063]	-	-	-	-	-	-	-
CH63R_00881	0	1	1	no	0	1	1	no	0	1	1	no	0	1	1	no	0	0	0	0	0	0	0	0	0	0	0	0	0	0	0	0	0	0	0	0	0	0	0	0	--	hypothetical protein CH63R_00881 [Colletotrichum higginsianum IMI 349063]	-	-	-	-	-	-	-
CH63R_00882	-0.383435	0.248123	0.601055	no	-0.21471	0.730413	0.904416	no	0.65171	0.103822	0.445319	no	1.28987	0.000133323	0.000825473	yes	72.59	99.91	68.47	55.05	57.94	71.74	118.16	100.75	67.03	90.96	58.39	97.05	102.17	91.25	71.05	136.59	158.71	120.19	52.64	59.42	54.21	142.79	93.09	170.66	LAC2	Multicopper oxidase [Colletotrichum higginsianum IMI 349063]	-	-	-	-	-	-	-
CH63R_00883	0	1	1	no	-1.72535	0.174616	0.494843	no	0.221189	0.769644	0.93914	no	3.78305	6.05066e-05	0.000413501	yes	0	0	0	0	0	0	23.36	12.66	5.61	0	2.5	10.09	41.46	14.67	32.95	48.71	27.41	27.72	0.99	4.8	1.05	51.51	27.52	15.13	SBT1.7	PA domain-containing protein [Colletotrichum higginsianum IMI 349063]	-	-	-	-	-	GO:0070011//peptidase activity, acting on L-amino acid peptides	GO:0043170//macromolecule metabolic process;GO:0044238//primary metabolic process
CH63R_00884	0.8054	0.690737	0.907501	no	10.3663	0.782509	1	no	-11.1314	0.672437	1	no	-11.7786	0.281849	1	no	8.44	0	0	6.75	3.32	4.68	0	0	0	0	0	3.96	3.49	3.24	0	0	0	0	3.32	3.03	4.19	0	0	0	--	hypothetical protein CH63R_00884 [Colletotrichum higginsianum IMI 349063]	-	-	-	-	-	-	-
CH63R_00885	-1.55639	0.732786	1	no	-11.8284	0.388384	1	no	0.972448	0.717511	1	no	-5.79999	1.72713e-06	1.72844e-05	yes	1.41	2.59	0	0	0	1.36	8.02	0	2.89	0	0	0	4.07	7.56	0	22.82	0	0	118.39	154.2	149.73	7.58	0	0	orsC	LOW QUALITY PROTEIN: FAD binding domain containing protein [Colletotrichum higginsianum IMI 349063]	Metabolism;Metabolism;Metabolism	Global and overview maps;Global and overview maps;Amino acid metabolism	ko01100//Metabolic pathways;ko01110//Biosynthesis of secondary metabolites;ko00350//Tyrosine metabolism	K00505;K00505;K00505	-	GO:0003824//catalytic activity;GO:0043169//cation binding	GO:0044710//single-organism metabolic process
CH63R_00886	-9.89178	0.651177	1	no	0	1	1	no	2.48804	0.450137	1	no	-3.30434	0.000130572	0.00081126	yes	2.85	0	0	0	0	0	0	0	0	0	0	0	4.13	0	0	23.17	0	0	70.03	90.51	67.76	23.11	0	0	--	Integral membrane protein [Colletotrichum higginsianum IMI 349063]	-	-	-	-	-	-	-
CH63R_00887	0.675029	0.438298	0.771637	no	0	1	1	no	-12.8494	0.404224	1	no	-12.8559	0.160465	0.270384	no	7.32	3.37	22.53	17.92	22.69	12.43	0	0	0	0	0	0	0	14.77	7.37	0	0	0	4.77	8.29	9.18	0	0	0	--	TPR domain-containing protein [Colletotrichum higginsianum IMI 349063]	-	-	-	-	-	-	-
CH63R_00888	0.0153948	0.954731	0.990806	no	-1.30593	0.436177	0.755024	no	-2.158	0.488175	1	no	-11.7099	0.55568	1	no	9.99	3.06	0	6.99	4.59	1.61	4.75	61.79	3.43	0	9.14	19.16	24.1	0	0	5.4	0	0	4.58	4.19	1.28	0	0	0	C11orf54	Ester hydrolase c11orf54-like protein [Colletotrichum higginsianum IMI 349063]	-	-	-	-	-	-	-
CH63R_00889	-1.10366	0.197936	0.540667	no	-1.27103	0.0794925	0.311996	no	-1.3112	0.123483	0.479481	no	-0.276017	0.285424	0.414983	no	16.03	12.07	8.97	2.04	6.02	9.19	33.29	23.67	27	14.52	10.68	9.59	40.1	33.32	26.41	4.73	7.99	27.51	19.94	21.64	27.85	0	41.17	16.17	--	Quinate utilization pathway activator [Colletotrichum higginsianum IMI 349063]	Metabolism;Metabolism;Metabolism;Metabolism	Global and overview maps;Global and overview maps;Carbohydrate metabolism;Metabolism of other amino acids	ko01100//Metabolic pathways;ko01110//Biosynthesis of secondary metabolites;ko00500//Starch and sucrose metabolism;ko00460//Cyanoamino acid metabolism	K05349;K05349;K05349;K05349	-	-	-
CH63R_00890	-0.660892	0.427548	0.764589	no	-0.845118	0.517832	0.805389	no	-0.88163	0.445508	0.802068	no	-2.35487	3.18658e-05	0.000235485	yes	10.67	12.7	6.18	3.51	6.05	9.13	10.75	5.82	6.46	2.27	2.3	8.25	19.99	13.5	2.53	8.15	2.29	9.11	51.22	70.74	81.38	30.47	0	9.28	bglI	Beta-glucosidase [Colletotrichum higginsianum IMI 349063]	Metabolism;Metabolism;Metabolism;Metabolism	Global and overview maps;Global and overview maps;Carbohydrate metabolism;Metabolism of other amino acids	ko01100//Metabolic pathways;ko01110//Biosynthesis of secondary metabolites;ko00500//Starch and sucrose metabolism;ko00460//Cyanoamino acid metabolism	K05349;K05349;K05349;K05349	-	GO:0015926//glucosidase activity	GO:0030243//cellulose metabolic process
CH63R_00891	-1.75174	0.0699794	0.299393	no	-0.369821	0.884607	1	no	-0.69016	0.553865	0.859172	no	-15.72	3.39529e-06	3.17758e-05	yes	11.65	11.7	33.9	1.48	7.3	8.22	18.15	0	4.36	0	0	17.42	46.02	25.65	0	34.4	3.87	6.15	39.72	57.59	64.62	0	0	0	LAC12	Sugar transporter [Colletotrichum higginsianum IMI 349063]	-	-	-	-	GO:0031224//intrinsic component of membrane	GO:0005215//transporter activity	GO:0044763//single-organism cellular process;GO:0044765//single-organism transport
CH63R_00892	-1.70021	0.0845148	0.336323	no	-1.95944	0.00394979	0.0389249	yes	-0.406761	0.42979	0.792798	no	1.38847	0.0359446	0.0861656	no	41.81	54.32	12.11	3.44	20.33	9.54	98.3	159.78	151.87	35.65	49.54	20.22	249.28	178.61	148.58	95.83	224.73	114.28	42.72	32.18	54.11	106.17	158.8	72.78	--	hypothetical protein CH63R_00892 [Colletotrichum higginsianum IMI 349063]	-	-	-	-	-	-	-
CH63R_00893	-0.844188	0.372468	0.722557	no	1.62221	0.151378	0.456454	no	-0.232661	0.829855	0.9592	no	-0.808138	0.311678	0.442545	no	8.47	8.39	9.62	2.73	10.76	1.26	5.58	3.02	1.34	12.98	4.77	12.85	9.43	3.5	15.74	6.34	14.28	3.78	4.15	2.29	2.77	0	5.26	0	SPBC146.06c	Coiled-coil domain-containing protein mtmr15 [Colletotrichum higginsianum IMI 349063]	-	-	-	-	-	GO:0016787//hydrolase activity	-
CH63R_00894	-2.22971	0.391959	1	no	-1.09986	0.687362	1	no	0	1	1	no	2.47403	0.109836	0.203777	no	16.32	0	10.04	0	5.62	0	23.3	0	8.4	14.79	0	0	0	0	0	0	0	0	3.54	2.05	6.3	66.06	0	0	sdc1	Dpy-30 domain-containing protein [Colletotrichum higginsianum IMI 349063]	-	-	-	-	-	-	-
[truncated: 15,135 more rows]
