# Supplementary material for: Dual Transcriptome Analysis Reveals That ChATG8 Is Required for Fungal Development, Melanization and Pathogenicity during the Interaction between Colletotrichum higginsianum and Arabidopsis thaliana
Source: Int J Mol Sci. 2023 Feb 22;24(5):4376. doi: 10.3390/ijms24054376 (PMC10002072; doi:10.3390/ijms24054376)
Supplement: Supplementary file 1 [file ijms-24-04376-s001.zip › Supplementary file/Supplementary data S2 List of DEGs in A. thaliana (ChWT and Chatg8Δ).xlsx]

## Sheet: List of DEGs in A. thaliana
id	log2(FC_A8/WT8)	Pvalue(A8/WT8)	FDR(A8/WT8)	significant(A8/WT8)	log2(FC_A22/WT22)	Pvalue(A22/WT22)	FDR(A22/WT22)	significant(A22/WT22)	log2(FC_A40/WT40)	Pvalue(A40/WT40)	FDR(A40/WT40)	significant(A40/WT40)	log2(FC_A60/WT60)	Pvalue(A60/WT60)	FDR(A60/WT60)	significant(A60/WT60)	WT8_1_fpkm	WT8_2_fpkm	WT8_3_fpkm	A8_1_fpkm	A8_2_fpkm	A8_3_fpkm	WT22_1_fpkm	WT22_2_fpkm	WT22_3_fpkm	A22_1_fpkm	A22_2_fpkm	A22_3_fpkm	WT40_1_fpkm	WT40_2_fpkm	WT40_3_fpkm	A40_1_fpkm	A40_2_fpkm	A40_3_fpkm	WT60_1_fpkm	WT60_2_fpkm	WT60_3_fpkm	A60_1_fpkm	A60_2_fpkm	A60_3_fpkm	Symbol	Description	KEGG_A_class	KEGG_B_class	Pathway	K_ID	GO Component	GO Function	GO Process
AT1G01010	-0.336702	0.053351	0.511867	no	-0.605787	3.43531e-07	1.13167e-05	yes	-0.484954	0.000424498	0.00378524	yes	-1.98105	1.93777e-13	1.63313e-12	yes	4.5	5.43	6.02	3.99	4.23	4.41	9.8	9.68	9.13	6.16	6.2	6.44	12.05	12.83	11.69	8.32	10.19	7.62	32.77	16.37	18.17	5.87	5.89	5.29	NAC001	NAC domain containing protein 1	-	-	-	-	GO:0005634//nucleus	GO:0003700//transcription factor activity, sequence-specific DNA binding	GO:0006888//ER to Golgi vesicle-mediated transport;GO:0007275//multicellular organism development;GO:0043090//amino acid import
AT1G01020	-0.115477	0.453976	0.999808	no	-0.140384	0.440986	0.738678	no	-0.0078934	0.534769	0.744911	no	-0.0635446	0.0540855	0.0923501	no	8.45	6.49	7.68	5.87	7.66	7.35	6.02	6.65	5.88	5.6	6.61	4.62	6.7	6.7	6.76	6.74	6.15	7.16	5.43	6.33	7.27	6.5	5.73	5.98	ARV1	Arv1-like protein	-	-	-	-	GO:0005739//mitochondrion;GO:0005739//mitochondrion;GO:0005783//endoplasmic reticulum;GO:0016020//membrane	GO:0003674//molecular_function	GO:0006665//sphingolipid metabolic process;GO:0006665//sphingolipid metabolic process;GO:0016125//sterol metabolic process;GO:0016125//sterol metabolic process
AT1G01030	-0.537657	0.25754	0.927708	no	-0.0563074	0.832075	0.942291	no	0.324129	0.45941	0.684669	no	-1.12315	0.00132625	0.00320563	yes	0.31	0.66	0.38	0.37	0.23	0.33	0.76	0.74	0.59	0.6	0.57	0.84	0.38	0.49	0.44	0.44	0.45	0.75	0.82	0.66	0.72	0.47	0.26	0.28	NGA3	AP2/B3-like transcriptional factor family protein	-	-	-	-	GO:0005634//nucleus	GO:0003700//transcription factor activity, sequence-specific DNA binding	GO:0006355//regulation of transcription, DNA-templated;GO:0006355//regulation of transcription, DNA-templated;GO:0006355//regulation of transcription, DNA-templated;GO:0009908//flower development;GO:0048366//leaf development
AT1G01040	0.198621	0.251423	0.92353	no	0.0530283	0.502577	0.780476	no	0.0880035	0.446595	0.672737	no	0.876666	6.245e-07	2.50086e-06	yes	14.08	10.99	13.48	15.73	12.55	15.96	17.41	18.78	16.16	17.67	18.58	18.06	15.2	15.47	17.98	15.12	19.01	17.58	7.59	10	9.26	16.2	18.09	15.01	DCL1	dicer-like 1	-	-	-	-	GO:0005634//nucleus;GO:0005634//nucleus;GO:0005634//nucleus;GO:0005634//nucleus;GO:0010445//nuclear dicing body;GO:0010445//nuclear dicing body	GO:0003725//double-stranded RNA binding;GO:0004525//ribonuclease III activity;GO:0005515//protein binding;GO:0005515//protein binding;GO:0005515//protein binding;GO:0005515//protein binding;GO:0005515//protein binding;GO:0008026//ATP-dependent helicase activity	GO:0000226//microtubule cytoskeleton organization;GO:0000226//microtubule cytoskeleton organization;GO:0000278//mitotic cell cycle;GO:0000911//cytokinesis by cell plate formation;GO:0006306//DNA methylation;GO:0006306//DNA methylation;GO:0006306//DNA methylation;GO:0006342//chromatin silencing;GO:0006342//chromatin silencing;GO:0006342//chromatin silencing;GO:0006396//RNA processing;GO:0006396//R…
AT1G01050	0.230551	0.0523954	0.507176	no	0.0343316	0.722229	0.894908	no	0.295631	0.000761095	0.0061842	yes	0.984502	9.02624e-06	3.09685e-05	yes	50.22	51.37	48.8	58.7	58.64	59.11	77.82	77.21	75.43	77.83	80.74	77.44	79.56	81.7	73.81	96.67	98.49	93.37	26.7	39.8	35.98	65.9	61.24	75.63	PPa1	pyrophosphorylase 1	Metabolism	Energy metabolism	ko00190//Oxidative phosphorylation	K01507	GO:0005634//nucleus;GO:0005737//cytoplasm;GO:0005737//cytoplasm;GO:0005829//cytosol;GO:0016020//membrane	GO:0004427//inorganic diphosphatase activity	GO:0000394//RNA splicing, via endonucleolytic cleavage and ligation;GO:0000394//RNA splicing, via endonucleolytic cleavage and ligation;GO:0008152//metabolic process;GO:0009086//methionine biosynthetic process;GO:0009086//methionine biosynthetic process;GO:0019915//lipid storage
AT1G01060	-0.114936	0.641733	0.999808	no	0.401523	1.04839e-06	3.05533e-05	yes	0.704113	9.32273e-06	0.000153333	yes	0.346421	0.809231	0.863293	no	0.7	0.84	0.68	0.78	0.61	0.66	125.63	130.55	112.78	167.78	164.27	155.31	5.36	6.03	7.62	10.87	9.62	10.48	1.89	2.22	1.38	2.51	1.75	2.72	LHY	Homeodomain-like superfamily protein	Organismal Systems	Environmental adaptation	ko04712//Circadian rhythm - plant	K12133	GO:0005634//nucleus;GO:0005634//nucleus;GO:0005634//nucleus;GO:0005634//nucleus;GO:0005634//nucleus	GO:0003677//DNA binding;GO:0003700//transcription factor activity, sequence-specific DNA binding;GO:0003700//transcription factor activity, sequence-specific DNA binding;GO:0003700//transcription factor activity, sequence-specific DNA binding;GO:0044212//transcription regulatory region DNA binding;GO:0044212//transcription regulatory region DNA binding	GO:0006355//regulation of transcription, DNA-templated;GO:0006355//regulation of transcription, DNA-templated;GO:0006355//regulation of transcription, DNA-templated;GO:0006355//regulation of transcription, DNA-templated;GO:0006355//regulation of transcription, DNA-templated;GO:0006355//regulation of transcription, DNA-templated;GO:0007623//circadian rhythm;GO:0007623//circadian rhythm;GO:0009409/…
AT1G01070	-0.196065	0.45268	0.999808	no	-0.307094	0.12712	0.3918	no	-0.700022	0.00304789	0.0193983	yes	-0.896637	0.000174613	0.000492183	yes	1.49	2.21	1.73	1.38	1.63	1.73	5.4	6.46	4.83	4.26	3.6	5.63	6.77	9.52	5.3	3.97	5.29	4.03	8.84	4.79	6.7	4.23	3.92	2.77	UMAMIT28	nodulin MtN21 /EamA-like transporter family protein	-	-	-	-	-	-	-
AT1G01073	0	1	1	no	0	1	1	no	0	1	1	no	0	1	1	no	0	0	0	0	0	0	0	0	0	0	0	0	0	0	0	0	0	0	0	0	0	0	0	0	-	-	-	-	-	-	GO:0009507//chloroplast	GO:0003674//molecular_function	GO:0008150//biological_process
AT1G01080	-0.0245276	0.774753	0.999808	no	0.266081	0.0144099	0.0919942	no	0.196795	0.0279559	0.107298	no	1.46725	7.17135e-12	5.13239e-11	yes	43.09	37.15	28.91	35.87	37.2	34.24	23.83	28.3	21.98	29.89	29.44	29.79	31.69	31.43	30.62	35.13	35.25	37.06	11.29	17.16	18.56	40.58	44.42	44.98	-	RNA-binding (RRM/RBD/RNP motifs) family protein	-	-	-	-	GO:0005634//nucleus;GO:0009507//chloroplast;GO:0009507//chloroplast;GO:0009507//chloroplast;GO:0009507//chloroplast;GO:0009507//chloroplast;GO:0009570//chloroplast stroma;GO:0009570//chloroplast stroma;GO:0009570//chloroplast stroma;GO:0009570//chloroplast stroma;GO:0009570//chloroplast stroma;GO:0009570//chloroplast stroma;GO:0009570//chloroplast stroma;GO:0009570//chloroplast stroma;GO:0009941/…	GO:0003723//RNA binding	GO:0006655//phosphatidylglycerol biosynthetic process;GO:0006655//phosphatidylglycerol biosynthetic process;GO:0008150//biological_process;GO:0010103//stomatal complex morphogenesis;GO:0019288//isopentenyl diphosphate biosynthetic process, methylerythritol 4-phosphate pathway;GO:0019288//isopentenyl diphosphate biosynthetic process, methylerythritol 4-phosphate pathway
AT1G01090	-0.036062	0.617996	0.999808	no	-0.109943	0.165442	0.454231	no	-0.129807	0.0538514	0.172723	no	0.246283	0.782734	0.841725	no	64.07	72.18	66.29	68.27	66.76	62.51	67.62	65.7	70.29	61.68	63.62	63.37	79.11	82.84	82.57	71.23	74.48	77.77	46.27	54.86	53.21	57.99	59.4	65.68	PDH-E1 ALPHA	pyruvate dehydrogenase E1 alpha	Metabolism;Metabolism;Metabolism;Metabolism;Metabolism;Metabolism	Global and overview maps;Global and overview maps;Global and overview maps;Carbohydrate metabolism;Carbohydrate metabolism;Carbohydrate metabolism	ko01100//Metabolic pathways;ko01110//Biosynthesis of secondary metabolites;ko01200//Carbon metabolism;ko00010//Glycolysis / Gluconeogenesis;ko00620//Pyruvate metabolism;ko00020//Citrate cycle (TCA cycle)	K00161;K00161;K00161;K00161;K00161;K00161	GO:0005739//mitochondrion;GO:0009507//chloroplast;GO:0009536//plastid;GO:0009570//chloroplast stroma;GO:0009570//chloroplast stroma;GO:0009570//chloroplast stroma;GO:0009570//chloroplast stroma;GO:0009941//chloroplast envelope;GO:0009941//chloroplast envelope;GO:0009941//chloroplast envelope;GO:0009941//chloroplast envelope;GO:0009941//chloroplast envelope;GO:0009941//chloroplast envelope;GO:0009…	GO:0004739//pyruvate dehydrogenase (acetyl-transferring) activity;GO:0004739//pyruvate dehydrogenase (acetyl-transferring) activity	GO:0008152//metabolic process
AT1G01100	-0.204676	0.0974865	0.66549	no	-0.136673	0.217107	0.527988	no	0.0670529	0.471321	0.694745	no	0.299814	0.804488	0.859709	no	354.83	294.15	271.36	263.29	246.51	288.81	286.43	261.36	335.65	250.82	273.07	279.7	326.77	300.5	325.34	325.58	320.4	351.95	191.2	246.69	223.84	264.27	271.6	278.71	-	60S acidic ribosomal protein family	Genetic Information Processing	Translation	ko03010//Ribosome	K02942	GO:0005634//nucleus;GO:0005737//cytoplasm;GO:0005737//cytoplasm;GO:0005737//cytoplasm;GO:0005737//cytoplasm;GO:0005829//cytosol;GO:0005829//cytosol;GO:0005829//cytosol;GO:0005829//cytosol;GO:0005840//ribosome;GO:0005886//plasma membrane;GO:0005886//plasma membrane;GO:0005886//plasma membrane;GO:0005886//plasma membrane;GO:0022626//cytosolic ribosome;GO:0022626//cytosolic ribosome;GO:0022626//cyto…	GO:0003735//structural constituent of ribosome	GO:0006414//translational elongation;GO:0006414//translational elongation;GO:0006414//translational elongation;GO:0009664//plant-type cell wall organization;GO:0009664//plant-type cell wall organization;GO:0042545//cell wall modification;GO:0042545//cell wall modification
AT1G01110	-0.509298	0.0963736	0.662392	no	0.358631	0.40906	0.718657	no	0.212994	0.674925	0.838255	no	1.3505	0.0551817	0.0939617	no	0.86	0.62	0.47	0.34	0.48	0.55	0.37	0.64	0.62	0.87	0.46	0.76	0.57	0.42	0.33	0.29	0.93	0.31	0.1	0.21	0.29	0.6	0.29	0.64	IQD18	IQ-domain 18	-	-	-	-	GO:0005634//nucleus;GO:0005634//nucleus	GO:0003674//molecular_function	-
AT1G01115	0	1	1	no	0	1	1	no	0	1	1	no	0	1	1	no	0	0	0	0	0	0	0	0	0	0	0	0	0	0	0	0	0	0	0	0	0	0	0	0	-	-	-	-	-	-	-	GO:0003674//molecular_function	GO:0008150//biological_process
AT1G01120	0.140254	0.562292	0.999808	no	0.21516	0.333267	0.657019	no	0.910411	0.00231489	0.0155374	yes	0.923905	0.0260578	0.0481314	yes	8.94	13.92	11.91	12.59	13.41	12.32	5.82	6.54	8.78	8.05	6.15	10.34	2.36	2.6	4.59	4.17	5.73	8.05	1.95	3.43	2.6	3.3	5.17	6.67	KCS1	3-ketoacyl-CoA synthase 1	Metabolism;Metabolism;Organismal Systems;Metabolism	Global and overview maps;Global and overview maps;Environmental adaptation;Lipid metabolism	ko01100//Metabolic pathways;ko01110//Biosynthesis of secondary metabolites;ko04626//Plant-pathogen interaction;ko00062//Fatty acid elongation	K15397;K15397;K15397;K15397	GO:0005783//endoplasmic reticulum;GO:0016020//membrane;GO:0022626//cytosolic ribosome;GO:0022626//cytosolic ribosome;GO:0022626//cytosolic ribosome;GO:0022626//cytosolic ribosome	GO:0009922//fatty acid elongase activity;GO:0016746//transferase activity, transferring acyl groups	GO:0000038//very long-chain fatty acid metabolic process;GO:0000038//very long-chain fatty acid metabolic process;GO:0000038//very long-chain fatty acid metabolic process;GO:0000038//very long-chain fatty acid metabolic process;GO:0009409//response to cold;GO:0009409//response to cold;GO:0009409//response to cold;GO:0009409//response to cold;GO:0009416//response to light stimulus;GO:0009611//resp…
AT1G01130	-0.83399	0.382176	0.989864	no	-0.811796	0.332939	0.656765	no	-0.210567	0.860385	0.939833	no	1.16993	0.47036	0.582535	no	0.52	0.34	0.78	0.23	0.15	0.54	0.5	0.56	1.38	0.16	0.61	0.62	0.08	0.42	1.12	0.16	0.95	0.29	0	0.31	0.33	0.6	0.16	0.68	-	-	-	-	-	-	GO:0005575//cellular_component	GO:0003674//molecular_function	GO:0008150//biological_process
AT1G01140	0.0464188	0.863786	0.999808	no	-0.0806653	0.323114	0.647776	no	-0.0551949	0.662744	0.830395	no	-0.0792854	0.0170325	0.0329853	yes	106.97	108.43	123.15	115.77	127.74	106.11	110.55	126.08	106.52	106.92	113.76	103.81	101.51	104.85	98.95	113.05	93.19	87.61	85.42	91.28	102.69	91.52	98.87	74.06	CIPK9	CBL-interacting protein kinase 9	-	-	-	-	GO:0005737//cytoplasm;GO:0005886//plasma membrane;GO:0005886//plasma membrane;GO:0005886//plasma membrane	GO:0005515//protein binding;GO:0005515//protein binding;GO:0016301//kinase activity	GO:0009409//response to cold;GO:0009409//response to cold;GO:0009611//response to wounding;GO:0009651//response to salt stress;GO:0009651//response to salt stress;GO:0010555//response to mannitol;GO:0043266//regulation of potassium ion transport;GO:0051365//cellular response to potassium ion starvation;GO:0051365//cellular response to potassium ion starvation;GO:0055075//potassium ion homeostasis
AT1G01150	0	1	1	no	4.05889	0.641595	1	no	0	1	1	no	0	1	1	no	0	0	0	0	0	0	0	0	0	0	0	0.05	0	0	0	0	0	0	0	0	0	0	0	0	-	Homeodomain-like protein with RING/FYVE/PHD-type zinc finger domain	-	-	-	-	GO:0005634//nucleus	-	-
AT1G01160	0.00083597	0.821705	0.999808	no	-0.143582	0.109559	0.359601	no	0.197982	0.0159006	0.0699455	no	0.684872	0.000185903	0.000521291	yes	66.89	59.44	63.45	60.03	62.24	67.62	74.55	72.12	76.91	62.46	71.8	68.14	66.15	66.1	68.78	74.04	81.86	74.7	33.63	45.16	38.68	61.49	65.52	61.83	GIF2	GRF1-interacting factor 2	-	-	-	-	GO:0005634//nucleus;GO:0005634//nucleus;GO:0005634//nucleus	GO:0003713//transcription coactivator activity;GO:0005515//protein binding	GO:0000278//mitotic cell cycle;GO:0000956//nuclear-transcribed mRNA catabolic process;GO:0000956//nuclear-transcribed mRNA catabolic process;GO:0006355//regulation of transcription, DNA-templated;GO:0006355//regulation of transcription, DNA-templated;GO:0006355//regulation of transcription, DNA-templated;GO:0006396//RNA processing;GO:0006396//RNA processing;GO:0008283//cell proliferation;GO:00094…
AT1G01170	-0.447464	0.0374874	0.436682	no	0.181008	0.0472333	0.212848	no	-0.0807921	0.435105	0.664388	no	1.72081	3.46453e-17	4.27983e-16	yes	107.24	80.64	58.83	50.03	65.71	65.18	150.24	140.86	137.1	156.97	171.69	156.78	174.98	181.32	164.25	177.67	157.11	157.42	27.68	45.47	43.49	121.39	126.36	136.72	-	Protein of unknown function (DUF1138)	-	-	-	-	GO:0005739//mitochondrion;GO:0016020//membrane;GO:0016020//membrane	GO:0003674//molecular_function	-
AT1G01180	-0.294116	0.0729648	0.590683	no	-0.0238717	0.727739	0.897612	no	-0.348176	4.54532e-05	0.000583855	yes	-0.254457	0.000906518	0.00225291	yes	15.17	17.24	18.45	11.17	15.19	15.12	47.16	50.92	46.34	45.77	48.9	47.38	46.91	43.81	44.34	33.69	36.79	35.62	20.43	19.62	23.34	16.54	19.84	16.76	-	S-adenosyl-L-methionine-dependent methyltransferases superfamily protein	-	-	-	-	-	-	-
AT1G01190	0.954196	0.419294	0.999808	no	-0.847997	0.435074	0.73603	no	1.70044	0.167432	0.372759	no	-0.169925	0.770033	0.838015	no	0.03	0.08	0.05	0.22	0.05	0.04	0.1	0.13	0.04	0.02	0.11	0.02	0.07	0	0.05	0.09	0.2	0.1	0.04	0	0.14	0.04	0	0.12	CYP78A8	cytochrome P450, family 78, subfamily A, polypeptide 8	-	-	-	-	-	GO:0019825//oxygen binding	-
AT1G01200	-0.114459	0.841575	0.999808	no	0.306103	0.707578	0.887783	no	0.736966	0.587101	0.782293	no	1.848	0.215022	0.307194	no	0.22	0.44	0.52	0.18	0.12	0.79	0.17	0.15	0.23	0.27	0.17	0.24	0.18	0	0.12	0.06	0.27	0.17	0.04	0.06	0.05	0.03	0.28	0.23	RABA3	RAB GTPase homolog A3	Cellular Processes	Transport and catabolism	ko04144//Endocytosis	K07904	GO:0005634//nucleus;GO:0005634//nucleus;GO:0005768//endosome;GO:0005768//endosome;GO:0009504//cell plate;GO:0009504//cell plate	GO:0005525//GTP binding;GO:0005525//GTP binding	-
AT1G01210	-0.098171	0.441714	0.999808	no	-0.0619488	0.63014	0.851634	no	0.15525	0.220535	0.444313	no	0.742655	0.00100847	0.00248726	yes	31.35	28	27.45	23.36	25.41	32.32	26.29	20.85	24.95	20.04	24.09	24.93	27.46	28.05	26.61	27.15	30.52	33.78	15.41	19.77	17.46	30	28.15	29.93	-	DNA-directed RNA polymerase, subunit M, archaeal	Metabolism;Metabolism;Metabolism;Genetic Information Processing	Global and overview maps;Nucleotide metabolism;Nucleotide metabolism;Transcription	ko01100//Metabolic pathways;ko00230//Purine metabolism;ko00240//Pyrimidine metabolism;ko03020//RNA polymerase	K03019;K03019;K03019;K03019	GO:0005634//nucleus;GO:0005634//nucleus	GO:0003677//DNA binding;GO:0003700//transcription factor activity, sequence-specific DNA binding;GO:0003899//DNA-directed RNA polymerase activity	GO:0006354//DNA-templated transcription, elongation;GO:0006354//DNA-templated transcription, elongation;GO:0006354//DNA-templated transcription, elongation;GO:0006355//regulation of transcription, DNA-templated;GO:0006355//regulation of transcription, DNA-templated;GO:0006355//regulation of transcription, DNA-templated
AT1G01220	0.075197	0.651346	0.999808	no	0.0842436	0.453488	0.749119	no	0.319319	0.00474741	0.0274469	yes	0.7397	0.00044536	0.00117097	yes	10.19	9.59	9.75	10.58	9.99	10.54	8.52	7.82	7.94	8.15	8.92	8.67	6.56	7.05	7.42	8.73	8.18	9.33	4.63	6.47	5.77	8.78	10.2	9.19	FKGP	L-fucokinase/GDP-L-fucose pyrophosphorylase	Metabolism;Metabolism;Metabolism	Global and overview maps;Carbohydrate metabolism;Carbohydrate metabolism	ko01100//Metabolic pathways;ko00520//Amino sugar and nucleotide sugar metabolism;ko00051//Fructose and mannose metabolism	K05305;K05305;K05305	GO:0005737//cytoplasm	GO:0004335//galactokinase activity;GO:0004335//galactokinase activity;GO:0005524//ATP binding;GO:0005524//ATP binding;GO:0047341//fucose-1-phosphate guanylyltransferase activity;GO:0050201//fucokinase activity;GO:0050201//fucokinase activity	GO:0030244//cellulose biosynthetic process;GO:0030244//cellulose biosynthetic process;GO:0042352//GDP-L-fucose salvage;GO:0042352//GDP-L-fucose salvage;GO:0048193//Golgi vesicle transport
AT1G01225	0.305249	0.660723	0.999808	no	-0.0570309	0.911114	0.969836	no	-0.464668	0.478005	0.699595	no	0.115477	0.799705	0.855966	no	0.77	0.72	0.25	1.08	0.65	0.42	0.5	0.44	0.35	0.46	0.33	0.45	0.5	0.43	0.45	0.15	0.58	0.27	0.35	0.46	0.39	0.47	0.3	0.53	-	NC domain-containing protein-related	-	-	-	-	GO:0005634//nucleus	-	GO:0010089//xylem development;GO:0044036//cell wall macromolecule metabolic process;GO:0044036//cell wall macromolecule metabolic process
AT1G01230	0.0172433	0.951502	0.999808	no	-0.0801119	0.388299	0.702286	no	0.123623	0.321023	0.556419	no	0.0128393	0.0746664	0.122513	no	33.91	43.71	41.31	38.69	40.64	41.03	40.59	42.69	43.72	41.3	40.21	38.63	35.88	35.49	38.95	38.04	45.72	36.43	32.85	35.77	32.06	36.55	36.16	28.87	-	ORMDL family protein	-	-	-	-	GO:0005739//mitochondrion;GO:0005783//endoplasmic reticulum	GO:0003674//molecular_function	GO:0006457//protein folding;GO:0006457//protein folding;GO:0006457//protein folding;GO:0006661//phosphatidylinositol biosynthetic process;GO:0006661//phosphatidylinositol biosynthetic process;GO:0010286//heat acclimation;GO:0010286//heat acclimation
AT1G01240	-0.0597284	0.580237	0.999808	no	0.111518	0.427426	0.729416	no	-0.610898	2.12264e-08	8.12857e-07	yes	-1.31768	2.47049e-08	1.18045e-07	yes	12.23	11.09	13.42	10.12	11.28	13.85	27.79	31.52	24.06	28.67	35.5	25.9	24.15	23.96	22.05	15.16	16.41	14.37	27.25	18.25	18.96	10.15	9.94	5.77	-	-	-	-	-	-	GO:0005739//mitochondrion;GO:0005739//mitochondrion;GO:0005739//mitochondrion	-	-
AT1G01250	0.199309	0.706179	0.999808	no	0.0268238	0.943857	0.981133	no	0.936369	0.0919401	0.249845	no	3.10852	6.43533e-06	2.25524e-05	yes	1.78	1.98	0.83	2.26	1.44	1.57	1.2	1.26	1.27	1.85	0.98	0.97	0.75	0.63	0.59	0.57	1.34	1.86	0.04	0.45	0.15	1.65	2.24	1.63	-	Integrase-type DNA-binding superfamily protein	-	-	-	-	GO:0005634//nucleus;GO:0005634//nucleus	GO:0003677//DNA binding;GO:0003700//transcription factor activity, sequence-specific DNA binding;GO:0003700//transcription factor activity, sequence-specific DNA binding	GO:0006355//regulation of transcription, DNA-templated;GO:0006355//regulation of transcription, DNA-templated;GO:0006355//regulation of transcription, DNA-templated;GO:0009409//response to cold;GO:0009409//response to cold;GO:0009414//response to water deprivation;GO:0009414//response to water deprivation;GO:0009737//response to abscisic acid
AT1G01260	-0.183784	0.251463	0.92353	no	-0.0841393	0.477892	0.764436	no	-0.258854	0.0127796	0.0593775	no	-1.19208	3.71004e-12	2.72998e-11	yes	10.33	10.19	14.26	9.23	10.03	11.36	19.74	21.04	16.94	15.74	20.53	18.18	10.11	11.41	10.87	8.16	10.3	8.61	21.72	16.33	16.58	8.73	8.3	6.88	-	basic helix-loop-helix (bHLH) DNA-binding superfamily protein	-	-	-	-	GO:0005634//nucleus;GO:0005634//nucleus;GO:0005634//nucleus	GO:0003677//DNA binding;GO:0003700//transcription factor activity, sequence-specific DNA binding;GO:0003700//transcription factor activity, sequence-specific DNA binding	GO:0006355//regulation of transcription, DNA-templated;GO:0006355//regulation of transcription, DNA-templated;GO:0006355//regulation of transcription, DNA-templated;GO:0009694//jasmonic acid metabolic process;GO:0009694//jasmonic acid metabolic process;GO:0009753//response to jasmonic acid
AT1G01280	0	1	1	no	-2.73697	0.818322	1	no	0	1	1	no	0	1	1	no	0	0	0	0	0	0	0	0.02	0	0	0	0	0	0	0	0	0	0	0	0	0	0	0	0	CYP703A2	cytochrome P450, family 703, subfamily A, polypeptide 2	-	-	-	-	-	GO:0016709//oxidoreductase activity, acting on paired donors, with incorporation or reduction of molecular oxygen, NAD(P)H as one donor, and incorporation of one atom of oxygen;GO:0019825//oxygen binding	GO:0010208//pollen wall assembly;GO:0010208//pollen wall assembly;GO:0010208//pollen wall assembly;GO:0010584//pollen exine formation;GO:0010584//pollen exine formation;GO:0010584//pollen exine formation;GO:0010584//pollen exine formation;GO:0010584//pollen exine formation;GO:0010584//pollen exine formation;GO:0010584//pollen exine formation;GO:0010584//pollen exine formation;GO:0010584//pollen e…
AT1G01290	0.0723612	0.696584	0.999808	no	-0.0523012	0.67912	0.875558	no	0.183075	0.0993676	0.263032	no	0.715041	0.00513549	0.0110739	yes	22.92	21.97	23.35	22.66	23.13	25.96	17.7	19.75	20.41	18.45	19.66	17.69	16.38	16.79	17.31	17.54	19.43	20.34	9.98	15.15	12	20.52	19.1	21.33	CNX3	cofactor of nitrate reductase and xanthine dehydrogenase 3	Metabolism;Metabolism;Genetic Information Processing	Global and overview maps;Metabolism of cofactors and vitamins;Folding, sorting and degradation	ko01100//Metabolic pathways;ko00790//Folate biosynthesis;ko04122//Sulfur relay system	K03639;K03639;K03639	GO:0005739//mitochondrion;GO:0009507//chloroplast	GO:0003824//catalytic activity	GO:0006777//Mo-molybdopterin cofactor biosynthetic process;GO:0006777//Mo-molybdopterin cofactor biosynthetic process;GO:0006777//Mo-molybdopterin cofactor biosynthetic process
AT1G01300	0.327547	0.0552907	0.518989	no	0.161612	0.206603	0.514716	no	0.722474	7.19718e-08	2.29176e-06	yes	1.24526	2.98236e-08	1.4111e-07	yes	38.5	40.44	33.82	54.29	45.37	41.84	14.29	15.56	15.79	16.28	15.34	19.43	19.62	15.4	17.81	24.83	31.94	30.4	10.28	16.59	16.14	34.68	31.23	36.05	-	Eukaryotic aspartyl protease family protein	-	-	-	-	GO:0005576//extracellular region;GO:0009505//plant-type cell wall;GO:0016020//membrane	-	GO:0006508//proteolysis;GO:0009664//plant-type cell wall organization;GO:0009664//plant-type cell wall organization;GO:0042545//cell wall modification;GO:0042545//cell wall modification;GO:0080167//response to karrikin
AT1G01305	0	1	1	no	0	1	1	no	0	1	1	no	0	1	1	no	0	0	0	0	0	0	0	0	0	0	0	0	0	0	0	0	0	0	0	0	0	0	0	0	-	-	-	-	-	-	GO:0005739//mitochondrion	GO:0003674//molecular_function	GO:0008150//biological_process
AT1G01310	-2.22239	0.427767	1	no	-1.58496	0.586313	1	no	0.465664	0.722518	0.867553	no	5.05889	0.553951	0.661933	no	0.1	0	0.04	0.03	0	0	0	0.06	0.03	0.03	0	0	0.09	0	0.12	0.18	0.03	0.08	0	0	0	0.07	0	0.03	-	CAP (Cysteine-rich secretory proteins, Antigen 5, and Pathogenesis-related 1 protein) superfamily protein	-	-	-	-	GO:0005576//extracellular region;GO:0005576//extracellular region	GO:0003674//molecular_function	GO:0008150//biological_process
AT1G01320	0.18926	0.318815	0.965469	no	0.0314269	0.698716	0.884621	no	0.136832	0.192455	0.407865	no	0.640134	0.00956035	0.0195086	yes	93.67	67.24	68.94	96.95	78.37	86.75	93.31	94.94	88.74	93.44	94.2	95.45	78.55	79.42	86.38	94	80.99	93.67	68.59	67.3	75.83	104.45	110.46	115.05	-	Tetratricopeptide repeat (TPR)-like superfamily protein	-	-	-	-	GO:0005737//cytoplasm;GO:0005737//cytoplasm	-	GO:0016556//mRNA modification;GO:0016556//mRNA modification
AT1G01340	-0.0833946	0.643028	0.999808	no	-0.601955	0.000358216	0.00467695	yes	-0.654882	2.5585e-07	6.81744e-06	yes	-3.10176	2.56313e-33	1.15138e-31	yes	9.26	14.18	16.62	10.26	14.39	13.16	10.34	8.32	9.95	5.33	5.6	7.92	13.27	12.07	10.7	7.62	8.05	7.22	52.55	31.29	38.32	5.94	4.6	3.69	CNGC10	cyclic nucleotide gated channel 10	Organismal Systems	Environmental adaptation	ko04626//Plant-pathogen interaction	K05391	GO:0005886//plasma membrane;GO:0005886//plasma membrane	GO:0005216//ion channel activity;GO:0005516//calmodulin binding;GO:0005516//calmodulin binding;GO:0030551//cyclic nucleotide binding	-
AT1G01350	-0.0126681	0.778339	0.999808	no	0.0347833	0.790665	0.924774	no	-0.113024	0.268517	0.501377	no	-0.331111	8.92297e-05	0.000262685	yes	16.33	14.66	13.62	14.38	15.25	14.59	12.44	14.34	11.74	13.35	13.56	12.55	14.59	14.15	13.86	12.29	13.34	13.76	14.83	14.52	14.78	11.24	13.2	10.64	-	Zinc finger (CCCH-type/C3HC4-type RING finger) family protein	-	-	-	-	GO:0005634//nucleus	GO:0003676//nucleic acid binding	-
AT1G01355	-0.327041	0.563231	0.999808	no	-0.373697	0.344114	0.666825	no	-0.794251	0.0903411	0.247179	no	0.376563	0.869648	0.901167	no	0.71	0.45	0.96	0.64	0.46	0.59	1.63	1.76	3.49	1.88	2.03	1.4	1.31	2.23	1.94	0.61	1.04	1.51	0.78	0.64	0.29	0.75	0.45	1.02	-	Putative endonuclease or glycosyl hydrolase	-	-	-	-	GO:0005634//nucleus	-	-
AT1G01360	0.433512	0.000655193	0.0282417	yes	0.0607718	0.653026	0.863575	no	0.0558502	0.623618	0.808221	no	0.496603	0.26793	0.369676	no	32.43	32.27	30.93	41.91	45.58	41.66	43.12	42.67	48.09	51.39	46.34	41.91	38.79	37.81	42.98	42.81	42.22	39.27	37.96	33.76	33.54	57.15	45.14	46.22	RCAR1	regulatory component of ABA receptor 1	Environmental Information Processing;Environmental Information Processing	Signal transduction;Signal transduction	ko04075//Plant hormone signal transduction;ko04016//MAPK signaling pathway - plant	K14496;K14496	GO:0005634//nucleus	GO:0004872//receptor activity;GO:0005515//protein binding;GO:0005515//protein binding;GO:0005515//protein binding;GO:0005515//protein binding;GO:0005515//protein binding;GO:0005515//protein binding;GO:0005515//protein binding;GO:0010427//abscisic acid binding;GO:0010427//abscisic acid binding	GO:0009738//abscisic acid-activated signaling pathway;GO:0009738//abscisic acid-activated signaling pathway
AT1G01370	0.109878	0.883324	0.999808	no	-0.701404	0.264442	0.58552	no	-1.26434	0.0494928	0.162988	no	-1.43888	0.0104809	0.0212308	yes	0.36	0.49	0.54	0.49	0.29	0.72	0.87	0.31	0.69	0.5	0.19	0.46	1.02	0.84	0.35	0.34	0.27	0.31	1.08	0.71	0.65	0.46	0.11	0.33	HTR12	Histone superfamily protein	-	-	-	-	GO:0000775//chromosome, centromeric region;GO:0000785//chromatin;GO:0005634//nucleus;GO:0005634//nucleus;GO:0005634//nucleus	GO:0003677//DNA binding;GO:0005515//protein binding	GO:0000911//cytokinesis by cell plate formation;GO:0006270//DNA replication initiation;GO:0006270//DNA replication initiation;GO:0006270//DNA replication initiation;GO:0006275//regulation of DNA replication;GO:0006275//regulation of DNA replication;GO:0006275//regulation of DNA replication;GO:0006346//methylation-dependent chromatin silencing;GO:0006346//methylation-dependent chromatin silencing;…
AT1G01380	-0.434628	0.516769	0.999808	no	0.435648	0.561251	0.81299	no	1.65896	0.0430089	0.147737	no	0.249978	0.956124	0.970079	no	0.73	0.68	0.32	0.57	0.2	0.51	0.12	0.53	0.74	0.67	0.8	0.41	0.32	0.17	0.27	0.53	0.52	1.35	0.06	0	0.31	0.06	0.27	0.11	ETC1	Homeodomain-like superfamily protein	Organismal Systems	Environmental adaptation	ko04626//Plant-pathogen interaction	K09422	GO:0005634//nucleus	GO:0003677//DNA binding;GO:0003700//transcription factor activity, sequence-specific DNA binding;GO:0003700//transcription factor activity, sequence-specific DNA binding	GO:0001708//cell fate specification;GO:0006355//regulation of transcription, DNA-templated;GO:0006355//regulation of transcription, DNA-templated;GO:0006355//regulation of transcription, DNA-templated;GO:0009913//epidermal cell differentiation
AT1G01390	0.459119	0.204197	0.873137	no	0.30179	0.257652	0.577987	no	-0.227647	0.531406	0.742099	no	1.42807	3.53795e-05	0.000111382	yes	1.58	1.7	0.91	1.4	2.03	2.33	1.55	1.47	1.02	1.62	1.5	1.86	1.94	2.37	1.65	0.87	1.51	2.71	1.56	1.63	1.08	3.12	3.79	4.58	-	UDP-Glycosyltransferase superfamily protein	-	-	-	-	GO:0009507//chloroplast	GO:0008194//UDP-glycosyltransferase activity;GO:0016757//transferase activity, transferring glycosyl groups;GO:0016757//transferase activity, transferring glycosyl groups	-
AT1G01400	0	1	1	no	-3.32193	0.818322	1	no	-2.58496	0.439445	1	no	0	1	1	no	0	0	0	0	0	0	0	0	0.03	0	0	0	0.05	0	0.07	0	0	0.02	0	0	0	0	0	0	-	-	-	-	-	-	GO:0005634//nucleus	GO:0003674//molecular_function	GO:0008150//biological_process
AT1G01410	0	1	1	no	0	1	1	no	0	1	1	no	0	1	1	no	0	0	0	0	0	0	0	0	0	0	0	0	0	0	0	0	0	0	0	0	0	0	0	0	PUM22	pumilio 22	-	-	-	-	GO:0005737//cytoplasm	-	-
AT1G01420	0.147985	0.398167	0.996046	no	-0.00431187	0.931233	0.977248	no	0.15758	0.277039	0.510935	no	1.21372	2.29042e-05	7.43732e-05	yes	18.24	21.97	21.63	22.58	20.99	24.95	21.31	25.25	30.51	25.1	24.46	27.28	19.09	19.96	25.5	21.51	23.72	26.77	7.67	16.95	12.58	26.12	29.31	30.85	UGT72B3	UDP-glucosyl transferase 72B3	-	-	-	-	GO:0005634//nucleus	GO:0008194//UDP-glycosyltransferase activity;GO:0016757//transferase activity, transferring glycosyl groups;GO:0016757//transferase activity, transferring glycosyl groups;GO:0080043//quercetin 3-O-glucosyltransferase activity	-
AT1G01430	-0.132905	0.257995	0.927708	no	0.382751	1.56898e-05	0.000325587	yes	0.316182	0.00772607	0.0402699	yes	1.18937	2.03599e-07	8.67116e-07	yes	30.45	26.57	24.11	26.02	24.17	23.8	32.85	35.22	33.6	46.1	42.71	43.75	30.66	26.47	33.43	36.06	36.55	40.14	7.27	12.97	10.88	22.2	25.46	23.31	TBL25	TRICHOME BIREFRINGENCE-LIKE 25	-	-	-	-	-	-	GO:0008150//biological_process
AT1G01440	-0.079426	0.476117	0.999808	no	0.0314211	0.805972	0.931364	no	-0.167697	0.104729	0.272866	no	-0.560216	1.19005e-07	5.20391e-07	yes	9.73	10.46	11.92	9.2	10.16	11.03	13.68	15.63	14.29	13.41	15.88	15.27	12.09	12.82	13.91	10.89	11.43	12.24	16.21	14.77	15.26	10.94	10.78	9.64	-	Protein of unknown function (DUF3133)	-	-	-	-	GO:0005634//nucleus	GO:0003674//molecular_function	GO:0008150//biological_process;GO:0019344//cysteine biosynthetic process;GO:0019344//cysteine biosynthetic process
AT1G01450	0.105117	0.730071	0.999808	no	0.119715	0.463607	0.755447	no	0.0184766	0.93797	0.975437	no	1.10285	0.000101911	0.000296942	yes	3.61	2.99	3.72	3.82	2.83	4.45	5.01	5.7	5.24	5.7	6.42	5.21	5.9	6.66	6.06	5.51	6.78	6.57	1.71	2.31	2.07	3.82	4.65	4.61	-	Protein kinase superfamily protein	-	-	-	-	GO:0005737//cytoplasm	GO:0004712//protein serine/threonine/tyrosine kinase activity;GO:0004712//protein serine/threonine/tyrosine kinase activity;GO:0016301//kinase activity	-
AT1G01453	-0.593725	0.0461664	0.483121	no	-0.570829	0.00144247	0.0145877	yes	-1.29626	7.66973e-09	3.43305e-07	yes	-1.42111	3.96595e-08	1.84877e-07	yes	2.14	1.51	2.13	1.15	1.42	1.26	7.86	8.05	7.96	4.12	6.26	5.69	8.28	9.62	9.95	4.41	2.74	4.19	5.95	5.62	7.47	2.68	3.02	1.41	-	-	-	-	-	-	GO:0005575//cellular_component	GO:0003674//molecular_function	GO:0008150//biological_process
AT1G01460	-6.1964	0.0854001	0.636758	no	-2.73697	0.818322	1	no	-5.1964	0.215182	1	no	-5.82443	0.13705	0.208441	no	0	0.09	0.13	0	0	0	0	0	0.02	0	0	0	0.02	0.06	0.03	0	0	0	0.15	0	0.02	0	0	0	PIPK11	Phosphatidylinositol-4-phosphate 5-kinase, core	Metabolism;Cellular Processes;Environmental Information Processing;Metabolism	Global and overview maps;Transport and catabolism;Signal transduction;Carbohydrate metabolism	ko01100//Metabolic pathways;ko04144//Endocytosis;ko04070//Phosphatidylinositol signaling system;ko00562//Inositol phosphate metabolism	K00889;K00889;K00889;K00889	GO:0005634//nucleus	GO:0016308//1-phosphatidylinositol-4-phosphate 5-kinase activity;GO:0016308//1-phosphatidylinositol-4-phosphate 5-kinase activity	-
AT1G01470	0.245874	0.358427	0.985687	no	-0.246596	0.0371857	0.181235	no	-0.277452	0.0871023	0.241162	no	-1.00536	1.10131e-12	8.56697e-12	yes	38.97	67.62	53.25	60.86	76.67	52.01	36.93	44.09	35.39	34.98	30.26	32.88	53.82	58.71	37.51	37.95	45.35	40.49	99.94	86.25	78.23	45.89	45.46	40.37	LEA14	Late embryogenesis abundant protein	-	-	-	-	GO:0005829//cytosol	GO:0003674//molecular_function;GO:0003674//molecular_function	GO:0009269//response to desiccation;GO:0009269//response to desiccation;GO:0009409//response to cold;GO:0009409//response to cold;GO:0009414//response to water deprivation;GO:0009414//response to water deprivation;GO:0009611//response to wounding;GO:0009644//response to high light intensity;GO:0009737//response to abscisic acid;GO:0009793//embryo development ending in seed dormancy;GO:0010286//he…
AT1G01471	0	1	1	no	0	1	1	no	0	1	1	no	0	1	1	no	0	0	0	0	0	0	0	0	0	0	0	0	0	0	0	0	0	0	0	0	0	0	0	0	-	-	-	-	-	-	GO:0005739//mitochondrion	GO:0003674//molecular_function	GO:0008150//biological_process
AT1G01480	-2.90903	3.8585e-05	0.00321236	yes	-2.62149	2.28576e-10	1.62387e-08	yes	-2.71827	0.0146035	0.0655393	no	-4.74929	6.23015e-05	0.000188564	yes	0.57	0.4	2.41	0.18	0.12	0.15	4.7	1.68	1.62	0.32	0.51	0.47	4.61	4.51	1.87	1.35	0.1	0.22	43.86	24.81	26.54	3.15	0.22	0.17	ACS2	1-amino-cyclopropane-1-carboxylate synthase 2	Metabolism;Metabolism;Metabolism	Global and overview maps;Global and overview maps;Amino acid metabolism	ko01100//Metabolic pathways;ko01110//Biosynthesis of secondary metabolites;ko00270//Cysteine and methionine metabolism	K01762;K01762;K01762	GO:0005737//cytoplasm;GO:0005737//cytoplasm	GO:0016847//1-aminocyclopropane-1-carboxylate synthase activity;GO:0016847//1-aminocyclopropane-1-carboxylate synthase activity	GO:0009693//ethylene biosynthetic process;GO:0009693//ethylene biosynthetic process;GO:0009693//ethylene biosynthetic process;GO:0009693//ethylene biosynthetic process;GO:0009693//ethylene biosynthetic process;GO:0009693//ethylene biosynthetic process;GO:0009693//ethylene biosynthetic process;GO:0009693//ethylene biosynthetic process
AT1G01490	-0.23519	0.0245641	0.34315	no	-3.74187e-05	0.93542	0.978505	no	-0.507794	2.93172e-07	7.69143e-06	yes	-0.360669	8.97258e-05	0.000264043	yes	166.94	145.95	168.34	123.68	140.19	144.97	268.88	309.84	192.4	247.53	289.02	234.55	241.48	271.74	230.52	181.02	171.91	170.14	146.41	157.33	165.3	123.38	145.03	96.88	-	Heavy metal transport/detoxification superfamily protein	-	-	-	-	GO:0005634//nucleus;GO:0005634//nucleus	GO:0046872//metal ion binding	-
AT1G01500	-0.0191233	0.658931	0.999808	no	-0.158193	0.229797	0.545863	no	-0.117225	0.322901	0.558112	no	-0.141624	0.00110391	0.00270765	yes	39.52	40.27	40.2	38.57	38.9	40.94	34.42	36.3	47.62	33.48	36.46	36.11	26.06	29.83	34.96	26.85	29.12	27.79	32.24	33	34.33	30.98	31.51	27.77	-	Erythronate-4-phosphate dehydrogenase family protein	-	-	-	-	-	GO:0003674//molecular_function	GO:0008150//biological_process
AT1G01510	0.0217155	0.976396	0.999808	no	0.0087302	0.994026	0.998104	no	0.133954	0.201396	0.418704	no	0.65703	0.00202027	0.00471369	yes	20.52	20.53	22.25	22.47	19.64	22.15	33.13	34.23	39.73	36.71	34.42	36.61	30.89	28.69	34.77	33.59	35.66	34.28	12.83	17.42	16.8	25.19	25.14	23.86	AN	NAD(P)-binding Rossmann-fold superfamily protein	-	-	-	-	GO:0005802//trans-Golgi network;GO:0005802//trans-Golgi network;GO:0005802//trans-Golgi network;GO:0005829//cytosol	GO:0005515//protein binding;GO:0042802//identical protein binding;GO:0042802//identical protein binding;GO:0042802//identical protein binding;GO:0042803//protein homodimerization activity	GO:0000226//microtubule cytoskeleton organization;GO:0000226//microtubule cytoskeleton organization;GO:0006342//chromatin silencing;GO:0006342//chromatin silencing;GO:0006342//chromatin silencing;GO:0007155//cell adhesion;GO:0008360//regulation of cell shape;GO:0008360//regulation of cell shape;GO:0008360//regulation of cell shape;GO:0008360//regulation of cell shape;GO:0009965//leaf morphogenesi…
AT1G01520	1.33316	0.000137938	0.00865658	yes	0.219781	0.53727	0.799697	no	0.593841	0.210132	0.430926	no	1.61218	0.0028651	0.00649355	yes	0.85	1.81	1.69	3.51	3.53	3.92	1.16	1.4	1.39	1.33	1.32	1.95	0.52	0.72	0.92	0.91	1.37	0.98	0.58	1.79	0.78	3.09	2.29	4.25	ASG4	Homeodomain-like superfamily protein	-	-	-	-	GO:0005634//nucleus	GO:0003677//DNA binding;GO:0003700//transcription factor activity, sequence-specific DNA binding;GO:0003700//transcription factor activity, sequence-specific DNA binding	GO:0006355//regulation of transcription, DNA-templated;GO:0006355//regulation of transcription, DNA-templated;GO:0006355//regulation of transcription, DNA-templated;GO:0009651//response to salt stress;GO:0009651//response to salt stress
AT1G01530	-0.714091	0.378455	0.988137	no	-0.331621	0.651436	0.862892	no	-1.62619	0.157849	0.358582	no	-0.544321	0.299065	0.404893	no	0.78	0.24	0.44	0.31	0.08	0.5	0.28	0.24	0.6	0.2	0.3	0.39	0.24	0.12	0.35	0.08	0.08	0.07	0.28	0.5	0.27	0.3	0.21	0.21	AGL28	AGAMOUS-like 28	-	-	-	-	GO:0005634//nucleus	GO:0003677//DNA binding;GO:0003700//transcription factor activity, sequence-specific DNA binding;GO:0003700//transcription factor activity, sequence-specific DNA binding	-
AT1G01540	0.260197	0.0530036	0.510431	no	0.148714	0.104805	0.351279	no	0.492086	9.32077e-07	2.12566e-05	yes	0.991936	2.89895e-07	1.20971e-06	yes	35.54	28.89	32.26	37.44	39.38	38.98	30.71	33.06	31.09	34.86	37.11	33.19	28.45	28.64	32.46	41.13	45.3	39.52	15.59	22.08	19.74	34.15	38.64	41.39	-	Protein kinase superfamily protein	-	-	-	-	GO:0005886//plasma membrane;GO:0005886//plasma membrane;GO:0005886//plasma membrane;GO:0005886//plasma membrane;GO:0005886//plasma membrane;GO:0005886//plasma membrane	GO:0004674//protein serine/threonine kinase activity;GO:0004674//protein serine/threonine kinase activity;GO:0016301//kinase activity	GO:0046777//protein autophosphorylation;GO:0046777//protein autophosphorylation;GO:0046777//protein autophosphorylation
AT1G01550	0.00259622	0.891294	0.999808	no	0.0449202	0.610339	0.842149	no	-0.249965	0.000562257	0.00481992	yes	-1.05634	8.27814e-12	5.8948e-11	yes	100.86	136.71	139.96	127.62	131.21	119.38	167.28	171.82	145.31	165.13	166.75	167.85	158.92	168.57	151.63	128.02	135.77	139.11	276.56	216.11	227.7	123.2	125.44	97.75	BPS1	Protein of unknown function (DUF793)	-	-	-	-	GO:0005634//nucleus;GO:0005634//nucleus;GO:0005886//plasma membrane;GO:0005886//plasma membrane	GO:0003674//molecular_function	GO:0006623//protein targeting to vacuole;GO:0048364//root development;GO:0048367//shoot system development
AT1G01560	-0.3698	0.338167	0.976121	no	-1.21911	0.00122045	0.0128773	yes	-1.39693	2.68851e-09	1.34169e-07	yes	-4.62514	1.36521e-48	1.46374e-46	yes	2.17	4.04	8.65	3.64	4.45	3.41	6.05	2.07	3.59	1.1	1.46	2.47	5.03	4.99	3.7	1.96	1.69	1.56	60.24	44.57	51.4	2.36	1.08	2.89	MPK11	MAP kinase 11	-	-	-	-	GO:0005634//nucleus;GO:0005634//nucleus;GO:0005829//cytosol	GO:0004707//MAP kinase activity;GO:0004707//MAP kinase activity;GO:0004707//MAP kinase activity;GO:0004707//MAP kinase activity;GO:0005515//protein binding;GO:0005515//protein binding;GO:0016301//kinase activity	GO:0000165//MAPK cascade;GO:0000165//MAPK cascade;GO:0000165//MAPK cascade;GO:0006355//regulation of transcription, DNA-templated;GO:0006355//regulation of transcription, DNA-templated;GO:0006355//regulation of transcription, DNA-templated;GO:0006612//protein targeting to membrane;GO:0006612//protein targeting to membrane;GO:0006612//protein targeting to membrane;GO:0007154//cell communication;GO…
AT1G01570	0.377367	0.566447	0.999808	no	0.604459	0.217408	0.52848	no	0.570012	0.334628	0.569554	no	0.552541	0.563809	0.671701	no	0.29	0.43	0.25	0.2	0.6	0.46	0.29	0.44	0.25	0.47	0.45	0.57	0.17	0.24	0.56	0.33	0.56	0.55	0.25	0.37	0.28	0.43	0.45	0.44	-	Protein of unknown function (DUF604)	-	-	-	-	GO:0005794//Golgi apparatus	GO:0016757//transferase activity, transferring glycosyl groups	GO:0008150//biological_process
AT1G01580	0.671767	0.241384	0.912561	no	-0.351649	0.208159	0.516833	no	0.138605	0.79522	0.907077	no	1.1127	0.103922	0.1638	no	0.14	0.45	0.27	0.36	0.68	0.33	0.78	1.06	0.98	0.79	0.67	0.75	0.42	0.49	0.28	0.55	0.37	0.39	0.43	0.19	0.18	0.65	0.51	0.57	FRO2	ferric reduction oxidase 2	-	-	-	-	GO:0005634//nucleus;GO:0005886//plasma membrane;GO:0016020//membrane	GO:0000293//ferric-chelate reductase activity;GO:0000293//ferric-chelate reductase activity;GO:0000293//ferric-chelate reductase activity	GO:0009617//response to bacterium;GO:0009735//response to cytokinin;GO:0015688//iron chelate transport;GO:0055072//iron ion homeostasis
AT1G01590	0.190684	0.796895	0.999808	no	1.14048	0.135354	0.406698	no	1.53478	0.00603769	0.0331634	yes	3.10154	2.80225e-05	8.97114e-05	yes	0.45	0.38	0.09	0.29	0.42	0.34	0.22	0.01	0.21	0.22	0.32	0.43	0.14	0.12	0.13	0.28	0.45	0.4	0.12	0.1	0.02	0.87	0.36	0.83	FRO1	ferric reduction oxidase 1	-	-	-	-	GO:0005886//plasma membrane;GO:0016020//membrane	GO:0000293//ferric-chelate reductase activity;GO:0000293//ferric-chelate reductase activity	-
AT1G01600	0.0465426	0.998831	0.999808	no	-0.115477	0.867252	0.955165	no	-0.0331669	0.919902	0.967345	no	0.180572	0.917959	0.939452	no	0.25	0.22	0.14	0.23	0.15	0.25	0.1	0.29	0.13	0.12	0.25	0.11	0.11	0.14	0.19	0.1	0.19	0.14	0.15	0.08	0.07	0.12	0.03	0.19	CYP86A4	cytochrome P450, family 86, subfamily A, polypeptide 4	Metabolism;Metabolism	Global and overview maps;Lipid metabolism	ko01100//Metabolic pathways;ko00073//Cutin, suberine and wax biosynthesis	K15398;K15398	-	GO:0018685//alkane 1-monooxygenase activity;GO:0019825//oxygen binding	GO:0006631//fatty acid metabolic process;GO:0006631//fatty acid metabolic process
AT1G01610	0.103848	0.724308	0.999808	no	0.141408	0.359783	0.679118	no	0.268643	0.115731	0.291376	no	1.3645	3.75069e-12	2.75811e-11	yes	22.12	36.57	25.05	30.68	33.26	26.05	36.82	37.42	48.21	43.89	39.84	51.33	37.72	32.39	51.4	43.04	48.93	54.41	11.17	18.38	16.46	38.97	42.06	37.44	GPAT4	glycerol-3-phosphate acyltransferase 4	Metabolism;Metabolism;Metabolism;Metabolism	Global and overview maps;Global and overview maps;Lipid metabolism;Lipid metabolism	ko01100//Metabolic pathways;ko01110//Biosynthesis of secondary metabolites;ko00564//Glycerophospholipid metabolism;ko00561//Glycerolipid metabolism	K13508;K13508;K13508;K13508	GO:0009507//chloroplast	GO:0016746//transferase activity, transferring acyl groups;GO:0016791//phosphatase activity;GO:0090447//glycerol-3-phosphate 2-O-acyltransferase activity	GO:0000038//very long-chain fatty acid metabolic process;GO:0000038//very long-chain fatty acid metabolic process;GO:0000271//polysaccharide biosynthetic process;GO:0006655//phosphatidylglycerol biosynthetic process;GO:0006655//phosphatidylglycerol biosynthetic process;GO:0007389//pattern specification process;GO:0008152//metabolic process;GO:0008361//regulation of cell size;GO:0008361//regulatio…
AT1G01620	-0.158928	0.252083	0.924208	no	0.361271	0.00352588	0.0303917	yes	-0.0985094	0.561648	0.764764	no	1.21471	2.24165e-10	1.36639e-09	yes	26.83	20.54	21.08	18.05	20.28	22.98	59.57	57.17	48.64	76.66	60.16	75.62	67.9	53.48	63.31	36.92	71.9	63.68	10.22	11.92	9.08	23.57	24.96	23.93	PIP1C	plasma membrane intrinsic protein 1C	-	-	-	-	GO:0005886//plasma membrane;GO:0005886//plasma membrane;GO:0005886//plasma membrane;GO:0005886//plasma membrane;GO:0005886//plasma membrane;GO:0005886//plasma membrane;GO:0005886//plasma membrane;GO:0005886//plasma membrane;GO:0009507//chloroplast;GO:0016020//membrane;GO:0016020//membrane;GO:0016020//membrane	GO:0005515//protein binding;GO:0005515//protein binding;GO:0015250//water channel activity;GO:0015250//water channel activity	GO:0006084//acetyl-CoA metabolic process;GO:0006084//acetyl-CoA metabolic process;GO:0006810//transport;GO:0006826//iron ion transport;GO:0006833//water transport;GO:0006833//water transport;GO:0009414//response to water deprivation;GO:0009414//response to water deprivation;GO:0009651//response to salt stress;GO:0009651//response to salt stress;GO:0010106//cellular response to iron ion starvation…
AT1G01630	0.113211	0.689547	0.999808	no	-0.305651	0.0110182	0.0747896	no	0.0100059	0.948728	0.978734	no	-0.162452	0.00955199	0.0194951	yes	42.21	61.16	64.21	64.05	71.02	46.19	53.03	57.83	69.16	46.5	51.11	48.04	40.13	45.3	46.76	43.21	42.76	47.14	34.39	52.88	53.77	44.73	41.06	40.23	-	Sec14p-like phosphatidylinositol transfer family protein	-	-	-	-	GO:0005634//nucleus	GO:0005215//transporter activity	GO:0006810//transport;GO:0019344//cysteine biosynthetic process;GO:0019344//cysteine biosynthetic process
AT1G01640	0.0598231	0.853836	0.999808	no	-0.464783	0.000860119	0.00963015	yes	0.190719	0.249733	0.480063	no	0.311269	0.84311	0.886321	no	7.11	9.28	10.3	9.12	8.9	9.8	14.9	16.06	14.28	10.92	12.26	9.6	14.15	14.23	14.71	15.76	19.73	13.69	7.28	9.61	8.65	12.02	9.24	10.43	-	BTB/POZ domain-containing protein	-	-	-	-	GO:0005737//cytoplasm;GO:0005737//cytoplasm	GO:0005515//protein binding	GO:0009908//flower development;GO:0009954//proximal/distal pattern formation;GO:0010227//floral organ abscission;GO:0048439//flower morphogenesis
AT1G01650	-0.10136	0.401813	0.997983	no	-0.319635	0.000156367	0.00229864	yes	-0.208704	0.0172255	0.0742846	no	-0.779426	3.2047e-13	2.63923e-12	yes	35.87	43.36	47.97	36.99	41.87	39.71	46.93	44.56	46.79	37.52	35.91	37.37	32.08	31.69	31.86	28.54	27.19	27.02	47.61	47.32	47.93	30.7	27.01	25.52	SPPL4	SIGNAL PEPTIDE PEPTIDASE-LIKE 4	-	-	-	-	GO:0005886//plasma membrane;GO:0005886//plasma membrane	GO:0008233//peptidase activity	GO:0006508//proteolysis
AT1G01660	0.0961048	0.708705	0.999808	no	0.209383	0.374916	0.691596	no	0.518873	0.0513695	0.167519	no	1.11122	0.00572437	0.0122243	yes	2.61	2.79	3.02	2.68	3.17	3.15	2.04	1.77	1.76	2.05	2.53	1.86	1.46	1.65	2.25	2.22	3.2	2.26	0.67	1.16	1.04	2.17	2.44	1.59	-	RING/U-box superfamily protein	-	-	-	-	GO:0005634//nucleus	-	-
AT1G01670	0.410644	0.0173134	0.275839	no	0.0945215	0.539889	0.800832	no	0.361626	0.0190612	0.0805505	no	1.19305	1.28879e-06	4.94583e-06	yes	7.78	6.42	8	8.83	10.09	10.59	6.16	6.37	5.34	6.33	6.67	6.08	5.72	5.23	6.04	6.93	8.01	6.89	3.1	4.45	3.59	9.23	9.05	7.19	-	RING/U-box superfamily protein	-	-	-	-	GO:0005634//nucleus	-	-
AT1G01680	0.230034	0.700043	0.999808	no	-0.0450239	0.89302	0.963812	no	-1.73244	1.34389e-06	2.93686e-05	yes	-6.0568	1.04684e-96	8.8128e-94	yes	0.86	1.27	3.25	1.48	1.55	3.28	1.45	1.06	1.07	1.52	0.56	1.39	4.58	2.95	3.07	1.15	0.71	1.33	39.45	40.04	39.67	0.73	0.86	0.2	PUB54	plant U-box 54	-	-	-	-	GO:0005634//nucleus	-	-
AT1G01690	-0.505838	0.128331	0.751034	no	-0.514573	0.0795784	0.296717	no	-0.336142	0.161793	0.363936	no	0.391716	0.756116	0.834459	no	1.93	1.39	2.09	0.86	1.07	1.88	1.33	2.07	1.3	1.27	1.09	0.93	1.62	1.64	1.84	1.23	1.42	1.39	1.45	1.24	0.74	1.56	1.53	1.41	PRD3	putative recombination initiation defects 3	-	-	-	-	GO:0005634//nucleus	GO:0003674//molecular_function	GO:0009553//embryo sac development;GO:0009555//pollen development;GO:0042138//meiotic DNA double-strand break formation;GO:0042138//meiotic DNA double-strand break formation;GO:0042138//meiotic DNA double-strand break formation;GO:0051026//chiasma assembly;GO:0051026//chiasma assembly;GO:0051026//chiasma assembly;GO:0051026//chiasma assembly
AT1G01695	-0.375509	0.663345	0.999808	no	-0.293731	0.672565	0.873206	no	-0.732896	0.321512	0.556813	no	0.95109	0.639425	0.737736	no	0.11	0.2	0.17	0.09	0.15	0.13	0.14	0.32	0.3	0.2	0.22	0.2	0.79	0.19	0.2	0.21	0.27	0.23	0.05	0.04	0.06	0.1	0.17	0.02	TRM33	Phosphatidylinositol N-acetyglucosaminlytransferase subunit P-related	-	-	-	-	GO:0005634//nucleus	-	GO:0008150//biological_process
AT1G01700	0.385578	0.34543	0.979761	no	-0.151504	0.660887	0.866764	no	-0.0388192	0.931134	0.97259	no	0.770913	0.252235	0.352026	no	0.87	0.65	0.83	0.68	1.09	1.3	0.82	1.1	1.29	1.09	0.76	1.04	0.54	0.81	0.91	0.89	0.71	0.6	0.32	0.58	0.36	0.82	0.61	0.72	ROPGEF2	RHO guanyl-nucleotide exchange factor 2	-	-	-	-	GO:0005634//nucleus	GO:0005089//Rho guanyl-nucleotide exchange factor activity	-
AT1G01710	-0.0446432	0.528141	0.999808	no	-0.0190486	0.802597	0.929796	no	-0.146389	0.0650502	0.197845	no	-0.100119	0.0114669	0.0229918	yes	19.77	20.88	19.08	19.55	18.89	19.47	23.86	22.65	20.58	20.58	24.25	21.38	20.28	21.2	21.22	18.65	19.42	18.58	20.54	18.54	19.24	18.68	18.73	17	-	Acyl-CoA thioesterase family protein	Metabolism;Metabolism;Metabolism;Metabolism	Global and overview maps;Global and overview maps;Lipid metabolism;Lipid metabolism	ko01100//Metabolic pathways;ko01110//Biosynthesis of secondary metabolites;ko01040//Biosynthesis of unsaturated fatty acids;ko00062//Fatty acid elongation	K01068;K01068;K01068;K01068	GO:0005777//peroxisome;GO:0005777//peroxisome;GO:0005777//peroxisome;GO:0005777//peroxisome	GO:0030551//cyclic nucleotide binding;GO:0047617//acyl-CoA hydrolase activity	GO:0006637//acyl-CoA metabolic process;GO:0006637//acyl-CoA metabolic process
AT1G01720	0.41563	0.0247805	0.343615	no	-0.117753	0.205799	0.513722	no	-0.0780298	0.49327	0.711127	no	0.148052	0.47073	0.582836	no	42.67	51.75	57.67	56.66	68.29	77.92	54.45	58.84	62.78	55.58	52.94	53.75	44.07	55.1	47.46	48.99	44.25	45.67	78.38	66.62	60.51	67.88	70.97	88.87	ATAF1	NAC (No Apical Meristem) domain transcriptional regulator superfamily protein	-	-	-	-	GO:0005634//nucleus	GO:0003700//transcription factor activity, sequence-specific DNA binding	GO:0007275//multicellular organism development;GO:0009414//response to water deprivation;GO:0009414//response to water deprivation;GO:0009611//response to wounding;GO:0009611//response to wounding;GO:0009620//response to fungus;GO:0009695//jasmonic acid biosynthetic process;GO:0009695//jasmonic acid biosynthetic process;GO:0009737//response to abscisic acid;GO:0009753//response to jasmonic acid;G…
AT1G01725	-0.11419	0.535812	0.999808	no	-0.251177	0.0731765	0.281907	no	-0.263473	0.05237	0.169805	no	0.879712	0.00135115	0.00326095	yes	33.6	24.91	23.62	19.84	22.93	33.11	49.11	40.87	50.58	41.14	42.42	34.54	41.85	46.97	36.27	33.74	37.83	32.64	16.56	17.86	17.52	37.32	28.95	29.3	-	-	-	-	-	-	-	GO:0003674//molecular_function	GO:0008150//biological_process;GO:0045892//negative regulation of transcription, DNA-templated;GO:0045892//negative regulation of transcription, DNA-templated;GO:0045892//negative regulation of transcription, DNA-templated
AT1G01730	-0.0866036	0.562914	0.999808	no	-0.287783	0.0108238	0.0736454	no	-0.358999	0.000749796	0.0061045	yes	-0.580179	1.41262e-06	5.38469e-06	yes	27.04	34.03	41.74	28.13	34.56	34.13	52.34	46.13	56.75	42.42	42.67	42.06	53.25	55.28	51.12	42.91	44.08	37.49	49.22	40.98	40.78	29.95	30.25	27.41	-	-	-	-	-	-	GO:0005634//nucleus	GO:0003674//molecular_function	GO:0008150//biological_process
AT1G01740	0.0478218	0.875596	0.999808	no	-0.199407	0.171062	0.462473	no	-0.00918692	0.900539	0.958843	no	0.663818	0.0186355	0.0357817	yes	7.97	7.4	8.07	7.75	7.9	8.58	6.59	7.65	7.45	5.72	5.85	7.32	6.95	6.18	7.35	6.22	7.15	6.98	3.71	5.21	4.43	6.65	6.94	7.56	BSK4	Protein kinase protein with tetratricopeptide repeat domain	Environmental Information Processing	Signal transduction	ko04075//Plant hormone signal transduction	K14500	GO:0005886//plasma membrane;GO:0005886//plasma membrane;GO:0005886//plasma membrane	GO:0016301//kinase activity	-
AT1G01750	-0.854149	0.55844	0.999808	no	0.234465	0.83582	0.943375	no	0.0972972	0.920819	0.967603	no	0.230298	0.981521	0.986905	no	0.32	0.1	0.05	0.04	0	0.22	0.27	0.16	0.08	0.42	0.07	0.11	0.35	0.41	0.1	0.51	0.27	0.14	0.23	0.19	0.1	0.25	0.24	0.12	ADF11	actin depolymerizing factor 11	-	-	-	-	GO:0005622//intracellular;GO:0005634//nucleus	-	GO:0010054//trichoblast differentiation;GO:0010054//trichoblast differentiation
AT1G01760	-0.331136	0.284618	0.948002	no	0.0453409	0.856453	0.951016	no	0.290323	0.301553	0.53642	no	0.998314	0.0057715	0.0123133	yes	2.69	1.74	2.25	1.74	1.14	2.43	2.85	3.03	2.89	2.33	3.55	3.17	3.03	2.91	2.09	4.06	3.19	2.57	1.38	1.4	1.5	2.47	2.94	3.14	-	adenosine deaminases;RNA binding;RNA binding;adenosine deaminases	-	-	-	-	GO:0005634//nucleus	GO:0003723//RNA binding;GO:0004000//adenosine deaminase activity;GO:0004000//adenosine deaminase activity	GO:0006396//RNA processing;GO:0006396//RNA processing
AT1G01770	-0.094264	0.453129	0.999808	no	-0.0619091	0.524226	0.792304	no	-0.217237	0.0387033	0.13691	no	-0.750782	0.000414084	0.00109469	yes	14.89	11.04	14.07	12.31	11.27	13.89	27.82	29.2	24.4	23	28.4	26.6	29.51	29.99	26.63	26.03	23.19	24.87	39.4	19.72	22.02	16.89	16.45	14.88	-	-	-	-	-	-	GO:0005634//nucleus	-	GO:0008150//biological_process
AT1G01780	-0.055826	0.677457	0.999808	no	-0.0586447	0.56102	0.812864	no	-0.340732	0.0434423	0.148725	no	-0.663591	0.00322987	0.00724871	yes	17.28	13.95	10.66	12.65	13.24	14.41	21.48	20.36	20.92	19.32	21.52	19.42	23.56	26.35	19.4	20.92	16.55	17.26	32.1	15.05	16.29	14	13.34	12.71	PLIM2b	GATA type zinc finger transcription factor family protein	-	-	-	-	GO:0005737//cytoplasm;GO:0015629//actin cytoskeleton	GO:0051015//actin filament binding;GO:0051015//actin filament binding	GO:0051017//actin filament bundle assembly;GO:0051017//actin filament bundle assembly
AT1G01790	0.32514	0.0987759	0.670164	no	0.394296	0.000605658	0.00713856	yes	0.484119	0.000718343	0.00588131	yes	1.5244	4.28219e-17	5.24147e-16	yes	21.25	15.89	14.01	23.73	20.44	19.91	11.86	14.27	10.3	15.82	15.59	16.47	17.55	15.26	16.07	26.14	19.56	22.67	10.3	15.95	15.02	39.69	38.25	40.78	KEA1	K+ efflux antiporter 1	-	-	-	-	GO:0009507//chloroplast;GO:0009507//chloroplast;GO:0009941//chloroplast envelope;GO:0009941//chloroplast envelope;GO:0009941//chloroplast envelope;GO:0009941//chloroplast envelope;GO:0009941//chloroplast envelope;GO:0009941//chloroplast envelope;GO:0009941//chloroplast envelope;GO:0009941//chloroplast envelope;GO:0009941//chloroplast envelope;GO:0009941//chloroplast envelope;GO:0009941//chloropla…	GO:0015079//potassium ion transmembrane transporter activity;GO:0015386//potassium:proton antiporter activity	-
AT1G01800	0.108246	0.447892	0.999808	no	0.024368	0.854076	0.950157	no	0.0682382	0.516271	0.730257	no	0.468985	0.127932	0.196201	no	76.08	81.36	81.02	82.54	88.88	85.62	77.46	73.01	79.07	78.01	80.79	74.65	71.97	71.94	72.46	80.88	70.68	75.29	46.07	64.63	60.88	80.07	76.04	81.38	-	NAD(P)-binding Rossmann-fold superfamily protein	Metabolism;Metabolism	Global and overview maps;Metabolism of terpenoids and polyketides	ko01110//Biosynthesis of secondary metabolites;ko00902//Monoterpenoid biosynthesis	K15095;K15095	GO:0005737//cytoplasm;GO:0009505//plant-type cell wall	GO:0016491//oxidoreductase activity	GO:0000038//very long-chain fatty acid metabolic process;GO:0000038//very long-chain fatty acid metabolic process;GO:0009409//response to cold;GO:0009409//response to cold;GO:0042335//cuticle development
AT1G01810	-0.0615753	0.804375	0.999808	no	-0.583133	0.0831436	0.304997	no	0.316369	0.358262	0.593136	no	-0.132908	0.23025	0.325958	no	1.8	2.64	2.74	2.56	1.89	2.43	2.93	2.22	2.73	1.79	1.33	2.14	2.07	2.15	2.02	1.98	2.83	2.96	2.95	3.52	2.62	1.86	3.09	3.34	-	-	-	-	-	-	GO:0005634//nucleus	GO:0003674//molecular_function	GO:0008150//biological_process
AT1G01820	0.0622602	0.719523	0.999808	no	-0.0735402	0.36258	0.681554	no	-0.242881	0.00287338	0.0184778	yes	0.0221379	0.0434646	0.0761544	no	108.21	111.4	109.64	109.22	118.42	116.13	106.25	97.91	91.03	94.05	92.09	94.38	120.67	114.07	114.29	99.7	99.31	95.94	87.92	100.21	91.89	101.25	100.52	82.58	PEX11C	peroxin 11c	-	-	-	-	GO:0005777//peroxisome;GO:0005777//peroxisome;GO:0005778//peroxisomal membrane;GO:0005778//peroxisomal membrane;GO:0005778//peroxisomal membrane;GO:0005779//integral component of peroxisomal membrane;GO:0005779//integral component of peroxisomal membrane;GO:0005779//integral component of peroxisomal membrane;GO:0009506//plasmodesma	GO:0003674//molecular_function;GO:0005515//protein binding;GO:0005515//protein binding;GO:0042802//identical protein binding	GO:0007031//peroxisome organization;GO:0007031//peroxisome organization;GO:0009627//systemic acquired resistance;GO:0009627//systemic acquired resistance;GO:0016559//peroxisome fission;GO:0016559//peroxisome fission;GO:0016559//peroxisome fission;GO:0016559//peroxisome fission;GO:0016559//peroxisome fission;GO:0016559//peroxisome fission;GO:0016559//peroxisome fission;GO:0016559//peroxisome fissi…
AT1G01830	0.352401	0.0117992	0.215973	no	0.0119283	0.864146	0.953663	no	-0.114041	0.26135	0.49332	no	0.844644	7.99236e-05	0.000237286	yes	17.94	21.17	18.79	23.57	25.67	24.68	27.19	28	25.51	28.37	28.82	24.18	16.85	18.29	18.41	15.26	18.86	15.36	7.58	11.77	10.33	17.43	18.19	17.68	-	ARM repeat superfamily protein	-	-	-	-	-	-	-
AT1G01840	0.777608	0.363532	0.98576	no	0.279617	0.6518	0.862967	no	1.22741	0.0264243	0.102498	no	1.82408	0.0133523	0.0264463	yes	0.3	0.31	0.09	0.57	0.35	0.28	0.57	0.33	0.83	0.51	0.66	0.93	0.26	0.46	0.51	1.1	1.01	0.77	0.35	0.39	0.24	0.55	1.28	1.64	-	-	-	-	-	-	GO:0009507//chloroplast	GO:0003674//molecular_function	GO:0008150//biological_process
AT1G01860	0.0577424	0.863235	0.999808	no	0.0351799	0.824069	0.939299	no	0.223661	0.0636692	0.194777	no	1.39912	3.11838e-10	1.87119e-09	yes	12.65	10.07	8.87	10.33	10.95	11.6	12.29	11.21	12.96	12.6	12.38	12.38	11.43	11.38	11.3	12.03	13.44	14.36	4.34	7.4	5.58	14.9	14.86	15.92	PFC1	Ribosomal RNA adenine dimethylase family protein	-	-	-	-	GO:0005737//cytoplasm	GO:0016422//mRNA (2'-O-methyladenosine-N6-)-methyltransferase activity	GO:0009409//response to cold;GO:0009409//response to cold
AT1G01880	0.225502	0.54138	0.999808	no	0.137119	0.626114	0.849453	no	-0.0577763	0.769058	0.893578	no	0.976824	0.0175789	0.0339423	yes	1.46	1.03	0.82	1.55	1.14	1.18	1.08	1.15	1.18	0.94	1.24	1.57	1.64	1.69	1.51	1.3	1.69	1.66	0.64	1.19	0.68	1.5	1.78	1.66	-	5'-3' exonuclease family protein	-	-	-	-	GO:0005634//nucleus;GO:0005634//nucleus	GO:0004518//nuclease activity	GO:0006281//DNA repair;GO:0006281//DNA repair;GO:0006281//DNA repair;GO:0006281//DNA repair
AT1G01900	0.490986	0.444685	0.999808	no	1.03242	0.0856525	0.310274	no	0.610053	0.412847	0.645175	no	0.198329	0.848179	0.886321	no	0.09	0.16	0.12	0.18	0.14	0.2	0.14	0.26	0.04	0.26	0.3	0.34	0.42	0.17	0.17	0.09	0.47	0.6	0.55	0.24	0.16	0.38	0.44	0.27	SBTI1.1	subtilase family protein	-	-	-	-	GO:0005576//extracellular region;GO:0005618//cell wall;GO:0031012//extracellular matrix;GO:0048046//apoplast	GO:0004252//serine-type endopeptidase activity	GO:0006508//proteolysis
AT1G01910	-0.0557589	0.613705	0.999808	no	-0.270962	0.00852352	0.061273	no	-0.233293	0.0329811	0.12182	no	-1.46307	7.59534e-13	6.0175e-12	yes	37.03	43.03	48.66	41.81	43.49	38.54	37.71	36.72	38.34	28.66	33.07	31.73	35.8	39.67	35.24	33.78	28.91	31.49	108.09	65.77	75.01	31.82	30.15	28.3	-	P-loop containing nucleoside triphosphate hydrolases superfamily protein	-	-	-	-	GO:0009507//chloroplast;GO:0016020//membrane	GO:0005515//protein binding;GO:0005524//ATP binding;GO:0005524//ATP binding	GO:0006820//anion transport;GO:0006891//intra-Golgi vesicle-mediated transport;GO:0043161//proteasome-mediated ubiquitin-dependent protein catabolic process;GO:0043161//proteasome-mediated ubiquitin-dependent protein catabolic process;GO:0043161//proteasome-mediated ubiquitin-dependent protein catabolic process;GO:0043248//proteasome assembly;GO:0051788//response to misfolded protein
AT1G01920	0.0674742	0.773934	0.999808	no	-0.0568261	0.556652	0.810763	no	0.0505096	0.747346	0.882324	no	0.825508	0.00109865	0.00269563	yes	17.29	14.05	14.19	15.81	14.63	17.27	12.93	12.95	12.18	12.91	11.66	12.02	13	12.16	13.29	11.92	15.57	12.33	4.85	8.18	6.15	11.01	11.63	11.35	-	SET domain-containing protein	-	-	-	-	GO:0005634//nucleus;GO:0005634//nucleus	GO:0003674//molecular_function	GO:0008150//biological_process;GO:0009560//embryo sac egg cell differentiation;GO:0009560//embryo sac egg cell differentiation
AT1G01930	-0.0387064	0.617445	0.999808	no	0.142335	0.209367	0.517981	no	-0.162136	0.140082	0.33158	no	0.162506	0.435346	0.548223	no	9.91	10.19	10.12	9.04	10.15	10.23	11.52	11.54	9.73	11.69	12	12.5	11.67	13.08	10.81	10.22	10.83	10.73	9	9.45	9.06	9.74	12.02	9.03	-	zinc finger protein-related	-	-	-	-	GO:0005737//cytoplasm	-	GO:0008150//biological_process;GO:0009630//gravitropism
AT1G01940	0.0371716	0.947659	0.999808	no	-0.431805	0.000720063	0.00824705	yes	-0.225541	0.0990428	0.262643	no	-0.140389	0.000741962	0.00187491	yes	58.58	65.13	53.3	56.98	58.72	65.93	34.67	36.38	42.03	26.68	30.71	26.44	32.43	29.67	31.94	21.62	31.58	27.23	44.87	58.89	53.91	47.3	45.91	49.84	-	Cyclophilin-like peptidyl-prolyl cis-trans isomerase family protein	-	-	-	-	GO:0005634//nucleus	GO:0003755//peptidyl-prolyl cis-trans isomerase activity	GO:0006457//protein folding;GO:0006457//protein folding;GO:0006457//protein folding
AT1G01950	0.137197	0.377311	0.987951	no	-0.111524	0.312502	0.63736	no	0.174205	0.223044	0.447337	no	0.684439	0.00288661	0.00653707	yes	8.75	7.69	9.22	9.03	9.59	9.6	7.7	8.25	8.65	7.38	8.26	7.13	6.49	7.43	8.52	7.24	9.11	8.97	4.71	6.14	5.54	8.54	8.41	9.39	ARK2	armadillo repeat kinesin 2	-	-	-	-	-	GO:0003777//microtubule motor activity	GO:0048364//root development
AT1G01960	0.11696	0.517386	0.999808	no	0.0537246	0.535558	0.798756	no	0.00359128	0.99062	0.996399	no	0.363431	0.497629	0.609655	no	21.13	21.44	25.52	27.46	22.59	23.79	23.22	24.41	24.06	24.83	24.27	25.31	24.07	22.03	26.12	24.28	24.65	23.47	13.45	18.72	18.06	21.73	23.35	19.54	EDA10	SEC7-like guanine nucleotide exchange family protein	Cellular Processes	Transport and catabolism	ko04144//Endocytosis	K18442	GO:0005634//nucleus;GO:0005634//nucleus;GO:0005829//cytosol;GO:0005829//cytosol	GO:0005085//guanyl-nucleotide exchange factor activity;GO:0005086//ARF guanyl-nucleotide exchange factor activity	GO:0009561//megagametogenesis;GO:0016192//vesicle-mediated transport;GO:0050790//regulation of catalytic activity
AT1G01970	0.207623	0.311208	0.962369	no	0.402145	0.00641766	0.0492942	yes	0.305644	0.0208643	0.0861546	no	1.43612	7.70113e-09	3.91691e-08	yes	10.6	9.27	7.2	10.34	10.26	10.66	5.98	6.25	4.63	7.34	7.48	7.46	7.85	7.77	7.01	9.18	8.94	9.85	3.21	5.49	5.31	11.87	12.07	13.97	-	Tetratricopeptide repeat (TPR)-like superfamily protein	-	-	-	-	GO:0005739//mitochondrion	GO:0003674//molecular_function	GO:0008150//biological_process
AT1G01980	0	1	1	no	-1.73697	0.818322	1	no	0	1	1	no	-2.73697	0.778251	0.838015	no	0	0	0	0	0	0	0.01	0	0	0	0	0	0	0	0	0	0	0	0.02	0	0	0	0	0	-	FAD-binding Berberine family protein	-	-	-	-	GO:0005794//Golgi apparatus;GO:0005886//plasma membrane;GO:0009507//chloroplast	GO:0009055//electron carrier activity	-
AT1G01990	-0.0159942	0.735568	0.999808	no	0.0607371	0.582837	0.827185	no	0.181767	0.0876057	0.242096	no	0.546146	0.0373504	0.0665915	no	31.49	33.86	28.98	29.23	30.15	33.91	35.85	36.74	32.53	35.97	39.79	33.88	35.5	33.64	37.36	41.6	41.48	37.72	16.11	22.28	20.5	27.61	31.09	27.29	-	-	-	-	-	-	GO:0005575//cellular_component	GO:0003674//molecular_function	GO:0008150//biological_process
AT1G02000	0.0177314	0.965361	0.999808	no	-0.155421	0.214657	0.524696	no	-0.0286578	0.813674	0.916013	no	-0.386241	0.00386464	0.0085376	yes	8.37	10.72	10.83	9.8	10.31	10.18	11.27	11.92	13.43	11.6	11.22	10.06	10.07	12.09	10.38	11.05	11.5	9.35	13.79	9.33	10.94	8.39	8.11	9.56	GAE2	UDP-D-glucuronate 4-epimerase 2	Metabolism;Metabolism	Global and overview maps;Carbohydrate metabolism	ko01100//Metabolic pathways;ko00520//Amino sugar and nucleotide sugar metabolism	K08679;K08679	GO:0005794//Golgi apparatus	GO:0003824//catalytic activity;GO:0050378//UDP-glucuronate 4-epimerase activity	GO:0009225//nucleotide-sugar metabolic process;GO:0009225//nucleotide-sugar metabolic process
AT1G02010	0.0353619	0.949798	0.999808	no	0.203145	0.130015	0.39729	no	0.266596	0.0917186	0.249443	no	1.13408	1.50671e-06	5.72607e-06	yes	5.87	4.74	5.51	5.66	4.89	5.97	4.66	4.58	4.45	4.77	5.59	5.4	3.77	4.42	4.62	4.56	5.95	4.9	2.07	3.09	2.9	5.63	6.69	5.37	SEC1A	secretory 1A	-	-	-	-	GO:0005634//nucleus;GO:0005634//nucleus	GO:0008565//protein transporter activity	GO:0009306//protein secretion;GO:0009306//protein secretion
AT1G02020	0.308452	0.0234688	0.332345	no	-0.0395006	0.648493	0.860991	no	0.0765076	0.528373	0.739991	no	0.678259	0.00164136	0.00389885	yes	12.97	11.69	12.34	14.59	14.3	16.93	18.48	18.85	20.43	19.36	18.9	17.94	14.92	16.61	18.78	18.29	17.95	16.81	8.2	10.28	10.46	15.59	15.99	14.73	-	nitroreductase family protein	-	-	-	-	GO:0005634//nucleus;GO:0005739//mitochondrion;GO:0009507//chloroplast;GO:0009507//chloroplast	GO:0016657//oxidoreductase activity, acting on NAD(P)H, nitrogenous group as acceptor	GO:0008152//metabolic process
AT1G02030	-0.628031	0.618406	0.999808	no	0.823122	0.504092	0.781304	no	0.160465	0.835329	0.927472	no	-0.612977	0.283097	0.386985	no	0.03	0.01	0.13	0.05	0.03	0.03	0.06	0	0.07	0.09	0.06	0.08	0.09	0.15	0.1	0.06	0.12	0.2	0.29	0.17	0.06	0.13	0.08	0.13	-	C2H2-like zinc finger protein	-	-	-	-	GO:0005634//nucleus	GO:0003676//nucleic acid binding;GO:0003700//transcription factor activity, sequence-specific DNA binding;GO:0008270//zinc ion binding	GO:0006355//regulation of transcription, DNA-templated;GO:0006355//regulation of transcription, DNA-templated;GO:0006355//regulation of transcription, DNA-templated
AT1G02040	0	1	1	no	0	1	1	no	0	1	1	no	0	1	1	no	0	0	0	0	0	0	0	0	0	0	0	0	0	0	0	0	0	0	0	0	0	0	0	0	-	C2H2-type zinc finger family protein	-	-	-	-	GO:0005634//nucleus	GO:0003676//nucleic acid binding;GO:0003700//transcription factor activity, sequence-specific DNA binding;GO:0008270//zinc ion binding	-
AT1G02050	-0.0283934	0.819275	0.999808	no	-0.136151	0.362399	0.681478	no	0.163033	0.174432	0.383234	no	1.33083	1.04771e-07	4.61877e-07	yes	14.4	8.89	9.55	10.66	7.94	13.6	17.14	14.46	21.7	16.04	16.32	16.14	17.41	17.88	21.13	20.98	21.65	20.54	4.42	7.61	4.77	14.53	14.53	13.2	LAP6	Chalcone and stilbene synthase family protein	-	-	-	-	GO:0005737//cytoplasm;GO:0005783//endoplasmic reticulum	GO:0090439//tetraketide alpha-pyrone synthase activity	GO:0009699//phenylpropanoid biosynthetic process;GO:0009699//phenylpropanoid biosynthetic process;GO:0010584//pollen exine formation;GO:0010584//pollen exine formation;GO:0010584//pollen exine formation;GO:0010584//pollen exine formation;GO:0010584//pollen exine formation;GO:0010584//pollen exine formation;GO:0010584//pollen exine formation;GO:0010584//pollen exine formation;GO:0010584//pollen ex…
AT1G02060	-0.0117055	0.860065	0.999808	no	0.05758	0.626695	0.849797	no	0.154019	0.155573	0.355131	no	0.991248	8.85052e-05	0.000260856	yes	5.94	4.41	4.5	5.62	3.71	5.4	11.33	11.26	10.81	10.6	12.08	12.08	11.27	12.7	12.51	13.45	14.3	12.84	3.23	4.56	4.61	7.94	9.6	7.11	-	Tetratricopeptide repeat (TPR)-like superfamily protein	-	-	-	-	GO:0005739//mitochondrion	-	GO:0008150//biological_process
AT1G02065	0.206451	0.910319	0.999808	no	4.54432	0.360791	1	no	1.80735	0.555646	1	no	-2.73697	0.778251	0.838015	no	0.08	0	0.05	0	0.04	0.11	0	0	0	0.05	0	0.02	0	0	0.02	0	0.04	0.03	0	0.02	0	0	0	0	SPL8	squamosa promoter binding protein-like 8	-	-	-	-	GO:0005634//nucleus;GO:0005634//nucleus;GO:0005634//nucleus;GO:0005634//nucleus	GO:0003677//DNA binding;GO:0003677//DNA binding	GO:0009554//megasporogenesis;GO:0009554//megasporogenesis;GO:0009556//microsporogenesis;GO:0009556//microsporogenesis;GO:0048653//anther development
AT1G02070	-0.0489096	0.946621	0.999808	no	0.891851	0.239382	0.558334	no	-1.28445	0.122289	0.302918	no	1.43063	0.398579	0.51127	no	0	0.3	0	0.05	0.1	0.14	0.23	0.35	0.32	0.29	0.56	0.82	0.35	0.67	0.88	0.2	0.44	0.14	0.18	0.05	0	0.21	0.15	0.26	-	-	-	-	-	-	GO:0005575//cellular_component	-	-
AT1G02074	0	1	1	no	0	1	1	no	0	1	1	no	0	1	1	no	0	0	0	0	0	0	0	0	0	0	0	0	0	0	0	0	0	0	0	0	0	0	0	0	-	-	-	-	-	-	GO:0005739//mitochondrion	GO:0003674//molecular_function	GO:0008150//biological_process
AT1G02080	0.171671	0.317029	0.965092	no	0.0812687	0.400507	0.71183	no	0.0744923	0.406689	0.639763	no	0.262309	0.847319	0.886321	no	21.95	22.41	26.31	30.2	24.12	25.28	29.56	31.03	27.42	33.71	28.92	30.48	28.33	26.18	29.09	28.76	30.8	28.47	21.89	22.81	21.65	26.98	29.15	23.45	-	transcription regulators	Genetic Information Processing	Folding, sorting and degradation	ko03018//RNA degradation	K12604	GO:0005829//cytosol;GO:0016020//membrane	-	GO:0000226//microtubule cytoskeleton organization;GO:0000226//microtubule cytoskeleton organization;GO:0000911//cytokinesis by cell plate formation;GO:0007155//cell adhesion;GO:0010090//trichome morphogenesis;GO:0010090//trichome morphogenesis;GO:0045010//actin nucleation;GO:0045010//actin nucleation
AT1G02090	0.165314	0.210278	0.88123	no	-0.136705	0.1942	0.497986	no	0.0148861	0.932495	0.972916	no	-0.164618	0.000158239	0.000448866	yes	44.01	39.28	43.8	48.26	48.37	45.89	34.39	32.48	39.65	30.97	32.94	32.98	31.48	35.34	37.31	37.01	32.4	35.8	43.65	45.67	47.37	39.58	41.94	40.43	FUS5	Proteasome component (PCI) domain protein	-	-	-	-	GO:0005634//nucleus;GO:0005737//cytoplasm;GO:0005829//cytosol;GO:0005829//cytosol;GO:0005829//cytosol;GO:0008180//COP9 signalosome;GO:0008180//COP9 signalosome;GO:0008180//COP9 signalosome;GO:0008180//COP9 signalosome	GO:0004708//MAP kinase kinase activity;GO:0004708//MAP kinase kinase activity;GO:0005515//protein binding;GO:0005515//protein binding;GO:0005515//protein binding;GO:0005515//protein binding	GO:0009640//photomorphogenesis;GO:0009640//photomorphogenesis;GO:0009640//photomorphogenesis;GO:0009640//photomorphogenesis;GO:0010387//COP9 signalosome assembly;GO:0010388//cullin deneddylation;GO:0010388//cullin deneddylation;GO:0010388//cullin deneddylation;GO:0010388//cullin deneddylation;GO:0010388//cullin deneddylation;GO:0010388//cullin deneddylation;GO:0016567//protein ubiquitination;GO:0…
AT1G02100	-0.078151	0.477444	0.999808	no	0.0456889	0.630235	0.851648	no	0.0428934	0.673269	0.83701	no	0.564431	0.00985464	0.0200623	yes	48.5	37.11	43.92	38.73	37.52	46.45	74.73	76.66	64.61	73.41	76.2	73.34	68.84	68.37	70.89	71.36	76.92	66.1	41.1	46.79	43.27	66.51	66.77	60.68	SBI1	Leucine carboxyl methyltransferase	-	-	-	-	GO:0005634//nucleus;GO:0005634//nucleus;GO:0005634//nucleus	GO:0008168//methyltransferase activity	GO:0048573//photoperiodism, flowering;GO:0048573//photoperiodism, flowering
AT1G02110	-0.0512955	0.652002	0.999808	no	0.0739723	0.610486	0.842288	no	0.356315	0.0108691	0.0523847	no	1.73205	3.86106e-37	2.17232e-35	yes	22.49	17.84	16.64	16.8	16.1	22.08	25.68	22	28.92	27.49	26.02	27.12	23.66	23.28	29.59	26.85	36.35	34.77	6.59	8.61	7.44	24.95	25.9	24.36	-	Protein of unknown function (DUF630 and DUF632)	-	-	-	-	GO:0005634//nucleus;GO:0005886//plasma membrane	GO:0003674//molecular_function	GO:0006499//N-terminal protein myristoylation;GO:0006499//N-terminal protein myristoylation;GO:0006499//N-terminal protein myristoylation;GO:0009640//photomorphogenesis;GO:0009640//photomorphogenesis;GO:0010388//cullin deneddylation;GO:0010388//cullin deneddylation;GO:0010388//cullin deneddylation;GO:0016567//protein ubiquitination;GO:0016567//protein ubiquitination;GO:0016567//protein ubiquitina…
AT1G02120	0.0548164	0.80543	0.999808	no	-0.0620523	0.394611	0.707409	no	-0.0528549	0.457775	0.683315	no	0.386537	0.343009	0.45279	no	83.03	68.98	72.64	74.13	75.12	84.1	91.15	92.81	91.34	84.11	94.24	85.36	91.78	93.07	102.03	87.68	98.05	90.83	57.77	71.64	62.55	87.48	87.99	75.47	VAD1	GRAM domain family protein	-	-	-	-	GO:0005634//nucleus;GO:0005783//endoplasmic reticulum	-	GO:0042742//defense response to bacterium;GO:0042742//defense response to bacterium;GO:0043069//negative regulation of programmed cell death
AT1G02130	0.165364	0.236272	0.908764	no	-0.0841251	0.314428	0.639588	no	-0.121239	0.252169	0.48279	no	0.315039	0.778629	0.838302	no	49.36	46.95	50.83	50.22	58.28	56.51	47.65	50.38	49.03	45.23	48.81	44.69	41.27	47.92	50.26	42.17	40.98	45.06	33.67	38.04	37.86	45.43	43.64	47.24	RA-5	RAS 5	-	-	-	-	GO:0000139//Golgi membrane;GO:0000139//Golgi membrane;GO:0000139//Golgi membrane;GO:0000139//Golgi membrane;GO:0005773//vacuole;GO:0005773//vacuole;GO:0005794//Golgi apparatus;GO:0005886//plasma membrane;GO:0032588//trans-Golgi network membrane;GO:0032588//trans-Golgi network membrane;GO:0032588//trans-Golgi network membrane;GO:0032588//trans-Golgi network membrane	GO:0005525//GTP binding;GO:0005525//GTP binding	GO:0006888//ER to Golgi vesicle-mediated transport;GO:0006888//ER to Golgi vesicle-mediated transport;GO:0046686//response to cadmium ion
AT1G02140	0.00995723	0.905268	0.999808	no	-0.149498	0.0790036	0.2959	no	-0.087791	0.254185	0.484921	no	0.316629	0.715344	0.798143	no	153.49	157.27	167.17	161.39	168.32	151.53	169.48	168.05	184.84	155.49	156.26	159.2	187.74	206.01	180.63	177.33	180.43	182.71	120.99	150.16	139.09	179.8	167.96	163.16	MAGO	mago nashi family protein	Genetic Information Processing;Genetic Information Processing;Genetic Information Processing	Transcription;Translation;Translation	ko03040//Spliceosome;ko03013//RNA transport;ko03015//mRNA surveillance pathway	K12877;K12877;K12877	GO:0005634//nucleus;GO:0005634//nucleus;GO:0005654//nucleoplasm;GO:0005654//nucleoplasm;GO:0005730//nucleolus;GO:0005730//nucleolus;GO:0005730//nucleolus;GO:0005730//nucleolus;GO:0009507//chloroplast;GO:0016607//nuclear speck;GO:0016607//nuclear speck;GO:0035145//exon-exon junction complex;GO:0035145//exon-exon junction complex	GO:0005515//protein binding;GO:0005515//protein binding	GO:0007067//mitotic nuclear division;GO:0007067//mitotic nuclear division;GO:0007530//sex determination;GO:0009793//embryo development ending in seed dormancy;GO:0010183//pollen tube guidance;GO:0010628//positive regulation of gene expression
AT1G02145	0.0382497	0.932397	0.999808	no	0.0995826	0.400734	0.711952	no	-0.0966474	0.328304	0.563395	no	0.639788	0.0145353	0.0286	yes	13.27	12.46	11.49	11.48	13.16	13.58	14.58	14.32	12.1	14.47	14.03	15.43	14.59	16.05	14.27	13.62	14.8	13.58	6.93	9.53	7.12	12.63	12.66	11.45	ALG12	homolog of asparagine-linked glycosylation 12	Metabolism;Metabolism	Global and overview maps;Glycan biosynthesis and metabolism	ko01100//Metabolic pathways;ko00510//N-Glycan biosynthesis	K03847;K03847	-	GO:0000009//alpha-1,6-mannosyltransferase activity	GO:0006487//protein N-linked glycosylation;GO:0006487//protein N-linked glycosylation;GO:0006487//protein N-linked glycosylation;GO:0030433//ER-associated ubiquitin-dependent protein catabolic process;GO:0030433//ER-associated ubiquitin-dependent protein catabolic process;GO:0030433//ER-associated ubiquitin-dependent protein catabolic process
AT1G02150	-0.0940711	0.46397	0.999808	no	0.125806	0.150979	0.433437	no	0.235033	0.00402898	0.0241519	yes	1.16171	1.04752e-12	8.16534e-12	yes	64.98	54.6	45.49	50.29	46.01	58.35	54.21	53.12	54.33	57.69	57	61.7	63.12	61.82	65.64	75.48	73.15	75.67	24.71	34.37	33.45	66.07	71.21	69.73	-	Tetratricopeptide repeat (TPR)-like superfamily protein	-	-	-	-	GO:0005739//mitochondrion;GO:0009507//chloroplast	-	GO:0006364//rRNA processing;GO:0006364//rRNA processing;GO:0006399//tRNA metabolic process;GO:0006399//tRNA metabolic process;GO:0009658//chloroplast organization;GO:0009658//chloroplast organization;GO:0019288//isopentenyl diphosphate biosynthetic process, methylerythritol 4-phosphate pathway;GO:0019288//isopentenyl diphosphate biosynthetic process, methylerythritol 4-phosphate pathway;GO:004503…
AT1G02160	0.0649133	0.822338	0.999808	no	-0.152645	0.23263	0.54926	no	-0.0407891	0.718425	0.864865	no	0.529401	0.0908005	0.145539	no	80.92	65.1	60.62	62.41	71.95	81.79	44.59	51.25	59.14	48.78	45	45.64	49.16	50.35	49	49.76	49.75	44.86	29.3	34.09	34.28	50.3	43.74	46.93	-	Cox19 family protein (CHCH motif)	-	-	-	-	GO:0005739//mitochondrion;GO:0005739//mitochondrion	GO:0003674//molecular_function	GO:0006301//postreplication repair;GO:0006301//postreplication repair;GO:0006301//postreplication repair;GO:0006301//postreplication repair;GO:0008150//biological_process
AT1G02170	-0.0786658	0.43831	0.999808	no	-0.302855	0.0127707	0.0838943	no	-0.292149	0.00095276	0.00744802	yes	-1.49974	9.43127e-19	1.34846e-17	yes	49.84	59.4	59.98	52.17	55.68	52.39	61.48	53.06	69.93	51.29	49.68	48.57	56.05	60.71	60.53	49.09	50.16	45.54	110.6	91.55	97.75	42.22	33.7	30.13	MC1	metacaspase 1	-	-	-	-	-	GO:0004197//cysteine-type endopeptidase activity;GO:0005515//protein binding	GO:0006508//proteolysis;GO:0006612//protein targeting to membrane;GO:0006612//protein targeting to membrane;GO:0006612//protein targeting to membrane;GO:0009697//salicylic acid biosynthetic process;GO:0009697//salicylic acid biosynthetic process;GO:0009863//salicylic acid mediated signaling pathway;GO:0009863//salicylic acid mediated signaling pathway;GO:0010363//regulation of plant-type hypersen…
AT1G02180	-0.329384	0.316249	0.965092	no	0.196143	0.601512	0.83732	no	0.42064	0.407335	0.640294	no	0.778404	0.346124	0.45616	no	1.68	1.42	1.75	0.95	1.47	1.44	1.17	1.15	1.8	1.99	1.3	1.43	0.95	0.92	0.7	0.59	1.39	1.46	0.54	0.54	0.43	0.84	0.57	1.18	-	ferredoxin-related	-	-	-	-	-	GO:0003674//molecular_function	GO:0008150//biological_process
AT1G02190	0	1	1	no	-2.73697	0.650593	1	no	-1.73697	0.777982	1	no	-5.73697	0.0259745	0.0480196	yes	0	0	0	0	0	0	0.01	0	0.01	0	0	0	0	0.01	0	0	0	0	0.08	0.07	0.01	0	0	0	-	Fatty acid hydroxylase superfamily	Metabolism;Metabolism	Global and overview maps;Lipid metabolism	ko01110//Biosynthesis of secondary metabolites;ko00073//Cutin, suberine and wax biosynthesis	K15404;K15404	-	GO:0003824//catalytic activity	-
AT1G02205	0.222392	0.984078	0.999808	no	-2.32193	0.611839	1	no	-2.87447	0.0335034	0.12317	no	-6.93243	9.47834e-05	0.000277632	yes	0.02	0.07	0.03	0	0.1	0.04	0.05	0	0	0.01	0	0	0.45	0.21	0	0.01	0.07	0.01	9.41	3.7	3.99	0	0	0.14	CER1	Fatty acid hydroxylase superfamily	Metabolism;Metabolism	Global and overview maps;Lipid metabolism	ko01110//Biosynthesis of secondary metabolites;ko00073//Cutin, suberine and wax biosynthesis	K15404;K15404	-	GO:0071771//aldehyde decarbonylase activity	GO:0009414//response to water deprivation;GO:0009414//response to water deprivation;GO:0010025//wax biosynthetic process;GO:0010025//wax biosynthetic process;GO:0042335//cuticle development;GO:0042742//defense response to bacterium;GO:0042742//defense response to bacterium;GO:0043447//alkane biosynthetic process;GO:0043447//alkane biosynthetic process;GO:0043447//alkane biosynthetic process;GO:00…
AT1G02210	0	1	1	no	0	1	1	no	0	1	1	no	0	1	1	no	0	0	0	0	0	0	0	0	0	0	0	0	0	0	0	0	0	0	0	0	0	0	0	0	-	NAC (No Apical Meristem) domain transcriptional regulator superfamily protein	-	-	-	-	GO:0005634//nucleus	-	-
AT1G02220	-1.42908	0.0477025	0.490006	no	-2.15766	7.63477e-36	1.90516e-32	yes	-2.23423	1.49738e-15	3.08718e-13	yes	-3.64405	8.63457e-10	4.91889e-09	yes	2.01	7.19	14.2	2.85	2.7	3.14	15.15	11.79	11.7	2.5	3.26	2.9	15.44	21.08	9.59	4.02	3.07	2.71	112.5	34.41	42.24	6.72	4.17	4.24	NAC003	NAC domain containing protein 3	-	-	-	-	GO:0005634//nucleus	GO:0003700//transcription factor activity, sequence-specific DNA binding	GO:0007275//multicellular organism development;GO:0010228//vegetative to reproductive phase transition of meristem;GO:0016926//protein desumoylation;GO:0016926//protein desumoylation;GO:0016926//protein desumoylation;GO:0050665//hydrogen peroxide biosynthetic process;GO:0050665//hydrogen peroxide biosynthetic process
AT1G02230	-0.215013	0.717176	0.999808	no	-1.26651	0.0294434	0.153067	no	-0.67155	0.119196	0.297677	no	-1.92035	2.07e-09	1.12589e-08	yes	0.2	1.18	1.22	0.97	0.53	0.74	0.5	0.53	0.63	0.24	0.21	0.24	1.06	0.9	1.13	0.81	0.6	0.53	3.45	4.19	2.05	0.74	0.91	0.91	NAC004	NAC domain containing protein 4	-	-	-	-	GO:0005634//nucleus	GO:0003700//transcription factor activity, sequence-specific DNA binding	GO:0007275//multicellular organism development
AT1G02250	-0.736966	0.84013	1	no	-0.874469	0.625919	1	no	-4.90689	0.509594	1	no	-0.152003	0.86396	0.896786	no	0	0.05	0	0	0	0.03	0.02	0.03	0.06	0.03	0.03	0	0.03	0.06	0	0	0	0	0.07	0.03	0	0.03	0.03	0.03	NAC005	NAC domain containing protein 5	-	-	-	-	GO:0005634//nucleus	GO:0003700//transcription factor activity, sequence-specific DNA binding	GO:0007275//multicellular organism development
AT1G02260	-0.0067375	0.793116	0.999808	no	-0.155264	0.0967254	0.335423	no	0.0579183	0.56719	0.768464	no	0.404598	0.296484	0.402212	no	19.99	18.83	19.13	17.05	19.4	21.23	23.18	23.07	23.63	20.3	22.7	19.75	19.23	19.49	19.87	18.81	22.08	20.1	12.32	15.17	14.12	19.08	19.2	16.8	-	Divalent ion symporter	-	-	-	-	GO:0016021//integral component of membrane	GO:0005215//transporter activity	-
AT1G02270	0.381142	0.0690048	0.57403	no	0.00362436	0.983494	0.994382	no	0.0609275	0.633973	0.814148	no	0.30139	0.852413	0.887985	no	14.35	20.13	19.89	25.12	25.71	19.98	12.35	12.34	11.09	11.83	11.51	12.53	12.4	11.47	12.99	12.33	13.72	12.4	11.43	14.19	12.3	15.05	16.69	14.99	-	Calcium-binding endonuclease/exonuclease/phosphatase family	-	-	-	-	GO:0005634//nucleus	GO:0003824//catalytic activity;GO:0005509//calcium ion binding	GO:0009409//response to cold;GO:0009409//response to cold
AT1G02280	-0.170004	0.356188	0.985687	no	0.285169	0.00472018	0.0386184	yes	0.166655	0.140877	0.332574	no	1.54921	2.16147e-19	3.27534e-18	yes	39.7	28.57	23.22	25.04	24.35	31.93	53.77	49.99	43.71	59.73	57.79	62.18	79.86	75.04	65.92	84.29	78.29	85.28	12.63	19.62	16.09	45.09	50.12	46.26	TOC33	translocon at the outer envelope membrane of chloroplasts 33	-	-	-	-	GO:0009507//chloroplast;GO:0009507//chloroplast;GO:0009707//chloroplast outer membrane;GO:0009707//chloroplast outer membrane;GO:0009707//chloroplast outer membrane;GO:0009707//chloroplast outer membrane;GO:0009707//chloroplast outer membrane;GO:0009941//chloroplast envelope;GO:0009941//chloroplast envelope;GO:0009941//chloroplast envelope;GO:0009941//chloroplast envelope;GO:0009941//chloroplast …	GO:0003924//GTPase activity;GO:0005515//protein binding;GO:0005515//protein binding;GO:0005515//protein binding;GO:0005525//GTP binding;GO:0005525//GTP binding;GO:0005525//GTP binding;GO:0005525//GTP binding;GO:0042802//identical protein binding;GO:0042803//protein homodimerization activity	GO:0045036//protein targeting to chloroplast
AT1G02290	0.17139	0.322708	0.967175	no	0.087567	0.565564	0.815462	no	0.050405	0.771367	0.894821	no	1.07151	2.51449e-05	8.11275e-05	yes	6.71	7.11	8.06	8.45	8	8.19	5.13	6.17	5	5.57	6.19	5.56	5.54	4.76	5.45	5.57	5.62	5.12	2.85	4.64	3.53	8.04	8.34	6.78	-	-	-	-	-	-	GO:0005634//nucleus	GO:0003674//molecular_function	GO:0008150//biological_process
AT1G02300	0.118682	0.607891	0.999808	no	0.0466855	0.7025	0.88593	no	0.326166	0.00754722	0.0395193	yes	1.53623	2.16352e-20	3.61064e-19	yes	56.13	41.05	42.89	41.91	50.51	59.66	40.03	41.26	37.29	38.57	46.29	37.62	26.47	31.22	35.46	37.29	40.55	38.94	11.39	13.54	13.91	39.79	38.8	34.06	-	Cysteine proteinases superfamily protein	-	-	-	-	GO:0005576//extracellular region	GO:0008234//cysteine-type peptidase activity	GO:0006508//proteolysis
AT1G02305	0.117368	0.421268	0.999808	no	-0.114102	0.106962	0.355197	no	-0.140111	0.111776	0.285005	no	0.0153343	0.16382	0.243518	no	97.79	90.94	88.78	92.26	106.67	102.1	176.37	175.24	167.57	161.34	164.58	153.78	139.59	146.36	144.3	137.15	131.41	121.87	122.96	88.49	96.44	109.23	105.11	96.84	-	Cysteine proteinases superfamily protein	-	-	-	-	GO:0005576//extracellular region;GO:0005773//vacuole;GO:0005773//vacuole	GO:0008234//cysteine-type peptidase activity	GO:0006508//proteolysis
AT1G02310	-2.10434	0.158668	0.81412	no	-4.89482	9.28008e-10	5.63095e-08	yes	-4.76553	0.00806045	0.041504	yes	-5.69404	4.18945e-05	0.000130357	yes	0.02	0.09	0.32	0.04	0	0.06	2.14	0.69	0.74	0.02	0.04	0.06	3.12	4.77	0.27	0.28	0.02	0	35.93	9.1	13.47	1.04	0.07	0.02	MAN1	Glycosyl hydrolase superfamily protein	Metabolism	Carbohydrate metabolism	ko00051//Fructose and mannose metabolism	K19355	GO:0005576//extracellular region	GO:0004553//hydrolase activity, hydrolyzing O-glycosyl compounds	GO:0016036//cellular response to phosphate starvation;GO:0016036//cellular response to phosphate starvation;GO:0019375//galactolipid biosynthetic process;GO:0019375//galactolipid biosynthetic process;GO:0045892//negative regulation of transcription, DNA-templated;GO:0045892//negative regulation of transcription, DNA-templated;GO:0045892//negative regulation of transcription, DNA-templated
AT1G02320	0	1	1	no	0	1	1	no	0	1	1	no	0	1	1	no	0	0	0	0	0	0	0	0	0	0	0	0	0	0	0	0	0	0	0	0	0	0	0	0	-	-	-	-	-	-	GO:0005739//mitochondrion	GO:0003674//molecular_function	GO:0008150//biological_process
AT1G02330	-0.0478624	0.586516	0.999808	no	0.0721119	0.597775	0.83656	no	-0.0504085	0.629786	0.811741	no	-0.443366	1.11782e-06	4.32258e-06	yes	19.53	20.66	22.02	20.77	19.83	19.58	19.92	20.04	15.84	18.64	21.36	18.66	17.24	19.93	17.29	17.32	17.96	17.31	22.14	23.38	21.68	15.71	18.78	14.93	-	-	-	-	-	-	GO:0005634//nucleus	GO:0003674//molecular_function	GO:0008150//biological_process
AT1G02335	0.415037	0.848605	0.999808	no	1.24257	0.17187	0.463528	no	0.670018	0.293584	0.528215	no	0.445688	0.862831	0.895859	no	0.03	0.15	0	0.14	0.1	0	0.17	0.54	0	0.64	0.27	0.77	1.05	1.01	0.41	0.47	1.85	1.61	0.81	0.46	0.36	0.46	1.45	0.31	GL22	germin-like protein subfamily 2 member 2 precursor	-	-	-	-	GO:0005576//extracellular region;GO:0009506//plasmodesma	-	GO:0010497//plasmodesmata-mediated intercellular transport;GO:0010497//plasmodesmata-mediated intercellular transport;GO:2000280//regulation of root development
AT1G02340	-0.490485	0.065294	0.560551	no	0.0741309	0.635971	0.854511	no	-0.575384	6.18561e-05	0.00076379	yes	0.186956	0.62463	0.726195	no	17.15	8.01	13.7	7.22	10.4	10.04	195.38	227.39	141.84	198.13	230.5	165.75	28.27	29.27	28.78	14.55	21.94	21.44	15.12	10.63	10.46	13.34	15.74	12.14	HFR1	basic helix-loop-helix (bHLH) DNA-binding superfamily protein	-	-	-	-	GO:0005634//nucleus;GO:0005634//nucleus;GO:0005634//nucleus;GO:0005634//nucleus;GO:0005829//cytosol	GO:0003677//DNA binding;GO:0003700//transcription factor activity, sequence-specific DNA binding;GO:0003700//transcription factor activity, sequence-specific DNA binding;GO:0003712//transcription cofactor activity;GO:0005515//protein binding;GO:0005515//protein binding;GO:0005515//protein binding;GO:0005515//protein binding;GO:0005515//protein binding;GO:0005515//protein binding;GO:0005515//prote…	GO:0000209//protein polyubiquitination;GO:0000209//protein polyubiquitination;GO:0000209//protein polyubiquitination;GO:0007165//signal transduction;GO:0007623//circadian rhythm;GO:0009585//red, far-red light phototransduction;GO:0009585//red, far-red light phototransduction;GO:0009585//red, far-red light phototransduction;GO:0009630//gravitropism;GO:0009642//response to light intensity;GO:000973…
AT1G02350	-1.38904	0.455215	0.999808	no	0.535209	0.552844	0.808656	no	0.893085	0.845104	1	no	-0.215729	0.737749	0.817843	no	0.29	0	0.26	0	0.07	0.14	0.28	0.21	0.69	0.83	0.67	0.21	0.07	0	0	0	0.07	0.06	0	0.07	0.29	0.08	0.15	0.08	-	protoporphyrinogen oxidase-related	-	-	-	-	GO:0005739//mitochondrion	GO:0003674//molecular_function	-
AT1G02360	-0.372828	0.0960573	0.66176	no	0.391848	0.0483311	0.215798	no	-0.783562	0.00369863	0.0226162	yes	-4.15713	7.16407e-35	3.51705e-33	yes	6.04	5.27	8.45	5.17	5.29	4.8	5.69	6.62	5.25	8.11	5.93	9	10.15	12.73	7.64	5.15	4.4	8.18	90.5	50.01	52.53	4.71	4.15	1.96	-	Chitinase family protein	-	-	-	-	GO:0005576//extracellular region	GO:0004568//chitinase activity	GO:0002679//respiratory burst involved in defense response;GO:0002679//respiratory burst involved in defense response;GO:0006865//amino acid transport;GO:0010167//response to nitrate;GO:0010200//response to chitin;GO:0015706//nitrate transport;GO:0050832//defense response to fungus;GO:0050832//defense response to fungus
AT1G02370	-0.0511098	0.65344	0.999808	no	0.171508	0.261567	0.582711	no	0.0239987	0.885919	0.95171	no	0.856403	0.00162975	0.00387249	yes	8.28	9.58	7.71	9.11	8.05	7.52	8.03	7.84	6.39	7.11	8.68	9.28	8.63	8.87	10.52	8.51	9.68	10.3	3.74	6.36	4.73	8.41	10.02	8.42	-	Tetratricopeptide repeat (TPR)-like superfamily protein	-	-	-	-	GO:0005739//mitochondrion	GO:0003674//molecular_function	GO:0006626//protein targeting to mitochondrion;GO:0006626//protein targeting to mitochondrion;GO:0006626//protein targeting to mitochondrion;GO:0008150//biological_process
AT1G02380	0.252063	0.71812	0.999808	no	-0.0951572	0.886283	0.961739	no	-0.495957	0.371102	0.606207	no	-3.05341	3.89037e-10	2.30222e-09	yes	0.35	0.23	0.52	0.18	0.49	0.64	0.33	0.38	0.23	0.47	0.2	0.21	0.75	0.56	0.34	0.43	0.42	0.32	4.91	2.29	2.43	0.17	0.36	0.63	-	-	-	-	-	-	GO:0005634//nucleus	GO:0003674//molecular_function	GO:0008150//biological_process
AT1G02390	0.459635	0.0704458	0.579711	no	-0.252452	0.16359	0.451695	no	-0.440317	0.128443	0.313069	no	-0.598575	0.0129409	0.0256875	yes	2.96	4.86	5.08	6.39	5.48	5.87	3.17	3.03	3.58	2.92	2.46	2.83	3.58	5.83	2.68	2.96	2.48	3.47	15.74	7.78	9.49	5.92	5.44	10.44	GPAT2	glycerol-3-phosphate acyltransferase 2	Metabolism;Metabolism;Metabolism;Metabolism	Global and overview maps;Global and overview maps;Lipid metabolism;Lipid metabolism	ko01100//Metabolic pathways;ko01110//Biosynthesis of secondary metabolites;ko00564//Glycerophospholipid metabolism;ko00561//Glycerolipid metabolism	K13508;K13508;K13508;K13508	GO:0005739//mitochondrion	GO:0016746//transferase activity, transferring acyl groups	GO:0006655//phosphatidylglycerol biosynthetic process;GO:0006655//phosphatidylglycerol biosynthetic process;GO:0008152//metabolic process
AT1G02391	0	1	1	no	0	1	1	no	0	1	1	no	0	1	1	no	0	0	0	0	0	0	0	0	0	0	0	0	0	0	0	0	0	0	0	0	0	0	0	0	-	-	-	-	-	-	GO:0005575//cellular_component	GO:0003674//molecular_function	GO:0008150//biological_process
AT1G02400	-0.757935	0.0108659	0.20523	no	-0.695318	0.00315407	0.0276309	yes	-2.06517	1.47564e-10	1.04581e-08	yes	-4.6775	7.63962e-44	6.33754e-42	yes	5.51	5.81	11.78	3.95	4.56	5.15	8.64	5.83	9.43	3.4	5.71	5.65	11.19	13.77	6.51	1.78	2.02	3.72	85.72	39.35	51.5	2.23	1.64	3.03	GA2OX6	gibberellin 2-oxidase 6	Metabolism;Metabolism	Global and overview maps;Metabolism of terpenoids and polyketides	ko01110//Biosynthesis of secondary metabolites;ko00904//Diterpenoid biosynthesis	K04125;K04125	GO:0005737//cytoplasm	GO:0052634//C-19 gibberellin 2-beta-dioxygenase activity	GO:0009639//response to red or far red light;GO:0010286//heat acclimation;GO:0010286//heat acclimation;GO:0045487//gibberellin catabolic process;GO:0045487//gibberellin catabolic process
AT1G02405	-0.0628357	0.865264	0.999808	no	-0.157246	0.541977	0.802186	no	-0.00841224	0.973683	0.989536	no	-0.59076	0.0118524	0.0236881	yes	1.53	4.9	3.19	3.21	4.26	1.74	3.95	4.98	4.24	3.46	4.1	4.25	2.86	2.13	3.61	2.06	2.7	3.79	2.56	4.54	4.12	2.99	2.46	2	-	proline-rich family protein	-	-	-	-	GO:0005886//plasma membrane;GO:0031225//anchored component of membrane;GO:0031225//anchored component of membrane	GO:0003674//molecular_function	GO:0008150//biological_process
AT1G02410	0.0267152	0.991948	0.999808	no	-0.0366163	0.689825	0.88016	no	0.0652177	0.66378	0.83109	no	-0.545646	3.23101e-06	1.17637e-05	yes	18.65	21.46	22.49	19.23	21.92	22.62	17.13	16.1	15.85	15.87	15.66	16.32	14.2	12.3	13.29	14.97	13.11	13.55	23.33	20.31	22.6	16.32	14.09	14.97	-	cytochrome c oxidase assembly protein CtaG / Cox11 family	Metabolism;Metabolism	Global and overview maps;Energy metabolism	ko01100//Metabolic pathways;ko00190//Oxidative phosphorylation	K02258;K02258	GO:0009507//chloroplast	-	GO:0008150//biological_process;GO:0019243//methylglyoxal catabolic process to D-lactate via S-lactoyl-glutathione;GO:0019243//methylglyoxal catabolic process to D-lactate via S-lactoyl-glutathione
AT1G02420	0.05699	0.875383	0.999808	no	0.0796433	0.713837	0.891147	no	0.143591	0.489476	0.707956	no	0.355433	0.74765	0.826802	no	2.57	2.7	2.92	2.81	2.71	3	2.44	2.61	2.35	2.71	2.35	2.76	2.57	3.01	3.02	2.73	3.5	3.27	1.71	2.89	2.38	3.18	3.37	2.38	-	Pentatricopeptide repeat (PPR) superfamily protein	-	-	-	-	GO:0005739//mitochondrion	GO:0003674//molecular_function	GO:0008150//biological_process
AT1G02430	1.64981	0.223149	0.893467	no	0.631355	0.519011	0.789471	no	-1.34514	0.245886	0.475803	no	-0.960107	0.141823	0.214809	no	0.11	0.18	0	0.08	0.21	0.62	0.1	0.22	0.19	0.55	0.16	0.08	0.39	0.22	0.33	0.13	0	0.24	0.25	0.46	0.36	0.23	0.18	0.14	ARFD1B	ADP-ribosylation factor D1B	-	-	-	-	GO:0005794//Golgi apparatus	GO:0005525//GTP binding;GO:0005525//GTP binding	GO:0006499//N-terminal protein myristoylation;GO:0006499//N-terminal protein myristoylation;GO:0006499//N-terminal protein myristoylation
AT1G02440	-1.41504	0.464724	0.999808	no	-0.263034	0.995173	1	no	-0.50696	0.811403	1	no	-1.56768	0.126328	0.194051	no	0.04	0.36	0	0.05	0	0.1	0	0	0.06	0.05	0	0	0.11	0.16	0	0	0.05	0.14	0.25	0.41	0.17	0.06	0.05	0.17	ARFD1A	ADP-ribosylation factor D1A	-	-	-	-	-	GO:0005525//GTP binding;GO:0005525//GTP binding	GO:0006499//N-terminal protein myristoylation;GO:0006499//N-terminal protein myristoylation;GO:0006499//N-terminal protein myristoylation
AT1G02450	-1.03537	0.185753	0.851186	no	-0.540568	0.808292	1	no	-0.0801703	0.934727	0.973901	no	-4.42693	6.22098e-35	3.10094e-33	yes	0.41	1.18	4.19	0.59	0.64	1.59	0.04	0	0.12	0	0.11	0	0.17	0.52	0.42	0.11	0.38	0.56	12.02	15.93	15.5	0.42	1.25	0.35	NIMIN1	NIM1-interacting 1	-	-	-	-	GO:0005634//nucleus;GO:0005634//nucleus	GO:0005515//protein binding;GO:0005515//protein binding;GO:0005515//protein binding	GO:0000165//MAPK cascade;GO:0000165//MAPK cascade;GO:0000165//MAPK cascade;GO:0001666//response to hypoxia;GO:0001666//response to hypoxia;GO:0006355//regulation of transcription, DNA-templated;GO:0006355//regulation of transcription, DNA-templated;GO:0006355//regulation of transcription, DNA-templated;GO:0006612//protein targeting to membrane;GO:0006612//protein targeting to membrane;GO:0006612/…
AT1G02460	-0.486348	0.054114	0.514407	no	-0.944075	0.000409291	0.0052109	yes	-0.60168	0.0210285	0.0866397	no	-2.50006	3.25706e-48	3.3805e-46	yes	2.24	3.28	3.88	2.22	1.93	2.56	1.73	1.57	1.76	0.8	1.09	0.74	2.35	2.39	1.77	1.15	1.82	1.32	8.25	9.08	8.24	1.73	1.5	1.29	-	Pectin lyase-like superfamily protein	-	-	-	-	GO:0005576//extracellular region	GO:0004650//polygalacturonase activity	GO:0005975//carbohydrate metabolic process
AT1G02470	-0.46915	0.110202	0.702609	no	-0.615922	0.00010613	0.00166171	yes	-1.89244	5.4834e-17	1.45353e-14	yes	-3.28101	6.21835e-22	1.19076e-20	yes	6.43	9.68	13.68	7.02	8.79	5.71	41.5	43.9	32.59	21.68	32.04	23.27	28.43	50.07	26.79	8.94	9.77	9.65	86.67	45.65	65.1	8.1	8.89	3.32	-	Polyketide cyclase/dehydrase and lipid transport superfamily protein	-	-	-	-	GO:0009507//chloroplast;GO:0009507//chloroplast	GO:0003674//molecular_function	GO:0008150//biological_process
AT1G02475	0.0863443	0.665242	0.999808	no	0.0150176	0.905552	0.967929	no	-0.0218097	0.83642	0.928239	no	0.416222	0.254428	0.354468	no	77.25	86.11	77.25	81.4	95.74	78.31	69.98	76.31	65.87	69.39	75.12	69.87	59.28	65.01	66.33	67.88	58.25	61.63	48.52	61.3	63.67	77.99	77.36	76.16	-	Polyketide cyclase/dehydrase and lipid transport superfamily protein	-	-	-	-	GO:0005634//nucleus	GO:0003674//molecular_function	GO:0008150//biological_process
AT1G02490	0	1	1	no	0	1	1	no	0	1	1	no	0	1	1	no	0	0	0	0	0	0	0	0	0	0	0	0	0	0	0	0	0	0	0	0	0	0	0	0	-	-	-	-	-	-	GO:0005575//cellular_component	GO:0003674//molecular_function	GO:0008150//biological_process
AT1G02500	-0.246757	0.0531812	0.511634	no	-0.209571	0.0859214	0.310842	no	0.0525148	0.639034	0.817302	no	-0.415518	6.30486e-08	2.86104e-07	yes	323.7	283.43	341.91	236.44	250.98	312.42	403.83	393	523.53	388.65	386.96	366.23	317.1	343.52	394.38	348.67	394.02	351.42	355.83	416.13	408.74	323.69	271.62	289.92	SAM1	S-adenosylmethionine synthetase 1	Metabolism;Metabolism;Metabolism;Metabolism	Global and overview maps;Global and overview maps;Global and overview maps;Amino acid metabolism	ko01100//Metabolic pathways;ko01110//Biosynthesis of secondary metabolites;ko01230//Biosynthesis of amino acids;ko00270//Cysteine and methionine metabolism	K00789;K00789;K00789;K00789	GO:0005618//cell wall;GO:0005618//cell wall;GO:0005737//cytoplasm;GO:0005737//cytoplasm;GO:0005829//cytosol;GO:0005829//cytosol;GO:0005886//plasma membrane;GO:0005886//plasma membrane;GO:0016020//membrane;GO:0016020//membrane	GO:0004478//methionine adenosyltransferase activity;GO:0004478//methionine adenosyltransferase activity	GO:0006094//gluconeogenesis;GO:0006096//glycolytic process;GO:0006096//glycolytic process;GO:0006096//glycolytic process;GO:0006556//S-adenosylmethionine biosynthetic process;GO:0006556//S-adenosylmethionine biosynthetic process;GO:0006598//polyamine catabolic process;GO:0006598//polyamine catabolic process;GO:0006833//water transport;GO:0006972//hyperosmotic response;GO:0006972//hyperosmotic res…
AT1G02510	0	1	1	no	0	1	1	no	0	1	1	no	3.32193	0.849461	0.886321	no	0	0	0	0	0	0	0	0	0	0	0	0	0	0	0	0	0	0	0	0	0	0	0.03	0	TPK4	Outward rectifying potassium channel protein	-	-	-	-	-	GO:0015271//outward rectifier potassium channel activity;GO:0015271//outward rectifier potassium channel activity	-
AT1G02520	0.0888093	0.878968	0.999808	no	-0.48089	0.143118	0.421706	no	-0.771584	0.0123698	0.0579483	no	-1.87763	8.4921e-08	3.78853e-07	yes	0.14	0.26	0.23	0.24	0.19	0.24	0.36	0.47	0.44	0.28	0.26	0.37	1.06	0.61	0.72	0.46	0.45	0.49	1.31	1.17	0.57	0.23	0.34	0.26	ABCB11	P-glycoprotein 11	Environmental Information Processing	Membrane transport	ko02010//ABC transporters	K05658	GO:0005634//nucleus;GO:0005886//plasma membrane;GO:0005886//plasma membrane;GO:0005886//plasma membrane;GO:0005886//plasma membrane;GO:0009506//plasmodesma	GO:0042626//ATPase activity, coupled to transmembrane movement of substances;GO:0042626//ATPase activity, coupled to transmembrane movement of substances	-
AT1G02530	-1.11548	0.374602	0.987951	no	0.485427	0.67547	1	no	0.415037	0.636846	0.815884	no	2.45943	0.236798	0.334008	no	0.04	0.06	0.03	0.01	0.05	0	0.01	0.02	0.02	0.02	0.01	0.04	0.01	0.08	0.03	0.09	0.03	0.04	0	0	0.02	0.04	0.05	0.02	ABCB12	P-glycoprotein 12	Environmental Information Processing	Membrane transport	ko02010//ABC transporters	K05658	GO:0005886//plasma membrane	GO:0042626//ATPase activity, coupled to transmembrane movement of substances;GO:0042626//ATPase activity, coupled to transmembrane movement of substances	-
AT1G02540	0	1	1	no	0	1	1	no	0	1	1	no	0	1	1	no	0	0	0	0	0	0	0	0	0	0	0	0	0	0	0	0	0	0	0	0	0	0	0	0	-	-	-	-	-	-	GO:0005737//cytoplasm	GO:0003674//molecular_function	GO:0008150//biological_process
AT1G02550	0	1	1	no	0	1	1	no	0	1	1	no	-3.32193	0.778251	0.838015	no	0	0	0	0	0	0	0	0	0	0	0	0	0	0	0	0	0	0	0	0	0.03	0	0	0	-	Plant invertase/pectin methylesterase inhibitor superfamily protein	-	-	-	-	GO:0009507//chloroplast	GO:0046910//pectinesterase inhibitor activity	-
AT1G02560	0.0127666	0.935918	0.999808	no	0.0659443	0.489902	0.770774	no	-0.0191483	0.894127	0.955657	no	0.741638	0.000835553	0.00209006	yes	262.48	255.84	221.97	254.31	264.36	228.2	220.81	239.34	216.14	238.55	253.43	215.94	171.91	193.92	193.9	212.97	159.51	179.87	105.39	130.63	149.34	213.17	214.66	216.52	CLPP5	nuclear encoded CLP protease 5	-	-	-	-	GO:0009507//chloroplast;GO:0009507//chloroplast;GO:0009532//plastid stroma;GO:0009532//plastid stroma;GO:0009532//plastid stroma;GO:0009534//chloroplast thylakoid;GO:0009534//chloroplast thylakoid;GO:0009534//chloroplast thylakoid;GO:0009534//chloroplast thylakoid;GO:0009570//chloroplast stroma;GO:0009570//chloroplast stroma;GO:0009570//chloroplast stroma;GO:0009570//chloroplast stroma;GO:0009570…	-	GO:0000023//maltose metabolic process;GO:0000023//maltose metabolic process;GO:0018119//peptidyl-cysteine S-nitrosylation;GO:0018119//peptidyl-cysteine S-nitrosylation;GO:0018119//peptidyl-cysteine S-nitrosylation;GO:0019252//starch biosynthetic process;GO:0019252//starch biosynthetic process
AT1G02570	-6.59495	0.119752	0.73173	no	0.0780025	0.945739	1	no	-2.11548	0.481911	1	no	-10.8191	1.21465e-09	6.79687e-09	yes	0	0.17	0.12	0	0	0	0.08	0.1	0	0.06	0.03	0.1	0.03	0.1	0	0	0	0.03	3.53	0.71	1.18	0	0	0	-	-	-	-	-	-	GO:0005575//cellular_component	GO:0003674//molecular_function	GO:0008150//biological_process
AT1G02575	0	1	1	no	0	1	1	no	0	1	1	no	0	1	1	no	0	0	0	0	0	0	0	0	0	0	0	0	0	0	0	0	0	0	0	0	0	0	0	0	-	-	-	-	-	-	GO:0005739//mitochondrion	GO:0003674//molecular_function	GO:0008150//biological_process
AT1G02580	-2.58496	0.282693	0.946732	no	-2.28951	0.0187728	0.111337	no	-3.34395	0.000446901	0.00396423	yes	-5.12102	4.43627e-10	2.60897e-09	yes	0.02	0	0.1	0	0.01	0.01	0.14	0.16	0.14	0.03	0	0.06	0.62	0.55	0.15	0.11	0	0.02	0.47	0.7	0.57	0.01	0.01	0.03	MEA	SET domain-containing protein	Metabolism	Amino acid metabolism	ko00310//Lysine degradation	K11430	GO:0005634//nucleus;GO:0005634//nucleus	GO:0003700//transcription factor activity, sequence-specific DNA binding;GO:0005515//protein binding;GO:0005515//protein binding;GO:0005515//protein binding;GO:0005515//protein binding;GO:0005515//protein binding;GO:0005515//protein binding;GO:0005515//protein binding;GO:0005515//protein binding;GO:0043565//sequence-specific DNA binding	GO:0006349//regulation of gene expression by genetic imprinting;GO:0006349//regulation of gene expression by genetic imprinting;GO:0006349//regulation of gene expression by genetic imprinting;GO:0006349//regulation of gene expression by genetic imprinting;GO:0009646//response to absence of light;GO:0010048//vernalization response;GO:0010048//vernalization response;GO:0016571//histone methylation;…
AT1G02590	0	1	1	no	0	1	1	no	0	1	1	no	0	1	1	no	0	0	0	0	0	0	0	0	0	0	0	0	0	0	0	0	0	0	0	0	0	0	0	0	-	Aldehyde oxidase/xanthine dehydrogenase, molybdopterin binding protein	Metabolism;Metabolism;Metabolism	Global and overview maps;Global and overview maps;Metabolism of terpenoids and polyketides	ko01100//Metabolic pathways;ko01110//Biosynthesis of secondary metabolites;ko00906//Carotenoid biosynthesis	K09842;K09842;K09842	GO:0005737//cytoplasm	GO:0004031//aldehyde oxidase activity	-
AT1G02610	-0.308339	0.263676	0.933048	no	0.100442	0.65218	0.863055	no	-0.867136	0.00135977	0.0100778	yes	-1.60655	9.90611e-06	3.38036e-05	yes	2.41	2.21	1.72	1.81	1.75	1.56	9.15	10.01	5.25	9.1	9.34	7.73	9.22	8.44	5.56	5.33	3.86	3.54	5.92	2.87	3.33	1.61	1.55	0.82	-	RING/FYVE/PHD zinc finger superfamily protein	-	-	-	-	GO:0005737//cytoplasm	GO:0008270//zinc ion binding	-
AT1G02620	-0.123483	0.772504	0.999808	no	0.0437214	0.941242	0.980565	no	-1.04975	0.0445476	0.151518	no	-0.66862	0.227701	0.323053	no	0.96	0.75	0.85	0.76	0.92	0.67	2.38	1.93	0.89	1.8	1.57	1.99	5.13	4.18	2.49	2.63	0.6	2.47	1.09	0.68	0.36	0.84	0.22	0.28	-	Ras-related small GTP-binding family protein	Genetic Information Processing	Folding, sorting and degradation	ko04141//Protein processing in endoplasmic reticulum	K07953	-	-	GO:0006863//purine nucleobase transport
AT1G02630	0	1	1	no	0	1	1	no	2	0.561569	1	no	0	1	1	no	0	0	0	0	0	0	0	0	0	0	0	0	0.02	0	0	0	0.06	0.02	0	0	0	0	0	0	-	Nucleoside transporter family protein	-	-	-	-	-	GO:0005337//nucleoside transmembrane transporter activity	-
AT1G02640	0.259867	0.717033	0.999808	no	0.575408	0.0171171	0.104038	no	0.146841	0.603303	0.794694	no	-0.261046	0.17398	0.256374	no	0.36	0.29	0.11	0.23	0.27	0.41	1.53	1.28	1.23	1.85	1.57	2.6	1.44	1.16	1.32	1.07	1.68	1.59	0.39	0.5	0.56	0.47	0.47	0.27	BXL2	beta-xylosidase 2	-	-	-	-	GO:0005576//extracellular region;GO:0009505//plant-type cell wall	GO:0004553//hydrolase activity, hydrolyzing O-glycosyl compounds	GO:0046685//response to arsenic-containing substance
AT1G02650	0.0780025	0.995629	0.999808	no	0.532495	0.480845	0.765968	no	-1.5119	0.0431019	0.147895	no	0.839535	0.638694	0.737079	no	0.17	0.12	0.07	0.08	0.11	0.19	0.09	0.41	0.06	0.29	0.26	0.26	0.33	0.22	0.22	0.06	0.12	0.09	0	0.06	0.13	0.06	0.2	0.08	-	Tetratricopeptide repeat (TPR)-like superfamily protein	-	-	-	-	GO:0005634//nucleus	-	GO:0006457//protein folding;GO:0006457//protein folding;GO:0006457//protein folding
AT1G02660	-0.544947	0.0143182	0.241921	no	-0.245202	0.129682	0.396539	no	-1.52992	4.15178e-13	5.29638e-11	yes	-3.08411	6.72354e-21	1.18378e-19	yes	2.69	2.84	4.07	1.85	2.23	2.5	14.85	12.24	8.93	9.24	11.26	9.89	15.26	10.79	9.18	4.65	3.58	3.97	25.21	11.87	12.36	2.38	2.08	1.37	-	alpha/beta-Hydrolases superfamily protein	-	-	-	-	GO:0005576//extracellular region	GO:0004806//triglyceride lipase activity	GO:0006629//lipid metabolic process
AT1G02670	-1.11548	0.0720195	0.587046	no	-0.270648	0.652767	0.863468	no	0	0.993166	0.997221	no	-0.758992	0.108821	0.170493	no	0.35	0.4	0.16	0.17	0.08	0.17	0.15	0.18	0.43	0.22	0.22	0.19	0.25	0.2	0.34	0.31	0.26	0.22	0.44	0.22	0.22	0.25	0.11	0.16	-	P-loop containing nucleoside triphosphate hydrolases superfamily protein	-	-	-	-	GO:0005634//nucleus	GO:0003677//DNA binding;GO:0004386//helicase activity;GO:0005524//ATP binding;GO:0005524//ATP binding	GO:0006281//DNA repair;GO:0006281//DNA repair;GO:0006281//DNA repair;GO:0006281//DNA repair
AT1G02680	0.00491788	0.910566	0.999808	no	0.0439056	0.771711	0.916622	no	-0.174164	0.218791	0.442285	no	0.322296	0.7897	0.847732	no	15.73	11.46	13.81	14.13	11.77	15.24	14.58	14.86	12.63	13.22	14.92	15.23	14.5	14.5	12.33	12.54	11.41	12.68	9.05	11.14	11.17	11.94	13.13	14.14	TAF13	TBP-associated factor 13	Genetic Information Processing	Transcription	ko03022//Basal transcription factors	K03127	GO:0005634//nucleus;GO:0005634//nucleus;GO:0005667//transcription factor complex	-	GO:0000394//RNA splicing, via endonucleolytic cleavage and ligation;GO:0000394//RNA splicing, via endonucleolytic cleavage and ligation;GO:0006352//DNA-templated transcription, initiation;GO:0006352//DNA-templated transcription, initiation;GO:0006352//DNA-templated transcription, initiation;GO:0006366//transcription from RNA polymerase II promoter;GO:0009793//embryo development ending in seed dor…
AT1G02690	-0.10226	0.563151	0.999808	no	-0.309544	0.0505072	0.222087	no	-0.394672	0.0339671	0.124393	no	0.0844408	0.28871	0.393263	no	2.24	3.22	2.87	2.34	2.69	2.73	4.37	4.62	4.06	3.19	3.29	4.05	7.57	6.55	5.81	4.64	4.33	6.19	3.21	3.92	2.99	3.62	3.65	3.46	IMPA-6	importin alpha isoform 6	-	-	-	-	GO:0005737//cytoplasm;GO:0005737//cytoplasm	GO:0008565//protein transporter activity	GO:0000226//microtubule cytoskeleton organization;GO:0000226//microtubule cytoskeleton organization;GO:0000911//cytokinesis by cell plate formation;GO:0006260//DNA replication;GO:0006260//DNA replication;GO:0006260//DNA replication;GO:0006306//DNA methylation;GO:0006306//DNA methylation;GO:0006306//DNA methylation;GO:0006499//N-terminal protein myristoylation;GO:0006499//N-terminal protein myrist…
AT1G02700	0.378512	0.47653	0.999808	no	-0.547488	0.345314	0.667691	no	-0.33232	0.558711	0.762596	no	-0.0550414	0.484654	0.59676	no	0.52	0.42	0.46	0.65	0.53	0.64	0.57	0.76	0.38	0.31	0.3	0.56	0.53	0.49	1.07	0.38	0.75	0.53	0.72	0.62	0.53	0.62	0.72	0.46	-	-	-	-	-	-	-	GO:0003674//molecular_function	GO:0006457//protein folding;GO:0006457//protein folding;GO:0006457//protein folding;GO:0008150//biological_process;GO:0009408//response to heat;GO:0009408//response to heat;GO:0009644//response to high light intensity;GO:0016114//terpenoid biosynthetic process;GO:0016114//terpenoid biosynthetic process;GO:0042542//response to hydrogen peroxide;GO:0045893//positive regulation of transcription, DNA…
AT1G02710	0.173332	0.91491	0.999808	no	-1.09311	0.627056	1	no	-1.49541	0.259469	0.490941	no	-2.64909	0.06052	0.10186	no	0.93	0.35	0.13	0.4	0.4	0.79	0.08	0	0.56	0.3	0	0	0.72	1.18	0.13	0.31	0.41	0	1.1	0.8	0.17	0.33	0	0	-	glycine-rich protein	-	-	-	-	-	GO:0003674//molecular_function	GO:0008150//biological_process
AT1G02720	-0.216851	0.339063	0.977029	no	0.220769	0.325984	0.650484	no	0.440409	0.08411	0.235755	no	1.08197	0.0196335	0.0374997	yes	4.3	2.88	2.78	3.13	2.16	3.28	1.4	1.87	1.81	1.64	1.67	2.61	1.45	1.79	1.41	1.83	1.99	2.49	0.52	1.42	1.31	1.57	2.38	2.93	GATL5	galacturonosyltransferase 5	-	-	-	-	GO:0005783//endoplasmic reticulum;GO:0005794//Golgi apparatus;GO:0005794//Golgi apparatus;GO:0005794//Golgi apparatus	GO:0016757//transferase activity, transferring glycosyl groups;GO:0016758//transferase activity, transferring hexosyl groups;GO:0047262//polygalacturonate 4-alpha-galacturonosyltransferase activity	GO:0016051//carbohydrate biosynthetic process;GO:0048354//mucilage biosynthetic process involved in seed coat development;GO:0048354//mucilage biosynthetic process involved in seed coat development;GO:0048354//mucilage biosynthetic process involved in seed coat development;GO:0048363//mucilage pectin metabolic process;GO:0048363//mucilage pectin metabolic process;GO:0071668//plant-type cell wall …
AT1G02730	0.857981	0.0793398	0.613531	no	0.735172	0.00650267	0.0497558	yes	1.03715	0.000728687	0.00595406	yes	1.30117	0.0520568	0.0892615	no	0.24	0.3	0.1	0.36	0.48	0.32	0.48	0.68	0.45	1	0.7	0.98	0.43	0.43	0.29	0.86	0.84	0.66	0.13	0.31	0.12	0.31	0.34	0.73	CSLD5	cellulose synthase-like D5	Metabolism;Metabolism	Global and overview maps;Carbohydrate metabolism	ko01100//Metabolic pathways;ko00520//Amino sugar and nucleotide sugar metabolism	K00770;K00770	GO:0005794//Golgi apparatus;GO:0005794//Golgi apparatus	GO:0046527//glucosyltransferase activity;GO:0051753//mannan synthase activity	GO:0000226//microtubule cytoskeleton organization;GO:0000226//microtubule cytoskeleton organization;GO:0000271//polysaccharide biosynthetic process;GO:0000724//double-strand break repair via homologous recombination;GO:0000724//double-strand break repair via homologous recombination;GO:0000724//double-strand break repair via homologous recombination;GO:0000724//double-strand break repair via homo…
AT1G02740	0.0897009	0.688488	0.999808	no	0.16206	0.274524	0.596595	no	-0.0180396	0.854787	0.936794	no	0.685127	0.0107774	0.021781	yes	8.51	9.72	9.05	8.67	9.93	10.43	9	9.01	8.15	11.03	9.57	8.67	10.79	11.65	9.75	10.79	11.22	9.78	5.63	6.64	6.6	9.02	10.85	10.47	-	MRG family protein	-	-	-	-	GO:0005634//nucleus	-	-
AT1G02750	0.0825002	0.709155	0.999808	no	0.124631	0.41927	0.725599	no	-0.151566	0.157775	0.358494	no	0.159761	0.44698	0.559895	no	15.2	12.18	14.76	13.37	15.68	15.57	17.92	15.98	15.53	19.75	19.22	14.92	22.06	20.53	19.78	18.44	18.95	18.76	16.85	16.06	14.57	18.58	17.46	17	-	Drought-responsive family protein	-	-	-	-	GO:0005634//nucleus;GO:0005634//nucleus	-	GO:0006914//autophagy;GO:0006914//autophagy;GO:0009414//response to water deprivation;GO:0009414//response to water deprivation
AT1G02770	0.376292	0.202964	0.87159	no	-0.692529	0.00337793	0.0293062	yes	-0.203795	0.475237	0.697395	no	-0.423855	0.00040082	0.00106209	yes	2.54	4.62	4.35	5.1	5.48	4.36	5.2	4.73	7.12	4.03	3.85	2.67	4.99	5.87	5.84	6.72	4.48	3.3	8.2	7.22	7.01	5.91	5.62	5.19	-	Protein of unknown function (DUF626)	-	-	-	-	GO:0005634//nucleus	GO:0003674//molecular_function	GO:0008150//biological_process
AT1G02780	-0.0901102	0.245353	0.917318	no	-0.153811	0.222319	0.535362	no	0.0236413	0.820847	0.919779	no	0.288033	0.891642	0.919181	no	819.58	742.77	731.66	715.78	696.88	742.45	652.82	589.42	837.81	602.14	626.19	641.37	677.86	690.49	732.5	717.55	665.31	752.7	476.03	643.32	549.71	665.82	663.63	708.43	emb2386	Ribosomal protein L19e family protein	Genetic Information Processing	Translation	ko03010//Ribosome	K02885	GO:0005730//nucleolus;GO:0005730//nucleolus;GO:0005737//cytoplasm;GO:0005829//cytosol;GO:0005840//ribosome;GO:0005886//plasma membrane;GO:0009506//plasmodesma;GO:0016020//membrane;GO:0022625//cytosolic large ribosomal subunit;GO:0022625//cytosolic large ribosomal subunit;GO:0022625//cytosolic large ribosomal subunit;GO:0022625//cytosolic large ribosomal subunit;GO:0022626//cytosolic ribosome;GO:0…	GO:0003735//structural constituent of ribosome	GO:0001510//RNA methylation;GO:0001510//RNA methylation;GO:0006094//gluconeogenesis;GO:0006096//glycolytic process;GO:0006096//glycolytic process;GO:0006096//glycolytic process;GO:0006412//translation;GO:0006412//translation;GO:0006412//translation;GO:0009651//response to salt stress;GO:0009651//response to salt stress;GO:0009793//embryo development ending in seed dormancy;GO:0042254//ribosome bi…
AT1G02790	0	1	1	no	0	1	1	no	0	1	1	no	0	1	1	no	0	0	0	0	0	0	0	0	0	0	0	0	0	0	0	0	0	0	0	0	0	0	0	0	PGA4	polygalacturonase 4	Metabolism;Metabolism	Global and overview maps;Carbohydrate metabolism	ko01100//Metabolic pathways;ko00040//Pentose and glucuronate interconversions	K01213;K01213	GO:0005576//extracellular region	GO:0004650//polygalacturonase activity;GO:0004650//polygalacturonase activity	GO:0005975//carbohydrate metabolic process
AT1G02800	-0.241008	0.809124	0.999808	no	0.874469	0.439235	0.738034	no	-1.58496	0.583718	1	no	-0.881356	0.240255	0.338016	no	0.14	0.04	0.08	0.03	0.08	0.11	0.01	0.02	0.09	0.08	0.06	0.08	0.07	0.02	0	0	0.03	0	0.1	0.07	0.18	0.09	0.05	0.05	CEL2	cellulase 2	-	-	-	-	GO:0005576//extracellular region	GO:0004553//hydrolase activity, hydrolyzing O-glycosyl compounds;GO:0008810//cellulase activity	GO:0007389//pattern specification process;GO:0009624//response to nematode;GO:0009855//determination of bilateral symmetry;GO:0009944//polarity specification of adaxial/abaxial axis;GO:0010014//meristem initiation;GO:0010051//xylem and phloem pattern formation;GO:0010093//specification of floral organ identity;GO:0048440//carpel development;GO:0048507//meristem development
AT1G02810	0.719892	0.604864	0.999808	no	0.0588937	0.987463	0.995493	no	0.440573	0.781544	0.899995	no	0.736966	0.650264	0.746113	no	0.14	0.03	0	0.09	0.08	0.11	0.02	0.19	0.03	0.19	0.01	0.05	0.06	0.02	0.06	0.02	0.14	0.03	0	0.08	0.07	0.07	0.1	0.08	-	Plant invertase/pectin methylesterase inhibitor superfamily	Metabolism;Metabolism	Global and overview maps;Carbohydrate metabolism	ko01100//Metabolic pathways;ko00040//Pentose and glucuronate interconversions	K01051;K01051	GO:0005576//extracellular region;GO:0009505//plant-type cell wall	GO:0030599//pectinesterase activity	-
AT1G02813	0	1	1	no	0	1	1	no	0	1	1	no	0	1	1	no	0	0	0	0	0	0	0	0	0	0	0	0	0	0	0	0	0	0	0	0	0	0	0	0	-	Protein of unknown function, DUF538	-	-	-	-	GO:0005576//extracellular region	-	GO:0008150//biological_process;GO:0010584//pollen exine formation;GO:0010584//pollen exine formation;GO:0010584//pollen exine formation
AT1G02816	-0.123368	0.523591	0.999808	no	-0.147673	0.262812	0.583994	no	-0.359228	0.0520522	0.169178	no	-1.44779	5.38138e-11	3.51693e-10	yes	8.74	13.8	12.6	11.34	11.81	9.11	18.62	22.62	16.42	16.14	18.62	17.29	18.61	17.74	14.78	15.83	11.14	12.89	28.68	18.26	20.33	8.57	9.42	6.67	-	Protein of unknown function, DUF538	-	-	-	-	GO:0005576//extracellular region;GO:0005773//vacuole;GO:0005773//vacuole;GO:0005774//vacuolar membrane;GO:0005774//vacuolar membrane;GO:0005774//vacuolar membrane	GO:0003674//molecular_function	GO:0008150//biological_process
AT1G02820	2.11974	0.0635445	0.554056	no	0.928264	0.154147	0.438227	no	-0.605721	0.722739	1	no	-0.721699	0.297044	0.402839	no	0.12	0.08	0.06	0.66	0.28	0.19	0.46	0.2	0.68	1	0.65	0.9	0.05	0.3	0	0.05	0.05	0.13	0.35	0.43	0.16	0.16	0.25	0.16	LEA3	Late embryogenesis abundant 3 (LEA3) family protein	-	-	-	-	GO:0009507//chloroplast	GO:0003674//molecular_function	-
AT1G02830	0	1	1	no	0	1	1	no	4.73697	0.849736	1	no	0	1	1	no	0	0	0	0	0	0	0	0	0	0	0	0	0	0	0	0.08	0	0	0	0	0	0	0	0	-	Ribosomal L22e protein family	Genetic Information Processing	Translation	ko03010//Ribosome	K02891	GO:0005840//ribosome;GO:0009507//chloroplast;GO:0022625//cytosolic large ribosomal subunit;GO:0022625//cytosolic large ribosomal subunit;GO:0022625//cytosolic large ribosomal subunit;GO:0022625//cytosolic large ribosomal subunit	-	-
AT1G02840	-0.0194516	0.735538	0.999808	no	-0.151895	0.116911	0.373338	no	0.135642	0.243539	0.472741	no	0.483212	0.12855	0.197016	no	184.8	148.79	154.75	144.62	154.53	182.65	367.4	322.47	374.95	304.2	338.29	315.92	322.09	275.96	336.1	314.46	381.42	330.36	134.3	151.83	130.18	205.05	207.04	169.85	SR34	RNA-binding (RRM/RBD/RNP motifs) family protein	Genetic Information Processing	Transcription	ko03040//Spliceosome	K12890	GO:0005634//nucleus;GO:0005634//nucleus;GO:0005634//nucleus;GO:0005634//nucleus;GO:0016607//nuclear speck;GO:0016607//nuclear speck;GO:0016607//nuclear speck;GO:0016607//nuclear speck;GO:0035061//interchromatin granule;GO:0035061//interchromatin granule	GO:0003723//RNA binding;GO:0005515//protein binding	GO:0000398//mRNA splicing, via spliceosome;GO:0000398//mRNA splicing, via spliceosome;GO:0000956//nuclear-transcribed mRNA catabolic process;GO:0000956//nuclear-transcribed mRNA catabolic process
AT1G02850	-0.0283537	0.811565	0.999808	no	-0.281472	0.00330359	0.0287612	yes	-0.0509386	0.459487	0.684669	no	-1.0417	1.46305e-25	3.72399e-24	yes	66.38	97.68	121.12	84.54	98.76	96.33	70.55	66.24	72.52	53.84	55.51	62.86	62.39	66.5	65.68	61.65	64.22	61.95	92.34	118.58	101.83	46.37	50.13	55.42	BGLU11	beta glucosidase 11	Metabolism;Metabolism;Metabolism;Metabolism;Metabolism	Global and overview maps;Global and overview maps;Biosynthesis of other secondary metabolites;Carbohydrate metabolism;Metabolism of other amino acids	ko01100//Metabolic pathways;ko01110//Biosynthesis of secondary metabolites;ko00940//Phenylpropanoid biosynthesis;ko00500//Starch and sucrose metabolism;ko00460//Cyanoamino acid metabolism	K01188;K01188;K01188;K01188;K01188	GO:0005576//extracellular region;GO:0005576//extracellular region;GO:0005576//extracellular region;GO:0005576//extracellular region;GO:0005576//extracellular region	GO:0004553//hydrolase activity, hydrolyzing O-glycosyl compounds	-
AT1G02860	-0.173541	0.271218	0.939288	no	-0.0481578	0.664906	0.868858	no	-0.735245	4.97273e-08	1.67766e-06	yes	-1.48277	4.10723e-09	2.15755e-08	yes	8.89	8.22	6.36	6.43	7.26	7.12	15.27	15.23	11.84	13.22	13.72	14.01	19.76	19.69	16.4	11.44	12.06	10.05	31.07	15.9	18.01	6.89	8.5	7.86	NLA	SPX (SYG1/Pho81/XPR1) domain-containing protein	-	-	-	-	GO:0005634//nucleus;GO:0005634//nucleus;GO:0005634//nucleus;GO:0005634//nucleus;GO:0005886//plasma membrane	GO:0004842//ubiquitin-protein transferase activity;GO:0004842//ubiquitin-protein transferase activity;GO:0005515//protein binding;GO:0005515//protein binding	GO:0006817//phosphate ion transport;GO:0009626//plant-type hypersensitive response;GO:0009626//plant-type hypersensitive response;GO:0009627//systemic acquired resistance;GO:0009627//systemic acquired resistance;GO:0009697//salicylic acid biosynthetic process;GO:0009697//salicylic acid biosynthetic process;GO:0009751//response to salicylic acid;GO:0010167//response to nitrate;GO:0010337//regulati…
AT1G02870	0.00394228	0.873457	0.999808	no	-0.0132296	0.869849	0.955977	no	0.103189	0.409023	0.641671	no	0.782042	0.0242773	0.0452239	yes	28.23	27.69	24.48	29.05	25.19	26.38	26.86	26.08	32.51	26.64	28.02	30.01	29.6	29.17	34.56	30.12	33.98	36.15	10.88	21.76	13.11	22.65	26.54	29.48	-	-	-	-	-	-	GO:0005634//nucleus	GO:0003674//molecular_function	-
AT1G02880	0.164054	0.408616	0.999808	no	-0.111341	0.287674	0.611071	no	-0.0446439	0.693733	0.850698	no	-0.486938	0.000299685	0.000811996	yes	19.2	23.94	23.62	26.59	26.64	21.57	14.34	15.55	14.81	13.96	13.75	13.67	16.33	17.69	16.52	16.01	15.13	17.86	27.76	20.64	22.29	16.96	15.3	18.18	TPK1	thiamin pyrophosphokinase1	Metabolism;Metabolism	Global and overview maps;Metabolism of cofactors and vitamins	ko01100//Metabolic pathways;ko00730//Thiamine metabolism	K00949;K00949	GO:0005737//cytoplasm;GO:0005737//cytoplasm;GO:0005737//cytoplasm;GO:0005737//cytoplasm;GO:0005829//cytosol	GO:0004788//thiamine diphosphokinase activity;GO:0004788//thiamine diphosphokinase activity	GO:0006772//thiamine metabolic process;GO:0006772//thiamine metabolic process;GO:0006772//thiamine metabolic process;GO:0006772//thiamine metabolic process
AT1G02890	0.104863	0.56272	0.999808	no	0.0108176	0.937387	0.97928	no	-0.107975	0.103105	0.269632	no	-0.299653	0.000389664	0.0010347	yes	37.65	43.13	45.36	49.45	43.78	42.42	48.06	49.38	42.07	47.01	45.62	47.93	47.71	46.58	47.16	43.11	45.1	43.04	61.59	53.4	52.91	47.48	48.07	40.86	-	AAA-type ATPase family protein	-	-	-	-	-	GO:0016887//ATPase activity	GO:0009630//gravitropism
AT1G02900	-0.411426	0.593155	0.999808	no	-0.570089	0.483707	0.767976	no	-0.253757	0.763425	0.890466	no	-1.33232	0.118563	0.183554	no	0.3	0.53	0.5	0.3	0.5	0.2	0.28	1.15	0.5	0.71	0.34	0.25	0.26	0.65	0.33	0.21	0.36	0.47	0.68	0.81	0.6	0.06	0.05	0.72	RALF1	rapid alkalinization factor 1	-	-	-	-	GO:0005576//extracellular region;GO:0048046//apoplast	GO:0004871//signal transducer activity	GO:0007267//cell-cell signaling;GO:0019722//calcium-mediated signaling
AT1G02910	0.0642064	0.788365	0.999808	no	0.265656	0.00382707	0.0324553	yes	0.358386	0.00382817	0.0232136	yes	0.937499	8.0341e-08	3.59832e-07	yes	34.91	28.86	26.98	30.12	30.62	34.14	29.27	28.2	25.92	33.98	32.97	33.3	29.03	32.13	31.68	44.33	36.11	38.58	19.38	20.84	21.93	38.5	40.09	40.44	LPA1	tetratricopeptide repeat (TPR)-containing protein	-	-	-	-	GO:0009507//chloroplast;GO:0009507//chloroplast	-	GO:0010027//thylakoid membrane organization;GO:0010027//thylakoid membrane organization;GO:0010270//photosystem II oxygen evolving complex assembly;GO:0010270//photosystem II oxygen evolving complex assembly;GO:0010270//photosystem II oxygen evolving complex assembly;GO:0010270//photosystem II oxygen evolving complex assembly
AT1G02920	-0.591539	0.00774265	0.166524	no	-0.387684	0.00153708	0.0153501	yes	-1.29403	2.77083e-45	1.13111e-41	yes	-3.89567	5.72021e-57	9.35398e-55	yes	564.75	730.98	931.55	537.01	565.87	375.22	660.33	581.91	659.99	398.08	500.76	555.14	703.37	710.3	662.86	269.14	264.67	313.02	2813.85	2392.13	2508.43	219.14	192.5	106.67	GSTF7	glutathione S-transferase 7	Metabolism	Metabolism of other amino acids	ko00480//Glutathione metabolism	K00799	GO:0005634//nucleus;GO:0005737//cytoplasm;GO:0005737//cytoplasm;GO:0005737//cytoplasm;GO:0005773//vacuole;GO:0005773//vacuole	GO:0004364//glutathione transferase activity;GO:0005507//copper ion binding;GO:0043295//glutathione binding;GO:0050897//cobalt ion binding	GO:0009407//toxin catabolic process;GO:0009407//toxin catabolic process;GO:0009651//response to salt stress;GO:0009651//response to salt stress;GO:0009817//defense response to fungus, incompatible interaction;GO:0009817//defense response to fungus, incompatible interaction;GO:0042742//defense response to bacterium;GO:0042742//defense response to bacterium;GO:0046686//response to cadmium ion;GO:00…
AT1G02930	-0.195417	0.471354	0.999808	no	-0.309943	0.0230316	0.128538	no	-1.2868	1.19672e-33	2.03552e-30	yes	-3.6143	5.95318e-111	6.44361e-108	yes	519.94	956.12	1061.37	717.58	970.84	527.57	777.31	747.2	937.03	548.87	673.44	763.35	696.26	789.59	735.91	304.16	269.22	337.23	1926.19	1953.45	2110.86	194.27	161.62	133.27	GSTF6	glutathione S-transferase 6	Metabolism	Metabolism of other amino acids	ko00480//Glutathione metabolism	K00799	GO:0005618//cell wall;GO:0005737//cytoplasm;GO:0005737//cytoplasm;GO:0005737//cytoplasm;GO:0005739//mitochondrion;GO:0005739//mitochondrion;GO:0005773//vacuole;GO:0005773//vacuole;GO:0005829//cytosol;GO:0009506//plasmodesma	GO:0004364//glutathione transferase activity;GO:0004364//glutathione transferase activity;GO:0005507//copper ion binding;GO:0043295//glutathione binding;GO:0050897//cobalt ion binding;GO:2001147//camalexin binding;GO:2001227//quercitrin binding	GO:0006979//response to oxidative stress;GO:0006979//response to oxidative stress;GO:0009407//toxin catabolic process;GO:0009407//toxin catabolic process;GO:0009414//response to water deprivation;GO:0009414//response to water deprivation;GO:0009651//response to salt stress;GO:0009651//response to salt stress;GO:0042742//defense response to bacterium;GO:0042742//defense response to bacterium;GO:00…
AT1G02940	0.771731	0.164165	0.821778	no	1.39391	0.123779	0.385914	no	-0.169925	0.818936	0.918568	no	0.95573	0.150627	0.226439	no	0.41	0.8	0.43	0.79	0.97	1.04	0.12	0.23	0.08	0.61	0.26	0.26	0.62	0.28	0.54	0.66	0.19	0.43	0.41	0.76	0.65	1.17	1.04	1.32	GSTF5	glutathione S-transferase (class phi) 5	Metabolism	Metabolism of other amino acids	ko00480//Glutathione metabolism	K00799	GO:0005737//cytoplasm;GO:0005737//cytoplasm;GO:0005739//mitochondrion	GO:0004364//glutathione transferase activity	GO:0009407//toxin catabolic process;GO:0009407//toxin catabolic process;GO:0009407//toxin catabolic process;GO:0009407//toxin catabolic process
AT1G02950	0.204358	0.846387	0.999808	no	0.0268001	0.996101	0.998586	no	0.0703893	0.933803	0.973497	no	-0.873308	0.196525	0.284632	no	0.27	0.45	0.2	0.23	0.38	0.45	0.98	0.37	0.25	0.42	0.47	0.74	0.77	0.28	0.55	0.37	0.95	0.36	1.34	0.65	0.08	0.61	0.31	0.21	GSTF4	glutathione S-transferase F4	Metabolism	Metabolism of other amino acids	ko00480//Glutathione metabolism	K00799	GO:0005737//cytoplasm;GO:0005737//cytoplasm;GO:0005737//cytoplasm;GO:0005737//cytoplasm	GO:0004364//glutathione transferase activity	GO:0009407//toxin catabolic process;GO:0009407//toxin catabolic process;GO:0009407//toxin catabolic process;GO:0009407//toxin catabolic process
AT1G02960	-0.0363076	0.693239	0.999808	no	0.136926	0.349079	0.670982	no	0.0464703	0.716027	0.863454	no	1.12361	2.50857e-06	9.27907e-06	yes	22.04	16.5	17.39	16.63	17.68	20.23	21.26	20.53	14.96	19.66	23.46	19.28	19.24	20.31	20.63	18.21	22.98	20.96	5.88	10.76	8.12	18.13	18.62	17.2	-	-	-	-	-	-	GO:0005634//nucleus;GO:0005634//nucleus;GO:0005634//nucleus	-	-
AT1G02965	-4.54432	0.813612	1	no	0	1	1	no	0	1	1	no	0	1	1	no	0	0	0.07	0	0	0	0	0	0	0	0	0	0	0	0	0	0	0	0	0	0	0	0	0	-	-	-	-	-	-	GO:0009507//chloroplast	GO:0003674//molecular_function	GO:0008150//biological_process
AT1G02970	-0.255839	0.642803	0.999808	no	-1.04122	0.022002	0.124391	no	-2.13955	3.00703e-05	0.00041331	yes	-2.38827	6.89766e-05	0.00020714	yes	0.21	0.39	0.2	0.24	0.28	0.15	0.52	0.5	0.4	0.24	0.23	0.22	1.33	0.71	0.78	0.28	0.26	0.1	0.98	0.49	0.31	0.09	0.1	0.15	WEE1	WEE1 kinase homolog	-	-	-	-	GO:0005634//nucleus	GO:0004672//protein kinase activity;GO:0004672//protein kinase activity;GO:0005515//protein binding;GO:0005515//protein binding;GO:0005515//protein binding;GO:0005515//protein binding;GO:0005515//protein binding;GO:0005515//protein binding;GO:0016301//kinase activity	GO:0000076//DNA replication checkpoint;GO:0000278//mitotic cell cycle;GO:0000280//nuclear division;GO:0000280//nuclear division;GO:0000724//double-strand break repair via homologous recombination;GO:0000724//double-strand break repair via homologous recombination;GO:0000724//double-strand break repair via homologous recombination;GO:0000724//double-strand break repair via homologous recombination…
AT1G02980	0.415037	0.92608	1	no	-2.73697	0.667466	1	no	-1.58496	0.801296	1	no	-3.90689	0.0783691	0.12796	no	0	0	0.03	0	0.04	0	0.01	0.01	0	0	0	0	0	0.03	0	0	0	0.01	0.09	0	0.06	0	0.01	0	CUL2	cullin 2	Genetic Information Processing;Genetic Information Processing	Folding, sorting and degradation;Folding, sorting and degradation	ko04141//Protein processing in endoplasmic reticulum;ko04120//Ubiquitin mediated proteolysis	K03347;K03347	GO:0009941//chloroplast envelope;GO:0009941//chloroplast envelope;GO:0009941//chloroplast envelope;GO:0009941//chloroplast envelope;GO:0019005//SCF ubiquitin ligase complex	GO:0005515//protein binding;GO:0005515//protein binding	-
AT1G02990	-0.0440926	0.737358	0.999808	no	0.00776804	0.964419	0.988638	no	-0.307015	0.00735596	0.0387564	yes	-0.266095	0.00134719	0.00325242	yes	4.84	5.83	7.27	6.52	5.72	5.16	5.61	6.79	4.27	5.87	5.39	5.5	5.59	5.62	4.91	4.34	4.22	4.47	6.23	6.01	5.69	4.59	5.92	4.4	-	-	-	-	-	-	GO:0005634//nucleus	GO:0003674//molecular_function	GO:0008150//biological_process
AT1G03000	0.11637	0.428921	0.999808	no	0.188388	0.0644563	0.259536	no	0.131425	0.188538	0.40283	no	0.990601	4.00095e-08	1.8647e-07	yes	12.02	10.6	10.95	12.25	11.66	12.48	12.84	12.53	10.69	13.64	13.97	13.48	11.46	11.98	11.37	13.09	12.8	12.24	5.17	7.49	6.59	12.6	13.32	12.33	PEX6	peroxin 6	Cellular Processes	Transport and catabolism	ko04146//Peroxisome	K13339	GO:0009507//chloroplast	GO:0005515//protein binding;GO:0016887//ATPase activity	GO:0006635//fatty acid beta-oxidation;GO:0006635//fatty acid beta-oxidation;GO:0016558//protein import into peroxisome matrix;GO:0016558//protein import into peroxisome matrix;GO:0016558//protein import into peroxisome matrix;GO:0016558//protein import into peroxisome matrix;GO:0016558//protein import into peroxisome matrix;GO:0016558//protein import into peroxisome matrix
AT1G03010	-0.387023	0.578594	0.999808	no	-0.552098	0.178553	0.473933	no	0.904843	0.220339	0.444132	no	2.80735	0.0147847	0.0290204	yes	0.15	0.22	0.14	0.18	0.03	0.18	0.97	0.86	0.34	0.48	0.56	0.44	0.17	0.1	0.2	0.24	0.52	0.12	0	0.04	0.04	0.15	0.12	0.29	-	Phototropic-responsive NPH3 family protein	-	-	-	-	GO:0005886//plasma membrane	GO:0004871//signal transducer activity	GO:0009416//response to light stimulus;GO:0009860//pollen tube growth;GO:0009860//pollen tube growth;GO:0009860//pollen tube growth;GO:0009860//pollen tube growth
AT1G03020	0	1	1	no	0	1	1	no	0	1	1	no	0	1	1	no	0	0	0	0	0	0	0	0	0	0	0	0	0	0	0	0	0	0	0	0	0	0	0	0	-	Thioredoxin superfamily protein	-	-	-	-	-	GO:0008794//arsenate reductase (glutaredoxin) activity	GO:0048653//anther development
AT1G03022	0	1	1	no	0	1	1	no	0	1	1	no	0	1	1	no	0	0	0	0	0	0	0	0	0	0	0	0	0	0	0	0	0	0	0	0	0	0	0	0	-	-	-	-	-	-	GO:0005739//mitochondrion	GO:0003674//molecular_function	GO:0008150//biological_process
AT1G03030	0.0647921	0.813657	0.999808	no	0.0393088	0.796579	0.927507	no	0.063869	0.64255	0.819284	no	0.122661	0.332779	0.441698	no	9.2	11.64	11.38	12.13	11.23	10.34	12.68	13.45	11.16	12.96	14.18	11.18	11.81	12.38	11.82	13.31	12.83	11.5	11.13	11.07	10.93	13.46	11.79	10.82	-	P-loop containing nucleoside triphosphate hydrolases superfamily protein	-	-	-	-	GO:0005737//cytoplasm;GO:0009507//chloroplast	GO:0005524//ATP binding;GO:0005524//ATP binding;GO:0016301//kinase activity	GO:0009058//biosynthetic process
AT1G03040	0.118387	0.430971	0.999808	no	-0.0822463	0.330352	0.654247	no	0.0827081	0.345402	0.580246	no	0.285506	0.94084	0.957308	no	55.86	60.05	65.45	64.51	67.21	65.15	59.37	60.06	65.36	58.89	57.47	58.19	57.44	57.37	57.89	60.89	58.59	63.41	45.62	56.25	48.15	62.64	58.9	61.31	-	basic helix-loop-helix (bHLH) DNA-binding superfamily protein	-	-	-	-	GO:0005634//nucleus;GO:0005634//nucleus	GO:0003677//DNA binding;GO:0003700//transcription factor activity, sequence-specific DNA binding;GO:0003700//transcription factor activity, sequence-specific DNA binding	-
AT1G03050	5.05889	0.298711	1	no	-2.32193	0.602418	1	no	-1	0.963114	1	no	-4.05063	3.97628e-06	1.4294e-05	yes	0	0	0	0	0.1	0	0	0	0.05	0	0.01	0	0.02	0	0	0	0	0.01	0.5	0.27	0.39	0.05	0	0.02	-	ENTH/ANTH/VHS superfamily protein	-	-	-	-	GO:0005634//nucleus	-	-
AT1G03055	0.504286	0.241778	0.912561	no	0.826668	0.268956	0.589728	no	1.8413	0.000583091	0.00495688	yes	1.35135	0.000691027	0.00175714	yes	1.92	0.97	0.91	1.42	1.75	2.22	0.15	0.1	0.28	0.26	0.3	0.38	0.25	0.27	0.32	1.21	0.93	0.87	1.11	1.14	1.05	2.69	2.5	3.23	D27	-	Metabolism;Metabolism	Global and overview maps;Metabolism of terpenoids and polyketides	ko01110//Biosynthesis of secondary metabolites;ko00906//Carotenoid biosynthesis	K17911;K17911	GO:0005634//nucleus;GO:0009536//plastid	-	GO:0010223//secondary shoot formation;GO:1901601//strigolactone biosynthetic process;GO:1901601//strigolactone biosynthetic process
AT1G03060	0.131154	0.609628	0.999808	no	0.103294	0.412815	0.721253	no	-0.0582251	0.556404	0.760871	no	-0.475158	8.18383e-06	2.82531e-05	yes	6.09	5.93	8.68	9.36	6.24	7.07	8.93	8.42	7.44	10.28	8.03	8.32	8.66	7.49	8.12	7.85	8.39	7.07	10.27	8.78	8.39	6.37	7.15	6.22	SPI	Beige/BEACH domain ;WD domain, G-beta repeat protein	-	-	-	-	GO:0005634//nucleus	-	GO:0007033//vacuole organization;GO:0007033//vacuole organization;GO:0007165//signal transduction;GO:0009737//response to abscisic acid;GO:0009825//multidimensional cell growth;GO:0010090//trichome morphogenesis;GO:0010090//trichome morphogenesis
AT1G03070	0.0281969	0.98986	0.999808	no	-0.271072	0.580138	0.825283	no	-0.215978	0.653238	0.825567	no	-0.206451	0.298102	0.403897	no	0.22	0.87	0.43	0.48	0.42	0.65	0.71	0.5	0.95	0.66	0.36	0.77	0.52	0.64	0.71	0.44	0.61	0.56	1.95	1.08	1.17	1.82	0.79	1.03	-	Bax inhibitor-1 family protein	-	-	-	-	-	GO:0016595//glutamate binding	GO:0006457//protein folding;GO:0006457//protein folding;GO:0006457//protein folding;GO:0008150//biological_process;GO:0009408//response to heat;GO:0009408//response to heat;GO:0009644//response to high light intensity;GO:0042542//response to hydrogen peroxide
AT1G03080	-0.193725	0.268653	0.937131	no	-0.00809936	0.924957	0.975226	no	-0.292257	0.00117128	0.00887867	yes	-0.484444	2.11168e-09	1.14719e-08	yes	19.62	24.34	32.44	24.37	20.4	22.03	30.34	31.76	23.64	29.61	28.8	26.85	26.56	27.71	26.82	21.87	24.21	20.14	22.17	24.67	23.56	16.63	18.95	14.74	NET1D	kinase interacting (KIP1-like) family protein	-	-	-	-	GO:0005886//plasma membrane	-	GO:0006612//protein targeting to membrane;GO:0006612//protein targeting to membrane;GO:0006612//protein targeting to membrane;GO:0009963//positive regulation of flavonoid biosynthetic process;GO:0010363//regulation of plant-type hypersensitive response;GO:0010363//regulation of plant-type hypersensitive response
AT1G03090	-0.0517769	0.516381	0.999808	no	-0.182077	0.306253	0.631323	no	-0.841508	2.3059e-08	8.73205e-07	yes	0.00600756	0.325945	0.434199	no	11.25	12.01	10.78	10.48	11.12	11.24	42.63	25.52	23.95	24.42	27.85	28.91	58.32	47.42	52.2	34.69	26.46	26.99	19.22	13.01	8.51	15.32	13.57	12.02	MCCA	methylcrotonyl-CoA carboxylase alpha chain, mitochondrial / 3-methylcrotonyl-CoA carboxylase 1 (MCCA)	Metabolism;Metabolism	Global and overview maps;Amino acid metabolism	ko01100//Metabolic pathways;ko00280//Valine, leucine and isoleucine degradation	K01968;K01968	GO:0005739//mitochondrion;GO:0005739//mitochondrion;GO:0005739//mitochondrion;GO:0005739//mitochondrion;GO:0005739//mitochondrion;GO:0022626//cytosolic ribosome;GO:0022626//cytosolic ribosome;GO:0022626//cytosolic ribosome;GO:0022626//cytosolic ribosome;GO:0022626//cytosolic ribosome;GO:0022626//cytosolic ribosome;GO:0022626//cytosolic ribosome;GO:0022626//cytosolic ribosome	GO:0004485//methylcrotonoyl-CoA carboxylase activity;GO:0050897//cobalt ion binding	GO:0006552//leucine catabolic process;GO:0006552//leucine catabolic process;GO:0009744//response to sucrose;GO:0009750//response to fructose
AT1G03100	0.0602885	0.878958	0.999808	no	0.191463	0.367828	0.685095	no	0.273376	0.155032	0.354318	no	1.31525	0.000191873	0.000536508	yes	2.75	2.35	1.93	2.33	2.57	2.43	1.32	1.72	1.54	1.55	1.67	2.01	2.05	1.74	1.77	2.28	2.26	2.18	0.66	1.49	0.88	2.28	2.88	2.38	-	Pentatricopeptide repeat (PPR) superfamily protein	-	-	-	-	GO:0005739//mitochondrion	GO:0003674//molecular_function	GO:0008150//biological_process
AT1G03103	0	1	1	no	0	1	1	no	0	1	1	no	0	1	1	no	0	0	0	0	0	0	0	0	0	0	0	0	0	0	0	0	0	0	0	0	0	0	0	0	-	Bifunctional inhibitor/lipid-transfer protein/seed storage 2S albumin superfamily protein	-	-	-	-	GO:0005886//plasma membrane;GO:0016020//membrane	GO:0003674//molecular_function	-
AT1G03106	0.736966	0.736385	0.999808	no	-1.49476	0.244946	0.564534	no	-2.29278	0.131821	0.318943	no	-0.169925	0.824241	0.874498	no	0.05	0	0.04	0.03	0	0.12	0.23	0.32	0.07	0.19	0.03	0	0.13	0.2	0.16	0	0.1	0	0.15	0	0.03	0.1	0.03	0.03	-	-	-	-	-	-	GO:0005739//mitochondrion	GO:0003674//molecular_function;GO:0003674//molecular_function	GO:0008150//biological_process
AT1G03110	-0.330115	0.154222	0.805312	no	-0.43878	0.0625697	0.254789	no	-0.146699	0.465302	0.689284	no	-0.312734	0.00633167	0.013414	yes	3.96	4.6	3.81	4.27	2.89	2.68	2.63	3.37	3.19	1.82	2	2.96	3.68	3.58	3.6	2.83	2.92	4.06	3.41	4.18	3.75	2.59	3.83	2.71	TRM82	Transducin/WD40 repeat-like superfamily protein	-	-	-	-	GO:0005737//cytoplasm	GO:0000166//nucleotide binding	GO:0001510//RNA methylation;GO:0001510//RNA methylation;GO:0006400//tRNA modification;GO:0006400//tRNA modification;GO:0008618//7-methylguanosine metabolic process;GO:0008618//7-methylguanosine metabolic process
AT1G03120	-1.10434	0.488475	0.999808	no	1.3388	0.539739	1	no	2.09516	0.299863	1	no	1.7866	0.288917	0.393522	no	0.13	0.23	0.07	0	0.1	0.1	0.17	0	0	0.32	0	0.11	0	0.11	0	0.27	0.05	0.15	0.06	0.05	0.09	0.18	0.34	0.17	RAB28	responsive to abscisic acid 28	-	-	-	-	GO:0005634//nucleus;GO:0005634//nucleus;GO:0005730//nucleolus;GO:0005730//nucleolus;GO:0005737//cytoplasm	-	GO:0006873//cellular ion homeostasis;GO:0007275//multicellular organism development;GO:0009845//seed germination;GO:0010226//response to lithium ion
AT1G03130	-0.45335	0.0108842	0.20523	no	0.795512	3.29946e-07	1.09779e-05	yes	-0.0724539	0.488409	0.707216	no	1.02185	6.45482e-07	2.58079e-06	yes	414.22	352.17	261.07	217.58	249.85	282.97	206.97	259.15	176.96	447.64	367.45	301.1	131.58	122	101.66	105.2	121.73	110.91	60.85	97.96	70.2	147.35	165.56	152.1	PSAD-2	photosystem I subunit D-2	Metabolism;Metabolism	Global and overview maps;Energy metabolism	ko01100//Metabolic pathways;ko00195//Photosynthesis	K02692;K02692	GO:0009507//chloroplast;GO:0009507//chloroplast;GO:0009534//chloroplast thylakoid;GO:0009534//chloroplast thylakoid;GO:0009534//chloroplast thylakoid;GO:0009534//chloroplast thylakoid;GO:0009535//chloroplast thylakoid membrane;GO:0009535//chloroplast thylakoid membrane;GO:0009535//chloroplast thylakoid membrane;GO:0009535//chloroplast thylakoid membrane;GO:0009535//chloroplast thylakoid membrane;…	GO:0003674//molecular_function	GO:0015979//photosynthesis;GO:0015979//photosynthesis;GO:0015979//photosynthesis;GO:0015979//photosynthesis;GO:0019684//photosynthesis, light reaction;GO:0019684//photosynthesis, light reaction;GO:0019684//photosynthesis, light reaction;GO:0030003//cellular cation homeostasis;GO:0035304//regulation of protein dephosphorylation;GO:0035304//regulation of protein dephosphorylation;GO:0035304//regula…
AT1G03140	-0.0118317	0.767649	0.999808	no	-0.053082	0.512484	0.785655	no	-0.173179	0.100161	0.264507	no	-0.148503	0.00199941	0.00466981	yes	39.69	46.04	46.5	40.27	43.75	47.13	68.26	63.23	58.96	59.59	64.81	59.17	63.09	54.3	59.07	47.81	59.3	49.39	44.19	47.28	43.48	43.79	42.57	35.39	-	splicing factor Prp18 family protein	Genetic Information Processing	Transcription	ko03040//Spliceosome	K12817	GO:0005634//nucleus;GO:0005681//spliceosomal complex;GO:0005681//spliceosomal complex	-	GO:0008380//RNA splicing;GO:0008380//RNA splicing
AT1G03150	-0.0629946	0.625841	0.999808	no	-0.114596	0.328784	0.652438	no	-0.227875	0.0660859	0.199978	no	-0.436989	4.59362e-06	1.63939e-05	yes	18.08	19.05	22.32	20.07	20.06	16.78	17.8	18.99	16.38	15.87	16.57	16.67	19.77	20.18	17.61	15.83	16.4	16.92	20.52	22.25	22.13	17.65	15.86	14.43	-	Acyl-CoA N-acyltransferases (NAT) superfamily protein	-	-	-	-	-	GO:0008080//N-acetyltransferase activity	GO:0001676//long-chain fatty acid metabolic process;GO:0001676//long-chain fatty acid metabolic process;GO:0002213//defense response to insect;GO:0002213//defense response to insect;GO:0006633//fatty acid biosynthetic process;GO:0006633//fatty acid biosynthetic process;GO:0008152//metabolic process
AT1G03160	0.146796	0.369437	0.987951	no	0.196665	0.0441693	0.203403	no	0.118795	0.160046	0.361921	no	0.925772	3.1229e-06	1.14066e-05	yes	26.82	22.89	21.62	27.76	23.94	27.27	18.37	21.61	18.7	22.23	21.4	23.62	23.49	23.65	23.35	24.82	24.89	26.83	17.29	17.47	15.39	31.68	33.13	30.46	FZL	FZO-like	-	-	-	-	GO:0009507//chloroplast;GO:0009507//chloroplast;GO:0031969//chloroplast membrane;GO:0031969//chloroplast membrane;GO:0031969//chloroplast membrane;GO:0031969//chloroplast membrane;GO:0031969//chloroplast membrane	-	GO:0006364//rRNA processing;GO:0006364//rRNA processing;GO:0009793//embryo development ending in seed dormancy;GO:0009902//chloroplast relocation;GO:0009902//chloroplast relocation;GO:0010027//thylakoid membrane organization;GO:0010027//thylakoid membrane organization;GO:0010027//thylakoid membrane organization;GO:0010027//thylakoid membrane organization;GO:0010207//photosystem II assembly;GO:001…
AT1G03170	0.389947	0.540769	0.999808	no	0.20578	0.606117	0.840096	no	0.342781	0.441756	0.669192	no	1.09954	0.203706	0.293499	no	0.51	0.27	0.38	0.53	0.36	0.63	1.15	0.89	0.83	1.26	0.92	1.13	0.8	0.8	1.01	0.77	1.58	0.96	0.27	0.22	0.21	0.61	0.56	0.33	FAF2	Protein of unknown function (DUF3049)	-	-	-	-	GO:0005634//nucleus	GO:0003674//molecular_function	GO:0010075//regulation of meristem growth
AT1G03180	-0.641435	0.0617139	0.543604	no	-0.735604	0.0537501	0.231502	no	-0.242303	0.598701	0.790944	no	-0.788697	0.00609832	0.0129583	yes	1.18	1.93	2.1	0.98	1.01	1.35	1.2	1.4	0.93	0.81	0.67	0.64	1.36	0.99	0.69	0.87	0.7	1	3.09	1.66	1.78	1.09	1.61	1.08	-	-	-	-	-	-	GO:0005634//nucleus;GO:0005739//mitochondrion	GO:0003674//molecular_function	GO:0008150//biological_process
AT1G03190	0.166874	0.391165	0.992792	no	-0.0532373	0.570554	0.819501	no	0.000674629	0.984159	0.993357	no	0.187915	0.523474	0.635845	no	6.57	6.81	7.66	9.18	7.14	7.3	7.76	7.83	7.32	7.3	7.27	7.51	6.53	6.85	8	7	7.34	7.05	5.57	6.57	6.19	7.21	7.61	6.06	UVH6	RAD3-like DNA-binding helicase protein	Genetic Information Processing;Genetic Information Processing	Replication and repair;Transcription	ko03420//Nucleotide excision repair;ko03022//Basal transcription factors	K10844;K10844	GO:0005634//nucleus;GO:0005634//nucleus	GO:0005515//protein binding;GO:0005515//protein binding;GO:0005515//protein binding;GO:0005515//protein binding;GO:0005515//protein binding;GO:0005515//protein binding;GO:0005515//protein binding;GO:0005515//protein binding	GO:0000394//RNA splicing, via endonucleolytic cleavage and ligation;GO:0000394//RNA splicing, via endonucleolytic cleavage and ligation;GO:0000724//double-strand break repair via homologous recombination;GO:0000724//double-strand break repair via homologous recombination;GO:0000724//double-strand break repair via homologous recombination;GO:0000724//double-strand break repair via homologous recom…
AT1G03200	-0.0191814	0.911555	0.999808	no	0.21295	0.26965	0.590698	no	-0.341077	0.0950876	0.255239	no	1.22644	0.00214826	0.00498163	yes	4.01	4.59	7.3	4.71	5.04	5.94	13.6	15.01	10.37	14.83	16.93	13.42	12.79	19.88	15.3	12.44	12.8	12.63	4.85	4.91	2.95	8.69	12.06	8.99	-	-	-	-	-	-	GO:0005575//cellular_component	GO:0003674//molecular_function	GO:0008150//biological_process
AT1G03210	-0.308956	0.0848451	0.634359	no	-0.11051	0.33484	0.658433	no	-0.224749	0.0616592	0.190859	no	-0.436454	1.06621e-05	3.61985e-05	yes	11.36	12.63	14.76	8.68	10.49	12.11	16.45	16.29	17.03	15.02	15.68	15.4	21.85	18.8	20.63	16.39	18.18	17.87	12.43	13.57	12.23	9.59	10.18	8.48	-	Phenazine biosynthesis PhzC/PhzF protein	-	-	-	-	GO:0005634//nucleus	GO:0003824//catalytic activity	GO:0009058//biosynthetic process
AT1G03220	-1.23878	8.08898e-11	4.07349e-08	yes	-0.773949	1.07524e-05	0.00023408	yes	-2.03824	0.00207265	0.0142777	yes	-6.05634	1.6059e-17	2.03354e-16	yes	26.88	28.25	22.49	12.42	11.81	8.66	58.42	51.38	56.15	22.29	33.11	41.65	159.17	123.1	61.03	47.53	16.45	19.6	1964.87	710.84	870.67	29.62	13.29	10.38	-	Eukaryotic aspartyl protease family protein	-	-	-	-	GO:0005576//extracellular region;GO:0005618//cell wall;GO:0005618//cell wall;GO:0005794//Golgi apparatus;GO:0005886//plasma membrane;GO:0009505//plant-type cell wall;GO:0009506//plasmodesma;GO:0016020//membrane	-	GO:0009651//response to salt stress;GO:0009651//response to salt stress
AT1G03230	-0.579804	0.00359062	0.0961551	no	-0.12484	0.395749	0.707599	no	-0.633612	0.000100659	0.00113826	yes	-2.06882	8.38082e-12	5.95858e-11	yes	6.43	8.31	6.2	3.89	4.73	5.39	10.1	11.48	12.56	9.14	9.8	12.37	17.71	12.9	13.42	8.19	10.42	9.77	31.59	14.86	17.95	3.7	6.72	4.93	-	Eukaryotic aspartyl protease family protein	-	-	-	-	GO:0005576//extracellular region;GO:0005618//cell wall;GO:0005794//Golgi apparatus;GO:0005886//plasma membrane;GO:0009505//plant-type cell wall	-	GO:0009651//response to salt stress;GO:0009651//response to salt stress
AT1G03240	0	1	1	no	0	1	1	no	-5.43741	0.629728	1	no	0	1	1	no	0	0	0	0	0	0	0	0	0	0	0	0	0.13	0	0	0	0	0	0	0	0	0	0	0	-	-	-	-	-	-	-	GO:0003674//molecular_function	GO:0008150//biological_process
AT1G03250	-0.110564	0.388765	0.992097	no	-0.0939071	0.341931	0.664967	no	-0.152159	0.161381	0.363449	no	-0.638866	3.99259e-07	1.6334e-06	yes	22.95	22.99	23.19	22.22	23.45	18.36	20.31	19.64	20.35	17.88	19	19.62	19.24	20.85	21.45	18.63	17.65	19.1	31.56	26.22	29.34	19.83	17.53	18.59	-	-	-	-	-	-	GO:0005634//nucleus;GO:0005634//nucleus	-	GO:0008150//biological_process
AT1G03260	-0.191862	0.247665	0.920704	no	-0.14051	0.337973	0.661273	no	0.00923937	0.960359	0.983981	no	0.270658	0.942605	0.958846	no	8.37	8.55	6.77	7.08	5.7	7.96	8.14	7.49	7.43	5.8	7.3	7.82	7.89	8.8	9.77	8.42	9.02	9.19	5.68	6.38	6.5	7.63	7.41	7.35	-	SNARE associated Golgi protein family	-	-	-	-	GO:0005829//cytosol;GO:0005886//plasma membrane	-	-
AT1G03270	0.209847	0.538346	0.999808	no	0.155069	0.758503	0.912204	no	0.762961	0.0897359	0.245945	no	1.62575	0.00320135	0.00718755	yes	1.36	1.14	1.46	1.95	1.27	1.36	0.58	0.4	0.43	0.61	0.55	0.41	0.4	0.46	0.46	0.52	1.01	0.71	0.21	0.27	0.45	0.92	0.99	0.96	-	CBS domain-containing protein with a domain of unknown function (DUF21)	-	-	-	-	GO:0005886//plasma membrane	GO:0003674//molecular_function	GO:0008150//biological_process
AT1G03280	0.195187	0.218268	0.88905	no	0.00732833	0.97394	0.99132	no	0.0120149	0.937324	0.975113	no	0.289735	0.925087	0.944959	no	31.9	25.55	31.87	34.74	30.97	36.55	25.77	28.98	25.76	26.55	27.9	26.47	25.79	25.98	27.15	26.1	27.62	25.86	21.17	25.64	22.16	30.35	27.46	26.5	-	Transcription factor TFIIE, alpha subunit	Genetic Information Processing	Transcription	ko03022//Basal transcription factors	K03136	GO:0005634//nucleus;GO:0005673//transcription factor TFIIE complex;GO:0005673//transcription factor TFIIE complex	-	GO:0000394//RNA splicing, via endonucleolytic cleavage and ligation;GO:0000394//RNA splicing, via endonucleolytic cleavage and ligation;GO:0000956//nuclear-transcribed mRNA catabolic process;GO:0000956//nuclear-transcribed mRNA catabolic process;GO:0006366//transcription from RNA polymerase II promoter;GO:0006487//protein N-linked glycosylation;GO:0006487//protein N-linked glycosylation;GO:000648…
AT1G03290	0.107933	0.672449	0.999808	no	0.0490069	0.702583	0.88593	no	-0.277097	0.0179716	0.0769496	no	-0.863861	3.00034e-14	2.75658e-13	yes	16.17	21.75	27.86	22.24	25.82	22.83	20.37	23.71	15.25	19.63	21.6	20.15	23.9	24.93	21.27	19.7	21.12	17.03	32.68	33.15	34.21	18.88	20.71	15.38	-	-	-	-	-	-	GO:0005576//extracellular region;GO:0005576//extracellular region	GO:0003674//molecular_function	GO:0006499//N-terminal protein myristoylation;GO:0006499//N-terminal protein myristoylation;GO:0006499//N-terminal protein myristoylation;GO:0008150//biological_process
AT1G03300	0.577649	0.00137975	0.0482841	yes	0.0740006	0.686548	0.878675	no	0.501607	0.0140652	0.0638997	no	1.47573	1.56581e-07	6.75607e-07	yes	2.96	2.73	2.88	3.83	4.26	4.7	3.51	3.19	2.8	3.36	3.4	3.24	2.38	3.32	3.8	4.6	4.74	4.11	0.95	1.33	0.92	3	3.1	2.8	ATDUF1	DOMAIN OF UNKNOWN FUNCTION 724 1	-	-	-	-	GO:0005634//nucleus;GO:0005634//nucleus	-	GO:0008150//biological_process
AT1G03310	0.65955	0.000169784	0.0101024	yes	0.138542	0.242569	0.562024	no	0.862	3.71382e-08	1.30639e-06	yes	1.92743	1.1952e-20	2.03956e-19	yes	23.39	28.67	26.53	47.79	41.04	35.31	11.8	13.44	11.37	15.01	12.9	12.39	6.29	7.9	9.05	13.96	15.9	12.38	6.08	10.98	8.47	31.77	30.74	34.6	DBE1	debranching enzyme 1	-	-	-	-	GO:0009507//chloroplast;GO:0009507//chloroplast;GO:0009507//chloroplast;GO:0009507//chloroplast	GO:0004556//alpha-amylase activity;GO:0019156//isoamylase activity;GO:0019156//isoamylase activity;GO:0019156//isoamylase activity;GO:0019156//isoamylase activity	GO:0000023//maltose metabolic process;GO:0000023//maltose metabolic process;GO:0005975//carbohydrate metabolic process;GO:0010021//amylopectin biosynthetic process;GO:0019252//starch biosynthetic process;GO:0019252//starch biosynthetic process;GO:0019761//glucosinolate biosynthetic process;GO:0019761//glucosinolate biosynthetic process;GO:0043085//positive regulation of catalytic activity
AT1G03320	2.08746	0.440184	1	no	-0.956931	0.62555	1	no	-0.0721498	0.946716	0.978004	no	3.24793	0.259218	0.360004	no	0.04	0	0	0.04	0.04	0.09	0.04	0.09	0.2	0	0.17	0	0.32	0.09	0	0.18	0.04	0.17	0	0.04	0	0.24	0.14	0	-	-	-	-	-	-	GO:0005634//nucleus	GO:0003674//molecular_function	GO:0008150//biological_process
AT1G03330	-0.0649912	0.466374	0.999808	no	-0.139689	0.211779	0.521108	no	-0.170781	0.128442	0.313069	no	0.102775	0.207987	0.298833	no	29.84	27.81	29.98	26.93	28.54	28.3	33.09	34.68	35.93	29.44	34.93	29.76	33.78	37.87	35.84	32.9	29.81	32.78	25.56	25.71	28.5	27.23	30.09	28.34	LSM2	Small nuclear ribonucleoprotein family protein	Genetic Information Processing;Genetic Information Processing	Transcription;Folding, sorting and degradation	ko03040//Spliceosome;ko03018//RNA degradation	K12621;K12621	GO:0005634//nucleus;GO:0005634//nucleus;GO:0005732//small nucleolar ribonucleoprotein complex;GO:0005829//cytosol	-	-
AT1G03340	0.258619	0.18917	0.855033	no	-0.183425	0.381721	0.696441	no	-0.0929472	0.614648	0.802231	no	0.405313	0.548008	0.656454	no	4.02	4.4	4.67	4.9	5.14	5.62	3.4	4.37	4.04	3.31	4.2	2.89	3.96	4.5	3.4	3.66	3.52	3.94	3.34	3.98	3.1	3.89	4.97	4.94	-	-	-	-	-	-	GO:0005739//mitochondrion	GO:0003674//molecular_function	GO:0008150//biological_process
AT1G03350	-0.00632036	0.853286	0.999808	no	-0.0967902	0.236783	0.554923	no	-0.213745	0.0168553	0.0731754	no	-0.815074	1.0926e-10	6.89283e-10	yes	26.39	32.54	37.15	28.15	34.82	32.69	33.96	34.82	35.09	30.52	33.72	32.89	32.12	37.45	35.22	28.22	30.41	31.73	46.6	41.08	43.5	26.18	27.03	21.35	-	BSD domain-containing protein	-	-	-	-	GO:0005737//cytoplasm	GO:0003674//molecular_function	GO:0008150//biological_process
AT1G03360	-0.00894697	0.786787	0.999808	no	-0.214648	0.177036	0.4716	no	0.0870268	0.496328	0.713419	no	0.483931	0.163032	0.24252	no	16.42	14.86	14.01	15.05	14.16	15.8	13.57	12.19	17.28	10.81	12.75	13.53	18.93	17.3	20.22	17.9	20.48	21.58	9.96	13.59	13.66	17.32	16.75	17.97	RRP4	ribosomal RNA processing 4	Genetic Information Processing	Folding, sorting and degradation	ko03018//RNA degradation	K03679	-	GO:0004527//exonuclease activity	GO:0009561//megagametogenesis
AT1G03365	0.0827314	0.679506	0.999808	no	0.177417	0.197167	0.501937	no	-0.0368321	0.665322	0.83205	no	0.232645	0.71296	0.795991	no	6.61	6.88	7.35	7.64	6.61	7.82	7.68	8.89	6.05	8.63	8.27	8.68	8.38	9.24	8.96	8.09	9.11	8.71	5.94	6.76	7.13	7.32	8.42	7.56	-	RING/U-box superfamily protein	-	-	-	-	GO:0005634//nucleus	-	-
AT1G03370	-0.114206	0.387959	0.992009	no	-0.0156965	0.811365	0.934066	no	-0.161706	0.057006	0.179977	no	-1.09709	1.33908e-19	2.08047e-18	yes	15.33	16.92	21.62	16.61	16.65	16.51	14.58	14.66	13.27	13.04	14.56	14.45	16.45	15.73	16.39	14.34	15.27	13.81	27.69	25.03	25.64	12.42	12.83	11.38	-	C2 calcium/lipid-binding and GRAM domain containing protein	-	-	-	-	GO:0005634//nucleus	-	GO:0008150//biological_process
AT1G03380	0.265817	0.121444	0.73489	no	0.00508562	0.983091	0.994277	no	-0.144781	0.150184	0.347552	no	0.455376	0.264801	0.366315	no	13.23	16.49	16.89	20.13	18.65	17.26	31.78	34.21	27.46	33.37	30.81	29.6	26.34	25.5	27.86	24.74	25.75	21.6	16.61	16.94	16	24.19	24.41	19.34	ATG18G	homolog of yeast autophagy 18 (ATG18) G	-	-	-	-	-	GO:0003674//molecular_function;GO:0003674//molecular_function	GO:0042594//response to starvation
AT1G03390	-4.05889	0.624179	1	no	-2	0.521705	1	no	-0.807355	0.738883	1	no	-0.678072	0.730559	0.811851	no	0	0.02	0.03	0	0	0	0.08	0	0	0.02	0	0	0.02	0.02	0.03	0.02	0.02	0	0.08	0	0	0	0	0.05	-	HXXXD-type acyl-transferase family protein	-	-	-	-	GO:0005737//cytoplasm	GO:0016740//transferase activity	-
AT1G03400	0.0349008	0.933292	0.999808	no	-0.0269957	0.760662	0.912391	no	-0.119035	0.32511	0.560316	no	-0.626113	6.54522e-08	2.9636e-07	yes	25.54	27.95	30.23	29.59	29.15	27.03	32.31	28.67	33.96	31.85	32.22	29.11	35.18	35.62	32.74	34.66	32.77	27.91	45.87	50.05	60.55	35.94	36.95	28.49	-	2-oxoglutarate (2OG) and Fe(II)-dependent oxygenase superfamily protein	-	-	-	-	GO:0005737//cytoplasm	GO:0009815//1-aminocyclopropane-1-carboxylate oxidase activity	-
AT1G03410	0.0337075	0.958511	0.999808	no	0.0909379	0.367146	0.68448	no	0.218005	0.0701338	0.2084	no	1.02251	1.87571e-06	7.03081e-06	yes	15.44	10.02	10.92	12.66	11.54	13.04	10.9	11.61	11.15	12.15	11.93	11.77	12.83	12.02	12.79	13.79	16.71	13.28	5.39	8.66	7.57	15.42	14.68	13.82	2A6	2-oxoglutarate (2OG) and Fe(II)-dependent oxygenase superfamily protein	-	-	-	-	GO:0005737//cytoplasm	-	-
AT1G03430	0.181631	0.211896	0.882773	no	0.134284	0.335994	0.659402	no	-0.0925462	0.424977	0.656292	no	0.0869162	0.222473	0.316426	no	16.55	16.45	17.46	18.68	18.42	20.13	12.84	13.5	10.36	13.71	13.23	13.34	12.86	13.87	12.54	11.59	13.19	12.05	11.41	16.61	15.46	15.99	15.56	14.63	AHP5	histidine-containing phosphotransfer factor 5	Environmental Information Processing	Signal transduction	ko04075//Plant hormone signal transduction	K14490	GO:0005634//nucleus;GO:0005634//nucleus;GO:0005737//cytoplasm;GO:0005737//cytoplasm	GO:0009927//histidine phosphotransfer kinase activity;GO:0009927//histidine phosphotransfer kinase activity;GO:0009927//histidine phosphotransfer kinase activity;GO:0009927//histidine phosphotransfer kinase activity;GO:0043424//protein histidine kinase binding;GO:0043424//protein histidine kinase binding;GO:0043424//protein histidine kinase binding	GO:0000160//phosphorelay signal transduction system;GO:0000165//MAPK cascade;GO:0000165//MAPK cascade;GO:0000165//MAPK cascade;GO:0006355//regulation of transcription, DNA-templated;GO:0006355//regulation of transcription, DNA-templated;GO:0006355//regulation of transcription, DNA-templated;GO:0006612//protein targeting to membrane;GO:0006612//protein targeting to membrane;GO:0006612//protein tar…
AT1G03440	0.272015	0.12832	0.751034	no	0.260385	0.026831	0.143446	no	0.241781	0.0875322	0.241925	no	1.24327	8.95688e-09	4.5202e-08	yes	6.43	7.14	7.25	8.53	9.08	7.53	9.39	9.08	9.69	11.34	11.12	11.27	6.99	8.55	8.85	9.35	10.37	9.12	3.33	5.03	3.89	9.93	10.25	8.82	-	Leucine-rich repeat (LRR) family protein	-	-	-	-	GO:0005739//mitochondrion	-	GO:0007165//signal transduction
AT1G03445	0	0.999947	1	no	3.32193	0.490344	1	no	-5.32193	0.0388516	1	no	-2	0.3882	0.500243	no	0.01	0	0	0	0.01	0	0	0	0	0	0.01	0.02	0.06	0.03	0.03	0	0	0	0.01	0.01	0.02	0	0	0.01	BSU1	Serine/threonine protein phosphatase family protein	Environmental Information Processing	Signal transduction	ko04075//Plant hormone signal transduction	K14501	GO:0005634//nucleus;GO:0005634//nucleus	GO:0004722//protein serine/threonine phosphatase activity;GO:0004722//protein serine/threonine phosphatase activity;GO:0005515//protein binding	GO:0006869//lipid transport;GO:0009742//brassinosteroid mediated signaling pathway;GO:0009742//brassinosteroid mediated signaling pathway;GO:0032880//regulation of protein localization
AT1G03457	-0.103093	0.6844	0.999808	no	0.678072	0.0562861	0.238464	no	0.323199	0.394987	0.629086	no	0.628684	0.441724	0.554411	no	0.84	0.79	0.69	0.7	0.67	0.79	0.49	0.56	0.55	0.74	1.02	0.8	0.7	0.55	1.02	0.83	0.83	1.18	0.36	0.34	0.6	0.7	0.62	0.69	-	RNA-binding (RRM/RBD/RNP motifs) family protein	-	-	-	-	-	GO:0003723//RNA binding	-
AT1G03470	-0.0608914	0.783744	0.999808	no	-0.191925	0.264713	0.585862	no	-0.599141	1.90569e-05	0.000279432	yes	-1.39783	4.48094e-09	2.34358e-08	yes	5.94	3.82	3.79	3.41	4.89	4.69	8.75	7.97	6.16	5.72	7.94	6.37	13.22	15.28	12.4	8.17	9.3	9.53	31.71	16.53	20.93	8.45	9.21	8.59	NET3A	Kinase interacting (KIP1-like) family protein	-	-	-	-	GO:0005634//nucleus;GO:0005634//nucleus;GO:0005774//vacuolar membrane;GO:0005774//vacuolar membrane;GO:0005774//vacuolar membrane;GO:0005884//actin filament;GO:0031965//nuclear membrane;GO:0031965//nuclear membrane;GO:0031965//nuclear membrane	-	-
AT1G03475	-0.0277673	0.705721	0.999808	no	0.183163	0.0445976	0.204573	no	0.229683	0.0250672	0.0986586	no	0.730357	0.000341003	0.00091371	yes	138.36	132.18	106.11	126.64	121.14	121.69	82.54	81.96	87.18	93.53	91.98	100.24	101.24	103.66	102.73	127.92	109.3	123.5	67.51	90.88	87.1	126.27	134.59	146.42	LIN2	Coproporphyrinogen III oxidase	Metabolism;Metabolism;Metabolism	Global and overview maps;Global and overview maps;Metabolism of cofactors and vitamins	ko01100//Metabolic pathways;ko01110//Biosynthesis of secondary metabolites;ko00860//Porphyrin and chlorophyll metabolism	K00228;K00228;K00228	GO:0009507//chloroplast;GO:0009507//chloroplast;GO:0009507//chloroplast;GO:0009536//plastid;GO:0009570//chloroplast stroma;GO:0009570//chloroplast stroma;GO:0009570//chloroplast stroma;GO:0009570//chloroplast stroma;GO:0009570//chloroplast stroma;GO:0009570//chloroplast stroma;GO:0009570//chloroplast stroma;GO:0009570//chloroplast stroma;GO:0009570//chloroplast stroma;GO:0009570//chloroplast stro…	GO:0004109//coproporphyrinogen oxidase activity;GO:0004109//coproporphyrinogen oxidase activity	GO:0006364//rRNA processing;GO:0006364//rRNA processing;GO:0009073//aromatic amino acid family biosynthetic process;GO:0009073//aromatic amino acid family biosynthetic process;GO:0009735//response to cytokinin;GO:0009965//leaf morphogenesis;GO:0015995//chlorophyll biosynthetic process;GO:0015995//chlorophyll biosynthetic process;GO:0019243//methylglyoxal catabolic process to D-lactate via S-lacto…
AT1G03490	0	1	1	no	0	1	1	no	-4.54432	0.626952	1	no	0	1	1	no	0	0	0	0	0	0	0	0	0	0	0	0	0	0.07	0	0	0	0	0	0	0	0	0	0	NAC006	NAC domain containing protein 6	-	-	-	-	-	GO:0003700//transcription factor activity, sequence-specific DNA binding	GO:0007275//multicellular organism development
AT1G03495	0.287832	0.382793	0.990091	no	-0.305055	0.030651	0.157176	no	0.00540191	0.967463	0.987098	no	-0.208643	0.0567907	0.0963539	no	26.49	68.87	48.84	53.65	66.65	55.74	15.39	15.46	19.94	14.59	13.93	12.59	15.81	19.89	20.28	21.21	18.11	16.87	31.2	30.98	35.11	23.15	21.41	39.63	-	HXXXD-type acyl-transferase family protein	-	-	-	-	GO:0005737//cytoplasm	GO:0016740//transferase activity	-
AT1G03510	-0.0574691	0.718902	0.999808	no	0.0401102	0.903003	0.966931	no	0.537705	0.0213973	0.0877519	no	0.591194	0.283612	0.387433	no	2.64	2.52	2.01	1.99	2.25	2.65	2.05	1.92	2.06	1.62	1.87	2.71	2.08	2.3	2.24	3.47	2.74	3.4	0.96	2.15	1.51	2.27	2.37	2.32	-	Tetratricopeptide repeat (TPR)-like superfamily protein	-	-	-	-	GO:0005739//mitochondrion	-	GO:0008150//biological_process
AT1G03520	0.174758	0.632466	0.999808	no	0.0313711	0.715915	0.891956	no	-0.0894573	0.428609	0.659456	no	0.868782	0.00757172	0.0157982	yes	7.29	4.82	5.44	6.25	5.74	7.82	7.64	7.27	7.38	8.06	7.39	7.33	8	7.01	7.61	6.87	7.29	7.1	4.05	4.95	3.71	6.74	7.1	9.37	-	Core-2/I-branching beta-1,6-N-acetylglucosaminyltransferase family protein	-	-	-	-	GO:0005634//nucleus;GO:0016020//membrane	GO:0008375//acetylglucosaminyltransferase activity;GO:0016757//transferase activity, transferring glycosyl groups	GO:0016051//carbohydrate biosynthetic process
AT1G03530	0.00316927	0.850677	0.999808	no	0.130419	0.227898	0.543302	no	0.108063	0.25412	0.484887	no	0.758813	0.0147325	0.0289404	yes	11.16	10.24	10.43	10.88	10.4	10.62	10.94	10.21	10.77	11.16	11.87	11.91	13.19	13.45	13.73	14.37	15.08	14.06	5.08	9.7	7.24	12.48	14.07	10.71	NAF1	nuclear assembly factor 1	-	-	-	-	GO:0005634//nucleus;GO:0009506//plasmodesma	-	GO:0006606//protein import into nucleus
AT1G03540	0	0.923908	0.999808	no	0.0912099	0.725788	0.896674	no	0.273118	0.306521	0.541914	no	0.810002	0.0518773	0.0889805	no	2.04	1.8	2.12	1.91	1.82	2.23	1.26	1.81	1.68	1.69	1.43	1.94	1.27	1.79	1.93	2.29	2.03	1.71	0.95	1.44	1.5	1.77	2.63	2.42	-	Pentatricopeptide repeat (PPR-like) superfamily protein	-	-	-	-	GO:0005739//mitochondrion	-	GO:0008150//biological_process
AT1G03550	0.278998	0.132553	0.761146	no	0.0757071	0.609659	0.841752	no	-0.0896111	0.390524	0.625011	no	0.831019	0.00215378	0.00499342	yes	17.42	16.54	17.27	16.54	21.3	24.32	38.47	39.62	27.52	37.81	41.15	32.34	26.22	31.24	27.39	24.7	26	29.04	10.37	11.75	10.36	18.78	23.28	15.72	SCAMP4	Secretory carrier membrane protein (SCAMP) family protein	-	-	-	-	GO:0005886//plasma membrane	GO:0022857//transmembrane transporter activity	GO:0016192//vesicle-mediated transport
AT1G03560	-0.00418982	0.837631	0.999808	no	0.165937	0.229484	0.54549	no	0.210398	0.135967	0.325388	no	0.711022	0.0281718	0.0516533	no	7.71	6.36	6.62	6.86	6.3	7.47	6.04	6.15	5.12	5.84	7.08	6.5	6.02	6.04	6.92	6.23	7.85	7.88	2.82	5.34	3.96	6.94	6.36	6.54	-	Pentatricopeptide repeat (PPR-like) superfamily protein	-	-	-	-	GO:0005739//mitochondrion	-	GO:0008150//biological_process
AT1G03590	0.123812	0.514926	0.999808	no	0.115633	0.391921	0.705508	no	0.14835	0.244194	0.473697	no	-0.225039	0.000325937	0.000876335	yes	8.85	10.43	11.52	10.9	11.21	11.45	11.54	11.23	12.94	14.05	12.79	11.85	9.62	9.98	11.24	11.69	12.02	10.47	11.2	12.54	10.81	10.51	9.83	9.22	-	Protein phosphatase 2C family protein	-	-	-	-	GO:0005886//plasma membrane	GO:0004722//protein serine/threonine phosphatase activity	-
AT1G03600	0.00789721	0.943474	0.999808	no	0.800126	7.41244e-19	2.59605e-16	yes	0.551207	0.000783284	0.00632171	yes	1.92298	3.25575e-19	4.84314e-18	yes	162.58	110.04	82.64	115.43	118.35	123.43	74.84	72.91	74.05	133.45	121.22	131.54	113.13	101.14	92.6	177.04	120.16	152.46	39.78	67.47	63.67	198.22	206.62	243.3	PSB27	photosystem II family protein	Metabolism;Metabolism	Global and overview maps;Energy metabolism	ko01100//Metabolic pathways;ko00195//Photosynthesis	K08902;K08902	GO:0009507//chloroplast;GO:0009507//chloroplast;GO:0009507//chloroplast;GO:0009534//chloroplast thylakoid;GO:0009534//chloroplast thylakoid;GO:0009534//chloroplast thylakoid;GO:0009534//chloroplast thylakoid;GO:0009535//chloroplast thylakoid membrane;GO:0009535//chloroplast thylakoid membrane;GO:0009535//chloroplast thylakoid membrane;GO:0009535//chloroplast thylakoid membrane;GO:0009535//chlorop…	GO:0003674//molecular_function	GO:0006364//rRNA processing;GO:0006364//rRNA processing;GO:0009657//plastid organization;GO:0009657//plastid organization;GO:0010206//photosystem II repair;GO:0010206//photosystem II repair;GO:0010206//photosystem II repair;GO:0010206//photosystem II repair;GO:0010207//photosystem II assembly;GO:0010207//photosystem II assembly;GO:0010207//photosystem II assembly;GO:0010207//photosystem II assemb…
AT1G03610	-0.0179807	0.835902	0.999808	no	0.0579319	0.615132	0.844936	no	-0.172312	0.166458	0.371177	no	0.202614	0.642321	0.740079	no	12.06	9.79	8.83	7.27	9.43	13.6	21.23	19.08	18.51	20.39	20.04	20.8	20.59	19.38	15.99	16.79	16.46	16.41	12.95	9.97	9.71	12.21	13.63	11.71	-	Protein of unknown function (DUF789)	-	-	-	-	GO:0005634//nucleus	GO:0003674//molecular_function	GO:0008150//biological_process
AT1G03620	0.0870567	0.923495	0.999808	no	-0.195891	0.489376	0.770398	no	-0.402632	0.185795	0.399354	no	0.884704	0.156547	0.234114	no	2.96	2.29	1.02	1.22	2.07	3.37	3.67	2.56	2.67	3.42	2.15	2.2	3.46	3.89	2.3	1.85	3.03	2.42	1.49	1.19	0.64	1.87	2.33	1.93	-	ELMO/CED-12 family protein	-	-	-	-	GO:0005737//cytoplasm	GO:0003674//molecular_function	GO:0009855//determination of bilateral symmetry;GO:0009944//polarity specification of adaxial/abaxial axis;GO:0010014//meristem initiation;GO:0010075//regulation of meristem growth
AT1G03630	0.195382	0.342008	0.977824	no	0.893291	2.83927e-15	5.66803e-13	yes	0.946631	8.3519e-09	3.65033e-07	yes	1.75756	1.36122e-16	1.5867e-15	yes	115.29	101	78.62	123.89	116.12	97.67	33.27	35.83	33.01	68.51	54.49	66.66	43.36	45.8	46.59	103.05	66.98	91.61	32.54	56.23	54.02	156.63	155.53	170.65	POR C	protochlorophyllide oxidoreductase C	Metabolism;Metabolism;Metabolism	Global and overview maps;Global and overview maps;Metabolism of cofactors and vitamins	ko01100//Metabolic pathways;ko01110//Biosynthesis of secondary metabolites;ko00860//Porphyrin and chlorophyll metabolism	K00218;K00218;K00218	GO:0009507//chloroplast;GO:0009507//chloroplast;GO:0009507//chloroplast;GO:0009507//chloroplast;GO:0009507//chloroplast;GO:0009507//chloroplast;GO:0009534//chloroplast thylakoid;GO:0009534//chloroplast thylakoid;GO:0009534//chloroplast thylakoid;GO:0009534//chloroplast thylakoid;GO:0009535//chloroplast thylakoid membrane;GO:0009535//chloroplast thylakoid membrane;GO:0009535//chloroplast thylakoid…	GO:0003959//NADPH dehydrogenase activity;GO:0016491//oxidoreductase activity;GO:0016630//protochlorophyllide reductase activity	GO:0000023//maltose metabolic process;GO:0000023//maltose metabolic process;GO:0000272//polysaccharide catabolic process;GO:0005982//starch metabolic process;GO:0005982//starch metabolic process;GO:0006098//pentose-phosphate shunt;GO:0006098//pentose-phosphate shunt;GO:0006364//rRNA processing;GO:0006364//rRNA processing;GO:0006636//unsaturated fatty acid biosynthetic process;GO:0006636//unsatura…
AT1G03650	-0.193122	0.313603	0.963712	no	-0.111621	0.485183	0.768585	no	-0.108306	0.49757	0.714651	no	-0.0282656	0.0579756	0.0980932	no	12.49	8.55	9.21	9.75	7.47	9.24	8.81	8.67	9.92	8.19	9.43	7.74	14.31	12.25	12.57	13.43	11.44	11.43	9.59	10.28	10.54	9.53	10.31	9.98	-	Acyl-CoA N-acyltransferases (NAT) superfamily protein	-	-	-	-	GO:0005737//cytoplasm	GO:0008080//N-acetyltransferase activity	GO:0008152//metabolic process
AT1G03660	-0.811928	0.652048	0.999808	no	-1.58496	0.596135	1	no	-3.13386	0.141254	1	no	-3.18057	0.00745531	0.015581	yes	0.23	0	0.56	0.27	0	0.18	0.07	0	0.2	0	0.09	0	0.28	0.39	0.12	0.09	0	0	0.77	0.72	1.23	0.3	0	0	-	Ankyrin-repeat containing protein	-	-	-	-	-	GO:0003674//molecular_function	GO:0008150//biological_process;GO:0042991//transcription factor import into nucleus
AT1G03670	0	1	1	no	-1.73697	0.818322	1	no	0.807355	0.720805	1	no	-1.32193	0.341754	0.451527	no	0	0	0	0	0	0	0.01	0	0	0	0	0	0	0.02	0.02	0.02	0.02	0.03	0.04	0.02	0.04	0.02	0.02	0	-	ankyrin repeat family protein	-	-	-	-	GO:0005575//cellular_component	GO:0003674//molecular_function	GO:0008150//biological_process
AT1G03680	0.274879	0.166795	0.823878	no	0.295327	0.00114425	0.0121781	yes	0.365814	0.00600206	0.0330299	yes	1.53992	1.75188e-15	1.81496e-14	yes	234	225.71	163.99	271.23	265.62	217.76	144.07	145.7	146.26	190.79	176.28	168.01	159.41	171.19	167.86	248.72	185.62	207.98	74.61	120.51	111.15	289.65	283.91	317.01	THM1	thioredoxin M-type 1	-	-	-	-	GO:0009507//chloroplast;GO:0009507//chloroplast;GO:0009570//chloroplast stroma;GO:0009570//chloroplast stroma;GO:0009570//chloroplast stroma;GO:0009570//chloroplast stroma;GO:0009570//chloroplast stroma;GO:0009570//chloroplast stroma;GO:0009570//chloroplast stroma;GO:0009570//chloroplast stroma;GO:0009570//chloroplast stroma;GO:0009570//chloroplast stroma;GO:0009570//chloroplast stroma;GO:0009570…	GO:0004857//enzyme inhibitor activity;GO:0008047//enzyme activator activity;GO:0008047//enzyme activator activity	GO:0000023//maltose metabolic process;GO:0000023//maltose metabolic process;GO:0006098//pentose-phosphate shunt;GO:0006098//pentose-phosphate shunt;GO:0006109//regulation of carbohydrate metabolic process;GO:0006109//regulation of carbohydrate metabolic process;GO:0006364//rRNA processing;GO:0006364//rRNA processing;GO:0006979//response to oxidative stress;GO:0009409//response to cold;GO:0009409/…
AT1G03687	-0.0587805	0.629615	0.999808	no	0.143465	0.403261	0.714121	no	0.491978	0.000370325	0.0033781	yes	1.03823	0.000343161	0.000918517	yes	10.2	9.29	7.06	8.16	8.2	9.13	8.9	6.96	9.39	8.76	9.57	9.56	8.94	7.58	9.22	11.16	12.37	12.67	3.27	6.28	4.23	8.67	9.9	9.73	-	DTW domain-containing protein	-	-	-	-	-	GO:0003674//molecular_function	GO:0008150//biological_process
AT1G03700	0	1	1	no	0	1	1	no	0	1	1	no	0	1	1	no	0	0	0	0	0	0	0	0	0	0	0	0	0	0	0	0	0	0	0	0	0	0	0	0	-	Uncharacterised protein family (UPF0497)	-	-	-	-	-	-	GO:0008150//biological_process
AT1G03710	-0.41226	0.544248	0.999808	no	-0.571906	0.416387	0.723693	no	-1.60634	0.0331781	0.122312	no	0.387023	0.916848	0.938567	no	0.86	0.4	0.47	0.38	0.56	0.36	0.28	0.46	0.91	0.33	0.36	0.42	0.74	0.43	0.87	0.09	0.4	0.18	0.1	0.52	0.81	0.61	0.79	0.47	-	Cystatin/monellin superfamily protein	-	-	-	-	GO:0005634//nucleus;GO:0005634//nucleus	-	-
AT1G03720	0	1	1	no	0	1	1	no	0	1	1	no	0	1	1	no	0	0	0	0	0	0	0	0	0	0	0	0	0	0	0	0	0	0	0	0	0	0	0	0	-	Cysteine proteinases superfamily protein	-	-	-	-	GO:0005575//cellular_component	-	-
AT1G03730	-0.208621	0.318377	0.965469	no	-0.360503	0.0273521	0.145453	no	-0.180144	0.237757	0.465326	no	-0.327043	0.00144553	0.00347068	yes	14.32	13.95	18.3	9.15	14.98	16.17	8.05	10.25	10.6	6.94	7.43	8.14	8.54	10.21	10.47	8.93	8.27	8.59	8.65	13.15	12.81	8.04	9.51	10.04	-	-	-	-	-	-	GO:0009507//chloroplast	GO:0003674//molecular_function	GO:0008150//biological_process;GO:0009693//ethylene biosynthetic process;GO:0009693//ethylene biosynthetic process
AT1G03740	-0.15177	0.267484	0.93606	no	-0.171453	0.0284183	0.149885	no	-0.32283	6.19939e-06	0.000107966	yes	-0.77412	1.03383e-15	1.0945e-14	yes	46.45	61.18	64.02	50.65	53.78	50.08	48.63	53.22	46.92	42.21	46.45	43.44	49.39	48.48	50.16	36.91	42.08	39.36	48.02	51.92	50.57	30.03	32.5	25.48	-	Protein kinase superfamily protein	-	-	-	-	GO:0005634//nucleus;GO:0005634//nucleus	GO:0016301//kinase activity	GO:0002237//response to molecule of bacterial origin
AT1G03750	0.0639172	0.825584	0.999808	no	0.00474962	0.995739	0.998586	no	-0.143184	0.326614	0.56158	no	0.215403	0.730299	0.811721	no	2.93	2.84	3.06	2.76	3.04	3.43	3.94	4.45	3.74	3.82	4.27	4.08	4.09	3.96	3.91	3.03	4.27	3.53	2.58	2.49	2.32	3.1	3.09	2.39	SWI2	switch 2	-	-	-	-	GO:0005634//nucleus;GO:0016020//membrane	GO:0004386//helicase activity	-
AT1G03760	-0.123261	0.358948	0.985687	no	0.00372549	0.982634	0.993986	no	-0.208904	0.0857766	0.238885	no	0.748802	0.00784272	0.0163217	yes	10.75	11.09	9.91	8.17	9.77	11.21	17.55	15.82	13.04	15.27	16.09	15.17	19.69	18.61	18.3	15.98	18.49	14.5	5.4	8.01	6.74	12.12	12.28	9.46	-	Prefoldin chaperone subunit family protein	-	-	-	-	GO:0005634//nucleus;GO:0016272//prefoldin complex	-	GO:0006457//protein folding;GO:0006457//protein folding;GO:0006457//protein folding;GO:0009560//embryo sac egg cell differentiation;GO:0009560//embryo sac egg cell differentiation;GO:0048573//photoperiodism, flowering;GO:0048573//photoperiodism, flowering
AT1G03770	-0.009991	0.838209	0.999808	no	-0.078296	0.546996	0.805048	no	-0.15187	0.32854	0.563611	no	-0.10972	0.0206385	0.0392236	yes	4.49	4.78	5.22	4.6	4.53	5.26	7.16	6.48	5.48	6.12	6.01	5.98	8.54	8.19	7.39	6.17	8.82	6.72	5.85	8.03	5.92	5.94	6.21	6.2	RING1B	RING 1B	-	-	-	-	GO:0005634//nucleus;GO:0005634//nucleus;GO:0005634//nucleus;GO:0005634//nucleus;GO:0035102//PRC1 complex;GO:0035102//PRC1 complex;GO:0035102//PRC1 complex;GO:0035102//PRC1 complex	GO:0008270//zinc ion binding	GO:0001709//cell fate determination;GO:0006310//DNA recombination;GO:0006355//regulation of transcription, DNA-templated;GO:0006355//regulation of transcription, DNA-templated;GO:0006355//regulation of transcription, DNA-templated;GO:0007062//sister chromatid cohesion;GO:0007062//sister chromatid cohesion;GO:0007126//meiotic nuclear division;GO:0007126//meiotic nuclear division;GO:0007131//recipr…
AT1G03780	1.47393	0.211422	0.882248	no	0.452512	0.469848	0.759787	no	0.397335	0.6248	0.809093	no	1.5025	0.222434	0.31641	no	0	0.06	0.03	0.08	0.1	0.07	0.16	0.1	0.12	0.24	0.08	0.2	0.19	0.2	0.02	0.17	0.21	0.16	0	0.07	0.05	0.14	0.11	0.09	TPX2	targeting protein for XKLP2	-	-	-	-	GO:0005634//nucleus;GO:0005634//nucleus;GO:0005634//nucleus;GO:0005634//nucleus;GO:0005874//microtubule;GO:0009941//chloroplast envelope;GO:0009941//chloroplast envelope;GO:0009941//chloroplast envelope;GO:0009941//chloroplast envelope	GO:0008017//microtubule binding;GO:0008017//microtubule binding	GO:0000226//microtubule cytoskeleton organization;GO:0000226//microtubule cytoskeleton organization;GO:0000280//nuclear division;GO:0000280//nuclear division;GO:0000911//cytokinesis by cell plate formation;GO:0006270//DNA replication initiation;GO:0006270//DNA replication initiation;GO:0006270//DNA replication initiation;GO:0006275//regulation of DNA replication;GO:0006275//regulation of DNA repl…
AT1G03790	-4.54432	0.491178	1	no	-3.80735	0.0242681	1	no	-1.58496	0.372339	1	no	-2.80735	0.0886775	0.142579	no	0	0.07	0	0	0	0	0.1	0.12	0.06	0	0	0.02	0.02	0.08	0.02	0	0.02	0.02	0.11	0.15	0.02	0.04	0	0	SOM	Zinc finger C-x8-C-x5-C-x3-H type family protein	-	-	-	-	GO:0005634//nucleus;GO:0005634//nucleus	GO:0003676//nucleic acid binding;GO:0003700//transcription factor activity, sequence-specific DNA binding	GO:0006355//regulation of transcription, DNA-templated;GO:0006355//regulation of transcription, DNA-templated;GO:0006355//regulation of transcription, DNA-templated;GO:0006355//regulation of transcription, DNA-templated;GO:0006355//regulation of transcription, DNA-templated;GO:0006355//regulation of transcription, DNA-templated;GO:0010187//negative regulation of seed germination
AT1G03800	0.205319	0.761454	0.999808	no	-0.231099	0.696309	0.883846	no	-2.44556	0.000194204	0.00198393	yes	-4.6752	4.21311e-18	5.63981e-17	yes	0.46	0.55	0.69	0.44	0.94	0.58	0.7	0.49	1.58	0.44	0.54	1.38	1.39	1.31	1.44	0.2	0.08	0.48	5.73	3.72	3.58	0.26	0.08	0.17	ERF10	ERF domain protein 10	-	-	-	-	GO:0005634//nucleus	GO:0003677//DNA binding;GO:0003700//transcription factor activity, sequence-specific DNA binding;GO:0003700//transcription factor activity, sequence-specific DNA binding;GO:0003700//transcription factor activity, sequence-specific DNA binding	GO:0006355//regulation of transcription, DNA-templated;GO:0006355//regulation of transcription, DNA-templated;GO:0006355//regulation of transcription, DNA-templated;GO:0009873//ethylene-activated signaling pathway;GO:0009873//ethylene-activated signaling pathway
AT1G03810	0	1	1	no	0	1	1	no	0	1	1	no	0	1	1	no	0	0	0	0	0	0	0	0	0	0	0	0	0	0	0	0	0	0	0	0	0	0	0	0	-	Nucleic acid-binding, OB-fold-like protein	Genetic Information Processing;Genetic Information Processing;Genetic Information Processing;Genetic Information Processing	Replication and repair;Replication and repair;Replication and repair;Replication and repair	ko03440//Homologous recombination;ko03420//Nucleotide excision repair;ko03030//DNA replication;ko03430//Mismatch repair	K07466;K07466;K07466;K07466	GO:0005634//nucleus	GO:0003674//molecular_function	GO:0008150//biological_process
AT1G03820	0.112403	0.796385	0.999808	no	-0.385434	0.053002	0.229419	no	0.220474	0.398846	0.632602	no	0.762232	0.0829992	0.134592	no	3.28	7.23	4.67	6.28	4.92	5.21	7.12	11.08	10.42	7.9	7.21	6.8	8.26	6.83	6.41	11.3	6.59	7.16	1.41	2.31	1.94	3.4	3.23	2.97	-	-	-	-	-	-	GO:0009507//chloroplast	GO:0003674//molecular_function	GO:0008150//biological_process
AT1G03830	0.131245	0.616354	0.999808	no	0.23534	0.220185	0.531892	no	0.561975	0.0027707	0.0179078	yes	1.2029	7.82827e-06	2.71121e-05	yes	2.85	2.3	2.41	3.35	1.84	3.09	1.38	1.47	1.27	1.57	1.49	1.79	1.63	1.59	1.63	1.93	2.79	2.44	0.91	1.07	1	2.09	2.17	2.6	-	guanylate-binding family protein	-	-	-	-	GO:0005634//nucleus;GO:0005634//nucleus	GO:0003924//GTPase activity;GO:0005525//GTP binding;GO:0005525//GTP binding	GO:0006312//mitotic recombination;GO:0006955//immune response;GO:0009560//embryo sac egg cell differentiation;GO:0009560//embryo sac egg cell differentiation;GO:0042991//transcription factor import into nucleus
AT1G03840	0.459432	0.4855	0.999808	no	0.434937	0.598229	0.836581	no	-0.188204	0.777325	0.897905	no	0.626783	0.476721	0.589226	no	0.15	0.27	0.14	0.17	0.27	0.33	0.24	0.13	0.17	0.31	0.27	0.15	0.12	0.98	0.29	0.52	0.26	0.44	0.27	0.26	0.15	0.46	0.31	0.28	MGP	C2H2 and C2HC zinc fingers superfamily protein	-	-	-	-	GO:0005634//nucleus;GO:0005634//nucleus;GO:0005634//nucleus	GO:0003676//nucleic acid binding;GO:0003700//transcription factor activity, sequence-specific DNA binding;GO:0005515//protein binding;GO:0005515//protein binding;GO:0005515//protein binding;GO:0005515//protein binding;GO:0005515//protein binding;GO:0008270//zinc ion binding	GO:0006355//regulation of transcription, DNA-templated;GO:0006355//regulation of transcription, DNA-templated;GO:0006355//regulation of transcription, DNA-templated;GO:0006355//regulation of transcription, DNA-templated;GO:0006355//regulation of transcription, DNA-templated;GO:0006355//regulation of transcription, DNA-templated
AT1G03850	-1.07699	0.00920843	0.184589	no	-0.425662	0.157581	0.44352	no	-1.26987	0.00416419	0.0247799	yes	-3.32646	2.56868e-06	9.49369e-06	yes	1.84	2.38	2.13	0.64	0.97	1.4	4.9	3.21	4.61	2.52	4.59	2.36	16.81	11.95	5.94	7.61	4.18	2.6	49	20.52	22.87	3.73	4.64	0.84	GRXS13	Glutaredoxin family protein	-	-	-	-	GO:0005739//mitochondrion	-	GO:0009735//response to cytokinin;GO:0010167//response to nitrate;GO:0015706//nitrate transport;GO:0050832//defense response to fungus;GO:0050832//defense response to fungus;GO:0080183//response to photooxidative stress
AT1G03860	0.0191247	0.965766	0.999808	no	-0.205138	0.0289588	0.151614	no	0.0278223	0.77476	0.896299	no	0.0989495	0.0840908	0.136158	no	89.62	90.94	93.71	93.72	96.08	88.13	76.82	79.62	87.78	70.6	68.39	72.86	71.92	69.81	73.45	73.33	75.03	71.01	62.03	74.07	70.68	75.3	72.38	73.78	PHB2	prohibitin 2	-	-	-	-	GO:0005618//cell wall;GO:0005618//cell wall;GO:0005618//cell wall;GO:0005739//mitochondrion;GO:0005739//mitochondrion;GO:0005739//mitochondrion;GO:0005739//mitochondrion;GO:0005739//mitochondrion;GO:0005739//mitochondrion;GO:0005739//mitochondrion;GO:0005739//mitochondrion;GO:0005739//mitochondrion;GO:0005739//mitochondrion;GO:0005747//mitochondrial respiratory chain complex I;GO:0005747//mitocho…	-	GO:0000741//karyogamy;GO:0000741//karyogamy;GO:0006511//ubiquitin-dependent protein catabolic process;GO:0006511//ubiquitin-dependent protein catabolic process;GO:0006511//ubiquitin-dependent protein catabolic process;GO:0008150//biological_process;GO:0009165//nucleotide biosynthetic process;GO:0009165//nucleotide biosynthetic process;GO:0009560//embryo sac egg cell differentiation;GO:0009560//em…
AT1G03870	0.237672	0.226032	0.894848	no	0.421604	0.00127705	0.0132641	yes	0.575583	0.000133723	0.00145158	yes	1.68767	1.281e-18	1.80627e-17	yes	47.6	33.63	32.01	43.06	45.82	44.64	42.74	45.1	51.9	61.38	55.32	70.47	32.04	41.36	36.68	44.65	53.71	65.69	11.3	14.81	15.36	40.09	52.17	41.33	FLA9	FASCICLIN-like arabinoogalactan 9	-	-	-	-	GO:0005886//plasma membrane;GO:0005886//plasma membrane;GO:0031225//anchored component of membrane;GO:0031225//anchored component of membrane;GO:0046658//anchored component of plasma membrane;GO:0046658//anchored component of plasma membrane	-	-
AT1G03880	0	1	1	no	0	1	1	no	0	1	1	no	0	1	1	no	0	0	0	0	0	0	0	0	0	0	0	0	0	0	0	0	0	0	0	0	0	0	0	0	CRU2	cruciferin 2	-	-	-	-	-	GO:0045735//nutrient reservoir activity;GO:0045735//nutrient reservoir activity	GO:0009640//photomorphogenesis;GO:0009640//photomorphogenesis;GO:0009686//gibberellin biosynthetic process;GO:0009686//gibberellin biosynthetic process;GO:0009737//response to abscisic acid;GO:0009793//embryo development ending in seed dormancy;GO:0009845//seed germination;GO:0009845//seed germination;GO:0009909//regulation of flower development;GO:0009933//meristem structural organization;GO:001…
AT1G03890	0	1	1	no	0	1	1	no	0	1	1	no	0	1	1	no	0	0	0	0	0	0	0	0	0	0	0	0	0	0	0	0	0	0	0	0	0	0	0	0	-	RmlC-like cupins superfamily protein	-	-	-	-	GO:0005576//extracellular region	GO:0045735//nutrient reservoir activity;GO:0045735//nutrient reservoir activity	GO:0008150//biological_process;GO:0010431//seed maturation
AT1G03900	-0.043129	0.489458	0.999808	no	-0.084047	0.309815	0.634929	no	-0.024243	0.712797	0.861726	no	-0.0809267	0.000807097	0.00202532	yes	134.39	128.41	136.15	121.49	129.99	135.72	150.38	142.82	156.86	136.6	149.96	138.03	158.94	159.06	163.89	157.81	167.16	148.89	117.23	135.16	122.13	123.61	119.07	111.41	ABCI18	non-intrinsic ABC protein 4	-	-	-	-	GO:0005737//cytoplasm	GO:0005215//transporter activity;GO:0042626//ATPase activity, coupled to transmembrane movement of substances;GO:0042626//ATPase activity, coupled to transmembrane movement of substances	GO:0000902//cell morphogenesis;GO:0000902//cell morphogenesis;GO:0006858//extracellular transport;GO:0016049//cell growth;GO:0048193//Golgi vesicle transport
AT1G03905	-0.266665	0.385098	0.990548	no	0.0585522	0.875356	0.957871	no	-0.150622	0.628728	0.811301	no	-0.870205	0.0012041	0.00293347	yes	1.61	2.42	1.54	1.1	1.69	1.84	1.9	1.35	1.82	1.52	1.62	2.14	1.42	1.62	1.6	0.92	1.72	1.54	2.31	1.61	1.71	1.07	0.89	1.12	ABCI19	P-loop containing nucleoside triphosphate hydrolases superfamily protein	Genetic Information Processing	Folding, sorting and degradation	ko03018//RNA degradation	K12608	GO:0005886//plasma membrane	-	-
AT1G03910	0.0398874	0.873676	0.999808	no	0.0303987	0.772933	0.917287	no	-0.00159227	0.914514	0.965685	no	0.439535	0.134485	0.205103	no	30.05	34.73	34.03	34.9	32.3	34.38	45.76	43.48	42.72	41.78	44.33	48.66	46.97	47.07	51.01	45.98	47.42	51.49	23.98	32.06	29.65	39.58	40.06	36.57	-	-	-	-	-	-	GO:0005634//nucleus;GO:0005634//nucleus;GO:0005634//nucleus	-	GO:0000956//nuclear-transcribed mRNA catabolic process;GO:0000956//nuclear-transcribed mRNA catabolic process;GO:0009793//embryo development ending in seed dormancy;GO:0051604//protein maturation;GO:0051604//protein maturation
AT1G03920	0.543142	0.461593	0.999808	no	1.11864	0.111728	0.363981	no	0.823122	0.234985	0.462024	no	0.940294	0.492696	0.60486	no	0.11	0.17	0.07	0.13	0.17	0.21	0.07	0.17	0.11	0.43	0.2	0.13	0.17	0.08	0.27	0.14	0.47	0.31	0.12	0.25	0	0.22	0.25	0.24	-	Protein kinase family protein	-	-	-	-	GO:0005634//nucleus;GO:0005829//cytosol;GO:0005886//plasma membrane	GO:0016301//kinase activity;GO:0016301//kinase activity	-
AT1G03930	-0.0136564	0.739624	0.999808	no	0.119187	0.346268	0.668657	no	-0.0145974	0.848028	0.933786	no	0.143504	0.400657	0.51324	no	10.44	9.83	9.45	9.8	9.4	10.24	8.79	8.51	7.2	9.17	9.17	8.27	8.17	7.83	7.84	7.51	8.66	7.43	6.87	7.32	6.75	6.52	8.04	8.57	ADK1	dual specificity kinase 1	-	-	-	-	GO:0005634//nucleus;GO:0005737//cytoplasm;GO:0005737//cytoplasm	GO:0004712//protein serine/threonine/tyrosine kinase activity;GO:0004712//protein serine/threonine/tyrosine kinase activity;GO:0016301//kinase activity	GO:0007165//signal transduction
AT1G03940	0.378588	0.613496	0.999808	no	-0.351682	0.0602655	0.249136	no	-0.287563	0.319784	0.555074	no	-0.728049	0.00402036	0.00884703	yes	16.91	99.16	59.19	69.86	85.45	72.54	8.99	9.69	14.51	9.04	8.9	8.07	8.75	13.9	23.5	14.06	12.68	11.07	46.58	34.4	48.6	19.65	16.26	42.32	-	HXXXD-type acyl-transferase family protein	-	-	-	-	GO:0005737//cytoplasm	GO:0016740//transferase activity	-
AT1G03950	-0.063304	0.614081	0.999808	no	0.0493146	0.70214	0.885898	no	-0.121981	0.405531	0.638729	no	-0.508858	1.96458e-06	7.3494e-06	yes	15.04	18.85	20.85	18.12	17.35	16.92	15.16	16.22	14.92	16.25	16.6	15.06	14.87	16.25	12.79	14.29	12.37	13.69	18.48	16.99	18.16	13.15	12.41	12.13	VPS2.3	vacuolar protein sorting-associated protein 2.3	Cellular Processes	Transport and catabolism	ko04144//Endocytosis	K12192	GO:0000815//ESCRT III complex;GO:0000815//ESCRT III complex;GO:0000815//ESCRT III complex	-	GO:0016192//vesicle-mediated transport
AT1G03960	0.0562064	0.905574	0.999808	no	0.162206	0.280601	0.602651	no	-0.0396957	0.644532	0.820574	no	1.03638	5.02388e-06	1.78241e-05	yes	6.89	6.06	6.18	7.45	5.49	6.95	6.79	7.16	4.79	6.49	7.18	7.3	6.66	6.28	6.22	5.47	6.55	6.62	3.46	3.41	3.31	6.85	7.62	6.41	-	Calcium-binding EF hand family protein	Genetic Information Processing	Translation	ko03015//mRNA surveillance pathway	K11583	GO:0005634//nucleus;GO:0005634//nucleus	GO:0005509//calcium ion binding	GO:0008150//biological_process
AT1G03970	0.181943	0.212109	0.882799	no	-0.151458	0.107147	0.355408	no	-0.123844	0.20991	0.430515	no	0.10359	0.240569	0.338395	no	25.78	23.61	23	25.21	27.82	29.09	32.65	33.85	33.54	31.68	29.51	28.88	32.04	34.56	28.95	27.17	30.99	29.53	28.54	28.95	24.72	31.49	29.19	27.65	GBF4	G-box binding factor 4	Environmental Information Processing	Signal transduction	ko04075//Plant hormone signal transduction	K14432	GO:0005634//nucleus;GO:0009507//chloroplast	GO:0003677//DNA binding;GO:0003700//transcription factor activity, sequence-specific DNA binding;GO:0003700//transcription factor activity, sequence-specific DNA binding;GO:0003700//transcription factor activity, sequence-specific DNA binding;GO:0043565//sequence-specific DNA binding	-
AT1G03980	0	0.967607	0.999808	no	0	0.776959	1	no	-0.415037	0.939441	1	no	0.415037	0.907214	0.931012	no	0.07	0	0	0.03	0.01	0.03	0	0.02	0	0	0.01	0.01	0	0	0.04	0.03	0	0	0.02	0.01	0	0.02	0.02	0	PCS2	phytochelatin synthase 2	-	-	-	-	GO:0009507//chloroplast	GO:0016756//glutathione gamma-glutamylcysteinyltransferase activity;GO:0016756//glutathione gamma-glutamylcysteinyltransferase activity	GO:0046938//phytochelatin biosynthetic process;GO:0046938//phytochelatin biosynthetic process;GO:0046938//phytochelatin biosynthetic process;GO:0046938//phytochelatin biosynthetic process
AT1G03982	-3.73697	0.676308	1	no	0.321928	0.935307	1	no	0	1	1	no	0	1	1	no	0.04	0	0	0	0	0	0.04	0	0	0.05	0	0	0	0	0	0	0	0	0	0	0	0	0	0	-	PAK-box/P21-Rho-binding family protein	-	-	-	-	GO:0005634//nucleus	GO:0003674//molecular_function	GO:0008150//biological_process
AT1G03990	-0.0637256	0.729378	0.999808	no	-0.020307	0.882757	0.960335	no	0.123964	0.598572	0.790944	no	0.669851	0.197493	0.285797	no	1.55	1.37	1.94	1.64	1.29	1.72	2.58	2.6	2.69	2.53	2.57	2.66	1.96	1.96	2.99	2.34	2.83	2.36	1.09	1.51	2.02	1.95	2.22	3.18	-	Long-chain fatty alcohol dehydrogenase family protein	-	-	-	-	-	GO:0016491//oxidoreductase activity;GO:0046577//long-chain-alcohol oxidase activity	GO:0055114//oxidation-reduction process
AT1G04000	0.0820132	0.735521	0.999808	no	-0.067251	0.705792	0.887486	no	0.0332861	0.898461	0.957829	no	0.0202738	0.0592696	0.0999999	no	16.58	14.92	16.71	15.08	15.58	20.37	10.14	12.49	17.55	13.25	13.37	11.73	9.71	11.28	12	8.25	11.93	13.58	14.76	17.02	16.27	14.68	17.44	16.61	-	-	-	-	-	-	GO:0005634//nucleus	GO:0003674//molecular_function	GO:0008150//biological_process
AT1G04010	-0.00992265	0.812876	0.999808	no	0.0342822	0.803276	0.930185	no	0.224254	0.0682972	0.204401	no	0.319526	0.755126	0.833741	no	9.25	8.24	10.23	9.05	8.96	9.52	6.51	7.91	7.62	7.85	7.3	7.42	6.26	6.95	6.71	6.91	8.5	7.86	4.82	6.83	6.38	7.48	7.73	7.29	PSAT1	phospholipid sterol acyl transferase 1	-	-	-	-	GO:0043231//intracellular membrane-bounded organelle	GO:0004607//phosphatidylcholine-sterol O-acyltransferase activity;GO:0004607//phosphatidylcholine-sterol O-acyltransferase activity;GO:0080095//phosphatidylethanolamine-sterol O-acyltransferase activity;GO:0080096//phosphatidate-sterol O-acyltransferase activity	GO:0006629//lipid metabolic process;GO:0010150//leaf senescence;GO:0016127//sterol catabolic process;GO:0034434//sterol esterification;GO:0034434//sterol esterification;GO:0034434//sterol esterification;GO:0034434//sterol esterification
AT1G04020	-0.0909085	0.746478	0.999808	no	0.170596	0.605906	0.839957	no	-0.161544	0.666179	0.832765	no	-0.611228	0.0569095	0.0965193	no	0.86	1.3	0.46	0.84	0.66	0.96	0.61	0.74	1.04	1.07	0.7	0.92	0.98	0.46	0.92	0.68	0.57	0.86	0.36	0.78	0.8	0.23	0.57	0.47	BARD1	breast cancer associated RING 1	Genetic Information Processing	Replication and repair	ko03440//Homologous recombination	K10683	GO:0005622//intracellular;GO:0005634//nucleus	GO:0003677//DNA binding;GO:0003713//transcription coactivator activity	GO:0000278//mitotic cell cycle;GO:0000724//double-strand break repair via homologous recombination;GO:0000724//double-strand break repair via homologous recombination;GO:0000724//double-strand break repair via homologous recombination;GO:0000724//double-strand break repair via homologous recombination;GO:0006260//DNA replication;GO:0006260//DNA replication;GO:0006260//DNA replication;GO:0006261//…
AT1G04030	0.326104	0.236772	0.909006	no	0.0349598	0.909331	0.968821	no	0.143013	0.554316	0.759529	no	0.625604	0.178699	0.262269	no	1.48	1.49	1.17	1.87	1.78	1.54	2.02	1.96	1.32	1.9	1.79	1.74	1.62	1.78	1.59	1.91	2.01	1.59	0.94	1.32	1.24	1.52	2.06	1.82	-	-	-	-	-	-	GO:0005634//nucleus	GO:0003674//molecular_function	GO:0008150//biological_process
AT1G04040	0.123679	0.596323	0.999808	no	0.229615	0.069933	0.274493	no	0.472217	0.00127745	0.00956494	yes	1.47232	1.80028e-17	2.27209e-16	yes	47.83	51.69	36.89	48.13	57.22	43.27	81.05	73.35	84.41	106.46	89.18	84.37	77.48	68.13	82.75	90.96	130.73	95.1	14.38	17.5	16.85	48.5	41.28	45.43	-	HAD superfamily, subfamily IIIB acid phosphatase	-	-	-	-	GO:0005618//cell wall;GO:0005773//vacuole;GO:0005773//vacuole;GO:0005774//vacuolar membrane;GO:0005774//vacuolar membrane;GO:0005774//vacuolar membrane;GO:0009505//plant-type cell wall;GO:0009506//plasmodesma	GO:0003993//acid phosphatase activity	GO:0000271//polysaccharide biosynthetic process;GO:0009825//multidimensional cell growth;GO:0009832//plant-type cell wall biogenesis;GO:0009932//cell tip growth;GO:0009932//cell tip growth;GO:0010817//regulation of hormone levels;GO:0016049//cell growth;GO:0030243//cellulose metabolic process;GO:0030243//cellulose metabolic process;GO:0043481//anthocyanin accumulation in tissues in response to UV…
AT1G04050	-0.204092	0.46688	0.999808	no	0.161129	0.497899	0.776831	no	0.718062	0.0295727	0.111824	no	1.39828	0.000950368	0.00235366	yes	2.22	1.35	1.13	1.57	0.97	1.54	1.85	1.34	1.38	1.78	1.5	1.83	1.11	0.78	1.49	1.24	2.49	1.83	0.48	0.52	0.84	1.89	1.23	1.73	SUVR1	homolog of SU(var)3-9 1	-	-	-	-	GO:0005634//nucleus;GO:0005730//nucleolus;GO:0005730//nucleolus	-	GO:0009855//determination of bilateral symmetry;GO:0009887//organ morphogenesis;GO:0010051//xylem and phloem pattern formation;GO:0048439//flower morphogenesis;GO:0048451//petal formation;GO:0048453//sepal formation;GO:0048519//negative regulation of biological process
AT1G04070	-0.112762	0.35639	0.985687	no	-0.293439	0.125805	0.38938	no	-0.241776	0.16431	0.367977	no	-0.240357	0.00129554	0.00313773	yes	17.32	19.86	18.55	16.8	17.25	17.49	13.38	16.98	17.4	10.8	11.7	16.47	16.09	18.14	18.72	14.19	12.67	17.92	16.03	19.16	17.2	13.99	14.11	16.25	TOM22-I	translocase of outer membrane 22-I	-	-	-	-	GO:0005739//mitochondrion;GO:0005742//mitochondrial outer membrane translocase complex;GO:0005742//mitochondrial outer membrane translocase complex;GO:0005742//mitochondrial outer membrane translocase complex;GO:0005742//mitochondrial outer membrane translocase complex	GO:0015450//P-P-bond-hydrolysis-driven protein transmembrane transporter activity	GO:0006626//protein targeting to mitochondrion;GO:0006626//protein targeting to mitochondrion;GO:0006626//protein targeting to mitochondrion
AT1G04080	0.0435419	0.754663	0.999808	no	0.0897181	0.367811	0.685095	no	0.123153	0.140122	0.331597	no	0.662425	0.00096887	0.00239582	yes	61.98	55.33	56.64	56.85	58.77	63.66	51.72	52.14	52.93	53.14	58.8	54.91	57.44	56.61	62.02	63.94	61.94	65.88	33.96	45.01	40.5	62.2	68.39	58.5	PRP39	Tetratricopeptide repeat (TPR)-like superfamily protein	-	-	-	-	GO:0005634//nucleus;GO:0005634//nucleus;GO:0005634//nucleus;GO:0005829//cytosol;GO:0005829//cytosol	-	GO:0048510//regulation of timing of transition from vegetative to reproductive phase
AT1G04090	-3.45943	0.0306382	0.387377	no	-0.584963	0.919564	1	no	-4.54432	0.291715	1	no	-1	0.506736	0.618887	no	0.15	0.03	0.15	0	0.03	0	0.04	0	0.02	0.04	0	0	0.02	0.03	0.02	0	0	0	0.11	0.01	0	0	0.03	0.03	-	Plant protein of unknown function (DUF946)	-	-	-	-	-	GO:0003674//molecular_function	GO:0008150//biological_process
AT1G04100	-0.178133	0.339369	0.977422	no	-0.135883	0.459445	0.752721	no	-0.432899	0.0584207	0.183281	no	-1.87101	1.60537e-21	2.97635e-20	yes	3.79	4.43	4.78	3.63	4.22	3.64	3.58	3.56	3.54	3	3.15	3.57	3.84	4.26	3.82	3.55	2.55	2.73	11.71	9.22	9.65	2.64	3	2.72	IAA10	indoleacetic acid-induced protein 10	Environmental Information Processing	Signal transduction	ko04075//Plant hormone signal transduction	K14484	GO:0005634//nucleus	GO:0003700//transcription factor activity, sequence-specific DNA binding	GO:0002679//respiratory burst involved in defense response;GO:0002679//respiratory burst involved in defense response;GO:0009733//response to auxin;GO:0010200//response to chitin;GO:0010200//response to chitin;GO:0035556//intracellular signal transduction
AT1G04110	4.32193	0.235747	1	no	4.05889	0.440385	1	no	-1.58496	0.625792	1	no	-2.58496	0.158784	0.237009	no	0	0	0	0.01	0.04	0.01	0	0	0	0	0	0.05	0.03	0.03	0	0	0.01	0.01	0.09	0.01	0.02	0.01	0	0.01	SDD1	Subtilase family protein	-	-	-	-	GO:0005576//extracellular region;GO:0005618//cell wall;GO:0009897//external side of plasma membrane;GO:0009897//external side of plasma membrane	GO:0004252//serine-type endopeptidase activity;GO:0004252//serine-type endopeptidase activity	GO:0006508//proteolysis;GO:0008152//metabolic process;GO:0010103//stomatal complex morphogenesis;GO:0010103//stomatal complex morphogenesis;GO:0042127//regulation of cell proliferation;GO:0042127//regulation of cell proliferation
AT1G04120	-0.0121387	0.809107	0.999808	no	0.0925578	0.427836	0.729838	no	-0.0546075	0.537813	0.747569	no	-0.643213	1.56525e-11	1.08206e-10	yes	12.79	14.51	16.86	15.88	13.82	14.09	13.16	15.11	10.97	14.42	14.15	13.27	12.55	13.65	12.03	12.14	13.24	11.43	19.85	18.93	18.71	12.33	12.72	11.76	ABCC5	multidrug resistance-associated protein 5	-	-	-	-	GO:0000325//plant-type vacuole;GO:0000325//plant-type vacuole;GO:0005773//vacuole;GO:0005773//vacuole;GO:0005774//vacuolar membrane;GO:0005774//vacuolar membrane;GO:0005774//vacuolar membrane;GO:0005774//vacuolar membrane;GO:0005774//vacuolar membrane;GO:0005774//vacuolar membrane;GO:0005886//plasma membrane;GO:0005886//plasma membrane	GO:0008281//sulfonylurea receptor activity;GO:0042626//ATPase activity, coupled to transmembrane movement of substances;GO:0042626//ATPase activity, coupled to transmembrane movement of substances	GO:0000226//microtubule cytoskeleton organization;GO:0000226//microtubule cytoskeleton organization;GO:0000911//cytokinesis by cell plate formation;GO:0006888//ER to Golgi vesicle-mediated transport;GO:0009651//response to salt stress;GO:0009651//response to salt stress;GO:0030007//cellular potassium ion homeostasis;GO:0043090//amino acid import
AT1G04130	0.0844668	0.700635	0.999808	no	-0.138423	0.306163	0.631202	no	0.119608	0.469359	0.692881	no	0.174464	0.544474	0.655363	no	11.24	12.59	11.33	13.18	12.8	11.3	8.76	8.44	9.47	7.91	7.52	8.8	5.56	6.82	6.13	6.34	7.31	6.46	10.27	13.26	14.2	14.08	13.02	15.48	TPR2	Tetratricopeptide repeat (TPR)-like superfamily protein	-	-	-	-	GO:0005737//cytoplasm	GO:0051879//Hsp90 protein binding	-
AT1G04140	0.132414	0.383485	0.990091	no	0.00981512	0.950104	0.98367	no	-0.0180957	0.740349	0.877898	no	0.0671606	0.0641379	0.107077	no	51.24	56.14	60.94	63.97	61.17	59.36	79.13	80.54	74.71	78.5	78.71	78.77	73.03	76.51	76.7	71.85	79.72	71.85	53.73	61.54	54.29	60.24	63.97	53.43	-	Transducin family protein / WD-40 repeat family protein	-	-	-	-	-	GO:0000166//nucleotide binding	GO:0006486//protein glycosylation;GO:0006486//protein glycosylation;GO:0006486//protein glycosylation;GO:0006487//protein N-linked glycosylation;GO:0006487//protein N-linked glycosylation;GO:0006487//protein N-linked glycosylation
AT1G04150	0	1	1	no	0	1	1	no	0	1	1	no	-2.73697	0.637584	0.736059	no	0	0	0	0	0	0	0	0	0	0	0	0	0	0	0	0	0	0	0	0.01	0.01	0	0	0	-	C2 calcium/lipid-binding plant phosphoribosyltransferase family protein	-	-	-	-	-	-	GO:0008150//biological_process
AT1G04160	0.152003	0.642291	0.999808	no	0.464963	0.2303	0.546461	no	0.377367	0.298517	0.533213	no	0.235745	0.816259	0.868775	no	1.03	0.63	0.68	0.97	0.79	0.84	0.28	0.25	0.18	0.37	0.22	0.39	0.37	0.3	0.3	0.29	0.42	0.55	0.84	0.36	0.49	0.55	0.69	0.75	XIB	myosin XI B	-	-	-	-	GO:0005634//nucleus	GO:0003774//motor activity	GO:0030048//actin filament-based movement;GO:0030048//actin filament-based movement;GO:0048767//root hair elongation;GO:0048767//root hair elongation;GO:0051645//Golgi localization;GO:0051646//mitochondrion localization;GO:0060151//peroxisome localization
AT1G04170	-0.12312	0.182813	0.849269	no	-0.0217298	0.760024	0.912204	no	0.138806	0.0892691	0.245199	no	0.0344438	0.0266755	0.0491635	yes	56.39	56.72	51.56	52.49	47.99	50.72	57.63	54.98	57.3	51.45	54.43	61.49	61.75	62.51	64.96	64.05	70.03	74.25	55.67	58.51	56.75	56.88	60.18	58	EIF2 GAMMA	eukaryotic translation initiation factor 2 gamma subunit	Genetic Information Processing	Translation	ko03013//RNA transport	K03242	GO:0005737//cytoplasm;GO:0005829//cytosol	GO:0003743//translation initiation factor activity;GO:0008135//translation factor activity, RNA binding	GO:0009220//pyrimidine ribonucleotide biosynthetic process;GO:0009220//pyrimidine ribonucleotide biosynthetic process
AT1G04171	0	1	1	no	0	1	1	no	0	1	1	no	0	1	1	no	0	0	0	0	0	0	0	0	0	0	0	0	0	0	0	0	0	0	0	0	0	0	0	0	-	-	-	-	-	-	GO:0005739//mitochondrion	GO:0003674//molecular_function	GO:0008150//biological_process
AT1G04180	-0.422691	0.539909	0.999808	no	-0.00642627	0.943748	0.981133	no	1.25705	0.0399935	0.139875	no	0.554589	0.73205	0.81315	no	0.43	0.22	0.61	0.12	0.23	0.59	3.23	2.88	5.14	2.51	3.73	4.96	0.57	0.27	0.57	0.38	1.71	1.28	0.14	0.12	0.06	0.1	0.19	0.18	YUC9	YUCCA 9	Metabolism;Metabolism	Global and overview maps;Amino acid metabolism	ko01100//Metabolic pathways;ko00380//Tryptophan metabolism	K11816;K11816	-	GO:0004497//monooxygenase activity	-
AT1G04190	-0.00439549	0.861677	0.999808	no	0.143814	0.186106	0.486287	no	0.0812717	0.48269	0.702573	no	0.537097	0.0909601	0.145734	no	18.78	21.12	19.27	21.72	20.3	16.97	17.62	19.01	15.84	18.82	19.14	20.01	21.34	21.74	19.56	19.94	23.38	22.95	10.37	16.7	12.46	18.82	20.03	18.51	TPR3	Tetratricopeptide repeat (TPR)-like superfamily protein	-	-	-	-	GO:0005634//nucleus;GO:0005829//cytosol	-	GO:0006606//protein import into nucleus;GO:0008150//biological_process;GO:0009640//photomorphogenesis;GO:0009640//photomorphogenesis;GO:0009909//regulation of flower development;GO:0010388//cullin deneddylation;GO:0010388//cullin deneddylation;GO:0010388//cullin deneddylation;GO:0034968//histone lysine methylation;GO:0034968//histone lysine methylation;GO:0034968//histone lysine methylation;GO:00…
AT1G04200	0.14723	0.437005	0.999808	no	0.0253358	0.857428	0.951505	no	0.0348662	0.81895	0.918568	no	-0.743502	7.06624e-09	3.6134e-08	yes	8.44	9.45	10.87	11.69	9.89	10.27	6.68	7.08	6.56	7.18	6.3	7.2	6.4	6.58	7.46	6.84	7.76	6.34	12.01	10.26	11.65	6.98	6.38	6.9	-	-	-	-	-	-	GO:0005634//nucleus	GO:0003674//molecular_function	GO:0008284//positive regulation of cell proliferation
AT1G04210	0.0386101	0.911999	0.999808	no	0.0687128	0.519881	0.789759	no	-0.0345969	0.619692	0.805844	no	-0.0459095	0.0217323	0.0410761	yes	12.75	12.89	13.44	14.23	12.19	13.72	13.57	13.11	11.45	12.54	13.26	14.19	12.78	13.28	13.61	12.03	13.46	13.24	13.58	13.36	12.65	11.48	13.93	12.94	-	Leucine-rich repeat protein kinase family protein	-	-	-	-	GO:0005634//nucleus	GO:0004672//protein kinase activity;GO:0004672//protein kinase activity	-
AT1G04220	0.554589	0.34854	0.981063	no	-1.17509	0.0951892	0.33244	no	-1.08246	0.313886	0.54952	no	1.69515	0.0937243	0.149667	no	0.33	0.47	0.16	0.54	0.35	0.52	0.24	0.24	0.22	0.15	0.06	0.1	0.1	0.05	0.21	0.03	0.08	0.06	0.18	0.21	0.03	0.25	0.22	0.89	KCS2	3-ketoacyl-CoA synthase 2	Metabolism;Metabolism;Organismal Systems;Metabolism	Global and overview maps;Global and overview maps;Environmental adaptation;Lipid metabolism	ko01100//Metabolic pathways;ko01110//Biosynthesis of secondary metabolites;ko04626//Plant-pathogen interaction;ko00062//Fatty acid elongation	K15397;K15397;K15397;K15397	GO:0005634//nucleus	GO:0009922//fatty acid elongase activity	GO:0000038//very long-chain fatty acid metabolic process;GO:0000038//very long-chain fatty acid metabolic process;GO:0006970//response to osmotic stress;GO:0006970//response to osmotic stress;GO:0009409//response to cold;GO:0009409//response to cold;GO:0009411//response to UV;GO:0009611//response to wounding;GO:0009813//flavonoid biosynthetic process;GO:0010345//suberin biosynthetic process;GO:00…
AT1G04230	0.00493383	0.906673	0.999808	no	0.0568034	0.668793	0.870857	no	-0.0145728	0.868211	0.944266	no	0.250285	0.837884	0.88516	no	9.89	10.04	12.18	10.58	9.7	11.94	11.89	13.21	12.75	13.69	13.8	11.88	12.73	13.33	11.75	12.81	12.56	12.06	7.83	8.96	9.92	10.98	10.54	10.25	-	Protein of unknown function (DUF2361)	-	-	-	-	GO:0005634//nucleus	GO:0003674//molecular_function	GO:0008150//biological_process
AT1G04240	0.933326	0.000131125	0.0083047	yes	0.619026	0.00192948	0.0186079	yes	0.944257	0.0204725	0.0849143	no	2.25855	1.60193e-11	1.10708e-10	yes	7.95	6.39	4.37	13.08	10.41	12.24	6.51	5.63	5.16	8.68	6.88	11.01	2.15	1.64	3.07	1.94	6.12	5.14	1.18	2.08	1.44	5.27	7.99	9.23	SHY2	AUX/IAA transcriptional regulator family protein	Environmental Information Processing	Signal transduction	ko04075//Plant hormone signal transduction	K14484	GO:0005634//nucleus	GO:0003700//transcription factor activity, sequence-specific DNA binding;GO:0005515//protein binding;GO:0005515//protein binding;GO:0005515//protein binding	GO:0009733//response to auxin;GO:0009733//response to auxin;GO:0009741//response to brassinosteroid;GO:0010583//response to cyclopentenone;GO:0048527//lateral root development
AT1G04250	1.25	2.88852e-05	0.00249537	yes	1.2124	0.000283875	0.00382646	yes	1.56242	0.0118358	0.0559085	no	1.35337	0.000654483	0.00167151	yes	4.42	4.64	3.36	11.89	11.46	6.19	1.01	1.08	1.22	3.43	1.73	2.51	0.33	0.32	0.21	0.39	1.17	0.98	1.05	1.72	1.95	3.43	3.55	5.08	AXR3	AUX/IAA transcriptional regulator family protein	Environmental Information Processing	Signal transduction	ko04075//Plant hormone signal transduction	K14484	GO:0000502//proteasome complex;GO:0005634//nucleus;GO:0005634//nucleus;GO:0005634//nucleus;GO:0008180//COP9 signalosome;GO:0008180//COP9 signalosome;GO:0019005//SCF ubiquitin ligase complex	GO:0003700//transcription factor activity, sequence-specific DNA binding;GO:0003700//transcription factor activity, sequence-specific DNA binding;GO:0005515//protein binding;GO:0042802//identical protein binding	GO:0009733//response to auxin;GO:0009733//response to auxin;GO:0009733//response to auxin;GO:0009734//auxin-activated signaling pathway;GO:0009734//auxin-activated signaling pathway
AT1G04260	-0.161916	0.186752	0.852165	no	-0.125249	0.339916	0.663318	no	-0.0975545	0.391336	0.62592	no	-0.20696	0.000607865	0.0015621	yes	24.33	24.49	26.63	19.85	22.63	24.96	25.35	24	29.66	25.57	21.74	25.13	21.26	23.27	24.6	21.58	22.54	20.49	23.24	24.99	23.68	22.13	21.25	18.92	MPI7	CAMV movement protein interacting protein 7	-	-	-	-	GO:0005737//cytoplasm;GO:0005737//cytoplasm;GO:0005783//endoplasmic reticulum	GO:0005515//protein binding	GO:0006869//lipid transport;GO:0006891//intra-Golgi vesicle-mediated transport;GO:0010351//lithium ion transport;GO:0016192//vesicle-mediated transport;GO:0016192//vesicle-mediated transport;GO:0016558//protein import into peroxisome matrix;GO:0016558//protein import into peroxisome matrix;GO:0016558//protein import into peroxisome matrix;GO:0046739//transport of virus in multicellular host;GO:00…
AT1G04270	-0.0717459	0.387533	0.992009	no	-0.0205221	0.762961	0.912923	no	0.154586	0.153525	0.35213	no	0.235791	0.711782	0.795015	no	240.53	249.8	235.85	243.44	227.21	220.3	221.02	216.01	245.49	211.69	226.46	234.73	271.61	225.27	261.02	257.3	286.83	299.49	166.18	217.14	188.23	212.59	226.37	234.07	RPS15	cytosolic ribosomal protein S15	Genetic Information Processing	Translation	ko03010//Ribosome	K02958	GO:0005737//cytoplasm;GO:0005737//cytoplasm;GO:0005774//vacuolar membrane;GO:0005774//vacuolar membrane;GO:0005774//vacuolar membrane;GO:0005774//vacuolar membrane;GO:0005774//vacuolar membrane;GO:0005774//vacuolar membrane;GO:0005829//cytosol;GO:0005829//cytosol;GO:0005886//plasma membrane;GO:0005886//plasma membrane;GO:0009506//plasmodesma;GO:0022626//cytosolic ribosome;GO:0022626//cytosolic ri…	GO:0003735//structural constituent of ribosome	GO:0006412//translation;GO:0006412//translation;GO:0006412//translation
AT1G04280	-0.50783	0.0105865	0.202575	no	0.182714	0.172722	0.464285	no	-0.481589	0.000395987	0.00358266	yes	-1.11632	2.67607e-20	4.41737e-19	yes	10.49	11.75	16.18	7.47	9.58	9.97	23.66	22.07	25.15	22.45	28.09	29.91	27.81	22.32	27.21	18.99	16.51	19.89	21.4	22.32	21.6	10.17	11.38	8.58	-	P-loop containing nucleoside triphosphate hydrolases superfamily protein	-	-	-	-	GO:0005634//nucleus;GO:0016020//membrane	-	-
AT1G04290	-0.0900364	0.48908	0.999808	no	-0.134463	0.401653	0.712638	no	0.0305344	0.853147	0.935611	no	0.266232	0.912666	0.935255	no	17.77	16.41	17.72	14.64	18.72	15.4	14.29	11.96	17.35	13.4	13.86	12.46	13.36	14.83	14.82	16.66	12.5	14.77	15.86	15.79	15.67	18.94	17.52	20.45	-	Thioesterase superfamily protein	-	-	-	-	GO:0005777//peroxisome;GO:0005777//peroxisome;GO:0005777//peroxisome;GO:0005777//peroxisome	GO:0016788//hydrolase activity, acting on ester bonds;GO:0047617//acyl-CoA hydrolase activity	GO:0008150//biological_process
AT1G04300	0.0417405	0.892178	0.999808	no	-0.0739289	0.368107	0.685305	no	-0.0440057	0.558023	0.762115	no	0.145356	0.280238	0.383769	no	38.36	36.52	38.9	37.77	36.34	43.01	63.18	57.55	59.24	58.37	59.05	53.56	58.08	55.06	58.62	53.49	60.71	52.4	34.9	35.66	33.21	39.43	40.52	34.82	-	TRAF-like superfamily protein	-	-	-	-	GO:0005634//nucleus;GO:0005634//nucleus;GO:0005886//plasma membrane;GO:0005886//plasma membrane	-	GO:0009630//gravitropism
AT1G04310	-0.400031	0.0407399	0.452235	no	-0.648351	0.00268808	0.0243366	yes	0.00359775	0.960597	0.984126	no	-0.424341	0.00611674	0.012995	yes	2.76	2.68	2.53	1.65	1.91	2.48	4.36	3.74	2.95	2.8	2.52	1.73	3.02	2.39	2.6	2.28	3.12	2.63	2.85	2.42	1.99	1.78	1.59	2.04	ERS2	ethylene response sensor 2	Environmental Information Processing;Environmental Information Processing	Signal transduction;Signal transduction	ko04075//Plant hormone signal transduction;ko04016//MAPK signaling pathway - plant	K14509;K14509	GO:0005576//extracellular region;GO:0005783//endoplasmic reticulum	GO:0004673//protein histidine kinase activity;GO:0004673//protein histidine kinase activity;GO:0004674//protein serine/threonine kinase activity;GO:0004674//protein serine/threonine kinase activity;GO:0004872//receptor activity;GO:0005515//protein binding;GO:0051740//ethylene binding	GO:0010105//negative regulation of ethylene-activated signaling pathway;GO:0010105//negative regulation of ethylene-activated signaling pathway
AT1G04330	0.286881	0.863705	0.999808	no	-0.415037	0.658404	0.865677	no	-0.352302	0.765615	0.891747	no	0.360747	0.968095	0.976862	no	0.11	0.34	0.05	0.22	0.3	0.09	0.24	0.22	0.34	0.26	0.08	0.26	0.13	0.19	0.28	0.13	0.26	0.08	0.42	0.13	0.33	0.48	0.46	0.19	-	-	-	-	-	-	GO:0009507//chloroplast	GO:0003674//molecular_function	GO:0008150//biological_process
AT1G04340	0.0358578	0.941479	0.999808	no	-0.0623882	0.569544	0.818737	no	-0.0221673	0.799361	0.908762	no	-0.126318	0.0101394	0.0205959	yes	17.49	21.31	24.38	22.7	20.85	21.22	19.15	20.2	17.83	17.04	17.89	19.83	17.98	19	18.11	16.44	19.37	18.44	18.07	19.67	22.26	17.45	20.74	16.78	-	HR-like lesion-inducing protein-related	-	-	-	-	GO:0009507//chloroplast	GO:0003674//molecular_function	GO:0008150//biological_process
AT1G04350	0.349623	0.0606577	0.539827	no	0.361784	5.83476e-05	0.00100327	yes	0.294793	0.0881498	0.243106	no	1.0187	4.74801e-06	1.69025e-05	yes	44.16	33.9	29.77	48.69	45.89	42.82	40.57	42.56	37.18	53.62	51.72	49.26	39.72	48.12	39.46	61.9	40.12	54.14	43.2	38.69	39.58	86.88	78.44	80.79	-	2-oxoglutarate (2OG) and Fe(II)-dependent oxygenase superfamily protein	-	-	-	-	GO:0005737//cytoplasm	GO:0016706//oxidoreductase activity, acting on paired donors, with incorporation or reduction of molecular oxygen, 2-oxoglutarate as one donor, and incorporation of one atom each of oxygen into both donors	GO:0015996//chlorophyll catabolic process;GO:0015996//chlorophyll catabolic process
AT1G04360	0.048363	0.99984	0.999894	no	0.744499	0.0491125	0.217874	no	-0.196692	0.676562	0.839165	no	-2.87036	1.33159e-10	8.33115e-10	yes	0.36	0.34	0.18	0.23	0.3	0.38	0.58	0.72	0.61	0.89	0.84	1.47	0.83	0.92	1.31	0.44	0.79	1.44	2.97	1.42	1.46	0.27	0.28	0.25	-	RING/U-box superfamily protein	-	-	-	-	GO:0005634//nucleus	GO:0008270//zinc ion binding	-
AT1G04370	-0.983126	0.491825	0.999808	no	6.12928	0.542732	1	no	1.30256	0.640551	1	no	-9.11201	0.000577356	0.00149078	yes	0.12	0.64	0.09	0.22	0	0.21	0	0	0	0	0.21	0	0.15	0	0	0.07	0.3	0	0.53	0.51	0.62	0	0	0	ERF14	Ethylene-responsive element binding factor 14	-	-	-	-	GO:0005634//nucleus;GO:0005634//nucleus	GO:0003677//DNA binding;GO:0003700//transcription factor activity, sequence-specific DNA binding;GO:0003700//transcription factor activity, sequence-specific DNA binding;GO:0003700//transcription factor activity, sequence-specific DNA binding	GO:0006355//regulation of transcription, DNA-templated;GO:0006355//regulation of transcription, DNA-templated;GO:0006355//regulation of transcription, DNA-templated;GO:0009873//ethylene-activated signaling pathway;GO:0009873//ethylene-activated signaling pathway
AT1G04380	0.321928	0.972848	1	no	0.415037	0.769234	1	no	0.321928	0.818976	0.918568	no	-1.926	0.244301	0.34286	no	0	0.04	0	0.05	0	0	0.05	0.05	0.05	0.02	0.02	0.16	0	0.02	0.18	0.09	0.14	0.02	0.11	0.02	0.06	0.05	0	0	-	2-oxoglutarate (2OG) and Fe(II)-dependent oxygenase superfamily protein	-	-	-	-	GO:0005737//cytoplasm	GO:0016706//oxidoreductase activity, acting on paired donors, with incorporation or reduction of molecular oxygen, 2-oxoglutarate as one donor, and incorporation of one atom each of oxygen into both donors	GO:0045893//positive regulation of transcription, DNA-templated;GO:0045893//positive regulation of transcription, DNA-templated;GO:0045893//positive regulation of transcription, DNA-templated
AT1G04390	0.187408	0.359221	0.985687	no	-0.0122189	0.901426	0.966405	no	0.044765	0.737287	0.876079	no	0.677323	0.0179995	0.034672	yes	5.48	4.18	4.83	5.56	4.66	6.28	6.04	5.75	4.81	5.64	5.98	4.84	5.55	5.53	5.42	5.28	5.96	5.78	2.77	3.84	3.02	5.7	5.19	4.51	-	BTB/POZ domain-containing protein	-	-	-	-	GO:0009507//chloroplast	-	GO:0008150//biological_process;GO:0009954//proximal/distal pattern formation;GO:0010227//floral organ abscission;GO:0048439//flower morphogenesis
AT1G04400	0.074837	0.649557	0.999808	no	0.0473893	0.590912	0.832568	no	-0.0892608	0.28227	0.516672	no	0.0971526	0.179709	0.263534	no	85.03	76.29	72.33	78.26	80.13	87.7	105.15	105.34	90.17	104.69	108.77	97.24	92.78	97.7	92.04	91.99	87.45	86.13	82.06	73.81	78.41	85.83	88.37	76.4	CRY2	cryptochrome 2	Organismal Systems	Environmental adaptation	ko04712//Circadian rhythm - plant	K12119	GO:0005634//nucleus;GO:0005634//nucleus;GO:0005634//nucleus;GO:0005634//nucleus;GO:0005773//vacuole;GO:0005773//vacuole;GO:0005773//vacuole;GO:0005773//vacuole	GO:0005515//protein binding;GO:0005515//protein binding;GO:0005515//protein binding;GO:0005515//protein binding;GO:0009882//blue light photoreceptor activity;GO:0042803//protein homodimerization activity	GO:0006325//chromatin organization;GO:0006325//chromatin organization;GO:0006338//chromatin remodeling;GO:0006338//chromatin remodeling;GO:0009414//response to water deprivation;GO:0009414//response to water deprivation;GO:0009416//response to light stimulus;GO:0009637//response to blue light;GO:0009638//phototropism;GO:0009909//regulation of flower development;GO:0009911//positive regulation of …
AT1G04410	0.0168185	0.967459	0.999808	no	-0.239341	0.0709046	0.276513	no	-0.20922	0.0048384	0.0278188	yes	-0.377524	6.90186e-08	3.1164e-07	yes	347.86	458.08	416.99	436.54	449.93	350.8	490.85	465.53	654.16	448.78	432.36	483.2	460.44	482.9	509.23	409.94	408.43	438.11	459.75	473.33	462.32	378.34	355.84	339.94	c-NAD-MDH1	Lactate/malate dehydrogenase family protein	Metabolism;Metabolism;Metabolism;Metabolism;Metabolism;Metabolism;Metabolism;Metabolism	Global and overview maps;Global and overview maps;Global and overview maps;Amino acid metabolism;Carbohydrate metabolism;Carbohydrate metabolism;Energy metabolism;Carbohydrate metabolism	ko01100//Metabolic pathways;ko01110//Biosynthesis of secondary metabolites;ko01200//Carbon metabolism;ko00270//Cysteine and methionine metabolism;ko00620//Pyruvate metabolism;ko00630//Glyoxylate and dicarboxylate metabolism;ko00710//Carbon fixation in photosynthetic organisms;ko00020//Citrate cycle (TCA cycle)	K00025;K00025;K00025;K00025;K00025;K00025;K00025;K00025	GO:0005634//nucleus;GO:0005737//cytoplasm;GO:0005773//vacuole;GO:0005773//vacuole;GO:0005774//vacuolar membrane;GO:0005774//vacuolar membrane;GO:0005774//vacuolar membrane;GO:0005886//plasma membrane;GO:0005886//plasma membrane;GO:0009506//plasmodesma;GO:0009507//chloroplast;GO:0009570//chloroplast stroma;GO:0009570//chloroplast stroma;GO:0009570//chloroplast stroma;GO:0009570//chloroplast stroma…	GO:0016615//malate dehydrogenase activity	GO:0006094//gluconeogenesis;GO:0006096//glycolytic process;GO:0006096//glycolytic process;GO:0006096//glycolytic process;GO:0006833//water transport;GO:0006972//hyperosmotic response;GO:0006972//hyperosmotic response;GO:0007030//Golgi organization;GO:0007030//Golgi organization;GO:0009266//response to temperature stimulus;GO:0009651//response to salt stress;GO:0009651//response to salt stress;GO:…
AT1G04420	-0.0176587	0.829934	0.999808	no	0.290035	0.00223911	0.0209758	yes	0.558692	0.000210561	0.00212123	yes	1.64758	3.61628e-13	2.95995e-12	yes	68.91	51.71	39.67	52.65	50.45	55.24	34.36	33.07	29.35	40.37	39.15	38.81	35.82	34.99	35.78	63.18	46.21	47.61	16.33	22.54	23.8	57.95	59.35	79.05	-	NAD(P)-linked oxidoreductase superfamily protein	-	-	-	-	GO:0009507//chloroplast;GO:0009507//chloroplast;GO:0009570//chloroplast stroma;GO:0009570//chloroplast stroma;GO:0009570//chloroplast stroma;GO:0009570//chloroplast stroma;GO:0009570//chloroplast stroma;GO:0009570//chloroplast stroma;GO:0009570//chloroplast stroma;GO:0009570//chloroplast stroma;GO:0009570//chloroplast stroma;GO:0009570//chloroplast stroma;GO:0009570//chloroplast stroma;GO:0009570…	GO:0004033//aldo-keto reductase (NADP) activity	GO:0019288//isopentenyl diphosphate biosynthetic process, methylerythritol 4-phosphate pathway;GO:0019288//isopentenyl diphosphate biosynthetic process, methylerythritol 4-phosphate pathway
AT1G04430	0.273407	0.0386139	0.443107	no	0.070217	0.538904	0.800785	no	0.330382	0.00362545	0.0222754	yes	0.350031	0.583242	0.688108	no	26.53	25.3	26.24	32.18	32.7	29.48	23.1	25.26	19.41	24.83	22.27	24.05	22.17	20.87	18.9	26.31	27.74	23.83	13.99	15.97	12.54	17.36	18.21	18.6	-	S-adenosyl-L-methionine-dependent methyltransferases superfamily protein	-	-	-	-	GO:0005768//endosome;GO:0005768//endosome;GO:0005774//vacuolar membrane;GO:0005774//vacuolar membrane;GO:0005774//vacuolar membrane;GO:0005774//vacuolar membrane;GO:0005774//vacuolar membrane;GO:0005774//vacuolar membrane;GO:0005794//Golgi apparatus;GO:0005794//Golgi apparatus;GO:0005794//Golgi apparatus;GO:0005794//Golgi apparatus;GO:0005794//Golgi apparatus;GO:0005794//Golgi apparatus;GO:000580…	-	GO:0000271//polysaccharide biosynthetic process;GO:0009825//multidimensional cell growth;GO:0009932//cell tip growth;GO:0009932//cell tip growth;GO:0010817//regulation of hormone levels;GO:0043481//anthocyanin accumulation in tissues in response to UV light;GO:0048767//root hair elongation;GO:0048767//root hair elongation;GO:0071555//cell wall organization;GO:0071555//cell wall organization
AT1G04440	-0.325445	0.00767439	0.165746	no	-0.0497911	0.654278	0.863957	no	-0.251346	0.00821931	0.0421201	yes	-1.03305	8.96107e-08	3.98835e-07	yes	30.79	26.25	25.11	20.34	22.6	22.62	42.97	44.17	32.54	36.7	41.94	36.98	40.68	43.22	37.06	34.5	33.02	34.1	70.08	43.88	49.4	28.4	29.22	22.21	CKL13	casein kinase like 13	-	-	-	-	GO:0005737//cytoplasm	GO:0016301//kinase activity	-
AT1G04445	0.137504	0.951612	0.999808	no	2.47393	0.244884	1	no	-2.74147	0.151234	0.349033	no	-4.30378	0.00304573	0.00686527	yes	0.05	0.15	0	0.22	0	0	0.09	0	0	0.06	0.38	0.06	0.35	0.72	0	0	0	0.16	1.78	0.11	0.48	0	0.12	0	-	C2H2-like zinc finger protein	-	-	-	-	-	GO:0003676//nucleic acid binding;GO:0008270//zinc ion binding	GO:0008150//biological_process
AT1G04450	0	1	1	no	0	1	1	no	0	1	1	no	-4.73697	0.54759	0.65623	no	0	0	0	0	0	0	0	0	0	0	0	0	0	0	0	0	0	0	0.08	0	0	0	0	0	RIC3	ROP-interactive CRIB motif-containing protein 3	-	-	-	-	GO:0005634//nucleus;GO:0005737//cytoplasm;GO:0005737//cytoplasm	GO:0005515//protein binding	GO:0007204//positive regulation of cytosolic calcium ion concentration;GO:0009860//pollen tube growth;GO:0009860//pollen tube growth;GO:0017157//regulation of exocytosis;GO:0017157//regulation of exocytosis;GO:0030834//regulation of actin filament depolymerization;GO:0030834//regulation of actin filament depolymerization;GO:0050848//regulation of calcium-mediated signaling;GO:0050848//regulation …
AT1G04470	1.73697	0.813716	1	no	0	1	1	no	1	0.837789	1	no	0	1	1	no	0	0	0	0	0.01	0	0	0	0	0	0	0	0	0.01	0	0.02	0	0	0	0	0	0	0	0	-	Protein of unknown function (DUF810)	-	-	-	-	-	GO:0003674//molecular_function	GO:0008150//biological_process
AT1G04480	-0.0962102	0.274217	0.941901	no	-0.216794	0.114367	0.368928	no	0.0742156	0.48068	0.700812	no	-0.205496	9.13638e-05	0.000268446	yes	449.61	394.18	416.58	361.34	392.42	425.3	406.87	380.46	556.16	373.81	390.65	391.58	516.78	454.25	528.16	506.67	507.63	564.03	349.43	404.73	371.26	318.16	304.04	353.81	-	Ribosomal protein L14p/L23e family protein	Genetic Information Processing	Translation	ko03010//Ribosome	K02894	GO:0005840//ribosome;GO:0009507//chloroplast	GO:0003735//structural constituent of ribosome	GO:0006412//translation;GO:0006412//translation;GO:0006412//translation
AT1G04490	-0.874469	0.592436	0.999808	no	-2.58496	0.0604661	0.24981	no	-1.41504	0.183103	0.395475	no	-3.80323	1.21966e-12	9.44565e-12	yes	0.07	0.02	0.13	0.06	0.06	0	0.05	0.08	0.23	0.02	0.02	0.02	0.17	0.2	0.11	0.02	0.04	0.12	1.03	1.23	1.23	0.14	0.04	0.07	-	Protein of unknown function (DUF3527)	-	-	-	-	GO:0005634//nucleus;GO:0005634//nucleus	GO:0003674//molecular_function	GO:0008150//biological_process
AT1G04500	-0.129283	0.804656	0.999808	no	-0.229026	0.725103	0.896355	no	-0.838938	0.176669	0.386122	no	-1.47999	0.00512654	0.0110577	yes	0.33	0.21	0.16	0.14	0.23	0.27	0.36	0.63	0.1	0.38	0.32	0.23	0.3	0.66	0.31	0.22	0.17	0.32	0.62	0.4	0.57	0.28	0.23	0.06	-	CCT motif family protein	-	-	-	-	GO:0005634//nucleus	GO:0003674//molecular_function	GO:0008150//biological_process;GO:0009827//plant-type cell wall modification;GO:0009827//plant-type cell wall modification;GO:0009860//pollen tube growth;GO:0009860//pollen tube growth
AT1G04501	0	1	1	no	0	1	1	no	0	1	1	no	0	1	1	no	0	0	0	0	0	0	0	0	0	0	0	0	0	0	0	0	0	0	0	0	0	0	0	0	-	-	-	-	-	-	GO:0005576//extracellular region	GO:0003674//molecular_function	GO:0008150//biological_process
AT1G04510	0.0270625	0.98731	0.999808	no	0.0239406	0.869584	0.955977	no	0.0290019	0.796782	0.908095	no	0.248903	0.762267	0.838015	no	25.76	30.37	27.84	30.88	28.3	26.38	33.38	29.48	30.37	29.89	31.37	33.53	36.19	32.51	35.21	33.82	36.04	36.16	22.81	26.2	25.71	29.22	31.6	27.97	MAC3A	MOS4-associated complex 3A	Genetic Information Processing;Genetic Information Processing	Transcription;Folding, sorting and degradation	ko03040//Spliceosome;ko04120//Ubiquitin mediated proteolysis	K10599;K10599	GO:0005634//nucleus;GO:0005634//nucleus;GO:0005634//nucleus;GO:0005730//nucleolus;GO:0005730//nucleolus;GO:0005730//nucleolus;GO:0005730//nucleolus;GO:0080008//Cul4-RING E3 ubiquitin ligase complex	GO:0000166//nucleotide binding	GO:0001510//RNA methylation;GO:0001510//RNA methylation;GO:0006094//gluconeogenesis;GO:0006096//glycolytic process;GO:0006096//glycolytic process;GO:0006096//glycolytic process;GO:0006626//protein targeting to mitochondrion;GO:0006626//protein targeting to mitochondrion;GO:0006626//protein targeting to mitochondrion;GO:0009640//photomorphogenesis;GO:0009640//photomorphogenesis;GO:0009651//respons…
AT1G04520	0.401363	0.607689	0.999808	no	-2.62449	0.0421539	0.197447	no	0.564785	0.459692	0.684786	no	1.20082	0.197599	0.285932	no	0.66	0.32	0.08	0.42	0.4	0.58	0.13	0.13	0.11	0.02	0.02	0.02	0.17	0.15	0.16	0.21	0.37	0.13	0.39	0.14	0.24	0.65	0.26	0.86	PDLP2	plasmodesmata-located protein 2	-	-	-	-	GO:0005576//extracellular region;GO:0009506//plasmodesma	GO:0003674//molecular_function	GO:0010497//plasmodesmata-mediated intercellular transport;GO:0010497//plasmodesmata-mediated intercellular transport;GO:0046739//transport of virus in multicellular host;GO:0046739//transport of virus in multicellular host
AT1G04530	0.242924	0.126688	0.74732	no	0.395012	7.20147e-06	0.000162741	yes	0.229508	0.0215809	0.0883274	no	0.422062	0.187772	0.273909	no	34.57	29.07	29.55	32.1	39.46	38.72	27.67	28.21	27.91	36.77	36.84	36.57	25.75	25.67	28.61	30.33	30.59	32.91	25.21	33.7	30.72	39.04	41.58	39.47	TPR4	Tetratricopeptide repeat (TPR)-like superfamily protein	-	-	-	-	GO:0005634//nucleus	-	-
AT1G04540	0.158765	0.443924	0.999808	no	-0.419281	0.0687223	0.271311	no	0.00549599	0.977362	0.991154	no	0.257937	0.999703	0.999747	no	2.86	2.88	3.2	3.46	3.23	3.29	2.39	2.75	3.94	2.39	2.16	2.24	1.53	1.44	2.27	0.83	2.43	2	1.08	1.76	0.94	1.96	0.92	1.64	-	Calcium-dependent lipid-binding (CaLB domain) family protein	-	-	-	-	GO:0016020//membrane	-	GO:0008150//biological_process
AT1G04550	0.341607	0.0283232	0.369419	no	0.397001	0.00237072	0.0219512	yes	0.448025	0.00106337	0.00817187	yes	1.29441	2.0781e-10	1.2725e-09	yes	18.03	15.56	14.32	21.13	19.71	19.87	13.3	15.42	15.95	19.23	18.02	21.57	14.09	16.47	15.27	20.97	18.37	23.18	7.91	12.69	11.58	26.48	27.61	24.84	IAA12	AUX/IAA transcriptional regulator family protein	Environmental Information Processing	Signal transduction	ko04075//Plant hormone signal transduction	K14484	GO:0005634//nucleus;GO:0005634//nucleus	GO:0003700//transcription factor activity, sequence-specific DNA binding;GO:0005515//protein binding;GO:0005515//protein binding;GO:0005515//protein binding	GO:0009733//response to auxin;GO:0009880//embryonic pattern specification;GO:0010051//xylem and phloem pattern formation;GO:0045892//negative regulation of transcription, DNA-templated;GO:0045892//negative regulation of transcription, DNA-templated;GO:0045892//negative regulation of transcription, DNA-templated;GO:0048364//root development
AT1G04555	-0.220842	0.238232	0.910042	no	-0.226502	0.171689	0.463354	no	-0.163438	0.468556	0.692115	no	-0.246794	0.0136688	0.0270237	yes	5.98	7.47	8.25	6.09	6.56	5.97	6.89	8.48	7.48	6.51	5.99	7.03	6.09	7.95	5.1	5.57	6.85	4.67	5.56	6.16	7.36	5.65	5.91	4.52	-	-	-	-	-	-	GO:0005739//mitochondrion	GO:0003674//molecular_function	GO:0008150//biological_process
AT1G04560	0	1	1	no	0	1	1	no	0	1	1	no	0	1	1	no	0	0	0	0	0	0	0	0	0	0	0	0	0	0	0	0	0	0	0	0	0	0	0	0	-	AWPM-19-like family protein	-	-	-	-	GO:0005576//extracellular region	GO:0003674//molecular_function	GO:0008150//biological_process
AT1G04570	0.837205	0.00935759	0.186181	no	-0.257158	0.543483	0.802965	no	0.225713	0.627871	0.810747	no	0.837333	0.0926571	0.148149	no	0.92	1.4	0.96	2.37	1.46	2.03	0.5	0.45	0.52	0.43	0.26	0.54	0.45	0.4	0.39	0.5	0.48	0.47	1.21	0.92	1.34	2.48	1.53	2.19	-	Major facilitator superfamily protein	-	-	-	-	GO:0016020//membrane	GO:0005215//transporter activity	GO:0006810//transport
AT1G04580	-1	0.852541	0.999808	no	-3.95109	5.53079e-18	1.69863e-15	yes	-5.04439	5.30919e-09	2.50268e-07	yes	-6.26508	1.26358e-05	4.24932e-05	yes	0	0.02	0.02	0.01	0.01	0	0.93	0.92	0.47	0.04	0.05	0.06	1.5	3.48	0.63	0.1	0.03	0.04	6.69	0.65	1.12	0.07	0.04	0	AO4	aldehyde oxidase 4	Metabolism;Metabolism;Metabolism	Global and overview maps;Global and overview maps;Metabolism of terpenoids and polyketides	ko01100//Metabolic pathways;ko01110//Biosynthesis of secondary metabolites;ko00906//Carotenoid biosynthesis	K09842;K09842;K09842	GO:0005634//nucleus;GO:0005829//cytosol	GO:0004031//aldehyde oxidase activity;GO:0018479//benzaldehyde dehydrogenase (NAD+) activity;GO:0018488//aryl-aldehyde oxidase activity	GO:0019760//glucosinolate metabolic process;GO:0019760//glucosinolate metabolic process
AT1G04590	-0.160738	0.319775	0.965564	no	0.0966165	0.460783	0.753947	no	0.207108	0.0605261	0.188266	no	0.954509	0.000203849	0.000567343	yes	20.18	15.88	13.64	16.48	13.23	14.75	11.84	10.68	11.12	12.33	11.95	11.69	14.33	15.16	14.43	15.96	16.59	18.15	6.06	10.6	8.63	16.21	15.43	17.37	-	-	-	-	-	-	GO:0009507//chloroplast;GO:0009507//chloroplast	GO:0003674//molecular_function	GO:0000278//mitotic cell cycle;GO:0006396//RNA processing;GO:0006396//RNA processing
AT1G04600	0.656347	0.134076	0.764734	no	-0.0306968	0.940133	0.980097	no	1.01886	0.0207942	0.0859343	no	0.559427	0.532916	0.644584	no	0.18	0.25	0.49	0.35	0.69	0.41	0.4	0.43	0.12	0.4	0.31	0.22	0.12	0.1	0.16	0.18	0.35	0.24	0.12	0.17	0.09	0.12	0.26	0.18	XIA	myosin XI A	-	-	-	-	GO:0005794//Golgi apparatus;GO:0016459//myosin complex	GO:0003774//motor activity;GO:0003774//motor activity;GO:0003774//motor activity	GO:0030036//actin cytoskeleton organization;GO:0030036//actin cytoskeleton organization;GO:0030048//actin filament-based movement;GO:0030048//actin filament-based movement;GO:0051645//Golgi localization;GO:0051646//mitochondrion localization;GO:0060151//peroxisome localization
AT1G04610	0	1	1	no	0	1	1	no	0	1	1	no	0	1	1	no	0	0	0	0	0	0	0	0	0	0	0	0	0	0	0	0	0	0	0	0	0	0	0	0	YUC3	YUCCA 3	Metabolism;Metabolism	Global and overview maps;Amino acid metabolism	ko01100//Metabolic pathways;ko00380//Tryptophan metabolism	K11816;K11816	GO:0005634//nucleus	-	GO:0009851//auxin biosynthetic process;GO:0009851//auxin biosynthetic process
AT1G04620	0.1857	0.280587	0.945533	no	0.0188266	0.922057	0.97442	no	0.167699	0.0706602	0.209659	no	1.26579	8.55378e-17	1.01848e-15	yes	55.04	53.44	43.01	59.02	60.32	52.96	22.38	20.54	14.94	18.78	18.22	21.62	35.54	37.94	38.96	43.16	40.78	42.36	21.52	29.99	26.89	64.41	61.89	62.22	HCAR	coenzyme F420 hydrogenase family / dehydrogenase, beta subunit family	Metabolism;Metabolism;Metabolism	Global and overview maps;Global and overview maps;Metabolism of cofactors and vitamins	ko01100//Metabolic pathways;ko01110//Biosynthesis of secondary metabolites;ko00860//Porphyrin and chlorophyll metabolism	K18010;K18010;K18010	GO:0009507//chloroplast;GO:0009507//chloroplast	GO:0050454//coenzyme F420 hydrogenase activity;GO:0090415//7-hydroxymethyl chlorophyll a reductase activity	GO:0015994//chlorophyll metabolic process;GO:0015994//chlorophyll metabolic process;GO:0033354//chlorophyll cycle;GO:0033354//chlorophyll cycle
AT1G04625	0	1	1	no	0	1	1	no	0	1	1	no	0	1	1	no	0	0	0	0	0	0	0	0	0	0	0	0	0	0	0	0	0	0	0	0	0	0	0	0	-	Polynucleotidyl transferase, ribonuclease H-like superfamily protein	-	-	-	-	GO:0005575//cellular_component	-	GO:0008150//biological_process
AT1G04630	-0.0486247	0.624028	0.999808	no	0.0924863	0.409156	0.718657	no	0.121147	0.270898	0.504314	no	0.216917	0.657744	0.752974	no	32.31	33.73	31.72	33.42	33.22	27.88	28.48	28.66	29.71	30.86	31.02	30.72	30.1	32.96	28.95	32.31	33.87	33.89	23.57	26.89	26.09	30.76	27.38	30.83	MEE4	GRIM-19 protein	Metabolism;Metabolism	Global and overview maps;Energy metabolism	ko01100//Metabolic pathways;ko00190//Oxidative phosphorylation	K11353;K11353	GO:0005739//mitochondrion;GO:0005739//mitochondrion;GO:0005747//mitochondrial respiratory chain complex I;GO:0005747//mitochondrial respiratory chain complex I;GO:0005747//mitochondrial respiratory chain complex I;GO:0005747//mitochondrial respiratory chain complex I;GO:0009507//chloroplast;GO:0031966//mitochondrial membrane;GO:0031966//mitochondrial membrane;GO:0031966//mitochondrial membrane;GO…	GO:0003674//molecular_function	GO:0009793//embryo development ending in seed dormancy;GO:0009853//photorespiration;GO:0009853//photorespiration
AT1G04635	-0.172916	0.552773	0.999808	no	-0.304627	0.536019	0.798966	no	0.325131	0.436875	0.665601	no	-0.0219148	0.476223	0.588835	no	2.01	2.59	2.04	1.63	1.73	2.53	0.89	0.8	2.04	1.08	0.92	1.02	1.15	1.28	1.17	1.72	1.22	1.57	1.88	2.7	1.39	1.41	2.04	2.43	EMB1687	ribonuclease P family protein / Rpp14 family protein	Genetic Information Processing;Genetic Information Processing	Translation;Translation	ko03013//RNA transport;ko03008//Ribosome biogenesis in eukaryotes	K03537;K03537	GO:0005634//nucleus;GO:0005773//vacuole;GO:0005773//vacuole	GO:0004526//ribonuclease P activity	GO:0008033//tRNA processing;GO:0008033//tRNA processing;GO:0009793//embryo development ending in seed dormancy
AT1G04640	0.122488	0.634427	0.999808	no	0.565837	7.96796e-09	3.87018e-07	yes	0.321436	0.0535169	0.172075	no	1.60101	3.52134e-10	2.09639e-09	yes	35.41	23.29	21.99	28.32	29.46	30.06	24.71	26.67	23.29	36.5	37.44	36.59	43.24	40.21	33.75	58.17	41.63	46.65	10.27	19.69	19.21	45.83	50.82	52.51	LIP2	lipoyltransferase 2	Metabolism;Metabolism	Global and overview maps;Metabolism of cofactors and vitamins	ko01100//Metabolic pathways;ko00785//Lipoic acid metabolism	K03801;K03801	GO:0005737//cytoplasm;GO:0005737//cytoplasm;GO:0005739//mitochondrion	GO:0017118//lipoyltransferase activity;GO:0033819//lipoyl(octanoyl) transferase activity	GO:0000096//sulfur amino acid metabolic process;GO:0000096//sulfur amino acid metabolic process;GO:0006098//pentose-phosphate shunt;GO:0006098//pentose-phosphate shunt;GO:0006364//rRNA processing;GO:0006364//rRNA processing;GO:0006546//glycine catabolic process;GO:0006546//glycine catabolic process;GO:0006636//unsaturated fatty acid biosynthetic process;GO:0006636//unsaturated fatty acid biosynth…
AT1G04645	0	1	1	no	0	1	1	no	0	1	1	no	0	1	1	no	0	0	0	0	0	0	0	0	0	0	0	0	0	0	0	0	0	0	0	0	0	0	0	0	-	Plant self-incompatibility protein S1 family	-	-	-	-	-	GO:0003674//molecular_function	GO:0008150//biological_process
AT1G04650	0.35739	0.239108	0.911147	no	0.208947	0.661385	0.866942	no	0.376148	0.583124	0.779395	no	1.65896	0.00319568	0.00717552	yes	0.86	0.65	0.66	0.92	1.1	0.76	0.24	0.21	0.32	0.25	0.32	0.32	0.22	0.19	0.06	0.29	0.18	0.14	0.29	0.14	0.14	0.48	0.64	0.68	-	-	-	-	-	-	GO:0005575//cellular_component	-	-
AT1G04660	0.222392	0.944471	1	no	2.41504	0.188262	1	no	-4.05889	0.629728	1	no	-3.32193	0.778251	0.838015	no	0.06	0	0	0.07	0	0	0	0	0.03	0.07	0.02	0.07	0.05	0	0	0	0	0	0.03	0	0	0	0	0	-	glycine-rich protein	-	-	-	-	-	GO:0003674//molecular_function	GO:0008150//biological_process
AT1G04670	0	1	1	no	-3.73697	0.818322	1	no	0	1	1	no	0	1	1	no	0	0	0	0	0	0	0	0.04	0	0	0	0	0	0	0	0	0	0	0	0	0	0	0	0	-	-	-	-	-	-	-	GO:0003674//molecular_function	GO:0008150//biological_process
AT1G04680	0.426934	0.0966809	0.6634	no	-0.00820381	0.916963	0.972498	no	0.736966	4.19459e-06	7.73403e-05	yes	1.25724	8.1992e-05	0.000243141	yes	7.67	10.51	6.88	13.31	11.91	8.47	7.75	6.73	10.21	8.84	7.27	8.44	5.59	4.42	5.02	7.29	9.54	8.22	2.77	3.19	2.57	6.25	5.31	8.83	-	Pectin lyase-like superfamily protein	Metabolism	Carbohydrate metabolism	ko00040//Pentose and glucuronate interconversions	K01728	GO:0005576//extracellular region;GO:0016020//membrane	GO:0016829//lyase activity;GO:0030570//pectate lyase activity	GO:0000271//polysaccharide biosynthetic process;GO:0007389//pattern specification process;GO:0008361//regulation of cell size;GO:0008361//regulation of cell size;GO:0009664//plant-type cell wall organization;GO:0009664//plant-type cell wall organization;GO:0009825//multidimensional cell growth;GO:0009832//plant-type cell wall biogenesis;GO:0009926//auxin polar transport;GO:0009932//cell tip growt…
AT1G04684	0	1	1	no	0	1	1	no	0	1	1	no	0	1	1	no	0	0	0	0	0	0	0	0	0	0	0	0	0	0	0	0	0	0	0	0	0	0	0	0	-	-	-	-	-	-	GO:0005739//mitochondrion	GO:0003674//molecular_function	GO:0008150//biological_process
AT1G04690	0.114713	0.644357	0.999808	no	-0.265901	0.0154115	0.0966539	no	-0.115359	0.196505	0.412556	no	-0.272734	7.81577e-05	0.000232499	yes	86.36	118.77	130.3	120.82	137.92	104.45	91.1	95	114.16	82.58	82.97	84.17	73.04	81.41	88.76	72.14	75.77	76.61	89.3	104.91	108.43	92.93	76.67	80.91	KAB1	potassium channel beta subunit 1	-	-	-	-	GO:0005737//cytoplasm;GO:0005886//plasma membrane;GO:0005886//plasma membrane;GO:0009506//plasmodesma;GO:0016020//membrane	GO:0005267//potassium channel activity	GO:0006813//potassium ion transport
AT1G04700	0.341037	0.425311	0.999808	no	0.365871	0.263937	0.585117	no	0.514573	0.172743	0.38105	no	-0.165059	0.473033	0.585336	no	0.28	0.19	0.28	0.32	0.39	0.24	0.34	0.4	0.23	0.42	0.46	0.37	0.22	0.29	0.26	0.42	0.33	0.35	0.13	0.12	0.12	0.14	0.12	0.07	-	PB1 domain-containing protein tyrosine kinase	-	-	-	-	GO:0005829//cytosol;GO:0005886//plasma membrane	GO:0004672//protein kinase activity;GO:0004672//protein kinase activity;GO:0004712//protein serine/threonine/tyrosine kinase activity;GO:0004712//protein serine/threonine/tyrosine kinase activity	GO:0006468//protein phosphorylation;GO:0006468//protein phosphorylation;GO:0006468//protein phosphorylation
AT1G04710	0.0322704	0.956227	0.999808	no	0.00616208	0.983121	0.994277	no	0.240795	0.0174661	0.075132	no	0.712255	0.0177299	0.034202	yes	26.86	23.89	23.52	27.48	23.11	25.36	19.57	17.45	19.05	18.03	18.64	19.64	18.81	19.2	19.41	22.73	21.45	23.67	21.91	18.9	18.31	32.79	30.43	33.64	PKT4	peroxisomal 3-ketoacyl-CoA thiolase 4	Metabolism;Metabolism;Cellular Processes;Metabolism;Metabolism;Metabolism;Metabolism;Metabolism	Global and overview maps;Global and overview maps;Transport and catabolism;Global and overview maps;Amino acid metabolism;Lipid metabolism;Lipid metabolism;Lipid metabolism	ko01100//Metabolic pathways;ko01110//Biosynthesis of secondary metabolites;ko04146//Peroxisome;ko01212//Fatty acid metabolism;ko00280//Valine, leucine and isoleucine degradation;ko00071//Fatty acid degradation;ko00592//alpha-Linolenic acid metabolism;ko01040//Biosynthesis of unsaturated fatty acids	K07513;K07513;K07513;K07513;K07513;K07513;K07513;K07513	GO:0005739//mitochondrion;GO:0005773//vacuole;GO:0005773//vacuole;GO:0005777//peroxisome;GO:0005777//peroxisome;GO:0005777//peroxisome;GO:0005777//peroxisome	GO:0003988//acetyl-CoA C-acyltransferase activity	-
AT1G04730	-0.115993	0.592521	0.999808	no	-0.0824622	0.756709	0.911214	no	0.0911479	0.773375	0.895673	no	-0.687532	0.00548431	0.0117591	yes	0.91	0.77	0.65	0.75	0.71	0.69	0.77	0.58	0.63	0.68	0.63	0.56	0.61	0.72	0.51	0.68	0.64	0.64	0.44	0.62	0.47	0.3	0.32	0.33	CTF18	P-loop containing nucleoside triphosphate hydrolases superfamily protein	-	-	-	-	GO:0005634//nucleus;GO:0005657//replication fork	GO:0016887//ATPase activity	GO:0006261//DNA-dependent DNA replication;GO:0006261//DNA-dependent DNA replication;GO:0006261//DNA-dependent DNA replication;GO:0007062//sister chromatid cohesion;GO:0007062//sister chromatid cohesion;GO:0007062//sister chromatid cohesion;GO:0007062//sister chromatid cohesion
AT1G04750	-0.0391465	0.711376	0.999808	no	-0.217534	0.0218386	0.123931	no	-0.180828	0.0195925	0.0821832	no	-0.58463	3.87437e-12	2.8417e-11	yes	68.02	86.63	93.02	80.84	88.14	72.06	62.23	62.56	67.4	56.28	51.58	57.43	62.84	62.2	63.24	55.55	56.17	54.38	78.86	81.83	78.04	55.44	52.45	51.3	VAMP721	vesicle-associated membrane protein 721	-	-	-	-	GO:0005768//endosome;GO:0005768//endosome;GO:0005768//endosome;GO:0005768//endosome;GO:0005886//plasma membrane;GO:0005886//plasma membrane;GO:0005886//plasma membrane;GO:0005886//plasma membrane;GO:0005886//plasma membrane;GO:0009504//cell plate;GO:0009504//cell plate;GO:0009504//cell plate;GO:0009504//cell plate;GO:0009506//plasmodesma;GO:0016020//membrane	-	GO:0009920//cell plate formation involved in plant-type cell wall biogenesis;GO:0009920//cell plate formation involved in plant-type cell wall biogenesis;GO:0072661//protein targeting to plasma membrane;GO:0072661//protein targeting to plasma membrane;GO:0072661//protein targeting to plasma membrane
AT1G04760	0.820451	0.50076	0.999808	no	0.70044	0.689034	1	no	-0.160465	0.941171	1	no	1.77761	0.42467	0.537429	no	0.18	0.23	0.06	0.4	0.39	0.04	0.07	0.09	0	0.18	0.04	0.04	0.05	0.14	0	0	0.09	0.08	0.05	0.09	0	0	0.14	0.34	VAMP726	vesicle-associated membrane protein 726	-	-	-	-	GO:0005768//endosome;GO:0005768//endosome;GO:0005886//plasma membrane;GO:0009507//chloroplast;GO:0016020//membrane	-	GO:0048451//petal formation;GO:0048453//sepal formation
AT1G04770	-0.0143496	0.794341	0.999808	no	-0.0785936	0.465231	0.756677	no	-0.195608	0.0620808	0.19167	no	-1.35184	3.44563e-08	1.61783e-07	yes	21.93	26.99	26.86	25.13	25.99	23.91	29.79	27	28.65	27.32	29.65	23.94	31.26	31.3	35.63	29.38	28.4	27.96	72.47	36.17	45.37	22.94	19.5	17.9	-	Tetratricopeptide repeat (TPR)-like superfamily protein	-	-	-	-	-	-	GO:0009658//chloroplast organization;GO:0009658//chloroplast organization
AT1G04778	7.54432	0.26699	1	no	0.415037	0.878392	1	no	-8.51833	0.0773819	1	no	-7.56986	0.341287	0.450992	no	0	0	0	0	0.09	0.47	0	0	0.42	0	0.56	0	0.39	0.71	0	0	0	0	0	0	0.57	0	0	0	-	-	-	-	-	-	GO:0005634//nucleus	GO:0003674//molecular_function	GO:0008150//biological_process
AT1G04780	-0.0365964	0.736951	0.999808	no	-0.16482	0.033587	0.168003	no	-0.31719	0.00400628	0.0240435	yes	-1.05631	8.84893e-14	7.74196e-13	yes	20.81	25.01	32.83	25.3	25.85	25.53	32.23	34.35	30.4	28.58	29.73	28.2	31.72	34.44	30.36	27.26	27.24	22.97	48.28	38.25	42.26	19.95	22.32	19.66	-	Ankyrin repeat family protein	-	-	-	-	GO:0005634//nucleus;GO:0005886//plasma membrane	GO:0003674//molecular_function	GO:0008150//biological_process
AT1G04790	0.0442952	0.86834	0.999808	no	0.100933	0.291339	0.614575	no	0.0527358	0.59646	0.789363	no	0.465001	0.110456	0.172614	no	12.95	12.54	14.28	14.41	13.64	12.96	17.42	17.03	15.78	17.53	18.04	18.3	17.36	17.08	17.4	18.15	18.25	17.37	10.8	12.18	11.57	15.4	16.35	15.94	-	RING/U-box superfamily protein	-	-	-	-	GO:0005634//nucleus	GO:0008270//zinc ion binding	GO:0006635//fatty acid beta-oxidation;GO:0006635//fatty acid beta-oxidation;GO:0016558//protein import into peroxisome matrix;GO:0016558//protein import into peroxisome matrix;GO:0016558//protein import into peroxisome matrix
AT1G04800	0.649814	0.438713	0.999808	no	0.83289	0.0411776	0.194287	no	0.192061	0.882501	0.950051	no	1.36075	0.243132	0.341451	no	0.85	0.8	0.09	0.42	1.59	0.72	0.64	1.16	1.4	2.5	1.77	1.43	1.73	0.22	1.14	0.04	2.41	1.08	0.13	0.1	0.21	0.23	0.63	0.27	-	glycine-rich protein	-	-	-	-	-	GO:0003674//molecular_function	-
AT1G04810	0.026483	0.995025	0.999808	no	-0.0363063	0.602863	0.837992	no	-0.00478602	0.884052	0.950756	no	-0.331088	1.19841e-05	4.04512e-05	yes	21.93	24.97	25.97	24.37	24.2	25.65	33.77	32.34	33.28	33.09	31.79	32.04	33.45	31.84	34.35	31.29	34.62	33.4	33.18	31.1	30.52	25.1	25.76	24.5	-	26S proteasome regulatory complex, non-ATPase subcomplex, Rpn2/Psmd1 subunit	Genetic Information Processing	Folding, sorting and degradation	ko03050//Proteasome	K03032	GO:0000502//proteasome complex;GO:0005634//nucleus;GO:0005829//cytosol;GO:0005886//plasma membrane;GO:0008540//proteasome regulatory particle, base subcomplex;GO:0008540//proteasome regulatory particle, base subcomplex;GO:0009507//chloroplast	-	GO:0006094//gluconeogenesis;GO:0006302//double-strand break repair;GO:0006302//double-strand break repair;GO:0006302//double-strand break repair;GO:0006302//double-strand break repair;GO:0006511//ubiquitin-dependent protein catabolic process;GO:0006511//ubiquitin-dependent protein catabolic process;GO:0006511//ubiquitin-dependent protein catabolic process;GO:0006635//fatty acid beta-oxidation;GO:…
AT1G04820	-0.0259944	0.737169	0.999808	no	-0.441356	0.00235486	0.0218347	yes	0.275572	0.0390446	0.137545	no	-0.551798	6.90855e-08	3.11823e-07	yes	178.89	229.11	228.18	217.53	214.1	193.19	67.41	66.42	92.42	58.28	49.88	58.46	57.36	52.22	61.32	55.54	79.77	71.56	122.56	126.07	122.7	83.96	74.51	94.84	TUA4	tubulin alpha-4 chain	Cellular Processes	Transport and catabolism	ko04145//Phagosome	K07374	GO:0005618//cell wall;GO:0005737//cytoplasm;GO:0005774//vacuolar membrane;GO:0005774//vacuolar membrane;GO:0005774//vacuolar membrane;GO:0005829//cytosol;GO:0005886//plasma membrane;GO:0005886//plasma membrane;GO:0009507//chloroplast;GO:0009570//chloroplast stroma;GO:0009570//chloroplast stroma;GO:0009570//chloroplast stroma;GO:0009570//chloroplast stroma;GO:0045298//tubulin complex	GO:0005200//structural constituent of cytoskeleton	GO:0006084//acetyl-CoA metabolic process;GO:0006084//acetyl-CoA metabolic process;GO:0006094//gluconeogenesis;GO:0007010//cytoskeleton organization;GO:0007010//cytoskeleton organization;GO:0007017//microtubule-based process;GO:0010498//proteasomal protein catabolic process;GO:0010498//proteasomal protein catabolic process;GO:0010498//proteasomal protein catabolic process;GO:0046686//response to c…
AT1G04830	0.0906669	0.638055	0.999808	no	0.0374747	0.790137	0.924576	no	-0.165489	0.0612117	0.189937	no	0.150093	0.296596	0.402293	no	15.37	12.92	14.57	14.87	13.85	16.92	18.14	16.46	17.08	18.16	18.6	16.28	18.07	18.93	19.01	15.9	17.19	16.85	13.41	15.5	13.41	15.82	15.8	15.34	-	Ypt/Rab-GAP domain of gyp1p superfamily protein	-	-	-	-	GO:0005737//cytoplasm;GO:0005737//cytoplasm	-	-
AT1G04840	0.0724358	0.8808	0.999808	no	-0.132857	0.649685	0.861771	no	0.210064	0.507308	0.722636	no	1.08789	0.015398	0.0301176	yes	1.37	1.04	1.28	1.5	0.88	1.5	1.2	1.46	0.75	0.9	1.12	1.09	1.1	0.78	1.31	1.01	1.23	1.45	0.57	0.92	0.5	1.14	1.73	1.36	-	Tetratricopeptide repeat (TPR)-like superfamily protein	-	-	-	-	GO:0009507//chloroplast	GO:0003674//molecular_function	GO:0008150//biological_process
AT1G04850	0.0299557	0.970221	0.999808	no	-0.123395	0.140107	0.416091	no	-0.00979405	0.856926	0.937891	no	-0.234367	1.25744e-05	4.23117e-05	yes	67.31	78.39	90.23	79.65	84.75	76.48	84.31	83.31	91.36	77.26	81.12	79.37	75.36	77.09	81.08	77.5	80.17	74.28	71.07	81.47	80.55	71.03	65.03	62.08	-	ubiquitin-associated (UBA)/TS-N domain-containing protein	-	-	-	-	GO:0005737//cytoplasm;GO:0005829//cytosol	-	GO:0006486//protein glycosylation;GO:0006486//protein glycosylation;GO:0006486//protein glycosylation;GO:0006623//protein targeting to vacuole;GO:0008150//biological_process
AT1G04860	0.0875803	0.591532	0.999808	no	0.16126	0.109266	0.359119	no	-0.0172705	0.850323	0.934856	no	0.203487	0.508086	0.620269	no	11.72	12.09	12.3	13.18	11.82	13.37	13.49	14.79	11.8	15.08	14.7	15.04	14.2	16.11	15.91	15.94	14.44	15.29	10.09	11.01	11.38	11.99	13.46	11.95	UBP2	ubiquitin-specific protease 2	-	-	-	-	GO:0000502//proteasome complex;GO:0005634//nucleus;GO:0009507//chloroplast	GO:0004843//thiol-dependent ubiquitin-specific protease activity;GO:0004843//thiol-dependent ubiquitin-specific protease activity	GO:0006511//ubiquitin-dependent protein catabolic process;GO:0006511//ubiquitin-dependent protein catabolic process;GO:0006511//ubiquitin-dependent protein catabolic process
AT1G04870	-0.285943	0.0207223	0.307367	no	-0.104292	0.391721	0.705395	no	0.058129	0.552675	0.758261	no	0.199522	0.50643	0.618547	no	17.27	17.62	16.78	13.47	12.82	16.09	29.37	27.23	24.13	20.83	25.74	28.53	34.46	32.35	35.1	34.71	34.72	36.67	17.24	20.62	18.91	21.15	24.06	19.98	PRMT10	protein arginine methyltransferase 10	-	-	-	-	GO:0005634//nucleus;GO:0005634//nucleus;GO:0005829//cytosol;GO:0005829//cytosol	GO:0008168//methyltransferase activity;GO:0008469//histone-arginine N-methyltransferase activity;GO:0016277//[myelin basic protein]-arginine N-methyltransferase activity;GO:0035241//protein-arginine omega-N monomethyltransferase activity;GO:0035242//protein-arginine omega-N asymmetric methyltransferase activity	GO:0009909//regulation of flower development;GO:0010228//vegetative to reproductive phase transition of meristem;GO:0010228//vegetative to reproductive phase transition of meristem;GO:0019919//peptidyl-arginine methylation, to asymmetrical-dimethyl arginine;GO:0019919//peptidyl-arginine methylation, to asymmetrical-dimethyl arginine;GO:0019919//peptidyl-arginine methylation, to asymmetrical-dimet…
AT1G04880	-0.0524674	0.922684	0.999808	no	0.925999	0.573303	1	no	-0.830075	0.5596	0.763196	no	1.26303	0.572833	0.678929	no	0.15	0.08	0.05	0.07	0.04	0.16	0.06	0	0.04	0.13	0.04	0.02	0.09	0.02	0.05	0.02	0.02	0.05	0.02	0.02	0.06	0	0.04	0.2	-	HMG (high mobility group) box protein with ARID/BRIGHT DNA-binding domain	-	-	-	-	GO:0005634//nucleus	GO:0003700//transcription factor activity, sequence-specific DNA binding	GO:0006333//chromatin assembly or disassembly;GO:0006333//chromatin assembly or disassembly;GO:0006355//regulation of transcription, DNA-templated;GO:0006355//regulation of transcription, DNA-templated;GO:0006355//regulation of transcription, DNA-templated
AT1G04890	0	1	1	no	0	1	1	no	0	1	1	no	0	1	1	no	0	0	0	0	0	0	0	0	0	0	0	0	0	0	0	0	0	0	0	0	0	0	0	0	-	Protein of unknown function, DUF593	-	-	-	-	GO:0005737//cytoplasm	GO:0003674//molecular_function	GO:0008150//biological_process
AT1G04900	-0.0206103	0.74627	0.999808	no	0.245379	0.104008	0.349784	no	0.112143	0.418209	0.650913	no	1.02378	0.000295524	0.000801488	yes	8.79	9.22	7.37	8.42	8.2	8.4	4.91	5.41	4.89	5.8	5.44	6.79	6.91	7.3	6.45	6.92	7.97	7.44	2.6	4.5	4.03	6.73	7.46	8.44	-	Protein of unknown function (DUF185)	-	-	-	-	GO:0005739//mitochondrion	GO:0003674//molecular_function	GO:0008150//biological_process
AT1G04910	-0.00283875	0.846881	0.999808	no	-0.1116	0.186071	0.486287	no	-0.0770136	0.392575	0.627032	no	0.159371	0.316522	0.423557	no	20.52	24.87	25.83	22.28	24.81	23.99	24.82	24.01	24.25	22.96	22.26	22.42	21.89	23.18	23.8	19.62	24.23	21.44	14.91	18.26	16.83	19.39	19.38	17.07	-	O-fucosyltransferase family protein	-	-	-	-	GO:0005739//mitochondrion;GO:0005768//endosome;GO:0005768//endosome;GO:0005794//Golgi apparatus;GO:0005794//Golgi apparatus;GO:0005794//Golgi apparatus;GO:0005802//trans-Golgi network;GO:0005802//trans-Golgi network;GO:0005802//trans-Golgi network	GO:0016757//transferase activity, transferring glycosyl groups	GO:0008150//biological_process
AT1G04920	-0.374745	0.27066	0.939288	no	-0.16601	0.681413	0.876202	no	0.34192	0.401166	0.634755	no	0.533824	0.586717	0.690988	no	0.61	0.44	0.48	0.34	0.29	0.55	0.29	0.23	0.4	0.28	0.2	0.34	0.35	0.25	0.26	0.32	0.44	0.33	0.14	0.24	0.29	0.23	0.45	0.29	SPS3F	sucrose phosphate synthase 3F	Metabolism;Metabolism	Global and overview maps;Carbohydrate metabolism	ko01100//Metabolic pathways;ko00500//Starch and sucrose metabolism	K00696;K00696	GO:0005634//nucleus	GO:0016757//transferase activity, transferring glycosyl groups	GO:0001666//response to hypoxia;GO:0001666//response to hypoxia;GO:0019375//galactolipid biosynthetic process;GO:0019375//galactolipid biosynthetic process
AT1G04930	-0.185709	0.279465	0.944354	no	-0.0832652	0.577932	0.82409	no	-0.5897	0.00225247	0.0152185	yes	-1.27003	1.31524e-10	8.23336e-10	yes	6.35	8.59	9.07	6.83	6.86	7.42	4.97	5.11	4.72	4.8	4.75	4.42	6.06	7.21	5.03	3.84	3.87	4.45	12.6	8.8	9.59	4	4.71	4.14	-	hydroxyproline-rich glycoprotein family protein	-	-	-	-	GO:0005634//nucleus;GO:0005634//nucleus	-	-
AT1G04940	0.0899951	0.651409	0.999808	no	0.189725	0.0548894	0.234684	no	0.3571	0.00803753	0.0414278	yes	1.29348	1.06618e-12	8.30514e-12	yes	48.69	39.85	38.7	46.25	40.84	48.34	31.17	31.25	30.93	37.28	35.22	33.97	33.27	31.12	32.21	46.78	36.77	40.18	16.63	21.9	22.62	47.84	48.43	53.62	Tic20-I	translocon at the inner envelope membrane of chloroplasts 20	-	-	-	-	GO:0009507//chloroplast;GO:0009706//chloroplast inner membrane;GO:0009706//chloroplast inner membrane;GO:0009706//chloroplast inner membrane;GO:0009706//chloroplast inner membrane;GO:0009706//chloroplast inner membrane;GO:0009706//chloroplast inner membrane;GO:0009706//chloroplast inner membrane;GO:0009706//chloroplast inner membrane;GO:0009706//chloroplast inner membrane;GO:0009706//chloroplast …	GO:0005515//protein binding;GO:0005515//protein binding;GO:0005515//protein binding;GO:0008565//protein transporter activity	GO:0006626//protein targeting to mitochondrion;GO:0006626//protein targeting to mitochondrion;GO:0006626//protein targeting to mitochondrion;GO:0010207//photosystem II assembly;GO:0010207//photosystem II assembly;GO:0010207//photosystem II assembly;GO:0010207//photosystem II assembly;GO:0045037//protein import into chloroplast stroma;GO:0045037//protein import into chloroplast stroma;GO:0045037//…
AT1G04945	-0.275037	0.179114	0.843739	no	0.0800795	0.567207	0.816613	no	0.048815	0.728106	0.870757	no	0.0616076	0.203322	0.293057	no	6.27	9.74	8.13	7.27	6.65	6.03	5.99	5.78	5.4	5.65	5.67	6.83	7.05	6.97	6.32	6.24	7.19	7.61	5.16	6.33	5.93	5.89	6.86	5.43	-	HIT-type Zinc finger family protein	-	-	-	-	GO:0005634//nucleus;GO:0005634//nucleus;GO:0009507//chloroplast	GO:0003674//molecular_function	GO:0008150//biological_process
AT1G04950	0.0655699	0.6629	0.999808	no	0.086536	0.428935	0.730464	no	0.245023	0.00275696	0.0178472	yes	1.12549	3.25626e-07	1.34867e-06	yes	17.54	18.03	16.69	19.07	17.4	18.22	24.75	24.19	18.84	23.84	23.84	24.29	21.02	22.07	22.06	24.06	26.71	26.44	6.75	11.43	9.33	18.56	22.22	19.24	TAFII59	TATA BOX ASSOCIATED FACTOR II 59	Genetic Information Processing	Transcription	ko03022//Basal transcription factors	K03131	GO:0005634//nucleus;GO:0005634//nucleus;GO:0005634//nucleus;GO:0005634//nucleus	-	GO:0000394//RNA splicing, via endonucleolytic cleavage and ligation;GO:0000394//RNA splicing, via endonucleolytic cleavage and ligation;GO:0006352//DNA-templated transcription, initiation;GO:0006352//DNA-templated transcription, initiation;GO:0006352//DNA-templated transcription, initiation;GO:0006366//transcription from RNA polymerase II promoter;GO:0009860//pollen tube growth;GO:0009860//pollen…
AT1G04960	-0.00163664	0.86496	0.999808	no	-0.172647	0.0731561	0.281907	no	-0.353978	0.000990887	0.00769522	yes	-1.05911	3.5481e-12	2.6193e-11	yes	27.48	31.5	38.04	32	35.08	29.83	32.69	34.61	34.84	29.34	32.44	28.84	29.61	31.44	30.55	25.59	22.57	23.51	60.15	49.31	52.21	29.54	25.09	22.96	-	Protein of unknown function (DUF1664)	-	-	-	-	GO:0005576//extracellular region	GO:0003674//molecular_function	GO:0008150//biological_process
AT1G04970	-0.0709059	0.377287	0.987951	no	-0.0677841	0.470108	0.760023	no	-0.342666	6.19452e-05	0.000763965	yes	-0.668114	6.41685e-06	2.24946e-05	yes	38.97	36.93	40.03	35	38.65	36.72	57.81	58.02	49.32	50.77	55.79	51.01	47.09	51.74	45.86	38.04	37.27	38.79	63.73	46.17	53.83	37.73	35.9	29.41	-	lipid-binding serum glycoprotein family protein	-	-	-	-	GO:0005576//extracellular region;GO:0005576//extracellular region;GO:0005773//vacuole;GO:0005773//vacuole;GO:0005773//vacuole;GO:0005773//vacuole;GO:0005774//vacuolar membrane;GO:0005774//vacuolar membrane;GO:0005774//vacuolar membrane;GO:0005774//vacuolar membrane;GO:0005774//vacuolar membrane;GO:0005774//vacuolar membrane	GO:0008289//lipid binding	GO:0008150//biological_process
AT1G04980	-0.0124032	0.777003	0.999808	no	0.16153	0.418413	0.72513	no	-0.249901	0.145118	0.339835	no	-2.09186	4.06253e-67	1.03754e-64	yes	30.36	30.6	34.83	32.61	32.1	30.26	5.87	4.75	7.19	6.74	7.17	6.01	4.72	5.24	5.13	4.12	3.72	4.85	28.45	36.96	33.15	7.02	7.63	8.47	PDIL2-2	PDI-like 2-2	Genetic Information Processing	Folding, sorting and degradation	ko04141//Protein processing in endoplasmic reticulum	K09584	GO:0005783//endoplasmic reticulum;GO:0009505//plant-type cell wall;GO:0009507//chloroplast	GO:0003756//protein disulfide isomerase activity	GO:0006457//protein folding;GO:0006457//protein folding;GO:0006457//protein folding;GO:0006984//ER-nucleus signaling pathway;GO:0009408//response to heat;GO:0009408//response to heat;GO:0009627//systemic acquired resistance;GO:0009627//systemic acquired resistance;GO:0009644//response to high light intensity;GO:0034976//response to endoplasmic reticulum stress;GO:0034976//response to endoplasmic …
AT1G04985	0.166485	0.299432	0.957616	no	-0.114043	0.325798	0.650455	no	-0.161008	0.151252	0.349033	no	0.112192	0.199093	0.287801	no	36.48	30.02	31.93	33.62	36.54	40.31	44.6	45.52	34.74	39.97	39.82	35.58	49.64	52.36	43.17	44.96	44.37	40.51	22.62	28.97	24.83	28.49	29.21	24.9	-	-	-	-	-	-	GO:0005739//mitochondrion	GO:0003674//molecular_function	GO:0008150//biological_process
AT1G04990	0.239034	0.293321	0.952689	no	-0.495477	5.1427e-05	0.000910138	yes	0.319675	0.0742886	0.216637	no	-0.220653	0.00203941	0.00475297	yes	19.04	27.94	30.1	27.76	34.62	28.59	11.63	13.12	12.99	9.15	9.37	8.25	10.47	13.01	12.4	16.96	15.93	11.89	16.27	16.66	18.19	15.48	12.84	15.55	-	Zinc finger C-x8-C-x5-C-x3-H type family protein	-	-	-	-	GO:0005634//nucleus;GO:0005634//nucleus	GO:0003676//nucleic acid binding	GO:0007623//circadian rhythm;GO:0008150//biological_process
AT1G05000	-1.17254	0.0208267	0.308471	no	-1.21362	2.20103e-07	7.53673e-06	yes	-1.15953	1.69913e-05	0.000254073	yes	-3.2393	2.20566e-16	2.51427e-15	yes	1.06	3.66	4.95	1.53	1.8	0.96	5.26	4.69	4.8	2.02	2.73	1.61	7.27	9.14	5.37	3.41	2.43	3.91	36.36	17.48	21.99	4.43	2.25	1.35	PFA-DSP1	Phosphotyrosine protein phosphatases superfamily protein	-	-	-	-	GO:0005737//cytoplasm;GO:0005737//cytoplasm	GO:0004721//phosphoprotein phosphatase activity;GO:0016791//phosphatase activity	GO:0043407//negative regulation of MAP kinase activity;GO:0043407//negative regulation of MAP kinase activity;GO:0043407//negative regulation of MAP kinase activity;GO:0043407//negative regulation of MAP kinase activity
AT1G05010	-0.205552	0.398841	0.996128	no	-0.53482	3.05735e-11	2.54308e-09	yes	-0.738248	1.27234e-16	3.24622e-14	yes	-2.38515	3.37593e-73	1.09621e-70	yes	630.71	1150.02	1380.96	958.93	1043.81	739.1	553.72	620.03	558.07	386.97	382.49	425.92	641.52	590.98	564.63	320.2	383.37	373.75	1612.62	1576.49	1780.16	346.89	299.54	304.81	EFE	ethylene-forming enzyme	Metabolism;Metabolism;Metabolism	Global and overview maps;Global and overview maps;Amino acid metabolism	ko01100//Metabolic pathways;ko01110//Biosynthesis of secondary metabolites;ko00270//Cysteine and methionine metabolism	K05933;K05933;K05933	GO:0005737//cytoplasm	GO:0009815//1-aminocyclopropane-1-carboxylate oxidase activity	GO:0000165//MAPK cascade;GO:0000165//MAPK cascade;GO:0000165//MAPK cascade;GO:0006612//protein targeting to membrane;GO:0006612//protein targeting to membrane;GO:0006612//protein targeting to membrane;GO:0009595//detection of biotic stimulus;GO:0009620//response to fungus;GO:0009693//ethylene biosynthetic process;GO:0009693//ethylene biosynthetic process;GO:0009693//ethylene biosynthetic process;…
AT1G05020	-0.5025	0.155978	0.809306	no	0.473371	0.276201	0.598737	no	-0.358793	0.331379	0.56664	no	-2.82175	1.23781e-14	1.18316e-13	yes	0.59	0.59	1.03	0.45	0.56	0.55	0.17	0.4	0.46	0.45	0.45	0.53	0.62	0.57	0.99	0.39	0.63	0.68	0.88	1.81	1.34	0.23	0.13	0.21	-	ENTH/ANTH/VHS superfamily protein	-	-	-	-	GO:0005634//nucleus	GO:0005515//protein binding	-
AT1G05030	0.184207	0.255019	0.925484	no	0.139269	0.277447	0.600021	no	0.174607	0.213429	0.435238	no	0.504405	0.177325	0.260644	no	13.56	13.87	12.44	16.42	13.7	15.18	9.77	11.34	8.59	10.29	10.98	11.44	8.85	10.33	9.19	9.2	12.18	10.64	5.83	8.44	6.66	8.87	11.62	9.2	-	Major facilitator superfamily protein	-	-	-	-	GO:0005886//plasma membrane;GO:0016020//membrane	GO:0005351//sugar:proton symporter activity;GO:0015144//carbohydrate transmembrane transporter activity;GO:0015144//carbohydrate transmembrane transporter activity	-
AT1G05040	-1.58496	0.438955	1	no	0	1	1	no	0	1	1	no	0	1	1	no	0.02	0.06	0.04	0	0	0.04	0	0	0	0	0	0	0	0	0	0	0	0	0	0	0	0	0	0	-	-	-	-	-	-	GO:0005634//nucleus;GO:0005634//nucleus	GO:0003674//molecular_function	GO:0008150//biological_process
AT1G05055	-0.00976211	0.84721	0.999808	no	-0.168483	0.197791	0.503129	no	0.0512413	0.698508	0.853625	no	0.216218	0.73259	0.813512	no	9.57	11.1	10.47	11.08	10.96	8.89	11.06	10.38	12.31	9.53	9.48	11.02	9.82	10.9	10.81	11.48	10.74	10.45	7.25	9.14	7.36	9.15	8.31	10.13	GTF2H2	general transcription factor II H2	Genetic Information Processing;Genetic Information Processing	Replication and repair;Transcription	ko03420//Nucleotide excision repair;ko03022//Basal transcription factors	K03142;K03142	GO:0005634//nucleus;GO:0005675//holo TFIIH complex;GO:0005675//holo TFIIH complex	-	GO:0000394//RNA splicing, via endonucleolytic cleavage and ligation;GO:0000394//RNA splicing, via endonucleolytic cleavage and ligation;GO:0006289//nucleotide-excision repair;GO:0006289//nucleotide-excision repair;GO:0006289//nucleotide-excision repair;GO:0006289//nucleotide-excision repair;GO:0006357//regulation of transcription from RNA polymerase II promoter;GO:0006357//regulation of transcrip…
AT1G05060	0.137763	0.434106	0.999808	no	0.127425	0.282363	0.605363	no	-0.110552	0.295329	0.529884	no	-0.11604	0.00494482	0.0107044	yes	24.31	28.76	27.77	31.26	29.98	27.7	22.79	27.53	21.37	25.67	27.04	25.6	29.07	28.53	25.5	25.85	26.75	24.37	27.91	31.19	28.5	27.78	29.75	23.3	-	-	-	-	-	-	GO:0009507//chloroplast	GO:0003674//molecular_function	GO:0042991//transcription factor import into nucleus
AT1G05065	1.48794	0.51433	0.999808	no	1.35364	0.804477	1	no	0.584963	0.861602	1	no	0.584963	0.917526	0.939116	no	0	0.41	0	1.04	0.11	0	0.09	0	0	0	0	0.23	0.24	0	0	0.36	0	0	0.42	0	0	0.13	0.37	0.13	CLE20	CLAVATA3/ESR-RELATED 20	-	-	-	-	GO:0005739//mitochondrion;GO:0048046//apoplast	GO:0005102//receptor binding	GO:0007165//signal transduction
AT1G05070	0.185992	0.290967	0.951309	no	0.141819	0.245293	0.565112	no	0.354168	0.0330961	0.122112	no	1.13354	4.76439e-05	0.000147099	yes	23.89	19.23	22.36	22.36	24.15	27.98	18.55	19.15	18.74	20.15	22.59	19.53	24.71	18.28	20.73	27.92	30.02	23.51	7.21	14.95	11.61	23.6	25.54	24.95	-	Protein of unknown function (DUF1068)	-	-	-	-	GO:0005768//endosome;GO:0005768//endosome;GO:0005794//Golgi apparatus;GO:0005794//Golgi apparatus;GO:0005802//trans-Golgi network;GO:0005802//trans-Golgi network;GO:0005802//trans-Golgi network	GO:0003674//molecular_function	GO:0008150//biological_process;GO:0009616//virus induced gene silencing;GO:0009616//virus induced gene silencing;GO:0010050//vegetative phase change
AT1G05080	3.52356	0.0218951	0.317805	no	0.334419	0.736595	0.902095	no	-2.62803	0.0193364	0.08141	no	-0.280108	0.687879	0.775608	no	0.04	0	0	0.2	0.13	0.13	0.04	0.09	0.1	0.09	0.09	0.11	0.23	0.33	0.12	0.07	0.02	0.02	0.16	0.18	0	0.07	0.14	0.07	-	F-box/RNI-like/FBD-like domains-containing protein	-	-	-	-	GO:0005634//nucleus	GO:0003674//molecular_function	-
AT1G05085	0	1	1	no	0	1	1	no	0	1	1	no	0	1	1	no	0	0	0	0	0	0	0	0	0	0	0	0	0	0	0	0	0	0	0	0	0	0	0	0	-	-	-	-	-	-	GO:0005739//mitochondrion	GO:0003674//molecular_function;GO:0003674//molecular_function	GO:0008150//biological_process
AT1G05090	-0.286677	0.125139	0.7441	no	0.229026	0.25094	0.571092	no	-0.123735	0.556449	0.760881	no	-0.00421225	0.284822	0.388759	no	2.89	2.9	2.7	2.21	1.95	2.8	1.92	2.99	2.53	3.04	2.98	2.7	2.38	3.41	2.97	2.14	2.84	3.06	1.59	2.75	2.52	2.4	1.89	2.55	-	dentin sialophosphoprotein-related	-	-	-	-	GO:0005634//nucleus	GO:0003674//molecular_function	GO:0008150//biological_process
AT1G05100	-1.65025	0.0430313	0.466632	no	-1.16115	0.126409	0.390423	no	-0.482942	0.513429	0.727851	no	-2.9251	1.86575e-08	9.05586e-08	yes	0.15	0.64	0.34	0.07	0.09	0.2	0.81	0.17	0.25	0.14	0.11	0.3	0.35	0.69	0.12	0.19	0.23	0.41	7.07	2.43	3.26	1.04	0.36	0.28	MAPKKK18	mitogen-activated protein kinase kinase kinase 18	-	-	-	-	-	GO:0016301//kinase activity	-
AT1G05120	-0.00537317	0.815846	0.999808	no	-0.0166985	0.85561	0.95079	no	-0.283558	0.00721775	0.0382058	yes	-0.0546576	0.0435036	0.0761992	no	8.67	8.53	9.7	8.53	8.6	9.67	11.09	12.93	9.87	10.8	11.34	11.36	12.39	14.11	13.57	9.54	11.79	11.59	11.45	10.6	9.69	10.65	10.87	9.04	-	Helicase protein with RING/U-box domain	-	-	-	-	GO:0005634//nucleus	GO:0003677//DNA binding;GO:0005524//ATP binding;GO:0005524//ATP binding	-
AT1G05136	0	1	1	no	0	1	1	no	0	1	1	no	0	1	1	no	0	0	0	0	0	0	0	0	0	0	0	0	0	0	0	0	0	0	0	0	0	0	0	0	-	-	-	-	-	-	GO:0005575//cellular_component	GO:0003674//molecular_function	GO:0008150//biological_process
AT1G05140	0.199133	0.35717	0.985687	no	0.423584	0.000652257	0.00759243	yes	0.369796	0.00551335	0.0308732	yes	1.34088	5.69091e-13	4.57892e-12	yes	28.81	24.61	17.86	27.6	26.28	27.95	16.21	20.02	14.26	22.34	23.06	22.32	20	20.17	20.24	29.43	23.24	25.39	10.58	16.47	14.39	32.46	36.19	36.32	-	Peptidase M50 family protein	-	-	-	-	GO:0005886//plasma membrane;GO:0009507//chloroplast;GO:0009536//plastid	GO:0004222//metalloendopeptidase activity	GO:0006508//proteolysis;GO:0010207//photosystem II assembly;GO:0010207//photosystem II assembly;GO:0010207//photosystem II assembly;GO:0010207//photosystem II assembly
AT1G05150	0.0369705	0.918667	0.999808	no	0.116716	0.322868	0.64777	no	-0.105304	0.271166	0.504537	no	0.133794	0.304304	0.410665	no	10.44	10.26	10.12	10.12	10.78	10.72	9.67	11.28	8.6	10.88	10.19	10.97	9.96	10.21	10.8	9.02	10.48	9.29	7.38	9.78	9.39	9	11.08	9.05	-	Calcium-binding tetratricopeptide family protein	-	-	-	-	GO:0005634//nucleus;GO:0005768//endosome;GO:0005768//endosome;GO:0005794//Golgi apparatus;GO:0005802//trans-Golgi network;GO:0005802//trans-Golgi network;GO:0005802//trans-Golgi network;GO:0005886//plasma membrane;GO:0005886//plasma membrane;GO:0005886//plasma membrane;GO:0009506//plasmodesma	GO:0005509//calcium ion binding;GO:0016757//transferase activity, transferring glycosyl groups	GO:0000394//RNA splicing, via endonucleolytic cleavage and ligation;GO:0000394//RNA splicing, via endonucleolytic cleavage and ligation;GO:0007020//microtubule nucleation;GO:0007020//microtubule nucleation;GO:0008150//biological_process;GO:0009086//methionine biosynthetic process;GO:0009086//methionine biosynthetic process
AT1G05160	0.0926453	0.730482	0.999808	no	0.252788	0.0391597	0.187244	no	0.226654	0.110016	0.282032	no	1.09735	5.99013e-06	2.10963e-05	yes	6.82	5.1	5.57	5.81	5.39	7.45	7.79	8.3	6.99	8.64	10	8.86	11.28	10.04	10.07	11.68	14.21	10.84	2.96	5.13	3.8	8.77	8.6	8.07	CYP88A3	cytochrome P450, family 88, subfamily A, polypeptide 3	Metabolism;Metabolism;Metabolism	Global and overview maps;Global and overview maps;Metabolism of terpenoids and polyketides	ko01100//Metabolic pathways;ko01110//Biosynthesis of secondary metabolites;ko00904//Diterpenoid biosynthesis	K04123;K04123;K04123	GO:0005783//endoplasmic reticulum	GO:0019825//oxygen binding;GO:0051777//ent-kaurenoate oxidase activity	GO:0009686//gibberellin biosynthetic process;GO:0009686//gibberellin biosynthetic process
AT1G05170	0.280643	0.0758317	0.60196	no	0.108077	0.472746	0.761305	no	0.132248	0.444182	0.670527	no	-0.12218	0.00973634	0.0198357	yes	8.98	10.27	10.88	11.74	11.69	13.17	5.24	6.47	5.13	6.53	5.61	6.01	5.3	4.97	4.73	4.66	6.38	5.4	11.02	11.28	11.32	10.38	9.43	11.08	-	Galactosyltransferase family protein	-	-	-	-	GO:0005794//Golgi apparatus;GO:0005794//Golgi apparatus	GO:0016757//transferase activity, transferring glycosyl groups;GO:0016758//transferase activity, transferring hexosyl groups	-
AT1G05180	-0.0491225	0.612067	0.999808	no	-0.00965825	0.867563	0.955234	no	-0.022417	0.765389	0.891635	no	-0.0333555	0.0654028	0.108925	no	19.73	23.77	21.92	21.64	22.18	19.41	23.11	25.41	23.42	22.14	24.12	25.2	23.76	23.97	25.56	24.03	24.91	23.22	13.59	21.35	20.19	18.82	18.96	16.09	AXR1	NAD(P)-binding Rossmann-fold superfamily protein	-	-	-	-	GO:0005634//nucleus;GO:0005829//cytosol;GO:0005886//plasma membrane;GO:0005886//plasma membrane;GO:0005886//plasma membrane	GO:0008641//small protein activating enzyme activity;GO:0008641//small protein activating enzyme activity	GO:0006281//DNA repair;GO:0006281//DNA repair;GO:0006281//DNA repair;GO:0006281//DNA repair;GO:0009414//response to water deprivation;GO:0009414//response to water deprivation;GO:0009640//photomorphogenesis;GO:0009640//photomorphogenesis;GO:0009734//auxin-activated signaling pathway;GO:0009734//auxin-activated signaling pathway;GO:0009735//response to cytokinin;GO:0009965//leaf morphogenesis;GO:0…
AT1G05190	0.0651389	0.850385	0.999808	no	0.562758	2.51955e-13	3.30906e-11	yes	0.359586	0.00350043	0.0216638	yes	1.62036	6.51575e-18	8.54112e-17	yes	282	198.3	148.9	213.35	211.77	233.14	144.56	146.83	134.63	214.05	212.7	202.52	195.38	191.78	189.33	274.72	213.1	251.85	84.25	121.88	117.65	293.56	327.87	374.04	emb2394	Ribosomal protein L6 family	Genetic Information Processing	Translation	ko03010//Ribosome	K02933	GO:0009507//chloroplast;GO:0009507//chloroplast;GO:0009507//chloroplast;GO:0009570//chloroplast stroma;GO:0009570//chloroplast stroma;GO:0009570//chloroplast stroma;GO:0009570//chloroplast stroma;GO:0009570//chloroplast stroma;GO:0009570//chloroplast stroma;GO:0009570//chloroplast stroma;GO:0009570//chloroplast stroma;GO:0009570//chloroplast stroma;GO:0009570//chloroplast stroma;GO:0009570//chlor…	GO:0003735//structural constituent of ribosome	GO:0006098//pentose-phosphate shunt;GO:0006098//pentose-phosphate shunt;GO:0006354//DNA-templated transcription, elongation;GO:0006354//DNA-templated transcription, elongation;GO:0006354//DNA-templated transcription, elongation;GO:0006364//rRNA processing;GO:0006364//rRNA processing;GO:0006412//translation;GO:0006412//translation;GO:0006412//translation;GO:0009657//plastid organization;GO:0009657…
AT1G05200	0.0553465	0.797657	0.999808	no	0.136773	0.083106	0.304916	no	0.302001	0.00229645	0.0154492	yes	1.03013	1.56764e-07	6.76137e-07	yes	40.1	35.82	35.82	37.23	37.59	41.29	26.93	27.73	26.19	29.01	30.6	29.28	21.29	21.84	25.54	26.95	29.52	28.19	12.12	18.16	17.81	33.34	33.7	31.17	GLR3.4	glutamate receptor 3.4	-	-	-	-	GO:0005576//extracellular region;GO:0005576//extracellular region;GO:0005886//plasma membrane;GO:0005886//plasma membrane;GO:0005886//plasma membrane;GO:0005886//plasma membrane;GO:0009507//chloroplast;GO:0009536//plastid	GO:0005217//intracellular ligand-gated ion channel activity;GO:0005262//calcium channel activity;GO:0005515//protein binding;GO:0008066//glutamate receptor activity;GO:0015276//ligand-gated ion channel activity	GO:0006816//calcium ion transport;GO:0006816//calcium ion transport;GO:0006874//cellular calcium ion homeostasis;GO:0009416//response to light stimulus;GO:0009611//response to wounding;GO:0019722//calcium-mediated signaling;GO:0030003//cellular cation homeostasis;GO:0070417//cellular response to cold;GO:0070417//cellular response to cold;GO:0070417//cellular response to cold;GO:0071230//cellular …
AT1G05205	-0.249324	0.0718785	0.58636	no	-0.382006	0.0261942	0.141024	no	-0.304817	0.058462	0.183382	no	0.107019	0.382975	0.495279	no	31.59	30.88	29.9	25.05	28.88	23.78	25.13	21.22	31.37	18.89	21.95	18.8	18.53	24.51	25.27	17.34	18.05	19.91	15.57	23.75	20.03	22.74	18.67	22.51	-	-	-	-	-	-	GO:0005634//nucleus	GO:0003674//molecular_function	GO:0008150//biological_process;GO:0009853//photorespiration;GO:0009853//photorespiration
AT1G05210	-0.154488	0.60751	0.999808	no	0.263034	0.614002	0.844249	no	0.83274	0.15082	0.34855	no	-0.183091	0.26617	0.367739	no	2.45	1.89	1.47	2.16	1.53	1.53	0.67	1.29	0.59	0.53	1.55	0.98	0.39	0.41	0.89	0.66	1.35	1	1.06	1.25	1.13	0.79	1.08	1.16	-	Transmembrane protein 97, predicted	-	-	-	-	-	GO:0003674//molecular_function	GO:0008150//biological_process
AT1G05220	-0.439532	0.571346	0.999808	no	-0.0246621	0.944704	0.981479	no	-0.792195	0.475432	0.697534	no	-0.415037	0.351553	0.462056	no	0.41	0.22	0.36	0.2	0.29	0.24	0	0.31	0.28	0.13	0.16	0.29	0.09	0.25	0.37	0.09	0.25	0.07	0.3	0.41	0.53	0.23	0.47	0.23	-	Transmembrane protein 97, predicted	-	-	-	-	GO:0005739//mitochondrion;GO:0005739//mitochondrion	GO:0003674//molecular_function	GO:0008150//biological_process
AT1G05230	0.202065	0.419184	0.999808	no	0.269953	0.00408164	0.0342073	yes	0.0996796	0.485549	0.704495	no	0.908228	1.29796e-05	4.35783e-05	yes	8.36	11.46	7.85	11.97	10.94	8.92	10.93	11.12	11.58	13.11	13.15	14.29	10.96	10.3	12.15	9.98	13.16	12.66	5.44	7.67	7.01	13.44	13.36	10.96	HDG2	homeodomain GLABROUS 2	-	-	-	-	GO:0005634//nucleus;GO:0005634//nucleus;GO:0005634//nucleus;GO:0005634//nucleus;GO:0005634//nucleus	GO:0003677//DNA binding;GO:0003700//transcription factor activity, sequence-specific DNA binding	GO:0006355//regulation of transcription, DNA-templated;GO:0006355//regulation of transcription, DNA-templated;GO:0006355//regulation of transcription, DNA-templated;GO:0010090//trichome morphogenesis;GO:0010090//trichome morphogenesis;GO:0010103//stomatal complex morphogenesis;GO:0048497//maintenance of floral organ identity;GO:0048497//maintenance of floral organ identity
AT1G05240	0.263034	0.865244	0.999808	no	-5.82443	0.103459	1	no	0.556393	0.701259	0.855297	no	0.652077	0.796149	0.853124	no	0.06	0.06	0.03	0.09	0	0.09	0.02	0.05	0.1	0	0	0	0.07	0.1	0	0.07	0.14	0.04	0.03	0.11	0	0.03	0.12	0.07	-	Peroxidase superfamily protein	Metabolism;Metabolism;Metabolism	Global and overview maps;Global and overview maps;Biosynthesis of other secondary metabolites	ko01100//Metabolic pathways;ko01110//Biosynthesis of secondary metabolites;ko00940//Phenylpropanoid biosynthesis	K00430;K00430;K00430	GO:0005576//extracellular region;GO:0009505//plant-type cell wall;GO:0009506//plasmodesma	GO:0004601//peroxidase activity	-
AT1G05250	0	1	1	no	3.73697	0.647197	1	no	-3.32193	0.777982	1	no	0	1	1	no	0	0	0	0	0	0	0	0	0	0	0.04	0	0	0	0.03	0	0	0	0	0	0	0	0	0	-	Peroxidase superfamily protein	Metabolism;Metabolism;Metabolism	Global and overview maps;Global and overview maps;Biosynthesis of other secondary metabolites	ko01100//Metabolic pathways;ko01110//Biosynthesis of secondary metabolites;ko00940//Phenylpropanoid biosynthesis	K00430;K00430;K00430	GO:0005576//extracellular region	GO:0004601//peroxidase activity	GO:0009664//plant-type cell wall organization;GO:0009664//plant-type cell wall organization;GO:0009808//lignin metabolic process;GO:0009808//lignin metabolic process
AT1G05260	0.0995357	0.992082	0.999808	no	2.73697	0.809012	1	no	0.847997	0.718794	1	no	0	1	1	no	0.06	0.02	0.06	0.05	0.1	0	0	0	0	0.02	0	0	0	0.05	0	0.02	0.02	0.05	0	0	0	0	0	0	RCI3	Peroxidase superfamily protein	Metabolism;Metabolism;Metabolism	Global and overview maps;Global and overview maps;Biosynthesis of other secondary metabolites	ko01100//Metabolic pathways;ko01110//Biosynthesis of secondary metabolites;ko00940//Phenylpropanoid biosynthesis	K00430;K00430;K00430	GO:0005576//extracellular region;GO:0005783//endoplasmic reticulum	GO:0004601//peroxidase activity;GO:0004601//peroxidase activity	GO:0006826//iron ion transport;GO:0009269//response to desiccation;GO:0009269//response to desiccation;GO:0009409//response to cold;GO:0009409//response to cold;GO:0010054//trichoblast differentiation;GO:0010054//trichoblast differentiation;GO:0010106//cellular response to iron ion starvation;GO:0010106//cellular response to iron ion starvation;GO:0010167//response to nitrate;GO:0015706//nitrate …
AT1G05270	-0.0293693	0.633346	0.999808	no	-0.151165	0.102824	0.348068	no	-0.103235	0.315082	0.550372	no	-0.501347	3.64063e-06	1.31456e-05	yes	29.64	28.32	31.86	28.95	28.34	30.72	42.94	39.03	40.37	34.51	39.36	36.3	46.51	40.15	41.93	38.62	44.05	37.04	45.83	38.35	40.84	29.29	31.46	27.57	-	TraB family protein	-	-	-	-	GO:0005886//plasma membrane;GO:0031307//integral component of mitochondrial outer membrane;GO:0031307//integral component of mitochondrial outer membrane;GO:0031307//integral component of mitochondrial outer membrane;GO:0031307//integral component of mitochondrial outer membrane;GO:0031307//integral component of mitochondrial outer membrane;GO:0031307//integral component of mitochondrial outer me…	GO:0003674//molecular_function	GO:0008150//biological_process
AT1G05280	0	1	1	no	-4.73697	0.434339	1	no	-3.73697	0.626952	1	no	-6.98489	0.00575026	0.0122715	yes	0	0	0	0	0	0	0.08	0	0	0	0	0	0	0.04	0	0	0	0	0.31	0.04	0.03	0	0	0	-	Protein of unknown function (DUF604)	-	-	-	-	GO:0005575//cellular_component	GO:0016757//transferase activity, transferring glycosyl groups	GO:0008150//biological_process
AT1G05290	0	1	1	no	0	1	1	no	0	1	1	no	0	1	1	no	0	0	0	0	0	0	0	0	0	0	0	0	0	0	0	0	0	0	0	0	0	0	0	0	-	CCT motif family protein	-	-	-	-	GO:0005634//nucleus	GO:0003700//transcription factor activity, sequence-specific DNA binding	GO:0006355//regulation of transcription, DNA-templated;GO:0006355//regulation of transcription, DNA-templated;GO:0006355//regulation of transcription, DNA-templated
AT1G05291	0	1	1	no	0	1	1	no	0	1	1	no	0	1	1	no	0	0	0	0	0	0	0	0	0	0	0	0	0	0	0	0	0	0	0	0	0	0	0	0	-	Protein of unknown function (DUF1218)	-	-	-	-	-	GO:0003674//molecular_function	GO:0008150//biological_process
AT1G05300	-0.31332	0.161402	0.819564	no	-0.206474	0.0801952	0.29806	no	-0.327132	0.0137527	0.0627557	no	0.52574	0.203458	0.293197	no	9.92	17.66	18.37	12.7	12.41	11.87	14.85	17.16	16.36	13.59	12.96	15.37	22.04	28.17	22.69	16.24	21.38	20.49	7.55	13.72	10.39	16.2	16.96	12.42	ZIP5	zinc transporter 5 precursor	-	-	-	-	GO:0005886//plasma membrane;GO:0005886//plasma membrane	GO:0008324//cation transmembrane transporter activity;GO:0008324//cation transmembrane transporter activity;GO:0046873//metal ion transmembrane transporter activity	GO:0006812//cation transport;GO:0006812//cation transport;GO:0006857//oligopeptide transport;GO:0009627//systemic acquired resistance;GO:0009627//systemic acquired resistance;GO:0034976//response to endoplasmic reticulum stress;GO:0034976//response to endoplasmic reticulum stress
AT1G05310	-1.36621	0.000139098	0.00869348	yes	-0.0518048	0.758843	0.912204	no	-0.289438	0.100734	0.265379	no	1.38267	0.0101159	0.0205537	yes	3.13	1.86	2.95	0.63	1.01	1.44	7.46	9.34	9	8.38	10.01	6.5	6.89	7.41	9.19	5.58	6.23	7.41	1.17	1.22	0.54	2.16	3.69	1.79	-	Pectin lyase-like superfamily protein	-	-	-	-	GO:0005576//extracellular region;GO:0009505//plant-type cell wall	GO:0030599//pectinesterase activity	-
AT1G05320	-0.193325	0.224194	0.893467	no	0.505683	0.000887441	0.00988615	yes	0.130565	0.380271	0.615531	no	0.776738	0.0624179	0.104667	no	4.5	5.32	5.33	4.97	4.42	3.86	5.08	5.81	3.76	6.83	7	6.97	5.07	5.23	4.48	4.72	6.15	5.31	1.7	3.68	2.92	4.35	6.14	3.73	-	-	-	-	-	-	GO:0005737//cytoplasm;GO:0005737//cytoplasm;GO:0005737//cytoplasm	GO:0003674//molecular_function	-
AT1G05330	0	1	1	no	0.0524674	0.986342	1	no	-6.90689	0.342466	1	no	-1.926	0.259026	0.359837	no	0	0	0	0	0	0	0.11	0	0.16	0.07	0.07	0.14	0	0.08	0.28	0	0	0	0.26	0.07	0.24	0	0	0.15	-	-	-	-	-	-	GO:0005737//cytoplasm	GO:0003674//molecular_function	GO:0008150//biological_process
AT1G05340	-1.75886	0.00278252	0.0806891	no	-1.25628	6.96455e-07	2.12589e-05	yes	-2.25384	0.000421432	0.00376614	yes	-4.29099	2.56364e-11	1.73945e-10	yes	1.17	2.48	4.98	0.9	1.21	0.44	11.8	8.02	6.6	3.22	4.32	3.52	23.79	22.85	8.4	5.84	1.96	3.74	92.34	37.5	45.95	5.24	2.08	1.66	-	-	-	-	-	-	GO:0005634//nucleus;GO:0005634//nucleus;GO:0005737//cytoplasm	GO:0003674//molecular_function	GO:0008150//biological_process;GO:0010200//response to chitin
AT1G05350	-0.131759	0.172948	0.8331	no	-0.117774	0.25757	0.577869	no	0.101426	0.424911	0.656239	no	-0.379318	6.03335e-06	2.12288e-05	yes	23.86	22.45	23.12	20.84	19.61	22.92	13.09	13.29	12.91	11.09	12.77	12.35	11.82	11.91	13.89	12.61	14.69	13.06	14.4	20.16	19.16	14.5	13.09	13.71	-	NAD(P)-binding Rossmann-fold superfamily protein	-	-	-	-	GO:0005737//cytoplasm;GO:0005829//cytosol	GO:0003824//catalytic activity	GO:0006499//N-terminal protein myristoylation;GO:0006499//N-terminal protein myristoylation;GO:0006499//N-terminal protein myristoylation;GO:0006888//ER to Golgi vesicle-mediated transport;GO:0043090//amino acid import
AT1G05360	-0.00250831	0.87085	0.999808	no	0.245002	0.0977221	0.337627	no	0.283628	0.0801248	0.22803	no	0.702174	0.00746723	0.0156045	yes	5.93	5.25	6.09	5.02	5.7	6.52	5.87	5.85	4.65	6.32	6.63	6.45	5.69	4.77	5.19	5.76	7.14	6.15	4.08	4.8	4.55	6.6	7.7	7.55	KMS2	-	-	-	-	-	GO:0005783//endoplasmic reticulum;GO:0009507//chloroplast	GO:0003674//molecular_function	-
AT1G05370	0.0544478	0.948585	0.999808	no	0.22566	0.619473	0.846856	no	0.683816	0.107541	0.277851	no	1.65652	0.011471	0.0229967	yes	0.6	0.52	0.44	0.61	0.62	0.39	0.58	0.37	0.94	0.79	0.75	0.67	0.43	0.7	0.75	0.63	1.22	1.17	0.1	0.24	0.25	0.61	0.56	0.69	-	Sec14p-like phosphatidylinositol transfer family protein	-	-	-	-	GO:0005634//nucleus	GO:0003674//molecular_function	GO:0008150//biological_process
AT1G05380	0.124415	0.508917	0.999808	no	0.0868588	0.422939	0.72773	no	-0.0228802	0.7282	0.870757	no	-0.0249849	0.0176281	0.0340256	yes	12.96	14.75	16.48	17.45	16	14.72	21.77	21.58	17.08	21.67	20.83	21.68	22.05	23.17	23.42	21.91	24.3	21.35	14.25	18.2	17.64	16.34	18.33	14.56	-	Acyl-CoA N-acyltransferase with RING/FYVE/PHD-type zinc finger protein	-	-	-	-	GO:0005634//nucleus;GO:0005634//nucleus;GO:0005634//nucleus;GO:0005634//nucleus	GO:0003677//DNA binding;GO:0003677//DNA binding	GO:0006355//regulation of transcription, DNA-templated;GO:0006355//regulation of transcription, DNA-templated;GO:0006355//regulation of transcription, DNA-templated
AT1G05385	-0.00461848	0.87759	0.999808	no	0.0389054	0.810431	0.933403	no	0.192017	0.156939	0.357252	no	1.28375	1.39637e-10	8.71963e-10	yes	21.32	16.16	12.58	15.1	15.27	19.53	21.71	19.2	19.82	20.06	22.6	19.73	22.79	22.95	20.29	22.42	28.38	24.63	8.82	13.74	11.21	27.49	28	26.73	LPA19	photosystem II 11 kDa protein-related	-	-	-	-	GO:0009507//chloroplast;GO:0009507//chloroplast;GO:0009543//chloroplast thylakoid lumen;GO:0009543//chloroplast thylakoid lumen;GO:0009543//chloroplast thylakoid lumen;GO:0009543//chloroplast thylakoid lumen	GO:0003674//molecular_function	GO:0006098//pentose-phosphate shunt;GO:0006098//pentose-phosphate shunt;GO:0010207//photosystem II assembly;GO:0010207//photosystem II assembly;GO:0010207//photosystem II assembly;GO:0010207//photosystem II assembly
AT1G05400	-0.311326	0.299873	0.957872	no	-0.479111	0.0669555	0.266368	no	-0.294219	0.237581	0.465114	no	-0.562899	0.00159146	0.00378981	yes	2.09	2.13	2.22	1.39	1.36	2.44	2.28	2.67	2.8	1.74	2.09	1.73	2.93	3.7	2.91	2.9	2.48	2.4	3.08	2.99	2.69	1.97	1.9	2.06	-	-	-	-	-	-	GO:0005739//mitochondrion;GO:0005739//mitochondrion	-	GO:0008150//biological_process
AT1G05410	0.16535	0.273643	0.94111	no	-0.02931	0.732239	0.900225	no	0.204344	0.080086	0.22797	no	0.647826	0.0207022	0.0393248	yes	10.27	9.5	9.71	10.89	10.33	11.84	13.22	12.57	12	11.73	13.21	12.09	13.46	12.72	12.66	15.66	14.8	14.29	5.84	8.87	6.92	10.03	11.98	11.88	-	Protein of unknown function (DUF1423)	-	-	-	-	GO:0005634//nucleus;GO:0005634//nucleus	GO:0003674//molecular_function	GO:0008150//biological_process
AT1G05420	0.294768	0.422204	0.999808	no	0.299267	0.50737	0.782828	no	2.48043	0.000296739	0.00280145	yes	2.64155	0.00167629	0.00397429	yes	2.23	1.95	2.04	2.31	2.03	3.29	1.1	0.89	1.09	1.08	1.04	1.67	0.31	0.14	0.17	1.02	1.48	0.96	0.05	0.34	0.11	1.04	1	1.08	OFP12	ovate family protein 12	-	-	-	-	GO:0005634//nucleus	-	GO:0045892//negative regulation of transcription, DNA-templated;GO:0045892//negative regulation of transcription, DNA-templated;GO:0045892//negative regulation of transcription, DNA-templated
AT1G05430	0.134599	0.441299	0.999808	no	0.0675566	0.553909	0.809168	no	-0.0533272	0.602356	0.793923	no	0.210472	0.640737	0.738912	no	21.41	21.32	19.65	24.23	23.6	20.65	18.27	19.19	18.86	19.81	19.64	19.57	16.5	18.42	18.54	16.66	17.51	17.35	13.29	18.15	17.52	18.95	20.21	17.49	-	-	-	-	-	-	GO:0005575//cellular_component	GO:0003674//molecular_function	GO:0008150//biological_process
AT1G05440	-4.54432	0.474392	1	no	5.73697	0.0817284	1	no	2	0.528964	1	no	5.73697	0.124479	0.191552	no	0.02	0	0.05	0	0	0	0	0	0	0.1	0.04	0.02	0	0	0.02	0.04	0.04	0	0	0	0	0.02	0.1	0.04	-	C-8 sterol isomerases	-	-	-	-	GO:0005634//nucleus	-	GO:0000226//microtubule cytoskeleton organization;GO:0000226//microtubule cytoskeleton organization;GO:0000911//cytokinesis by cell plate formation;GO:0006270//DNA replication initiation;GO:0006270//DNA replication initiation;GO:0006270//DNA replication initiation;GO:0006275//regulation of DNA replication;GO:0006275//regulation of DNA replication;GO:0006275//regulation of DNA replication;GO:00063…
AT1G05450	1.09311	0.587408	0.999808	no	-0.0339473	0.935688	0.978683	no	-2.65208	0.04508	0.152718	no	-3.07973	0.014248	0.028081	yes	0.05	0.06	0.04	0.19	0.1	0.03	0.28	0.07	0.08	0.04	0.31	0.07	0.18	0.56	0.14	0.04	0	0.1	0.42	0.21	0.3	0.11	0	0	-	Bifunctional inhibitor/lipid-transfer protein/seed storage 2S albumin superfamily protein	-	-	-	-	GO:0005739//mitochondrion;GO:0005886//plasma membrane;GO:0031225//anchored component of membrane;GO:0031225//anchored component of membrane	-	-
AT1G05460	0.223013	0.209595	0.881007	no	0.00401679	0.997432	0.998983	no	0.534792	0.000266765	0.00257932	yes	1.52679	1.446e-07	6.25809e-07	yes	4.39	4.78	4.11	5.66	4.6	5.24	2.93	3.75	4.08	3.47	3.55	3.77	2.82	2.56	2.91	4.2	4.09	3.72	1.24	2.76	1.82	5.37	5.28	6.12	SDE3	P-loop containing nucleoside triphosphate hydrolases superfamily protein	-	-	-	-	GO:0005737//cytoplasm	GO:0003724//RNA helicase activity;GO:0005515//protein binding;GO:0005515//protein binding	GO:0009616//virus induced gene silencing;GO:0009616//virus induced gene silencing;GO:0035194//posttranscriptional gene silencing by RNA;GO:0035194//posttranscriptional gene silencing by RNA
AT1G05470	0.316474	0.277701	0.942571	no	0.531096	0.0820243	0.302222	no	0.38498	0.230039	0.456154	no	1.01338	0.0264635	0.0488164	yes	1.19	1.18	0.81	1.26	1.22	1.48	0.76	0.72	0.43	1	0.76	1	1.05	0.96	0.9	0.79	1.7	1.31	0.49	0.71	0.41	1.01	0.89	1.35	CVP2	DNAse I-like superfamily protein	-	-	-	-	GO:0005737//cytoplasm	GO:0016787//hydrolase activity;GO:0046030//inositol trisphosphate phosphatase activity	GO:0009737//response to abscisic acid;GO:0009855//determination of bilateral symmetry;GO:0009887//organ morphogenesis;GO:0009944//polarity specification of adaxial/abaxial axis;GO:0010014//meristem initiation;GO:0010051//xylem and phloem pattern formation;GO:0010051//xylem and phloem pattern formation;GO:0010067//procambium histogenesis;GO:0010305//leaf vascular tissue pattern formation;GO:001030…
AT1G05490	-0.628031	0.402567	0.998467	no	0.0473057	0.994168	0.998168	no	-0.866733	0.244314	0.473885	no	-0.0824622	0.61905	0.720408	no	0.04	0.06	0.07	0.04	0.03	0.04	0.08	0.16	0.06	0.08	0.15	0.08	0.07	0.1	0.14	0.07	0.08	0.02	0.07	0.05	0.06	0.05	0.09	0.03	chr31	chromatin remodeling 31	Genetic Information Processing	Replication and repair	ko03440//Homologous recombination	K10875	GO:0005634//nucleus	-	-
AT1G05500	0.0168655	0.9413	0.999808	no	0.0378193	0.741174	0.904125	no	-0.0423818	0.608007	0.798124	no	-0.200353	0.000597347	0.00153646	yes	17.57	21.9	20.91	20	19.71	21.38	16.83	17.82	15.8	18.5	16.64	16.65	16.8	15.93	15.63	15.21	16.54	15.21	17.03	17.3	16.88	15.4	15.9	13.27	NTMC2T2.1	Calcium-dependent lipid-binding (CaLB domain) family protein	-	-	-	-	GO:0005783//endoplasmic reticulum;GO:0005886//plasma membrane;GO:0005886//plasma membrane;GO:0009506//plasmodesma;GO:0012505//endomembrane system	-	GO:0008150//biological_process;GO:0016126//sterol biosynthetic process;GO:0019745//pentacyclic triterpenoid biosynthetic process;GO:0019745//pentacyclic triterpenoid biosynthetic process
AT1G05510	-3.73697	0.813612	1	no	0	1	1	no	0	1	1	no	-4.54432	0.54759	0.65623	no	0	0	0.04	0	0	0	0	0	0	0	0	0	0	0	0	0	0	0	0.07	0	0	0	0	0	-	Protein of unknown function (DUF1264)	-	-	-	-	-	GO:0003674//molecular_function	GO:0009737//response to abscisic acid
AT1G05520	0.0827041	0.715239	0.999808	no	-0.13589	0.115996	0.371515	no	-0.130084	0.0925992	0.251035	no	-0.462943	1.24262e-10	7.79381e-10	yes	20.23	25.26	27.39	27.29	25.88	24.01	25.38	27.52	26.64	24.78	22.81	24.8	25.21	28.02	26.68	23.74	24.98	24.3	25.65	27.68	26.89	20.01	19.62	18.57	-	Sec23/Sec24 protein transport family protein	Genetic Information Processing	Folding, sorting and degradation	ko04141//Protein processing in endoplasmic reticulum	K14006	GO:0005737//cytoplasm;GO:0005829//cytosol	GO:0005215//transporter activity	GO:0006810//transport
AT1G05530	0.584963	0.817294	1	no	0.321928	0.836806	1	no	0	0.944897	1	no	-5.43741	0.308595	0.414977	no	0.02	0.02	0	0	0	0.06	0.02	0.04	0.02	0.04	0.02	0.04	0.04	0.02	0	0	0	0.06	0.13	0	0	0	0	0	UGT75B2	UDP-glucosyl transferase 75B2	-	-	-	-	GO:0005737//cytoplasm	GO:0008194//UDP-glycosyltransferase activity;GO:0010294//abscisic acid glucosyltransferase activity;GO:0016757//transferase activity, transferring glycosyl groups;GO:0035251//UDP-glucosyltransferase activity;GO:0035251//UDP-glucosyltransferase activity	-
AT1G05540	-0.0822383	0.679431	0.999808	no	0.337996	0.162238	0.449762	no	0.814301	0.00283197	0.0182403	yes	1.85961	3.5554e-10	2.11334e-09	yes	6.68	5.06	3.42	4.41	4.1	5.81	1.66	2.37	2.22	2.78	2.35	2.77	1.45	2.04	2.43	2.7	3.85	3.86	2.16	1.75	1.59	6.28	6.17	7.51	-	Protein of unknown function (DUF295)	-	-	-	-	GO:0005739//mitochondrion	GO:0003674//molecular_function	GO:0008150//biological_process
AT1G05550	1.41504	0.176142	0.838121	no	-0.793549	0.376258	0.692662	no	1	0.29137	0.525982	no	2.16993	0.16758	0.248279	no	0.1	0.11	0.03	0.37	0.16	0.11	0.2	0.19	0.13	0.05	0.07	0.18	0.1	0.05	0.09	0.19	0.16	0.13	0.03	0.07	0	0.1	0.05	0.3	-	Protein of unknown function (DUF295)	-	-	-	-	GO:0005575//cellular_component	GO:0003674//molecular_function	GO:0008150//biological_process
AT1G05560	-0.12125	0.395231	0.994733	no	-0.0796486	0.274937	0.597002	no	-0.271307	0.0415586	0.143921	no	-0.582689	0.000373808	0.000994923	yes	39.99	56.01	39.84	42.06	38.17	44.66	70.21	72.61	65.7	66.63	66.97	63.72	101.58	121.4	89.74	94.25	84.82	80.04	142.81	89.48	97.37	66.55	70.86	82.71	UGT75B1	UDP-glucosyltransferase 75B1	-	-	-	-	GO:0009507//chloroplast;GO:0009524//phragmoplast;GO:0009524//phragmoplast	GO:0005515//protein binding;GO:0008194//UDP-glycosyltransferase activity;GO:0008194//UDP-glycosyltransferase activity;GO:0010294//abscisic acid glucosyltransferase activity;GO:0016757//transferase activity, transferring glycosyl groups;GO:0035251//UDP-glucosyltransferase activity;GO:0035251//UDP-glucosyltransferase activity;GO:0035251//UDP-glucosyltransferase activity;GO:0080002//UDP-glucose:4-am…	GO:0009407//toxin catabolic process;GO:0009407//toxin catabolic process;GO:0009751//response to salicylic acid;GO:0009920//cell plate formation involved in plant-type cell wall biogenesis;GO:0009920//cell plate formation involved in plant-type cell wall biogenesis;GO:0010583//response to cyclopentenone;GO:0046482//para-aminobenzoic acid metabolic process;GO:0046482//para-aminobenzoic acid metabol…
AT1G05570	0.284376	0.0722648	0.587885	no	0.230237	0.0291725	0.152243	no	0.176789	0.0685863	0.204966	no	0.121739	0.391559	0.503751	no	9.98	11.54	12.03	15.08	12.49	13.29	15.34	15.65	12.24	17.45	16.13	17.13	17	15.58	17.28	18.07	20.51	17.78	10.14	16.93	14.84	14.22	17.63	13.75	CALS1	callose synthase 1	-	-	-	-	GO:0000148//1,3-beta-D-glucan synthase complex;GO:0000148//1,3-beta-D-glucan synthase complex;GO:0005886//plasma membrane;GO:0005886//plasma membrane;GO:0005886//plasma membrane;GO:0009504//cell plate;GO:0009504//cell plate;GO:0009506//plasmodesma	GO:0003843//1,3-beta-D-glucan synthase activity;GO:0016757//transferase activity, transferring glycosyl groups	GO:0006075//(1->3)-beta-D-glucan biosynthetic process;GO:0006075//(1->3)-beta-D-glucan biosynthetic process;GO:0009556//microsporogenesis;GO:0009556//microsporogenesis;GO:0052543//callose deposition in cell wall;GO:0052543//callose deposition in cell wall
AT1G05575	-0.452106	0.0511486	0.503011	no	-0.993308	0.000249923	0.00343846	yes	-1.04838	3.96335e-06	7.37429e-05	yes	-2.55947	2.00106e-27	5.96123e-26	yes	18.99	26.47	34.83	16.74	20.44	21.51	15.99	15.9	21.88	5.38	8.87	12.76	14.71	16.35	18.06	5.93	7.46	10.36	70.88	64.99	76.17	10.09	9.13	16.75	-	-	-	-	-	-	GO:0005783//endoplasmic reticulum	GO:0003674//molecular_function	GO:0002679//respiratory burst involved in defense response;GO:0002679//respiratory burst involved in defense response;GO:0009061//anaerobic respiration;GO:0009061//anaerobic respiration;GO:0009061//anaerobic respiration;GO:0009061//anaerobic respiration;GO:0009061//anaerobic respiration;GO:0009061//anaerobic respiration;GO:0009723//response to ethylene;GO:0009738//abscisic acid-activated signalin…
AT1G05577	-2.32193	0.273356	1	no	-0.222392	0.853992	1	no	-0.152003	0.861024	0.940208	no	-0.807355	0.557681	0.665551	no	0.05	0.03	0.02	0	0.02	0	0.02	0.06	0.06	0.04	0.04	0.04	0.06	0.04	0.1	0.04	0.1	0.04	0.17	0.04	0	0.06	0.06	0	-	Domain of unknown function (DUF966)	-	-	-	-	GO:0005575//cellular_component	GO:0003674//molecular_function	GO:0008150//biological_process
AT1G05580	0	1	1	no	0	1	1	no	0	1	1	no	1.73697	0.849461	0.886321	no	0	0	0	0	0	0	0	0	0	0	0	0	0	0	0	0	0	0	0	0	0	0	0	0.01	CHX23	cation/H+ exchanger 23	-	-	-	-	GO:0005783//endoplasmic reticulum;GO:0005886//plasma membrane;GO:0005886//plasma membrane	GO:0005451//monovalent cation:proton antiporter activity;GO:0015385//sodium:proton antiporter activity	GO:0006812//cation transport;GO:0010183//pollen tube guidance;GO:0035725//sodium ion transmembrane transport;GO:0035725//sodium ion transmembrane transport;GO:0071805//potassium ion transmembrane transport;GO:0071805//potassium ion transmembrane transport
AT1G05590	0.229906	0.0950974	0.659549	no	0.102955	0.435594	0.736243	no	0.599422	5.5375e-06	9.77732e-05	yes	1.21404	2.39324e-08	1.14692e-07	yes	8.83	8.71	8.45	10.18	9.78	10.52	6.04	6.06	5.88	6.59	5.98	6.74	4.76	5.01	4.46	7.14	7.56	6.86	2.94	4.41	4.03	7.84	9.46	9.1	HEXO2	beta-hexosaminidase 2	Metabolism;Metabolism;Metabolism;Metabolism;Metabolism;Metabolism	Global and overview maps;Carbohydrate metabolism;Glycan biosynthesis and metabolism;Glycan biosynthesis and metabolism;Glycan biosynthesis and metabolism;Glycan biosynthesis and metabolism	ko01100//Metabolic pathways;ko00520//Amino sugar and nucleotide sugar metabolism;ko00511//Other glycan degradation;ko00531//Glycosaminoglycan degradation;ko00603//Glycosphingolipid biosynthesis - globo and isoglobo series;ko00604//Glycosphingolipid biosynthesis - ganglio series	K12373;K12373;K12373;K12373;K12373;K12373	GO:0005576//extracellular region;GO:0005886//plasma membrane	GO:0004553//hydrolase activity, hydrolyzing O-glycosyl compounds;GO:0004563//beta-N-acetylhexosaminidase activity;GO:0015929//hexosaminidase activity;GO:0035251//UDP-glucosyltransferase activity	-
AT1G05600	0.0489723	0.970439	0.999808	no	0.151747	0.438943	0.73803	no	0.0895572	0.494145	0.711685	no	1.40149	2.82046e-09	1.50845e-08	yes	6.57	4.33	4.45	4.79	4.94	6.15	8.25	8.38	5.91	8.62	8.57	7.85	8.11	8.03	7.75	7.93	9.2	8.29	2.6	3.61	2.75	8.39	8.32	6.96	EMB3101	Tetratricopeptide repeat (TPR)-like superfamily protein	-	-	-	-	GO:0005739//mitochondrion;GO:0005739//mitochondrion	GO:0003674//molecular_function	GO:0008150//biological_process
AT1G05610	0.514573	0.868668	0.999808	no	-0.415037	0.855425	1	no	1.848	0.272403	1	no	-0.106915	0.798863	0.855306	no	0.07	0	0	0	0	0.1	0	0.08	0	0	0.02	0.04	0.02	0	0.03	0.08	0.08	0.02	0.05	0.02	0.07	0.07	0.06	0	APS2	ADP-glucose pyrophosphorylase small subunit 2	Metabolism;Metabolism;Metabolism;Metabolism	Global and overview maps;Global and overview maps;Carbohydrate metabolism;Carbohydrate metabolism	ko01100//Metabolic pathways;ko01110//Biosynthesis of secondary metabolites;ko00500//Starch and sucrose metabolism;ko00520//Amino sugar and nucleotide sugar metabolism	K00975;K00975;K00975;K00975	GO:0009507//chloroplast	GO:0008878//glucose-1-phosphate adenylyltransferase activity	GO:0009853//photorespiration;GO:0009853//photorespiration;GO:0019252//starch biosynthetic process;GO:0019252//starch biosynthetic process
AT1G05615	0	1	1	no	0	1	1	no	0	1	1	no	0	1	1	no	0	0	0	0	0	0	0	0	0	0	0	0	0	0	0	0	0	0	0	0	0	0	0	0	-	Domain of unknown function (DUF313)	-	-	-	-	GO:0005634//nucleus	-	-
AT1G05620	-0.829517	0.000163159	0.00973624	yes	-0.822466	2.72126e-07	9.20753e-06	yes	-0.372851	0.0432128	0.148139	no	-2.15658	2.46865e-16	2.79583e-15	yes	13.1	14.34	21.43	9.44	9.49	8.57	15.32	12.13	13.1	8.91	6.84	7.18	12.84	13.91	8.86	8.06	9.34	10.1	51.22	28.57	33.77	10.7	7.42	7.35	URH2	uridine-ribohydrolase 2	-	-	-	-	GO:0005737//cytoplasm;GO:0005737//cytoplasm;GO:0005829//cytosol;GO:0005829//cytosol;GO:0005829//cytosol	GO:0016787//hydrolase activity;GO:0035251//UDP-glucosyltransferase activity;GO:0047724//inosine nucleosidase activity	GO:0006148//inosine catabolic process;GO:0006148//inosine catabolic process;GO:0010150//leaf senescence
AT1G05630	-0.0118684	0.812541	0.999808	no	0.216638	0.153518	0.437001	no	0.437247	0.00944841	0.0469364	yes	-0.479145	9.13384e-07	3.57213e-06	yes	6.63	6.3	7.82	7.1	6.75	6.73	2.97	3.76	2.96	3.36	3.72	4.18	3.07	2.86	3.9	3.73	4.96	4.62	4.99	6.77	7.03	4.34	4.36	4.78	5PTASE13	Endonuclease/exonuclease/phosphatase family protein	-	-	-	-	GO:0005634//nucleus;GO:0005737//cytoplasm;GO:0005737//cytoplasm	GO:0052658//inositol-1,4,5-trisphosphate 5-phosphatase activity	GO:0007584//response to nutrient;GO:0009611//response to wounding;GO:0009637//response to blue light;GO:0009637//response to blue light;GO:0009737//response to abscisic acid;GO:0009737//response to abscisic acid;GO:0009737//response to abscisic acid;GO:0009743//response to carbohydrate;GO:0009827//plant-type cell wall modification;GO:0009827//plant-type cell wall modification;GO:0009860//pollen t…
AT1G05640	0.32567	0.286758	0.948002	no	-0.31895	0.386966	0.701117	no	0.752479	0.019328	0.0813914	no	0.498989	0.45556	0.567452	no	1.03	1.14	0.91	1.43	1.18	1.25	0.67	0.75	1	0.87	0.5	0.57	0.72	0.75	0.75	1.1	1.62	1.02	0.66	1.12	0.64	1.13	1.16	1.13	-	Ankyrin repeat family protein	-	-	-	-	GO:0005575//cellular_component	GO:0003674//molecular_function	GO:0008150//biological_process
AT1G05650	0	1	1	no	0	1	1	no	0	1	1	no	0	1	1	no	0	0	0	0	0	0	0	0	0	0	0	0	0	0	0	0	0	0	0	0	0	0	0	0	-	Pectin lyase-like superfamily protein	Metabolism;Metabolism	Global and overview maps;Carbohydrate metabolism	ko01100//Metabolic pathways;ko00040//Pentose and glucuronate interconversions	K01184;K01184	GO:0005576//extracellular region	GO:0004650//polygalacturonase activity	GO:0005975//carbohydrate metabolic process
AT1G05660	2.73697	0.813716	1	no	0	1	1	no	-4.73697	0.524253	1	no	0	1	1	no	0	0	0	0	0.02	0	0	0	0	0	0	0	0	0.08	0	0	0	0	0	0	0	0	0	0	-	Pectin lyase-like superfamily protein	Metabolism;Metabolism	Global and overview maps;Carbohydrate metabolism	ko01100//Metabolic pathways;ko00040//Pentose and glucuronate interconversions	K01184;K01184	GO:0005576//extracellular region	GO:0004650//polygalacturonase activity	GO:0005975//carbohydrate metabolic process
AT1G05670	0.135814	0.585954	0.999808	no	0.26748	0.141723	0.419235	no	0.316003	0.0260253	0.101336	no	0.957009	2.04811e-05	6.69771e-05	yes	3.51	2.88	2.93	4.04	2.73	3.47	2.73	3.39	1.98	3.18	3.29	3.28	3.46	3.3	3	3.65	4.4	4.1	1.75	1.98	1.89	3.47	3.86	3.58	-	Pentatricopeptide repeat (PPR-like) superfamily protein	-	-	-	-	GO:0005739//mitochondrion;GO:0005739//mitochondrion	GO:0016757//transferase activity, transferring glycosyl groups	-
AT1G05675	-0.140215	0.434965	0.999808	no	-0.343737	0.0649448	0.260916	no	-1.08686	6.88183e-06	0.000118137	yes	-3.5672	2.68757e-44	2.30523e-42	yes	7.26	7.71	8.46	6.92	8.62	5.72	5.24	6.3	6.29	4.02	4.17	5.86	4.45	4.42	6.19	1.99	2.09	3.01	18.78	15.94	20.16	0.95	1.69	1.99	-	UDP-Glycosyltransferase superfamily protein	-	-	-	-	-	-	-
AT1G05680	-2.76478	2.10332e-05	0.00194741	yes	-1.73079	2.23525e-11	1.89882e-09	yes	-2.94931	1.94618e-16	4.84432e-14	yes	-7.22978	2.31516e-78	8.91924e-76	yes	0.69	5.19	1.8	0.62	0.23	0.28	5.37	3.3	4.54	1.59	1.05	1.34	11.84	7.08	5.41	1.39	0.61	1.15	75.7	36.23	38.17	0.23	0.43	0.34	UGT74E2	Uridine diphosphate glycosyltransferase 74E2	-	-	-	-	-	GO:0008194//UDP-glycosyltransferase activity;GO:0016757//transferase activity, transferring glycosyl groups;GO:0016758//transferase activity, transferring hexosyl groups;GO:0035251//UDP-glucosyltransferase activity;GO:0052638//indole-3-butyrate beta-glucosyltransferase activity	GO:0009407//toxin catabolic process;GO:0009407//toxin catabolic process;GO:0010016//shoot system morphogenesis;GO:0010583//response to cyclopentenone;GO:0042631//cellular response to water deprivation;GO:0042631//cellular response to water deprivation;GO:0042631//cellular response to water deprivation;GO:0070301//cellular response to hydrogen peroxide;GO:0070301//cellular response to hydrogen per…
AT1G05690	0.46346	0.00598449	0.139055	no	0.266317	0.0638967	0.258056	no	0.507201	0.0020685	0.0142709	yes	1.64628	1.53992e-09	8.52264e-09	yes	4.52	4.59	4.22	6.45	5.84	6.09	6.01	6.56	4.99	7.12	6.92	7.08	4.62	5.31	5.57	8.16	6.73	7.14	1.95	3.94	3.4	10.38	8.94	9.76	BT3	BTB and TAZ domain protein 3	-	-	-	-	-	GO:0005516//calmodulin binding	GO:0006355//regulation of transcription, DNA-templated;GO:0006355//regulation of transcription, DNA-templated;GO:0006355//regulation of transcription, DNA-templated;GO:0009409//response to cold;GO:0009409//response to cold;GO:0009553//embryo sac development;GO:0009555//pollen development;GO:0009651//response to salt stress;GO:0009651//response to salt stress;GO:0009723//response to ethylene;GO:00…
AT1G05700	0	1	1	no	-0.106915	0.968968	0.989944	no	-1.48678	0.0819201	0.231549	no	-5.80735	6.60277e-25	1.59322e-23	yes	0	0	0	0	0	0	0.06	0.04	0.04	0.02	0.04	0.07	0.62	1.36	0.15	0.09	0.07	0.6	7.15	2.85	2.88	0.15	0.02	0.06	-	Leucine-rich repeat transmembrane protein kinase protein	-	-	-	-	GO:0005886//plasma membrane	GO:0016301//kinase activity	GO:0006857//oligopeptide transport
AT1G05710	0.0788667	0.836271	0.999808	no	-0.515526	0.00605837	0.0472434	yes	0.140326	0.522768	0.73532	no	-0.908998	0.000186022	0.000521559	yes	10.82	6.62	9.79	8.9	11.25	8.61	8.21	9.68	8.07	6.18	6.89	5.09	11.53	12.4	8.57	15.55	9.65	10.62	17.55	10.44	12.25	9.33	5.71	6.39	-	basic helix-loop-helix (bHLH) DNA-binding superfamily protein	-	-	-	-	GO:0005634//nucleus;GO:0005634//nucleus;GO:0005634//nucleus;GO:0005634//nucleus;GO:0005634//nucleus	GO:0003700//transcription factor activity, sequence-specific DNA binding	GO:0009723//response to ethylene
AT1G05720	-0.037504	0.604355	0.999808	no	-0.119928	0.295661	0.619076	no	-0.175106	0.137017	0.32697	no	0.28855	0.899041	0.924795	no	41.49	43.07	45.21	39.61	43.95	42.88	39.15	42.94	46.41	40.32	42.25	35.68	41.74	40.6	41.11	38.06	39.32	31.96	20.23	32.98	27.68	34.57	33.66	30.57	-	selenoprotein family protein	-	-	-	-	-	GO:0008430//selenium binding	GO:0008150//biological_process
AT1G05730	-0.320579	0.149236	0.79435	no	-0.27684	0.36715	0.68448	no	0.0805094	0.784142	0.900885	no	0.0676176	0.467403	0.57979	no	3.3	3.59	3.8	2.82	3.28	2.46	1.55	1.93	2.19	1.37	1.31	2	1.93	2.04	1.78	2.2	1.65	2.23	1.52	2.09	1.6	1.69	1.72	2.05	-	Eukaryotic protein of unknown function (DUF842)	-	-	-	-	GO:0005739//mitochondrion	GO:0003674//molecular_function	GO:0008150//biological_process
AT1G05740	0	1	1	no	4.54432	0.809012	1	no	0	1	1	no	0	1	1	no	0	0	0	0	0	0	0	0	0	0.07	0	0	0	0	0	0	0	0	0	0	0	0	0	0	-	Eukaryotic protein of unknown function (DUF842)	-	-	-	-	GO:0005739//mitochondrion	GO:0003674//molecular_function	GO:0008150//biological_process
AT1G05750	0.185602	0.406635	0.999808	no	0.00246826	0.960019	0.98731	no	0.111829	0.408171	0.64086	no	1.04891	1.63552e-06	6.18663e-06	yes	4.2	3.73	2.85	4.27	4.11	3.88	4.02	3.81	3.85	4.04	3.63	4.03	3.95	4.89	4.56	4.87	4.83	4.78	2.07	2.53	2.07	4.75	4.91	4.14	PDE247	Tetratricopeptide repeat (TPR)-like superfamily protein	-	-	-	-	GO:0005739//mitochondrion;GO:0009507//chloroplast	-	GO:0009451//RNA modification;GO:0009451//RNA modification
AT1G05760	-1.42223	0.112072	0.708238	no	0.817623	0.2961	0.619606	no	-0.398549	0.584652	0.780363	no	-2.62736	0.00556377	0.0119115	yes	0.28	0.5	0.56	0.23	0.19	0.08	0.35	0.39	0.06	0.59	0.44	0.38	0.83	0.88	0.32	0.2	0.87	0.47	5.28	0.28	0.31	0.5	0.29	0.16	RTM1	Mannose-binding lectin superfamily protein	-	-	-	-	-	GO:0030246//carbohydrate binding	GO:0009615//response to virus
AT1G05770	0.667425	0.798248	0.999808	no	6.90689	0.0547385	1	no	-0.615336	0.539975	0.749502	no	-0.782409	0.436592	0.549366	no	0	0.17	0	0.08	0	0.19	0	0	0	0.2	0.08	0.08	0.24	0.33	0.15	0.04	0.32	0.11	0.24	0.16	0.03	0.09	0.12	0.04	-	Mannose-binding lectin superfamily protein	-	-	-	-	GO:0005575//cellular_component	-	GO:0008150//biological_process
AT1G05780	-0.0123016	0.8948	0.999808	no	-0.156191	0.534945	0.798592	no	0.37786	0.152823	0.351467	no	0.371074	0.779294	0.838909	no	2.77	4.11	3.72	3.34	3.42	3.75	3.31	4.62	3.57	2.99	3.62	3.71	3.28	3.45	3.49	3.84	5.48	3.96	2.55	2.85	1.93	2.39	3.98	3.11	-	Vacuolar ATPase assembly integral membrane protein VMA21-like domain	-	-	-	-	GO:0009507//chloroplast	GO:0003674//molecular_function	-
AT1G05785	-0.089468	0.600295	0.999808	no	-0.0885367	0.618833	0.846323	no	-0.270648	0.191442	0.406437	no	0.0369232	0.282819	0.386744	no	5.05	5.72	4.53	5.3	4.67	4.41	6.59	6.95	5.78	6.29	5.5	6.38	7.13	7.29	6.86	4.59	7.23	5.82	4.41	5.14	5.88	4.65	6.05	5.13	-	Got1/Sft2-like vescicle transport protein family	-	-	-	-	GO:0005886//plasma membrane;GO:0005886//plasma membrane	GO:0003674//molecular_function	GO:0016192//vesicle-mediated transport
AT1G05790	0.0474922	0.946723	0.999808	no	-0.0605148	0.455423	0.750026	no	0.0545273	0.61639	0.803547	no	0.160583	0.374034	0.48565	no	15.36	16.31	18.23	17.22	16.57	17.78	20.87	21.55	19.17	18.88	20.04	20.14	19.64	20.95	19.9	21.63	20.85	20.34	14.01	14.64	16.28	16.79	16.76	16.67	-	lipase class 3 family protein	-	-	-	-	GO:0005886//plasma membrane;GO:0005886//plasma membrane	GO:0004806//triglyceride lipase activity	GO:0006629//lipid metabolic process;GO:0006635//fatty acid beta-oxidation;GO:0006635//fatty acid beta-oxidation;GO:0016558//protein import into peroxisome matrix;GO:0016558//protein import into peroxisome matrix;GO:0016558//protein import into peroxisome matrix
AT1G05800	-5.22882	0.00253932	0.0758746	no	-6.21917	5.42684e-06	0.000127107	yes	-3.80735	0.00996863	0.0490052	yes	-6.25739	4.73559e-06	1.68609e-05	yes	0.02	0.27	0.46	0	0.02	0	0.3	0.55	0.64	0.02	0	0	0.15	0.64	0.05	0	0	0.06	0.8	0.41	0.32	0	0	0.02	DGL	alpha/beta-Hydrolases superfamily protein	-	-	-	-	GO:0005811//lipid particle;GO:0009507//chloroplast;GO:0009507//chloroplast	GO:0004806//triglyceride lipase activity;GO:0008970//phosphatidylcholine 1-acylhydrolase activity;GO:0047714//galactolipase activity	GO:0006629//lipid metabolic process;GO:0009611//response to wounding;GO:0009695//jasmonic acid biosynthetic process;GO:0009695//jasmonic acid biosynthetic process;GO:0030308//negative regulation of cell growth;GO:0030308//negative regulation of cell growth;GO:0050832//defense response to fungus;GO:0050832//defense response to fungus
AT1G05805	-0.189343	0.0567267	0.525003	no	-0.0899243	0.397081	0.708965	no	-0.187787	0.0117501	0.0555677	no	0.0180946	0.0961505	0.152982	no	42.31	40.14	43.49	35.39	38.65	36.41	41.05	42.07	49.6	41.4	44.07	39.23	47.65	48	47.08	39.63	44.19	41.49	36.22	37.9	35.22	40.29	40.25	30.18	-	basic helix-loop-helix (bHLH) DNA-binding superfamily protein	-	-	-	-	GO:0005634//nucleus;GO:0005829//cytosol	GO:0003677//DNA binding;GO:0003700//transcription factor activity, sequence-specific DNA binding;GO:0003700//transcription factor activity, sequence-specific DNA binding	GO:0006355//regulation of transcription, DNA-templated;GO:0006355//regulation of transcription, DNA-templated;GO:0006355//regulation of transcription, DNA-templated;GO:0010119//regulation of stomatal movement
AT1G05810	0.00809059	0.956204	0.999808	no	0.437627	0.00114292	0.0121751	yes	0.188445	0.230558	0.456798	no	1.09867	1.71118e-05	5.65173e-05	yes	16.39	8.83	13.9	13.19	12.75	13.4	15.99	16.59	19.54	24.02	24.21	22.36	23.44	16.95	20.67	23.3	22.9	23.38	4.96	8.18	5.79	14.21	13.33	13	RABA5E	RAB GTPase homolog A5E	Cellular Processes	Transport and catabolism	ko04144//Endocytosis	K07904	-	GO:0005525//GTP binding;GO:0005525//GTP binding	-
AT1G05820	0.0830817	0.760496	0.999808	no	0.169237	0.446296	0.743442	no	-0.144263	0.471244	0.694681	no	0.805592	0.156054	0.233485	no	1.42	1.06	1.4	1.42	1.48	1.21	1.38	1.69	1.59	2.06	1.75	1.43	2.15	2.11	1.73	1.74	1.95	1.73	0.76	0.75	0.83	1.49	1.72	0.88	SPPL5	SIGNAL PEPTIDE PEPTIDASE-LIKE 5	-	-	-	-	GO:0005886//plasma membrane;GO:0005886//plasma membrane	GO:0008233//peptidase activity	GO:0006508//proteolysis
AT1G05830	0.0171731	0.955239	0.999808	no	0.11314	0.240424	0.559328	no	0.112002	0.224136	0.448999	no	0.668573	0.000482601	0.00126202	yes	15.03	11.98	13.91	14.35	12.73	14.33	15.69	16.36	14.04	15.47	17.5	16.88	16.6	16.59	17.97	17.27	19.95	18.07	8.5	10.43	9.45	15.29	15.89	13.93	ATX2	trithorax-like protein 2	-	-	-	-	GO:0005634//nucleus;GO:0005634//nucleus	GO:0003677//DNA binding;GO:0042800//histone methyltransferase activity (H3-K4 specific)	GO:0006355//regulation of transcription, DNA-templated;GO:0006355//regulation of transcription, DNA-templated;GO:0006355//regulation of transcription, DNA-templated;GO:0006355//regulation of transcription, DNA-templated;GO:0006355//regulation of transcription, DNA-templated;GO:0006355//regulation of transcription, DNA-templated;GO:0051568//histone H3-K4 methylation;GO:0051568//histone H3-K4 methy…
AT1G05835	0.11382	0.945521	0.999808	no	1.34645	0.286121	0.609197	no	0.112475	0.937446	0.97519	no	1	0.628631	0.729801	no	0.71	0.49	0.14	0.45	0.61	0.39	0.04	0.06	0.25	0.45	0.05	0.39	0.23	0.36	0.15	0.29	0.46	0.05	0	0.11	0.29	0.19	0.06	0.55	-	PHD finger protein	-	-	-	-	-	-	-
AT1G05840	0.0757457	0.695717	0.999808	no	-0.118613	0.218919	0.530375	no	0.0399714	0.792812	0.905747	no	0.133244	0.234427	0.331067	no	27.69	29	32.54	28.88	31.42	33.74	58.99	60.73	48.03	49.64	54.12	50.75	54.41	50.34	53.65	53.14	63.54	46.17	29.12	32.9	33.27	34.34	38.89	31.28	-	Eukaryotic aspartyl protease family protein	-	-	-	-	GO:0005886//plasma membrane;GO:0031225//anchored component of membrane;GO:0031225//anchored component of membrane	-	GO:0000303//response to superoxide;GO:0006301//postreplication repair;GO:0006301//postreplication repair;GO:0006301//postreplication repair;GO:0006301//postreplication repair;GO:0006499//N-terminal protein myristoylation;GO:0006499//N-terminal protein myristoylation;GO:0006499//N-terminal protein myristoylation;GO:0006508//proteolysis;GO:0006511//ubiquitin-dependent protein catabolic process;GO:0…
AT1G05850	0.344671	0.0416669	0.45858	no	0.31564	0.0252609	0.137123	no	0.668855	2.48633e-06	4.96076e-05	yes	1.10413	1.99592e-06	7.46051e-06	yes	228.91	227.64	200.38	312.7	288.2	233.31	98.74	107.01	116.17	156.55	109.25	134.85	102.16	86.95	89.81	124.23	182.88	136.32	63.95	95.82	80.59	179.12	142.55	195.03	POM1	Chitinase family protein	-	-	-	-	GO:0005576//extracellular region;GO:0005794//Golgi apparatus;GO:0048046//apoplast	GO:0004568//chitinase activity;GO:0030247//polysaccharide binding	GO:0000271//polysaccharide biosynthetic process;GO:0006096//glycolytic process;GO:0006096//glycolytic process;GO:0006096//glycolytic process;GO:0006816//calcium ion transport;GO:0006833//water transport;GO:0006972//hyperosmotic response;GO:0006972//hyperosmotic response;GO:0007030//Golgi organization;GO:0007030//Golgi organization;GO:0007389//pattern specification process;GO:0008361//regulation o…
AT1G05860	0.0611384	0.810865	0.999808	no	0.120231	0.453111	0.748795	no	0.259217	0.0738908	0.21589	no	0.724664	0.0174884	0.0337962	yes	10.65	11.21	10.25	11.91	10.84	10.75	8.66	8.46	10.15	8.97	10.06	10.61	8.8	8.13	8.93	9.06	11.3	10.59	5.17	8.12	5.79	10.99	9.58	10.96	-	-	-	-	-	-	GO:0009507//chloroplast	GO:0003674//molecular_function	GO:0008150//biological_process
AT1G05870	0.140814	0.509567	0.999808	no	0.11682	0.367118	0.68448	no	0.661483	7.25285e-05	0.000865213	yes	1.76406	1.35885e-19	2.10542e-18	yes	26.89	19.01	22.96	23.92	22.06	29.94	16.75	18.1	19.69	18.85	19.69	20.6	11.52	14.14	15.34	18.44	24.13	22.28	7.31	11.89	8.92	33.15	33.26	29.1	-	Protein of unknown function (DUF1685)	-	-	-	-	GO:0005634//nucleus;GO:0005634//nucleus;GO:0005634//nucleus;GO:0005634//nucleus	GO:0003674//molecular_function	-
AT1G05880	0.33985	0.680312	0.999808	no	-0.793549	0.518437	0.789177	no	-3.93074	0.00165368	0.0118386	yes	-7.29002	7.84323e-18	1.0164e-16	yes	0.1	0.09	0.45	0.1	0.32	0.39	0.18	0.04	0.04	0.07	0.05	0.03	0.19	0.24	0.18	0.02	0	0.02	3.86	2.54	2.99	0.04	0	0.02	ARI12	RING/U-box superfamily protein	-	-	-	-	GO:0005634//nucleus;GO:0005634//nucleus	-	GO:0010224//response to UV-B;GO:0042991//transcription factor import into nucleus;GO:0071456//cellular response to hypoxia;GO:0071456//cellular response to hypoxia;GO:0071456//cellular response to hypoxia
AT1G05890	-0.0115862	0.73712	0.999808	no	-0.0226821	0.844215	0.946858	no	0.0143622	0.945862	0.977717	no	0.0800765	0.194109	0.281793	no	41.97	41.48	45.32	39.3	42.71	45.73	102.18	102.71	72.69	88.47	97.97	86.81	103.8	96.12	90.94	97.68	108.37	87.72	58	53.03	51.04	59.09	62.97	49.26	ARI5	RING/U-box superfamily protein	-	-	-	-	GO:0005634//nucleus;GO:0005737//cytoplasm	-	GO:0000956//nuclear-transcribed mRNA catabolic process;GO:0000956//nuclear-transcribed mRNA catabolic process;GO:0006635//fatty acid beta-oxidation;GO:0006635//fatty acid beta-oxidation;GO:0016558//protein import into peroxisome matrix;GO:0016558//protein import into peroxisome matrix;GO:0016558//protein import into peroxisome matrix;GO:0048573//photoperiodism, flowering;GO:0048573//photoperiodis…
AT1G05894	-0.623437	0.408268	0.999808	no	-1.34514	0.04711	0.212389	no	1.27462	0.172971	0.381265	no	-1	0.383946	0.496146	no	0.18	0.22	0.17	0.14	0.04	0.19	0.31	0.28	0.35	0.14	0.17	0.06	0.2	0.06	0.05	0.18	0.18	0.39	0.05	0.1	0.05	0.02	0.06	0.02	-	-	-	-	-	-	GO:0005634//nucleus	-	-
AT1G05900	0.0533088	0.892827	0.999808	no	-0.0346894	0.802383	0.92965	no	0.119563	0.364477	0.599773	no	0.675829	0.0111246	0.022397	yes	11.51	8.3	8.35	9.44	8.55	11.23	8.51	10.77	8.5	7.79	10.6	8.73	8.22	9.35	9.28	9.75	9.71	9.71	7.89	7.91	7.53	11.58	13.32	12.37	NTH2	endonuclease III 2	Genetic Information Processing	Replication and repair	ko03410//Base excision repair	K10773	GO:0005634//nucleus;GO:0005739//mitochondrion;GO:0042644//chloroplast nucleoid;GO:0042644//chloroplast nucleoid;GO:0042644//chloroplast nucleoid;GO:0042644//chloroplast nucleoid	GO:0019104//DNA N-glycosylase activity	GO:0006284//base-excision repair;GO:0006284//base-excision repair;GO:0006284//base-excision repair;GO:0006284//base-excision repair;GO:0006284//base-excision repair;GO:0006284//base-excision repair;GO:0006284//base-excision repair;GO:0006284//base-excision repair
AT1G05910	-0.0423478	0.720223	0.999808	no	-0.140875	0.208917	0.517445	no	0.0784987	0.507253	0.722608	no	-0.0822915	0.0173374	0.0335386	yes	10.97	13.16	15.28	14.7	12.25	11.32	10.33	10.79	9.73	8.76	8.44	10.78	8.29	9.1	10.15	9.63	9.19	10.26	8.77	13.39	12.65	10.98	11.62	10.28	-	cell division cycle protein 48-related / CDC48-related	-	-	-	-	GO:0005634//nucleus	GO:0005524//ATP binding;GO:0005524//ATP binding	-
AT1G05920	0	1	1	no	0	1	1	no	0	1	1	no	0	1	1	no	0	0	0	0	0	0	0	0	0	0	0	0	0	0	0	0	0	0	0	0	0	0	0	0	-	Domain of unknown function (DUF313)	-	-	-	-	GO:0005634//nucleus	-	-
AT1G05925	0	1	1	no	0	1	1	no	0	1	1	no	0	1	1	no	0	0	0	0	0	0	0	0	0	0	0	0	0	0	0	0	0	0	0	0	0	0	0	0	-	-	-	-	-	-	GO:0005739//mitochondrion	-	-
AT1G05930	0	1	1	no	0	1	1	no	0	1	1	no	0	1	1	no	0	0	0	0	0	0	0	0	0	0	0	0	0	0	0	0	0	0	0	0	0	0	0	0	-	Domain of unknown function (DUF313)	-	-	-	-	GO:0005634//nucleus	-	-
AT1G05940	0.134208	0.29892	0.95672	no	0.0401657	0.676433	0.874592	no	0.0291053	0.757467	0.886897	no	0.361736	0.502412	0.614663	no	37.15	37.41	35.4	40.71	40.23	39.74	39.73	40.4	38.53	42.27	39.26	40.48	35.95	39.14	37.28	38.21	37.99	38.46	30.05	35.06	34.9	45.25	44.49	38.77	CAT9	cationic amino acid transporter 9	-	-	-	-	GO:0005774//vacuolar membrane;GO:0005774//vacuolar membrane;GO:0005774//vacuolar membrane;GO:0009507//chloroplast	-	GO:0006635//fatty acid beta-oxidation;GO:0006635//fatty acid beta-oxidation;GO:0016558//protein import into peroxisome matrix;GO:0016558//protein import into peroxisome matrix;GO:0016558//protein import into peroxisome matrix
AT1G05950	-0.291889	0.291277	0.951384	no	0.178431	0.537716	0.799936	no	-0.15451	0.51989	0.73309	no	0.946939	0.0256103	0.0474118	yes	1.49	1.34	1.21	1.12	0.74	1.44	1.16	1.26	1.15	1.22	1.8	1.02	1.46	1.09	1.29	1.04	1.2	1.21	0.5	0.74	0.56	1.08	1.16	1.23	-	-	-	-	-	-	GO:0005634//nucleus	GO:0003674//molecular_function	GO:0006342//chromatin silencing;GO:0006342//chromatin silencing;GO:0006342//chromatin silencing;GO:0008150//biological_process;GO:0009909//regulation of flower development;GO:0034968//histone lysine methylation;GO:0034968//histone lysine methylation;GO:0034968//histone lysine methylation;GO:0034968//histone lysine methylation;GO:0051567//histone H3-K9 methylation;GO:0051567//histone H3-K9 methyla…
AT1G05960	0.184291	0.212937	0.883548	no	0.160293	0.219931	0.531535	no	0.188527	0.0284523	0.10861	no	0.38468	0.309882	0.416265	no	15.62	17.47	18.65	20.48	19.11	19.2	14.13	15.27	10.51	15.67	14.49	14.44	15.09	15.9	15.5	17.76	18.19	17.03	11.62	14.01	13.51	16.94	17.33	16.83	-	ARM repeat superfamily protein	-	-	-	-	GO:0005886//plasma membrane;GO:0005886//plasma membrane	-	GO:0008150//biological_process
AT1G05970	-0.0608637	0.627398	0.999808	no	0.0590341	0.758036	0.912047	no	0.179909	0.368335	0.603862	no	0.818283	0.0105603	0.0213764	yes	10.49	8.67	7.71	8.08	8.35	9.33	9	8.3	7.36	8.07	8.15	9.47	10.33	7.37	10.46	9.58	10.49	11.83	3.99	7.1	4.88	8.99	9.66	9.51	-	RNA-binding (RRM/RBD/RNP motifs) family protein	-	-	-	-	GO:0005575//cellular_component	-	GO:0008150//biological_process
AT1G05990	-5.32193	0.576933	1	no	0	1	1	no	0	1	1	no	-5.98489	0.385888	0.497998	no	0.12	0	0	0	0	0	0	0	0	0	0	0	0	0	0	0	0	0	0.06	0	0.13	0	0	0	-	EF hand calcium-binding protein family	Organismal Systems	Environmental adaptation	ko04626//Plant-pathogen interaction	K13448	GO:0005575//cellular_component	GO:0005509//calcium ion binding	-
AT1G06000	0.256466	0.190499	0.857663	no	0.0936318	0.562264	0.813284	no	0.18078	0.255731	0.486427	no	-0.133048	0.0222157	0.041857	yes	51.24	49.01	57.14	77.62	56.48	53.91	11.52	11.65	13.07	14.54	10.55	13.58	16.69	17.15	19.27	21.93	16.1	22.17	29.72	48	43.51	35.47	33.79	41.29	-	UDP-Glycosyltransferase superfamily protein	-	-	-	-	GO:0005634//nucleus	GO:0008194//UDP-glycosyltransferase activity;GO:0016757//transferase activity, transferring glycosyl groups;GO:0016757//transferase activity, transferring glycosyl groups	GO:0009411//response to UV;GO:0009718//anthocyanin-containing compound biosynthetic process;GO:0009744//response to sucrose;GO:0009813//flavonoid biosynthetic process;GO:0010224//response to UV-B;GO:0051555//flavonol biosynthetic process
AT1G06010	0.0335439	0.982537	0.999808	no	0.0229642	0.924213	0.974917	no	0.0780025	0.747239	0.882324	no	0.843508	0.00719736	0.0150961	yes	15.6	11.24	11.42	10.37	13.09	15.7	8.57	9	7.36	8.92	7.86	8.55	11.7	8.09	9.37	10.22	11.52	9.04	5.28	7.52	5.44	12.03	10.97	9.73	-	-	-	-	-	-	GO:0005575//cellular_component	GO:0003674//molecular_function	GO:0008150//biological_process
AT1G06020	0.450166	0.554136	0.999808	no	-0.638492	0.270102	0.591185	no	1.12399	0.148453	0.344915	no	0.938599	0.412865	0.526416	no	0.28	0.22	0.21	0.48	0.3	0.19	0.43	0.49	0.59	0.2	0.38	0.39	0.03	0.27	0.48	0.64	0.51	0.55	0.1	0.28	0.1	0.37	0.18	0.37	-	pfkB-like carbohydrate kinase family protein	Metabolism;Metabolism;Metabolism;Metabolism	Global and overview maps;Carbohydrate metabolism;Carbohydrate metabolism;Carbohydrate metabolism	ko01100//Metabolic pathways;ko00500//Starch and sucrose metabolism;ko00520//Amino sugar and nucleotide sugar metabolism;ko00051//Fructose and mannose metabolism	K00847;K00847;K00847;K00847	GO:0005737//cytoplasm	GO:0016301//kinase activity	-
AT1G06030	0.280108	0.826887	0.999808	no	-0.387023	0.816471	0.935988	no	-0.0848889	0.9686	0.987358	no	-1.71049	0.0540632	0.0923189	no	0	0.03	0.11	0.03	0.03	0.11	0	0.24	0.1	0.09	0.17	0	0.16	0.12	0.07	0.12	0	0.21	0.31	0.29	0.12	0.13	0.06	0.03	-	pfkB-like carbohydrate kinase family protein	Metabolism;Metabolism;Metabolism;Metabolism	Global and overview maps;Carbohydrate metabolism;Carbohydrate metabolism;Carbohydrate metabolism	ko01100//Metabolic pathways;ko00500//Starch and sucrose metabolism;ko00520//Amino sugar and nucleotide sugar metabolism;ko00051//Fructose and mannose metabolism	K00847;K00847;K00847;K00847	GO:0005737//cytoplasm;GO:0009506//plasmodesma	GO:0016301//kinase activity	-
AT1G06040	0.283807	0.0614889	0.542779	no	0.33614	0.000151563	0.00224955	yes	0.129045	0.139476	0.330606	no	1.39547	2.42696e-15	2.49051e-14	yes	134.85	121.72	107.5	153.65	153.64	135.93	176.1	183.14	151.29	219.87	218.47	206.14	46.12	45.41	45.16	46.28	50.18	53.02	44.24	68.21	63.85	155.87	155.84	152.09	STO	B-box zinc finger family protein	-	-	-	-	GO:0005634//nucleus;GO:0005634//nucleus;GO:0005634//nucleus	GO:0003677//DNA binding;GO:0003700//transcription factor activity, sequence-specific DNA binding;GO:0005515//protein binding;GO:0005515//protein binding;GO:0008270//zinc ion binding	GO:0006096//glycolytic process;GO:0006096//glycolytic process;GO:0006096//glycolytic process;GO:0006833//water transport;GO:0006972//hyperosmotic response;GO:0006972//hyperosmotic response;GO:0007030//Golgi organization;GO:0007030//Golgi organization;GO:0009266//response to temperature stimulus;GO:0009416//response to light stimulus;GO:0009640//photomorphogenesis;GO:0009640//photomorphogenesis;GO…
AT1G06050	0.0171242	0.967674	0.999808	no	-0.233112	0.0826664	0.303805	no	-0.436931	0.0292368	0.110715	no	-0.956965	1.39414e-07	6.04979e-07	yes	6.12	4.79	5.84	4.35	5.67	6.93	7.75	7.81	7.63	6.29	6.99	6.45	6.65	6.11	5.61	3.39	5.59	4.59	10.14	7.67	7.62	4.55	4.7	3.85	-	Protein of unknown function (DUF1336)	-	-	-	-	GO:0005634//nucleus	GO:0003674//molecular_function	GO:0008150//biological_process
AT1G06060	0.0352094	0.930035	0.999808	no	-0.0516796	0.583933	0.82774	no	-0.0613471	0.528558	0.740097	no	0.0741915	0.165114	0.24512	no	22.55	23.39	23.68	23.45	24.93	22.96	28.76	30.42	26.93	27.84	29.65	25.59	22.83	24.49	23.06	23.1	22.76	21.59	20.31	21.19	22.74	24.5	23.19	19.94	-	LisH and RanBPM domains containing protein	-	-	-	-	-	GO:0003674//molecular_function	GO:0008150//biological_process
AT1G06070	-0.0782756	0.435322	0.999808	no	-0.0439433	0.629511	0.851244	no	0.0437396	0.738854	0.876991	no	-0.610758	1.18353e-08	5.88815e-08	yes	14.58	12.87	13.64	12.49	11.83	14.6	13	14	14	12.64	13.79	13.34	11.29	12.18	11.94	10.71	12.61	13.18	18.65	17.93	17.31	12.23	12.65	10.41	-	Basic-leucine zipper (bZIP) transcription factor family protein	-	-	-	-	GO:0005634//nucleus	GO:0003677//DNA binding;GO:0003700//transcription factor activity, sequence-specific DNA binding;GO:0003700//transcription factor activity, sequence-specific DNA binding	GO:0009410//response to xenobiotic stimulus;GO:0030968//endoplasmic reticulum unfolded protein response;GO:0030968//endoplasmic reticulum unfolded protein response;GO:0030968//endoplasmic reticulum unfolded protein response
AT1G06080	2.35364	0.119873	0.73206	no	1.17585	0.190344	0.492358	no	4.05889	0.680842	1	no	0.415037	0.989677	0.992384	no	0.06	0	0.03	0.02	0.09	0.35	0.11	0.05	0.11	0.14	0.26	0.21	0	0	0	0	0.05	0	0	0.02	0.04	0	0.03	0.05	ADS1	delta 9 desaturase 1	Metabolism;Metabolism	Global and overview maps;Lipid metabolism	ko01212//Fatty acid metabolism;ko01040//Biosynthesis of unsaturated fatty acids	K00507;K00507	GO:0005789//endoplasmic reticulum membrane;GO:0005789//endoplasmic reticulum membrane;GO:0005789//endoplasmic reticulum membrane;GO:0005789//endoplasmic reticulum membrane	GO:0016491//oxidoreductase activity	GO:0001676//long-chain fatty acid metabolic process;GO:0001676//long-chain fatty acid metabolic process;GO:0002213//defense response to insect;GO:0002213//defense response to insect;GO:0006633//fatty acid biosynthetic process;GO:0006633//fatty acid biosynthetic process;GO:0042761//very long-chain fatty acid biosynthetic process;GO:0042761//very long-chain fatty acid biosynthetic process
AT1G06090	-4.05889	0.624179	1	no	-1	0.707125	1	no	-1.61667	0.297662	0.532371	no	1.26303	0.683459	0.771927	no	0	0.02	0.03	0	0	0	0.04	0	0.06	0.05	0	0	0.21	0.25	0	0	0.05	0.1	0	0.03	0.02	0.09	0	0.03	-	Fatty acid desaturase family protein	Metabolism;Metabolism	Global and overview maps;Lipid metabolism	ko01212//Fatty acid metabolism;ko01040//Biosynthesis of unsaturated fatty acids	K00507;K00507	-	GO:0016491//oxidoreductase activity	-
AT1G06100	0	1	1	no	0	1	1	no	0	1	1	no	0	1	1	no	0	0	0	0	0	0	0	0	0	0	0	0	0	0	0	0	0	0	0	0	0	0	0	0	-	Fatty acid desaturase family protein	Metabolism;Metabolism	Global and overview maps;Lipid metabolism	ko01212//Fatty acid metabolism;ko01040//Biosynthesis of unsaturated fatty acids	K00507;K00507	GO:0005739//mitochondrion	GO:0016491//oxidoreductase activity	GO:0001676//long-chain fatty acid metabolic process;GO:0001676//long-chain fatty acid metabolic process;GO:0002213//defense response to insect;GO:0002213//defense response to insect;GO:0006633//fatty acid biosynthetic process;GO:0006633//fatty acid biosynthetic process
AT1G06110	-0.0248284	0.742471	0.999808	no	-0.0697115	0.424998	0.728485	no	0.0739211	0.469522	0.692944	no	0.895591	2.26129e-05	7.35009e-05	yes	32.56	27.54	26.64	24.07	27.54	33.65	57.87	60.1	49.08	53.08	54.47	51.62	46.45	47.97	50.71	51.63	54.28	46.85	15.8	25.17	21.41	38.23	41.47	36.35	SKIP16	SKP1/ASK-interacting protein 16	-	-	-	-	GO:0005634//nucleus;GO:0019005//SCF ubiquitin ligase complex	GO:0005515//protein binding;GO:0005515//protein binding;GO:0005515//protein binding	GO:0019243//methylglyoxal catabolic process to D-lactate via S-lactoyl-glutathione;GO:0019243//methylglyoxal catabolic process to D-lactate via S-lactoyl-glutathione
AT1G06120	0	1	1	no	0	1	1	no	0	1	1	no	0	1	1	no	0	0	0	0	0	0	0	0	0	0	0	0	0	0	0	0	0	0	0	0	0	0	0	0	-	Fatty acid desaturase family protein	Metabolism;Metabolism	Global and overview maps;Lipid metabolism	ko01212//Fatty acid metabolism;ko01040//Biosynthesis of unsaturated fatty acids	K00507;K00507	-	GO:0016491//oxidoreductase activity	-
AT1G06130	0.0875217	0.612287	0.999808	no	-0.0208129	0.757997	0.912047	no	-0.0742291	0.354799	0.589964	no	0.13711	0.210547	0.302031	no	35.42	32.45	33.02	34.06	38.57	34.57	41.48	39.02	38.89	37.94	41.73	38.01	34.1	32.99	32.61	31.27	31.55	31.88	27.02	29.94	29.6	31.92	33.58	29.69	GLX2-4	glyoxalase 2-4	Metabolism	Carbohydrate metabolism	ko00620//Pyruvate metabolism	K01069	GO:0005739//mitochondrion;GO:0005739//mitochondrion;GO:0009507//chloroplast;GO:0009507//chloroplast	GO:0004416//hydroxyacylglutathione hydrolase activity	GO:0019243//methylglyoxal catabolic process to D-lactate via S-lactoyl-glutathione;GO:0019243//methylglyoxal catabolic process to D-lactate via S-lactoyl-glutathione;GO:0019243//methylglyoxal catabolic process to D-lactate via S-lactoyl-glutathione;GO:0019243//methylglyoxal catabolic process to D-lactate via S-lactoyl-glutathione;GO:0019344//cysteine biosynthetic process;GO:0019344//cysteine bios…
AT1G06135	-6.05889	0.485509	1	no	-0.68281	0.624998	1	no	-3.24793	0.0182996	0.077994	no	-6.70813	6.103e-14	5.44218e-13	yes	0	0	0.2	0	0	0	0.09	0.28	0.24	0.11	0	0.27	0.28	1.03	0.21	0.06	0	0.1	8.46	3.96	6.4	0.06	0	0.12	-	-	-	-	-	-	GO:0005576//extracellular region	GO:0003674//molecular_function;GO:0003674//molecular_function	GO:0008150//biological_process;GO:0008150//biological_process
AT1G06137	0	1	1	no	-5.73697	0.818322	1	no	0	1	1	no	-8.84549	0.0484326	0.0837547	no	0	0	0	0	0	0	0	0	0.16	0	0	0	0	0	0	0	0	0	0.17	0.85	0.36	0	0	0	-	-	Metabolism	Carbohydrate metabolism	ko00620//Pyruvate metabolism	K01069	GO:0005739//mitochondrion	GO:0003674//molecular_function	GO:0008150//biological_process
AT1G06140	0.120559	0.692905	0.999808	no	0.257356	0.425806	0.728957	no	-0.227579	0.432429	0.66278	no	0.817697	0.0711517	0.117471	no	1.48	1.42	1.46	1.5	1.53	1.71	1.14	0.79	1.04	0.98	1.15	1.42	1.42	1.6	1.16	1.02	1.06	1.49	0.81	1.03	0.94	1.88	1.29	1.73	MEF3	Pentatricopeptide repeat (PPR) superfamily protein	-	-	-	-	GO:0005739//mitochondrion	GO:0003674//molecular_function	GO:0080156//mitochondrial mRNA modification;GO:0080156//mitochondrial mRNA modification
AT1G06148	-0.436099	0.625188	0.999808	no	0.302563	0.855677	0.95079	no	-0.103093	0.976179	0.990446	no	-0.137504	0.706686	0.790734	no	0.1	0.1	0.03	0.06	0.03	0.08	0.12	0.06	0.12	0.15	0.05	0.17	0.14	0.15	0	0.09	0.15	0.03	0.2	0.11	0.02	0.03	0.18	0.09	-	-	-	-	-	-	GO:0005634//nucleus;GO:0005739//mitochondrion	GO:0003674//molecular_function	GO:0008150//biological_process
AT1G06149	0.170933	0.437158	0.999808	no	0.0543272	0.704762	0.887092	no	0.154412	0.273514	0.507057	no	1.09752	9.59969e-06	3.2827e-05	yes	6.03	4.97	4.9	6.26	4.74	6.9	4.43	4.32	4.54	4.45	4.51	4.84	5.19	4.69	5.08	5.41	6.22	5.02	2.16	3.29	2.2	5.06	5.46	5.85	CPuORF8	conserved peptide upstream open reading frame 8	-	-	-	-	GO:0005739//mitochondrion	GO:0003674//molecular_function	GO:0008150//biological_process
AT1G06150	0.147494	0.455503	0.999808	no	0.098264	0.331436	0.655248	no	0.117946	0.343714	0.578425	no	0.908093	0.00111798	0.00273981	yes	8.15	7.06	6.9	8.28	6.89	9.32	5.9	6.32	5.94	6.62	6.08	6.74	6.97	6.94	6.75	7.23	8.11	7.08	3.19	5.24	3.56	7.02	7.95	7.53	EMB1444	basic helix-loop-helix (bHLH) DNA-binding superfamily protein	-	-	-	-	GO:0005634//nucleus;GO:0009507//chloroplast	GO:0003700//transcription factor activity, sequence-specific DNA binding	-
AT1G06160	-0.349802	0.151149	0.799125	no	-0.658378	1.00672e-05	0.000220848	yes	-0.849735	3.52495e-06	6.71154e-05	yes	-0.276504	0.0420758	0.0739719	no	33.57	65.86	39.58	30.13	42.75	36.2	41.37	45.99	29.34	22.55	25.65	25.74	54.53	42.15	37.87	21.07	31.53	22.06	12.83	26.76	18.95	13.53	21.68	13.12	ORA59	octadecanoid-responsive Arabidopsis AP2/ERF 59	Environmental Information Processing;Environmental Information Processing	Signal transduction;Signal transduction	ko04075//Plant hormone signal transduction;ko04016//MAPK signaling pathway - plant	K14516;K14516	GO:0005634//nucleus	GO:0003677//DNA binding;GO:0003700//transcription factor activity, sequence-specific DNA binding;GO:0003700//transcription factor activity, sequence-specific DNA binding;GO:0003700//transcription factor activity, sequence-specific DNA binding	GO:0006355//regulation of transcription, DNA-templated;GO:0006355//regulation of transcription, DNA-templated;GO:0006355//regulation of transcription, DNA-templated;GO:0009723//response to ethylene;GO:0009753//response to jasmonic acid;GO:0009861//jasmonic acid and ethylene-dependent systemic resistance;GO:0009861//jasmonic acid and ethylene-dependent systemic resistance;GO:0009873//ethylene-acti…
AT1G06170	0.285402	0.753283	0.999808	no	-0.584963	0.79158	1	no	1.48543	0.37721	0.612753	no	1.29546	0.529262	0.641367	no	0.08	0.17	0.07	0.15	0.13	0.11	0.09	0	0	0.06	0	0	0.1	0	0	0.04	0.17	0.07	0	0.08	0.03	0.21	0.06	0	-	basic helix-loop-helix (bHLH) DNA-binding superfamily protein	-	-	-	-	GO:0005634//nucleus;GO:0005634//nucleus	GO:0003677//DNA binding;GO:0003700//transcription factor activity, sequence-specific DNA binding;GO:0003700//transcription factor activity, sequence-specific DNA binding	GO:0006355//regulation of transcription, DNA-templated;GO:0006355//regulation of transcription, DNA-templated;GO:0006355//regulation of transcription, DNA-templated
AT1G06180	-0.776842	0.00939383	0.186441	no	-0.635236	1.38434e-05	0.000290934	yes	-0.849575	1.08545e-09	6.31198e-08	yes	-1.67922	2.60608e-15	2.6695e-14	yes	9.51	16.64	22.27	7.01	10.13	11.12	17.81	23.51	17.81	11.57	12.5	14	18.22	20.38	16.27	9.5	10.83	10.12	16.14	22.87	23.92	5.5	5.41	8.74	MYB13	myb domain protein 13	Organismal Systems	Environmental adaptation	ko04626//Plant-pathogen interaction	K09422	GO:0005634//nucleus	GO:0003677//DNA binding;GO:0003700//transcription factor activity, sequence-specific DNA binding	GO:0006355//regulation of transcription, DNA-templated;GO:0006355//regulation of transcription, DNA-templated;GO:0006355//regulation of transcription, DNA-templated;GO:0009651//response to salt stress;GO:0009651//response to salt stress;GO:0009739//response to gibberellin;GO:0009751//response to salicylic acid;GO:0009753//response to jasmonic acid
AT1G06190	0.131131	0.446425	0.999808	no	0.331984	0.00067917	0.00785987	yes	0.203303	0.0300879	0.113349	no	1.32688	7.68145e-14	6.78846e-13	yes	39.67	34.44	30.46	39.37	36.9	38.25	25.39	25.03	22.78	30.46	29.14	32.54	35.3	35.98	32.73	39.29	38.77	41.69	13.88	20.66	19	41.33	48.19	44.79	RHON1	Rho termination factor	-	-	-	-	GO:0005634//nucleus;GO:0009507//chloroplast;GO:0009507//chloroplast;GO:0009507//chloroplast;GO:0009507//chloroplast;GO:0009507//chloroplast	GO:0005515//protein binding;GO:0019843//rRNA binding;GO:0043621//protein self-association	GO:0009737//response to abscisic acid;GO:0009793//embryo development ending in seed dormancy;GO:0010239//chloroplast mRNA processing;GO:0010239//chloroplast mRNA processing;GO:0016226//iron-sulfur cluster assembly;GO:0016226//iron-sulfur cluster assembly;GO:0042793//transcription from plastid promoter;GO:0042793//transcription from plastid promoter;GO:0042793//transcription from plastid promoter;…
AT1G06200	-0.0687244	0.378397	0.988137	no	0.04113	0.722099	0.894908	no	-0.0766246	0.342142	0.577143	no	0.130843	0.213505	0.305544	no	62.23	61.53	56.81	56.27	56.16	59.74	77.75	71.72	63.19	69.35	76.54	72.92	80.1	78.69	75.52	72.77	79.22	70.2	41.76	55.68	46.24	53.67	53.9	49.75	-	Peptidase S24/S26A/S26B/S26C family protein	-	-	-	-	GO:0005739//mitochondrion	-	-
AT1G06210	-0.0873014	0.574491	0.999808	no	-0.0545041	0.692825	0.881374	no	-0.215539	0.0529012	0.170894	no	-0.759184	5.4153e-12	3.9213e-11	yes	14.25	19	22.61	18.57	17.99	16.02	12.4	15.9	11.08	12.78	12.3	12.84	12.31	12.8	11.64	9.87	10.76	11.02	20.64	21.84	20.99	12.87	13.98	10.65	-	ENTH/VHS/GAT family protein	-	-	-	-	GO:0005634//nucleus;GO:0005795//Golgi stack;GO:0005795//Golgi stack;GO:0005795//Golgi stack	GO:0008565//protein transporter activity	GO:0006886//intracellular protein transport;GO:0006891//intra-Golgi vesicle-mediated transport
AT1G06220	0.105385	0.550451	0.999808	no	-0.0182911	0.800171	0.929125	no	0.151253	0.107647	0.27795	no	0.544209	0.0482406	0.0834862	no	26.9	30.79	30.59	34.7	31.24	29.03	29.43	28.83	30.64	27.05	28.21	32.52	27.91	29.02	31.55	32.5	31.46	34.3	17.28	25.9	23.12	33.69	33.5	29.49	MEE5	Ribosomal protein S5/Elongation factor G/III/V family protein	Genetic Information Processing	Transcription	ko03040//Spliceosome	K12852	GO:0005618//cell wall;GO:0005618//cell wall;GO:0005737//cytoplasm;GO:0005737//cytoplasm;GO:0005886//plasma membrane;GO:0005886//plasma membrane;GO:0016607//nuclear speck;GO:0016607//nuclear speck	GO:0003746//translation elongation factor activity;GO:0008135//translation factor activity, RNA binding	GO:0009793//embryo development ending in seed dormancy;GO:0045694//regulation of embryo sac egg cell differentiation;GO:0045694//regulation of embryo sac egg cell differentiation
AT1G06225	0	1	1	no	0	1	1	no	0	1	1	no	0	1	1	no	0	0	0	0	0	0	0	0	0	0	0	0	0	0	0	0	0	0	0	0	0	0	0	0	CLE3	CLAVATA3/ESR-RELATED 3	-	-	-	-	GO:0005576//extracellular region;GO:0048046//apoplast	GO:0005102//receptor binding	GO:0007165//signal transduction
AT1G06230	0.0669427	0.709957	0.999808	no	0.0550541	0.653987	0.863957	no	-0.0554508	0.422373	0.654029	no	-0.104332	0.0134666	0.0266588	yes	23.98	23.29	25.37	26.16	23.36	26.57	33.18	32.69	24.88	29.44	32.69	32.15	31.42	32.4	31.92	30.87	31.43	29.83	29.85	27.68	25.75	25.2	28.97	23.3	GTE4	global transcription factor group E4	-	-	-	-	-	GO:0003677//DNA binding	GO:0000956//nuclear-transcribed mRNA catabolic process;GO:0000956//nuclear-transcribed mRNA catabolic process;GO:0009294//DNA mediated transformation;GO:0009294//DNA mediated transformation;GO:0045931//positive regulation of mitotic cell cycle;GO:0048364//root development
AT1G06240	0.320228	0.107346	0.696233	no	0.197661	0.153652	0.437255	no	0.776169	3.8288e-08	1.33361e-06	yes	1.6347	3.96993e-20	6.4271e-19	yes	14.02	10.77	9.17	13.94	14.09	14.37	9.08	8.04	9.44	9.88	10.77	9.81	8.46	9.01	8.45	16.36	14.79	13.24	4.68	6.55	5.97	17.71	17.09	18.61	-	Protein of unknown function DUF455	-	-	-	-	GO:0009507//chloroplast	-	GO:0008150//biological_process
AT1G06250	0.206091	0.674828	0.999808	no	0.302029	0.255638	0.575671	no	0.244925	0.378827	0.614404	no	1.7022	0.00242658	0.00557405	yes	1.28	0.82	0.57	1.15	1.05	0.88	1.47	1.29	1.62	1.91	1.6	1.89	1.29	1.67	1.85	1.98	2.08	1.64	0.51	0.5	0.25	1.88	0.99	1.23	-	alpha/beta-Hydrolases superfamily protein	-	-	-	-	GO:0009507//chloroplast	GO:0004806//triglyceride lipase activity	GO:0006629//lipid metabolic process
AT1G06260	0.130232	0.80796	0.999808	no	0.0321505	0.916716	0.972391	no	0.117836	0.679458	0.841275	no	1.87532	0.000291519	0.000791664	yes	1.8	1.46	1.08	1.17	1.34	2.24	2	2.7	2.4	1.68	2.62	2.96	1.86	1.64	2.61	2.09	2.17	2.37	0.54	0.69	0.31	2.39	1.59	1.67	-	Cysteine proteinases superfamily protein	-	-	-	-	GO:0005576//extracellular region;GO:0048046//apoplast	GO:0008234//cysteine-type peptidase activity	GO:0006508//proteolysis
AT1G06270	0.277799	0.179152	0.843739	no	0.115216	0.543752	0.802997	no	0.30159	0.0939174	0.253482	no	0.649333	0.0586233	0.0990417	no	5.14	4.24	4.23	5.66	4.75	6.09	4.34	4.19	4.22	3.67	4.88	5.26	3.7	4.5	4.23	4.39	5.87	5.06	2.95	3.09	3.53	5.1	4.75	5.16	-	Pentatricopeptide repeat (PPR) superfamily protein	-	-	-	-	GO:0005739//mitochondrion;GO:0042170//plastid membrane;GO:0042170//plastid membrane;GO:0042170//plastid membrane;GO:0042170//plastid membrane	GO:0003674//molecular_function	GO:0008150//biological_process
AT1G06280	0	1	1	no	0	1	1	no	0	1	1	no	0	1	1	no	0	0	0	0	0	0	0	0	0	0	0	0	0	0	0	0	0	0	0	0	0	0	0	0	LBD2	LOB domain-containing protein 2	-	-	-	-	GO:0005634//nucleus	-	GO:0008150//biological_process
AT1G06290	-0.0437643	0.724457	0.999808	no	-0.255588	0.00251634	0.0230219	yes	-0.482165	3.69015e-07	9.48611e-06	yes	-1.83846	1.27457e-16	1.48951e-15	yes	30.63	43.57	44.61	41.02	40.91	33.33	43.79	40.33	42.27	34.19	35.03	36.65	39.27	41.88	37.26	27.89	26.64	30.24	135.65	81.66	94.9	33.62	28.24	25.44	ACX3	acyl-CoA oxidase 3	Metabolism;Metabolism;Cellular Processes;Metabolism;Metabolism;Metabolism;Metabolism	Global and overview maps;Global and overview maps;Transport and catabolism;Global and overview maps;Lipid metabolism;Lipid metabolism;Lipid metabolism	ko01100//Metabolic pathways;ko01110//Biosynthesis of secondary metabolites;ko04146//Peroxisome;ko01212//Fatty acid metabolism;ko00071//Fatty acid degradation;ko00592//alpha-Linolenic acid metabolism;ko01040//Biosynthesis of unsaturated fatty acids	K00232;K00232;K00232;K00232;K00232;K00232;K00232	GO:0005777//peroxisome;GO:0005777//peroxisome	GO:0003997//acyl-CoA oxidase activity;GO:0003997//acyl-CoA oxidase activity	GO:0006635//fatty acid beta-oxidation;GO:0006635//fatty acid beta-oxidation;GO:0006635//fatty acid beta-oxidation;GO:0006635//fatty acid beta-oxidation;GO:0051791//medium-chain fatty acid metabolic process;GO:0051791//medium-chain fatty acid metabolic process
AT1G06310	0	1	1	no	-2.73697	0.818322	1	no	-2.73697	0.777982	1	no	-3.32193	0.54759	0.65623	no	0	0	0	0	0	0	0	0	0.02	0	0	0	0	0	0.02	0	0	0	0.03	0	0	0	0	0	ACX6	acyl-CoA oxidase 6	Metabolism;Metabolism;Cellular Processes;Metabolism;Metabolism;Metabolism;Metabolism	Global and overview maps;Global and overview maps;Transport and catabolism;Global and overview maps;Lipid metabolism;Lipid metabolism;Lipid metabolism	ko01100//Metabolic pathways;ko01110//Biosynthesis of secondary metabolites;ko04146//Peroxisome;ko01212//Fatty acid metabolism;ko00071//Fatty acid degradation;ko00592//alpha-Linolenic acid metabolism;ko01040//Biosynthesis of unsaturated fatty acids	K00232;K00232;K00232;K00232;K00232;K00232;K00232	GO:0005777//peroxisome;GO:0005777//peroxisome	GO:0003997//acyl-CoA oxidase activity	GO:0006635//fatty acid beta-oxidation;GO:0006635//fatty acid beta-oxidation
AT1G06320	0	1	1	no	0	1	1	no	0	1	1	no	0	1	1	no	0	0	0	0	0	0	0	0	0	0	0	0	0	0	0	0	0	0	0	0	0	0	0	0	-	-	-	-	-	-	GO:0005634//nucleus	GO:0003674//molecular_function	GO:0008150//biological_process
AT1G06330	0	1	1	no	-6.05889	0.50347	1	no	-5.98489	0.509594	1	no	-4.32193	0.778251	0.838015	no	0	0	0	0	0	0	0	0	0.2	0	0	0	0.06	0.13	0	0	0	0	0	0.06	0	0	0	0	-	Heavy metal transport/detoxification superfamily protein	-	-	-	-	GO:0005737//cytoplasm	GO:0005507//copper ion binding	GO:0006825//copper ion transport
AT1G06340	-0.321928	0.999947	1	no	0	1	1	no	3.73697	0.849736	1	no	-0.469485	0.709499	0.793062	no	0	0	0.05	0	0	0.04	0	0	0	0	0	0	0	0	0	0	0.04	0	0.15	0	0.03	0.09	0.04	0	-	Plant Tudor-like protein	-	-	-	-	GO:0005634//nucleus	-	GO:0008150//biological_process
AT1G06350	-5.1964	0.371304	1	no	-6.64386	0.03176	1	no	1.73697	0.561712	1	no	0.459432	0.90055	0.926054	no	0.09	0.02	0	0	0	0	0.02	0.05	0.23	0	0	0	0.03	0	0	0	0.05	0.05	0	0.08	0	0	0	0.11	ADS4	Fatty acid desaturase family protein	Metabolism;Metabolism	Global and overview maps;Lipid metabolism	ko01212//Fatty acid metabolism;ko01040//Biosynthesis of unsaturated fatty acids	K00507;K00507	GO:0005739//mitochondrion	GO:0016491//oxidoreductase activity	-
AT1G06360	0.584963	0.713835	0.999808	no	0.206451	0.865378	1	no	0.678072	0.8914	1	no	-4.05889	0.631264	0.73073	no	0.15	0	0.03	0.05	0.05	0.17	0.02	0.08	0.03	0.03	0.07	0.05	0	0.05	0	0	0.08	0	0	0.05	0	0	0	0	-	Fatty acid desaturase family protein	Metabolism;Metabolism	Global and overview maps;Lipid metabolism	ko01212//Fatty acid metabolism;ko01040//Biosynthesis of unsaturated fatty acids	K00507;K00507	GO:0005739//mitochondrion	GO:0016491//oxidoreductase activity	-
AT1G06380	0.0423137	0.925643	0.999808	no	-0.203964	0.15658	0.442167	no	-0.141631	0.342016	0.577075	no	0.403269	0.483725	0.595865	no	10.16	9.72	9.35	9.71	9.36	11.03	8.31	8.51	8.59	7.03	7.43	7.6	8.34	10.03	8.58	7.61	8.8	8.02	6.34	7.45	6.52	9.41	9.62	7.83	-	Ribosomal protein L1p/L10e family	-	-	-	-	GO:0005634//nucleus;GO:0009507//chloroplast;GO:0009941//chloroplast envelope;GO:0009941//chloroplast envelope;GO:0009941//chloroplast envelope;GO:0009941//chloroplast envelope	-	-
AT1G06390	-0.0829569	0.326109	0.968074	no	0.0409732	0.686952	0.878909	no	0.117931	0.31119	0.546587	no	0.397928	0.311327	0.417885	no	34.84	34.96	38.29	33.97	32.94	35.14	40.45	42.41	36.9	41.77	38.72	42.72	45.97	44.52	43.7	42.19	55.88	47.55	21.88	32.35	27.41	35.15	37.97	34.45	GSK1	GSK3/SHAGGY-like protein kinase 1	Environmental Information Processing	Signal transduction	ko04075//Plant hormone signal transduction	K14502	GO:0005829//cytosol;GO:0005886//plasma membrane;GO:0005886//plasma membrane	GO:0004674//protein serine/threonine kinase activity;GO:0004674//protein serine/threonine kinase activity;GO:0004674//protein serine/threonine kinase activity;GO:0004674//protein serine/threonine kinase activity;GO:0016301//kinase activity	GO:0006468//protein phosphorylation;GO:0006468//protein phosphorylation;GO:0006468//protein phosphorylation;GO:0009742//brassinosteroid mediated signaling pathway;GO:0009742//brassinosteroid mediated signaling pathway;GO:0032880//regulation of protein localization;GO:0042538//hyperosmotic salinity response;GO:0042538//hyperosmotic salinity response;GO:0046777//protein autophosphorylation;GO:00467…
AT1G06400	0.0503917	0.832441	0.999808	no	-0.0663311	0.457016	0.750897	no	-0.188252	0.0623655	0.192316	no	0.0682155	0.0616835	0.103631	no	88.85	76.16	87.62	79.78	91.65	90.18	134.56	124.49	143.52	129.32	133.51	121.65	113.27	113.2	116.86	108.94	97.59	94.8	75.49	82.74	78.66	86.06	81.19	81.11	ARA-2	Ras-related small GTP-binding family protein	Cellular Processes	Transport and catabolism	ko04144//Endocytosis	K07904	GO:0005737//cytoplasm;GO:0005886//plasma membrane;GO:0005886//plasma membrane	GO:0003924//GTPase activity;GO:0005525//GTP binding;GO:0005525//GTP binding;GO:0005525//GTP binding;GO:0005525//GTP binding;GO:0005525//GTP binding;GO:0005525//GTP binding	GO:0009733//response to auxin;GO:0016192//vesicle-mediated transport;GO:0048573//photoperiodism, flowering;GO:0048573//photoperiodism, flowering
AT1G06410	0.0714869	0.727411	0.999808	no	0.0512657	0.609419	0.841694	no	-0.0985692	0.265118	0.497239	no	-0.11708	0.00170935	0.00404723	yes	33.29	32.15	39.68	39.7	35.84	34.92	45.25	48.83	38.89	46.76	44.03	46.99	43.54	45.65	46.18	44.34	40.25	41.84	38.22	40.29	41.57	38.93	38.67	33.12	TPS7	trehalose-phosphatase/synthase 7	Metabolism;Metabolism	Global and overview maps;Carbohydrate metabolism	ko01100//Metabolic pathways;ko00500//Starch and sucrose metabolism	K16055;K16055	GO:0005634//nucleus;GO:0005829//cytosol	GO:0004805//trehalose-phosphatase activity;GO:0016757//transferase activity, transferring glycosyl groups	GO:0005992//trehalose biosynthetic process;GO:0005992//trehalose biosynthetic process;GO:0006007//glucose catabolic process
AT1G06420	1.23879	0.407772	0.999808	no	-1.22239	0.527503	1	no	0.523562	0.798131	0.908233	no	4.32193	0.671716	0.763447	no	0.22	0.03	0	0.03	0.11	0.45	0.15	0.06	0	0.06	0	0.03	0.09	0.03	0.04	0	0.23	0	0	0	0	0.06	0	0	-	-	-	-	-	-	GO:0005575//cellular_component	GO:0003674//molecular_function	GO:0008150//biological_process;GO:0048451//petal formation;GO:0048453//sepal formation
AT1G06430	0.271126	0.139982	0.775874	no	-0.11288	0.250838	0.571092	no	-0.0123986	0.921787	0.967878	no	-0.17075	0.00850676	0.0175476	yes	46.37	62.28	52.56	63.09	72.25	59.2	91.88	84.68	72.71	79.53	79.25	71.73	64.94	73.03	63.03	75.81	62.6	60.87	92.32	74.92	88.54	80.35	72.88	74	FTSH8	FTSH protease 8	-	-	-	-	GO:0005739//mitochondrion;GO:0009507//chloroplast;GO:0009507//chloroplast;GO:0009507//chloroplast;GO:0009534//chloroplast thylakoid;GO:0009534//chloroplast thylakoid;GO:0009534//chloroplast thylakoid;GO:0009534//chloroplast thylakoid;GO:0009535//chloroplast thylakoid membrane;GO:0009535//chloroplast thylakoid membrane;GO:0009535//chloroplast thylakoid membrane;GO:0009535//chloroplast thylakoid me…	GO:0004176//ATP-dependent peptidase activity;GO:0008237//metallopeptidase activity;GO:0008270//zinc ion binding;GO:0016887//ATPase activity	GO:0010304//PSII associated light-harvesting complex II catabolic process;GO:0010304//PSII associated light-harvesting complex II catabolic process;GO:0010304//PSII associated light-harvesting complex II catabolic process
AT1G06440	-0.34299	0.168477	0.825863	no	-0.125283	0.601359	0.83732	no	0.304393	0.200317	0.417638	no	1.16217	0.000584539	0.00150659	yes	2.86	2.01	2.03	1.71	1.48	2.25	1.71	1.8	1.78	1.34	1.46	2.05	1.93	2.3	1.73	2.61	2.13	2.62	0.96	1.22	0.93	2.38	2.1	2.48	-	Ubiquitin carboxyl-terminal hydrolase family protein	-	-	-	-	GO:0009507//chloroplast	-	-
AT1G06450	-0.172545	0.371599	0.987951	no	-0.155016	0.234578	0.552024	no	0.0429007	0.842053	0.931149	no	0.458649	0.434755	0.54769	no	3.8	3.62	4.29	2.75	3.71	3.93	8.53	8.15	8.35	6.84	8.22	7.42	5.67	5.89	8.65	6.21	6.81	7.8	4.22	4	3.51	4.68	6.35	5.09	-	Polynucleotidyl transferase, ribonuclease H-like superfamily protein	Genetic Information Processing	Folding, sorting and degradation	ko03018//RNA degradation	K12581	-	GO:0004540//ribonuclease activity	GO:0009451//RNA modification;GO:0009451//RNA modification
AT1G06460	0.550149	0.00418614	0.107653	no	0.298046	0.0222861	0.125571	no	0.4135	0.000910833	0.00717246	yes	1.41017	4.96612e-21	8.84639e-20	yes	212.93	275.58	202.84	366.46	362.32	283.52	61.19	64.02	49.36	81.76	70.72	62.15	91.07	92.1	86.78	136.17	117.54	105.84	58.71	82.42	69.35	196.01	181.14	182.24	ACD32.1	alpha-crystallin domain 32.1	-	-	-	-	GO:0005777//peroxisome;GO:0005777//peroxisome;GO:0005777//peroxisome;GO:0005777//peroxisome	-	GO:0009408//response to heat;GO:0009408//response to heat;GO:0009853//photorespiration;GO:0009853//photorespiration;GO:0019252//starch biosynthetic process;GO:0019252//starch biosynthetic process
AT1G06470	0.13826	0.373636	0.987951	no	-0.0780469	0.574906	0.822537	no	-0.0858761	0.504498	0.720042	no	0.239474	0.766153	0.838015	no	12.82	10.89	12.68	13.65	12.53	13.87	6.39	6.49	5.16	5.29	6.43	5.37	7.55	7.01	7.59	6.19	8	6.68	7.53	7.66	7.24	8.78	9.05	8.65	-	Nucleotide/sugar transporter family protein	-	-	-	-	GO:0005886//plasma membrane;GO:0005886//plasma membrane;GO:0016020//membrane	-	GO:0006863//purine nucleobase transport
AT1G06475	-0.320573	0.290205	0.950561	no	0.0541921	0.956429	0.986028	no	0.687167	0.178422	0.388862	no	0.268768	0.994598	0.996176	no	2.75	3.93	3.96	2.96	3.12	2.44	1.06	0.44	0.59	1.12	0.21	0.84	0.65	1.75	0.96	1.69	2.09	1.63	1.22	1.21	0.5	0.87	1.39	1.27	-	-	-	-	-	-	GO:0016020//membrane	GO:0003674//molecular_function;GO:0003674//molecular_function	GO:0008150//biological_process
AT1G06490	0.337035	0.474031	0.999808	no	0.584963	0.215108	0.525227	no	-0.0264722	0.922758	0.96845	no	0.040642	0.759063	0.836859	no	0.15	0.14	0.09	0.14	0.19	0.15	0.09	0.08	0.11	0.1	0.16	0.16	0.23	0.18	0.14	0.08	0.27	0.19	0.09	0.21	0.05	0.09	0.12	0.15	CalS7	glucan synthase-like 7	-	-	-	-	GO:0000148//1,3-beta-D-glucan synthase complex;GO:0000148//1,3-beta-D-glucan synthase complex;GO:0005886//plasma membrane	GO:0003843//1,3-beta-D-glucan synthase activity;GO:0003843//1,3-beta-D-glucan synthase activity;GO:0003843//1,3-beta-D-glucan synthase activity;GO:0016757//transferase activity, transferring glycosyl groups	GO:0006075//(1->3)-beta-D-glucan biosynthetic process;GO:0006075//(1->3)-beta-D-glucan biosynthetic process;GO:0009556//microsporogenesis;GO:0009556//microsporogenesis;GO:0010233//phloem transport;GO:0052543//callose deposition in cell wall;GO:0052543//callose deposition in cell wall;GO:0080165//callose deposition in phloem sieve plate
AT1G06500	-0.025063	0.733252	0.999808	no	-0.0464903	0.706587	0.887575	no	-0.0291249	0.879026	0.948915	no	1.14957	8.98179e-07	3.51872e-06	yes	22.5	21.3	19.49	21.17	16.6	24.43	22.93	21.04	23.83	21.99	24.15	19.51	20.98	23.01	24.56	23.9	22.63	20.65	8.54	12.82	11.87	24.53	22.84	26.35	-	-	-	-	-	-	GO:0009507//chloroplast;GO:0009507//chloroplast;GO:0009507//chloroplast;GO:0009507//chloroplast	GO:0003674//molecular_function	GO:0008150//biological_process
AT1G06510	-0.053339	0.558334	0.999808	no	0.0318193	0.833502	0.942722	no	0.122751	0.292355	0.527002	no	0.556477	0.0449608	0.0784794	no	28.74	23.83	23.47	24.4	23.91	24.97	18.19	20.35	21.1	18.53	22.26	20.18	20.6	24.49	22.02	25.02	24.61	23.44	13.26	18.49	16.67	21.77	24.21	25.23	-	-	-	-	-	-	GO:0005634//nucleus;GO:0009507//chloroplast	GO:0003674//molecular_function	GO:0008150//biological_process
AT1G06515	-0.182034	0.203484	0.87219	no	-0.143866	0.337971	0.661273	no	-0.422156	0.00628422	0.0342228	yes	-0.40313	0.00052021	0.00135197	yes	14.28	16.38	16.75	13.26	14.4	14.13	13.24	15.37	13.43	12.11	14.35	11.59	15.22	12.88	13.21	9.83	10.33	10.67	12.02	12.52	10.45	8.66	10.04	7.76	-	Protein of unknown function (DUF3317)	-	-	-	-	GO:0005739//mitochondrion;GO:0005739//mitochondrion	GO:0003674//molecular_function	GO:0008150//biological_process
AT1G06520	-0.971986	0.0183253	0.285278	no	-0.584963	0.0347078	0.171928	no	-1.86264	7.65448e-10	4.62235e-08	yes	-3.28833	7.11146e-06	2.4773e-05	yes	0.57	1.04	1.45	0.5	0.53	0.53	3.55	2.18	1.65	1.44	1.61	1.87	7.77	6.94	3.51	1.57	1.35	2.09	15.48	4.79	5.62	1.35	0.96	0.34	GPAT1	glycerol-3-phosphate acyltransferase 1	Metabolism;Metabolism;Metabolism;Metabolism	Global and overview maps;Global and overview maps;Lipid metabolism;Lipid metabolism	ko01100//Metabolic pathways;ko01110//Biosynthesis of secondary metabolites;ko00564//Glycerophospholipid metabolism;ko00561//Glycerolipid metabolism	K13508;K13508;K13508;K13508	GO:0005739//mitochondrion;GO:0005739//mitochondrion;GO:0016020//membrane	GO:0016746//transferase activity, transferring acyl groups;GO:0090447//glycerol-3-phosphate 2-O-acyltransferase activity	GO:0006655//phosphatidylglycerol biosynthetic process;GO:0006655//phosphatidylglycerol biosynthetic process;GO:0008152//metabolic process;GO:0048235//pollen sperm cell differentiation;GO:0048235//pollen sperm cell differentiation;GO:0080167//response to karrikin
AT1G06530	0.0271131	0.986666	0.999808	no	-0.0416674	0.670729	0.871827	no	-0.104856	0.144546	0.338806	no	0.431423	0.187975	0.274136	no	69.01	55.16	58.74	61.34	59.76	65.28	68.17	61.6	78.53	62.52	68.84	71.01	83.42	90.21	83.28	75.08	82.33	81.49	42.85	59.72	51.95	64.77	73.77	69.84	PMD2	Tropomyosin-related	-	-	-	-	GO:0005739//mitochondrion;GO:0005739//mitochondrion;GO:0005739//mitochondrion;GO:0005739//mitochondrion;GO:0005739//mitochondrion;GO:0005774//vacuolar membrane;GO:0005774//vacuolar membrane;GO:0005774//vacuolar membrane;GO:0009536//plastid;GO:0031307//integral component of mitochondrial outer membrane;GO:0031307//integral component of mitochondrial outer membrane;GO:0031307//integral component of…	-	GO:0007005//mitochondrion organization;GO:0007005//mitochondrion organization
AT1G06540	-0.464963	0.727276	0.999808	no	0.807355	0.682992	1	no	-5.82443	0.602564	1	no	-2.93074	0.106244	0.166961	no	0	0.44	0.54	0.29	0.28	0.14	0	0	0.32	0	0.35	0.21	0	0.08	0.09	0	0	0	0.35	0.14	0.12	0	0.08	0	-	-	-	-	-	-	GO:0009507//chloroplast	GO:0003674//molecular_function	GO:0008150//biological_process
AT1G06550	0.284854	0.114819	0.716861	no	0.0201104	0.918433	0.973003	no	0.0592727	0.721178	0.866645	no	0.0359489	0.164037	0.243809	no	19.27	16.38	16.3	24.78	18.77	19.74	12.24	11.45	11.93	10.86	12.43	12.83	12.27	14.38	12.93	11.11	14.62	15.51	13.04	15.15	16.2	13.48	14.14	17.89	-	ATP-dependent caseinolytic (Clp) protease/crotonase family protein	Metabolism;Metabolism;Metabolism;Metabolism;Metabolism	Global and overview maps;Global and overview maps;Amino acid metabolism;Metabolism of other amino acids;Carbohydrate metabolism	ko01100//Metabolic pathways;ko01200//Carbon metabolism;ko00280//Valine, leucine and isoleucine degradation;ko00410//beta-Alanine metabolism;ko00640//Propanoate metabolism	K05605;K05605;K05605;K05605;K05605	GO:0005737//cytoplasm	GO:0003860//3-hydroxyisobutyryl-CoA hydrolase activity	GO:0006635//fatty acid beta-oxidation;GO:0006635//fatty acid beta-oxidation;GO:0080167//response to karrikin
AT1G06560	0.103662	0.672119	0.999808	no	0.100888	0.429247	0.730524	no	0.178591	0.182984	0.395414	no	1.05713	5.01658e-05	0.000154487	yes	11.89	7.65	9.32	9.91	9.77	11.33	9.2	9.52	9.72	10.31	9.2	10.99	11.39	10.33	10	12.63	10.88	12.39	3.63	6.76	5.95	11.1	11.58	11.32	-	NOL1/NOP2/sun family protein	-	-	-	-	-	-	-
AT1G06570	-0.0649055	0.672683	0.999808	no	-0.203184	0.0574918	0.242023	no	-0.541917	1.14045e-05	0.000182571	yes	-0.977872	2.74612e-08	1.30393e-07	yes	44.76	74.63	72.69	57.43	68.51	57.69	274.24	226.3	208.99	193.19	218.93	204.2	245.15	229.65	210.16	165.03	172.33	133.11	143.99	97.49	100.77	61.25	61.26	51.26	PDS1	phytoene desaturation 1	Metabolism;Metabolism;Metabolism;Metabolism	Global and overview maps;Amino acid metabolism;Amino acid metabolism;Metabolism of cofactors and vitamins	ko01100//Metabolic pathways;ko00360//Phenylalanine metabolism;ko00350//Tyrosine metabolism;ko00130//Ubiquinone and other terpenoid-quinone biosynthesis	K00457;K00457;K00457;K00457	GO:0005739//mitochondrion;GO:0005829//cytosol;GO:0009507//chloroplast;GO:0009507//chloroplast	GO:0003868//4-hydroxyphenylpyruvate dioxygenase activity	GO:0010189//vitamin E biosynthetic process;GO:0010189//vitamin E biosynthetic process;GO:0010236//plastoquinone biosynthetic process;GO:0010236//plastoquinone biosynthetic process;GO:0016117//carotenoid biosynthetic process;GO:0016117//carotenoid biosynthetic process
AT1G06580	0.00187485	0.909941	0.999808	no	0.0655432	0.791019	0.924917	no	-0.0786643	0.616877	0.803746	no	0.96418	0.00283225	0.00642486	yes	2.93	2.13	2.63	2.38	2.27	3.05	2.43	3.14	1.53	2.46	2.8	2.17	2.89	2.83	2.76	2.61	2.6	2.82	1.14	1.44	1.09	2.32	2.26	2.58	-	Pentatricopeptide repeat (PPR) superfamily protein	-	-	-	-	GO:0005739//mitochondrion	-	GO:0008150//biological_process
AT1G06590	-0.378355	0.0758289	0.60196	no	-0.198367	0.180088	0.476425	no	-0.163686	0.270371	0.503821	no	0.118988	0.422677	0.535828	no	2.87	2.91	3.41	2.05	1.87	3.15	2.49	2.79	2.66	2.12	2.38	2.42	3.05	2.79	3.39	2.56	2.76	2.92	2.45	2.07	2.11	2.47	2.25	2.48	-	-	Genetic Information Processing	Folding, sorting and degradation	ko04120//Ubiquitin mediated proteolysis	K03352	GO:0005634//nucleus	-	GO:0007276//gamete generation;GO:0032875//regulation of DNA endoreduplication;GO:0032875//regulation of DNA endoreduplication;GO:0032875//regulation of DNA endoreduplication;GO:0042023//DNA endoreduplication;GO:0042023//DNA endoreduplication;GO:0042023//DNA endoreduplication;GO:0043161//proteasome-mediated ubiquitin-dependent protein catabolic process;GO:0043161//proteasome-mediated ubiquitin-dep…
AT1G06620	-1.31749	0.0280205	0.366887	no	-1.46986	9.19361e-21	4.07849e-18	yes	-1.14672	7.21334e-07	1.7021e-05	yes	-3.85062	1.18723e-43	9.81298e-42	yes	19.16	35.75	79.75	20.42	19.96	13.65	26.68	27.96	30.73	12.67	9.48	8.67	23.55	26.72	19.43	12.41	6.91	12.16	132.8	118.5	146.43	13.93	6.21	7.43	-	2-oxoglutarate (2OG) and Fe(II)-dependent oxygenase superfamily protein	-	-	-	-	GO:0005737//cytoplasm	GO:0016706//oxidoreductase activity, acting on paired donors, with incorporation or reduction of molecular oxygen, 2-oxoglutarate as one donor, and incorporation of one atom each of oxygen into both donors	GO:0009414//response to water deprivation;GO:0009414//response to water deprivation;GO:0009611//response to wounding;GO:0009867//jasmonic acid mediated signaling pathway;GO:0009867//jasmonic acid mediated signaling pathway;GO:0042538//hyperosmotic salinity response;GO:0042538//hyperosmotic salinity response
AT1G06630	-0.0653316	0.456387	0.999808	no	-0.0572548	0.573231	0.821494	no	-0.106054	0.293803	0.528361	no	-0.0959093	0.0470862	0.0817124	no	13.62	11.16	11.81	11.85	11.51	11.61	15.88	15.96	15.45	15.28	15.62	14.55	14.96	17.54	16.46	15.89	15.21	14.39	13.17	11.43	11.16	11.69	11.4	10.37	-	F-box/RNI-like superfamily protein	-	-	-	-	GO:0005634//nucleus;GO:0005634//nucleus;GO:0005634//nucleus	GO:0003674//molecular_function	GO:0008150//biological_process
AT1G06640	0.112968	0.531889	0.999808	no	0.161756	0.328108	0.652003	no	0.425626	9.52815e-08	2.9289e-06	yes	0.774313	0.000614827	0.0015791	yes	158.73	118.61	128.55	153.33	146.54	139.08	81.81	90.19	78.91	120.09	89.71	70.88	52.78	56.94	51.49	67.76	74.51	74.26	28.33	41.44	31.05	59.84	53.29	59.31	-	2-oxoglutarate (2OG) and Fe(II)-dependent oxygenase superfamily protein	-	-	-	-	GO:0005737//cytoplasm;GO:0005737//cytoplasm;GO:0005737//cytoplasm	GO:0016706//oxidoreductase activity, acting on paired donors, with incorporation or reduction of molecular oxygen, 2-oxoglutarate as one donor, and incorporation of one atom each of oxygen into both donors	GO:0016126//sterol biosynthetic process
AT1G06645	0.236527	0.351038	0.983842	no	0.235541	0.0662003	0.264322	no	0.34251	0.0212817	0.0874404	no	1.68984	5.5929e-16	6.11604e-15	yes	17.09	11.39	9.97	13.19	14.62	17.49	13.54	14.07	15.3	16.72	18.38	15.42	14.57	17.32	16.55	23.33	18.16	19.93	5.49	9.27	6.46	23.5	22.74	22.22	-	2-oxoglutarate (2OG) and Fe(II)-dependent oxygenase superfamily protein	-	-	-	-	GO:0005737//cytoplasm	-	-
AT1G06650	0.0777532	0.685071	0.999808	no	0.0329606	0.777298	0.919152	no	-0.199584	0.147882	0.344294	no	-0.107032	0.011455	0.0229706	yes	44.87	42.85	46.28	49.91	49.85	41.66	47.29	47	47.21	49.5	50.8	44.47	50.28	57.65	47.49	51.23	40.1	44.01	59.96	52.27	58.81	54.08	54.3	50.43	-	2-oxoglutarate (2OG) and Fe(II)-dependent oxygenase superfamily protein	-	-	-	-	GO:0005737//cytoplasm;GO:0005737//cytoplasm	GO:0016706//oxidoreductase activity, acting on paired donors, with incorporation or reduction of molecular oxygen, 2-oxoglutarate as one donor, and incorporation of one atom each of oxygen into both donors	-
AT1G06660	0.169925	0.981345	0.999808	no	-0.131245	0.876789	0.958186	no	-1.71049	0.11735	0.294247	no	-0.14439	0.689803	0.777346	no	0.01	0.05	0.02	0.07	0	0.02	0.08	0.09	0.06	0.09	0.03	0.09	0.09	0.2	0.07	0.04	0.02	0.05	0.17	0.03	0.01	0.04	0.04	0.11	JASON	-	-	-	-	-	GO:0005634//nucleus	GO:0003674//molecular_function	GO:0006355//regulation of transcription, DNA-templated;GO:0006355//regulation of transcription, DNA-templated;GO:0006355//regulation of transcription, DNA-templated;GO:0007142//male meiosis II;GO:0007142//male meiosis II;GO:0009556//microsporogenesis;GO:0009556//microsporogenesis
AT1G06670	0.107287	0.503697	0.999808	no	0.126961	0.160746	0.447742	no	0.0428378	0.626909	0.810222	no	0.662234	0.00225931	0.00521555	yes	12.79	11.21	12.01	13.91	11.82	13.06	13.97	14.02	12.34	14.15	14.48	15.41	16.08	15.46	16.24	15.59	16.96	16.67	7.74	10.67	9.64	14.16	16.52	13.71	NIH	nuclear DEIH-boxhelicase	-	-	-	-	GO:0005634//nucleus;GO:0005737//cytoplasm	GO:0003677//DNA binding;GO:0003678//DNA helicase activity	GO:0006259//DNA metabolic process
AT1G06680	-0.245704	0.166506	0.823618	no	0.659118	2.30329e-12	2.45885e-10	yes	0.459008	2.23248e-05	0.000318651	yes	1.61508	3.95061e-22	7.66843e-21	yes	2005.79	1615.93	1153.82	1305.55	1336.89	1385.27	1022.02	1068.79	1079.14	1825.41	1573.43	1606.88	937.58	896.2	917.74	1340.69	1115.17	1326.37	432.8	616.28	616.44	1724.76	1623.42	1753.78	PSBP-1	photosystem II subunit P-1	Metabolism;Metabolism	Global and overview maps;Energy metabolism	ko01100//Metabolic pathways;ko00195//Photosynthesis	K02717;K02717	GO:0009507//chloroplast;GO:0009507//chloroplast;GO:0009507//chloroplast;GO:0009507//chloroplast;GO:0009507//chloroplast;GO:0009534//chloroplast thylakoid;GO:0009534//chloroplast thylakoid;GO:0009534//chloroplast thylakoid;GO:0009534//chloroplast thylakoid;GO:0009534//chloroplast thylakoid;GO:0009534//chloroplast thylakoid;GO:0009534//chloroplast thylakoid;GO:0009534//chloroplast thylakoid;GO:0009…	GO:0008266//poly(U) RNA binding	GO:0000165//MAPK cascade;GO:0000165//MAPK cascade;GO:0000165//MAPK cascade;GO:0006364//rRNA processing;GO:0006364//rRNA processing;GO:0006612//protein targeting to membrane;GO:0006612//protein targeting to membrane;GO:0006612//protein targeting to membrane;GO:0009409//response to cold;GO:0009409//response to cold;GO:0009595//detection of biotic stimulus;GO:0009637//response to blue light;GO:00096…
AT1G06690	0.489615	0.0203402	0.302785	no	0.482235	0.00020025	0.00285135	yes	0.471476	0.00154009	0.0111511	yes	1.55091	1.29164e-18	1.82015e-17	yes	13.73	13.78	10.33	18.68	20.01	14.44	11.19	12.68	9.74	15.75	14.39	16.81	16.66	17.43	14.6	25.36	19.72	22.43	7.55	10.11	9.63	23.67	28.32	27.97	-	NAD(P)-linked oxidoreductase superfamily protein	-	-	-	-	GO:0005737//cytoplasm;GO:0009507//chloroplast;GO:0009507//chloroplast;GO:0009535//chloroplast thylakoid membrane;GO:0009535//chloroplast thylakoid membrane;GO:0009535//chloroplast thylakoid membrane;GO:0009535//chloroplast thylakoid membrane;GO:0009535//chloroplast thylakoid membrane;GO:0009535//chloroplast thylakoid membrane;GO:0009535//chloroplast thylakoid membrane;GO:0009535//chloroplast thyl…	GO:0004033//aldo-keto reductase (NADP) activity	-
AT1G06700	-0.0532727	0.607916	0.999808	no	0.0359466	0.734003	0.900996	no	0.145076	0.0781927	0.224345	no	0.668253	0.000414955	0.00109686	yes	60.96	44.82	46.21	44.45	47.66	54.37	85.92	77.28	77.79	77.22	88.75	81.1	77.85	76	79.35	82.57	92.09	83.21	31.43	37.62	38.02	55.16	59.96	55.03	-	Protein kinase superfamily protein	Organismal Systems	Environmental adaptation	ko04626//Plant-pathogen interaction	K13436	GO:0005886//plasma membrane;GO:0005886//plasma membrane;GO:0005886//plasma membrane;GO:0005886//plasma membrane;GO:0009506//plasmodesma	GO:0016301//kinase activity;GO:0019901//protein kinase binding	-
AT1G06710	0.130337	0.517932	0.999808	no	0.271673	0.0700185	0.274613	no	0.358048	0.00740258	0.0389217	yes	1.19746	9.82468e-05	0.000287185	yes	3.29	2.73	2.97	3.63	3.13	3.08	2.59	2.85	2.33	2.81	3.1	3.47	2.92	3.06	3.25	3.63	4.29	3.91	1.03	2.14	1.5	3.35	4.16	3.2	-	Tetratricopeptide repeat (TPR)-like superfamily protein	-	-	-	-	GO:0005739//mitochondrion	-	-
AT1G06720	0.0250085	0.998956	0.999808	no	0.0114704	0.949708	0.983629	no	0.15788	0.119605	0.298298	no	0.79986	0.00273327	0.00621708	yes	10.64	11.73	10.8	12.58	10.36	10.81	11.89	13.53	10.91	11.55	11.35	13.72	18.36	18.42	16.14	18.37	19.56	21.11	5.21	8.87	7.15	11.85	14.23	10.88	-	P-loop containing nucleoside triphosphate hydrolases superfamily protein	Genetic Information Processing	Translation	ko03008//Ribosome biogenesis in eukaryotes	K14569	GO:0005634//nucleus	-	GO:0006406//mRNA export from nucleus;GO:0006406//mRNA export from nucleus;GO:0006406//mRNA export from nucleus;GO:0006606//protein import into nucleus
AT1G06730	0.0100188	0.927095	0.999808	no	0.155156	0.268749	0.589499	no	0.110792	0.439165	0.667485	no	0.550197	0.0862461	0.139241	no	7.3	6.7	6.09	7.73	5.83	6.67	6.51	6.34	6.35	6.32	7.11	7.95	7.36	7.75	7.19	8.74	7.28	8.06	4.21	5.95	5.8	8.04	8.18	7.15	-	pfkB-like carbohydrate kinase family protein	-	-	-	-	GO:0005634//nucleus;GO:0005737//cytoplasm	GO:0016301//kinase activity	-
AT1G06750	-0.190103	0.689004	0.999808	no	-0.10497	0.841303	0.945226	no	-0.736966	0.160894	0.363155	no	1.03953	0.290744	0.395654	no	0.36	0.27	0.18	0.16	0.11	0.44	0.13	0.22	0.22	0.26	0.08	0.19	0.25	0.39	0.26	0.17	0.19	0.18	0.02	0.2	0.14	0.22	0.21	0.31	-	P-loop containing nucleoside triphosphate hydrolases superfamily protein	-	-	-	-	GO:0005634//nucleus	-	GO:0009827//plant-type cell wall modification;GO:0009827//plant-type cell wall modification;GO:0009860//pollen tube growth;GO:0009860//pollen tube growth;GO:0048868//pollen tube development
AT1G06760	-0.0950788	0.337188	0.975323	no	-0.113117	0.169002	0.459268	no	-0.266773	0.00392012	0.0236377	yes	-0.0236306	0.0580439	0.098187	no	91.81	108.07	109.47	93.55	97.91	98.16	146.69	161.75	164.83	144.77	143.18	149.63	164.28	196.29	174.9	131.77	158.18	155.12	96.76	91.53	83.16	98.11	90.79	78.14	-	winged-helix DNA-binding transcription factor family protein	-	-	-	-	GO:0000786//nucleosome;GO:0005634//nucleus	GO:0003677//DNA binding	GO:0006334//nucleosome assembly;GO:0006334//nucleosome assembly
AT1G06770	-0.130316	0.370227	0.987951	no	-0.146655	0.213161	0.52276	no	-0.0536956	0.650937	0.824049	no	-0.0364866	0.0443299	0.0774972	no	5.63	4.99	6.4	5.16	4.91	5.48	7.6	7.74	6.8	6.31	6.99	6.7	9.36	8.85	8.34	8.32	9.53	7.73	6.03	6.55	6.24	5.52	6.97	5.86	DRIP1	DREB2A-interacting protein 1	-	-	-	-	GO:0005634//nucleus;GO:0005634//nucleus;GO:0005737//cytoplasm	GO:0004842//ubiquitin-protein transferase activity;GO:0005515//protein binding;GO:0008270//zinc ion binding	GO:0009414//response to water deprivation;GO:0009414//response to water deprivation;GO:0016567//protein ubiquitination;GO:0016567//protein ubiquitination;GO:0016567//protein ubiquitination;GO:0051865//protein autoubiquitination;GO:0051865//protein autoubiquitination;GO:0051865//protein autoubiquitination
AT1G06780	0.0217852	0.980599	0.999808	no	0.0533751	0.681307	0.87618	no	-0.0622003	0.60575	0.79667	no	-0.265012	0.000290049	0.000788142	yes	7.08	9.43	9.78	8.07	9.56	9.06	6.44	7.11	6.88	6.64	7.42	7.14	6.81	7.67	8.27	7.01	7	7.78	7.31	7.72	8.33	5.98	7.21	6.25	GAUT6	galacturonosyltransferase 6	Metabolism	Carbohydrate metabolism	ko00520//Amino sugar and nucleotide sugar metabolism	K13648	GO:0005794//Golgi apparatus;GO:0005794//Golgi apparatus	GO:0016757//transferase activity, transferring glycosyl groups;GO:0016757//transferase activity, transferring glycosyl groups;GO:0047262//polygalacturonate 4-alpha-galacturonosyltransferase activity	GO:0016051//carbohydrate biosynthetic process
AT1G06790	0.0963207	0.710595	0.999808	no	0.100974	0.583835	0.827706	no	0.111501	0.495162	0.712353	no	0.873003	0.00855626	0.0176387	yes	13.94	10.17	11.23	10.23	12.59	14.96	7.75	8.35	9.97	8.66	8.56	10.74	9.43	10.86	10.45	10.87	12.03	10.31	4.16	8.69	7.74	12.53	12.41	12.77	-	RNA polymerase Rpb7 N-terminal domain-containing protein	Metabolism;Metabolism;Metabolism;Genetic Information Processing	Global and overview maps;Nucleotide metabolism;Nucleotide metabolism;Transcription	ko01100//Metabolic pathways;ko00230//Purine metabolism;ko00240//Pyrimidine metabolism;ko03020//RNA polymerase	K03022;K03022;K03022;K03022	GO:0005634//nucleus;GO:0009507//chloroplast	GO:0003899//DNA-directed RNA polymerase activity	GO:0006351//transcription, DNA-templated;GO:0009062//fatty acid catabolic process;GO:0009062//fatty acid catabolic process
AT1G06800	-0.136239	0.414215	0.999808	no	-0.206612	0.104517	0.350685	no	-0.0452916	0.648834	0.822863	no	-0.661321	5.6492e-09	2.92098e-08	yes	20.03	24.44	29.66	23.9	24.49	19.06	29.52	25.48	34.56	25.9	27.22	24.49	27.8	25.66	31.96	28.05	27.11	27.62	31.36	33.16	31.21	23.66	18.96	17.91	PLA-I{gamma}1	alpha/beta-Hydrolases superfamily protein	-	-	-	-	GO:0009507//chloroplast;GO:0009507//chloroplast;GO:0009507//chloroplast	GO:0004806//triglyceride lipase activity;GO:0004806//triglyceride lipase activity;GO:0008970//phosphatidylcholine 1-acylhydrolase activity;GO:0047714//galactolipase activity	GO:0006629//lipid metabolic process
AT1G06810	-5.43741	0.560919	1	no	1.27302	0.589052	1	no	0.584963	0.875555	1	no	2.08746	0.295288	0.400877	no	0	0.13	0	0	0	0	0.12	0	0	0.05	0	0.24	0	0	0.06	0	0	0.09	0.12	0	0	0.21	0.2	0.1	-	-	-	-	-	-	GO:0005634//nucleus	GO:0003674//molecular_function	-
AT1G06820	0.107774	0.531779	0.999808	no	0.100799	0.367993	0.685156	no	0.26351	0.00429139	0.0253889	yes	1.14019	6.61507e-12	4.75073e-11	yes	22.28	20.97	19.15	23.52	22.95	20.77	20.14	22.49	17.48	20.71	20.89	22.86	21.5	22.69	21.58	26.31	25.27	27.37	11.08	15.76	14.56	29.44	31.35	30.46	CRTISO	carotenoid isomerase	Metabolism;Metabolism;Metabolism	Global and overview maps;Global and overview maps;Metabolism of terpenoids and polyketides	ko01100//Metabolic pathways;ko01110//Biosynthesis of secondary metabolites;ko00906//Carotenoid biosynthesis	K09835;K09835;K09835	GO:0009507//chloroplast;GO:0009507//chloroplast;GO:0009507//chloroplast	GO:0046608//carotenoid isomerase activity;GO:0046608//carotenoid isomerase activity;GO:0046608//carotenoid isomerase activity	GO:0009662//etioplast organization;GO:0009662//etioplast organization;GO:0016117//carotenoid biosynthetic process;GO:0016117//carotenoid biosynthetic process;GO:0016117//carotenoid biosynthetic process;GO:0016117//carotenoid biosynthetic process;GO:0016117//carotenoid biosynthetic process;GO:0016117//carotenoid biosynthetic process
AT1G06830	0.174583	0.70961	0.999808	no	-0.340964	0.253778	0.573746	no	0.162195	0.540155	0.749649	no	0.694603	0.066168	0.110094	no	3.93	7.75	5.5	9.25	6.61	3.53	3.61	4.36	5.19	3.32	2.81	4.26	5.66	8.41	6.1	6.55	8.92	7.1	4.08	5.84	4.94	7.89	8.07	8.09	-	Glutaredoxin family protein	-	-	-	-	GO:0005737//cytoplasm	-	GO:0048653//anther development
AT1G06840	0.0257294	0.99439	0.999808	no	-0.0462146	0.585603	0.828871	no	-0.334074	2.93382e-05	0.000404063	yes	-1.28971	1.28848e-11	8.98104e-11	yes	12.27	14.09	15.32	14.04	14.15	14.24	19.71	19.23	16.57	17.47	17.57	18.72	18.48	18.74	19.14	13.8	15.9	15.01	33.2	22.62	23.44	11.27	11.91	9.24	-	Leucine-rich repeat protein kinase family protein	-	-	-	-	GO:0005576//extracellular region;GO:0005886//plasma membrane;GO:0005886//plasma membrane;GO:0005886//plasma membrane;GO:0016020//membrane	GO:0004674//protein serine/threonine kinase activity;GO:0004674//protein serine/threonine kinase activity;GO:0005524//ATP binding;GO:0005524//ATP binding	GO:0006468//protein phosphorylation;GO:0006468//protein phosphorylation;GO:0006468//protein phosphorylation;GO:0006468//protein phosphorylation;GO:0006468//protein phosphorylation;GO:0006468//protein phosphorylation;GO:0007169//transmembrane receptor protein tyrosine kinase signaling pathway
AT1G06850	-0.0228228	0.861347	0.999808	no	0.291367	0.157015	0.442725	no	0.464699	0.079817	0.227502	no	0.673577	0.195729	0.283768	no	4.78	3.56	5.04	3.35	4.25	5.57	2.88	3.06	3.22	4.34	3.39	3.48	2.23	2.23	2.25	2.18	3.92	3.16	1.09	1.73	1.6	2.02	1.88	3.15	bZIP52	basic leucine-zipper 52	-	-	-	-	GO:0005634//nucleus;GO:0005634//nucleus	GO:0003677//DNA binding;GO:0003700//transcription factor activity, sequence-specific DNA binding;GO:0003700//transcription factor activity, sequence-specific DNA binding	-
AT1G06870	0.0116362	0.944478	0.999808	no	-0.0496207	0.638595	0.856106	no	-0.00377299	0.931996	0.972818	no	-0.828804	5.32663e-14	4.78176e-13	yes	10.97	12.29	15.02	12.4	13.08	13.11	9.3	10.03	9.36	8.64	9.27	9.81	9.99	11.06	9.58	9.52	10.09	10.94	18.67	18.58	19.5	10.23	10.37	11.35	Plsp2A	Peptidase S24/S26A/S26B/S26C family protein	Genetic Information Processing	Folding, sorting and degradation	ko03060//Protein export	K03100	GO:0009507//chloroplast;GO:0016020//membrane	GO:0008233//peptidase activity	GO:0006508//proteolysis
AT1G06890	0.131562	0.363468	0.98576	no	-0.11811	0.120168	0.379275	no	-0.0567096	0.531572	0.742229	no	-0.0518219	0.0019809	0.00463325	yes	37.92	42.69	43.92	44.66	46.53	45.23	42.22	42.47	40.11	37.64	38.54	38.81	41.04	42.19	44.93	40.84	44.55	37.83	30.55	38.58	34.32	33.97	33.93	31.9	-	nodulin MtN21 /EamA-like transporter family protein	-	-	-	-	GO:0005768//endosome;GO:0005768//endosome;GO:0005794//Golgi apparatus;GO:0005794//Golgi apparatus;GO:0005802//trans-Golgi network;GO:0005802//trans-Golgi network;GO:0005802//trans-Golgi network;GO:0005886//plasma membrane;GO:0005886//plasma membrane;GO:0005886//plasma membrane;GO:0016020//membrane	-	GO:0006486//protein glycosylation;GO:0006486//protein glycosylation;GO:0006486//protein glycosylation;GO:0048193//Golgi vesicle transport
AT1G06900	-0.0881348	0.494619	0.999808	no	0.116682	0.339337	0.662901	no	0.304909	0.000184866	0.00190667	yes	0.63316	0.0179256	0.0345529	yes	10.47	9.79	9.27	10.9	7.72	9.16	20.67	20.13	15.35	20.08	19.17	21.63	21.05	20.33	21.21	25.49	26.78	25.05	8.83	10.49	10.41	14.95	18.01	13.15	-	Insulinase (Peptidase family M16) family protein	-	-	-	-	GO:0005737//cytoplasm;GO:0005829//cytosol	GO:0004222//metalloendopeptidase activity	GO:0006508//proteolysis
AT1G06910	-0.144322	0.387675	0.992009	no	0.107842	0.600614	0.83732	no	0.207886	0.332445	0.567365	no	0.780716	0.00824371	0.0170593	yes	3.46	3.55	4.23	3.46	3.31	3.4	2.97	3.04	2.88	2.65	3.24	3.69	3.11	3.09	2.51	3.64	3.09	3.33	2.23	2.66	2.45	4.35	4.34	3.92	TRFL7	TRF-like 7	-	-	-	-	-	GO:0003677//DNA binding;GO:0003700//transcription factor activity, sequence-specific DNA binding	GO:0009751//response to salicylic acid;GO:0009753//response to jasmonic acid
AT1G06920	0	1	1	no	0	1	1	no	4.32193	0.680842	1	no	0	1	1	no	0	0	0	0	0	0	0	0	0	0	0	0	0	0	0	0	0.06	0	0	0	0	0	0	0	OFP4	ovate family protein 4	-	-	-	-	GO:0005634//nucleus	-	GO:0045892//negative regulation of transcription, DNA-templated;GO:0045892//negative regulation of transcription, DNA-templated;GO:0045892//negative regulation of transcription, DNA-templated;GO:0045892//negative regulation of transcription, DNA-templated;GO:0045892//negative regulation of transcription, DNA-templated;GO:0045892//negative regulation of transcription, DNA-templated;GO:2000652//reg…
AT1G06923	-1.32193	0.816307	1	no	1.80735	0.610697	1	no	-0.5025	0.660947	0.829933	no	0.807355	0.64621	0.742286	no	0.03	0.02	0	0	0.02	0	0.02	0	0	0	0.02	0.05	0.27	0.13	0.11	0.29	0.05	0.02	0.06	0.06	0	0.08	0.03	0.1	-	-	-	-	-	-	GO:0005739//mitochondrion	-	-
AT1G06925	-3.73697	0.813612	1	no	-6.43741	0.297981	1	no	-0.61891	0.851291	1	no	-2.62449	0.332983	0.441917	no	0.04	0	0	0	0	0	0.04	0.07	0.15	0	0	0	0	0.21	0.22	0.28	0	0	0	0.31	0.06	0	0.06	0	-	-	-	-	-	-	GO:0005634//nucleus	GO:0003674//molecular_function	-
AT1G06930	0	1	1	no	0	1	1	no	0	1	1	no	0	1	1	no	0	0	0	0	0	0	0	0	0	0	0	0	0	0	0	0	0	0	0	0	0	0	0	0	-	-	-	-	-	-	GO:0005634//nucleus	GO:0003674//molecular_function	GO:0008150//biological_process
AT1G06950	-0.00340542	0.83555	0.999808	no	0.133635	0.197612	0.502986	no	0.185993	0.0565008	0.178797	no	1.04443	1.99665e-06	7.46078e-06	yes	47.6	50.97	45.64	53.96	44.72	45.19	44.26	47.53	45.35	46.76	46.98	56.71	57.29	58.66	59.85	67.85	60.76	71.38	23.89	38.19	37.04	61.73	73.97	68.74	TIC110	translocon at the inner envelope membrane of chloroplasts 110	-	-	-	-	GO:0009507//chloroplast;GO:0009507//chloroplast;GO:0009507//chloroplast;GO:0009507//chloroplast;GO:0009536//plastid;GO:0009941//chloroplast envelope;GO:0009941//chloroplast envelope;GO:0009941//chloroplast envelope;GO:0009941//chloroplast envelope;GO:0009941//chloroplast envelope;GO:0009941//chloroplast envelope;GO:0009941//chloroplast envelope;GO:0009941//chloroplast envelope;GO:0009941//chlorop…	GO:0005515//protein binding;GO:0005515//protein binding;GO:0005515//protein binding	GO:0009658//chloroplast organization;GO:0009658//chloroplast organization;GO:0045036//protein targeting to chloroplast;GO:0045037//protein import into chloroplast stroma;GO:0045037//protein import into chloroplast stroma
AT1G06960	-0.146292	0.460184	0.999808	no	0.171844	0.278068	0.60057	no	-0.0256076	0.837146	0.928524	no	1.05871	0.000917514	0.00227775	yes	6.9	7.19	4.68	4.8	5.61	6.55	7.02	6.84	7.01	7.54	8.05	7.92	8.9	10.54	8.98	8.76	9.27	9.89	2.5	3.02	3.75	5.88	6.45	6.98	-	RNA-binding (RRM/RBD/RNP motifs) family protein	Genetic Information Processing	Transcription	ko03040//Spliceosome	K11094	GO:0005634//nucleus;GO:0005634//nucleus;GO:0005634//nucleus;GO:0005686//U2 snRNP;GO:0005686//U2 snRNP;GO:0015030//Cajal body;GO:0015030//Cajal body	GO:0003723//RNA binding	-
AT1G06970	0.142019	0.890349	0.999808	no	0.0374747	0.953145	0.985039	no	0.184425	0.841814	0.930946	no	1.90689	0.243245	0.341547	no	0.12	0.05	0.12	0.13	0.05	0.14	0.15	0.06	0.17	0.14	0.16	0.09	0.04	0.1	0.08	0.04	0.02	0.19	0.07	0	0.01	0.08	0.05	0.17	CHX14	cation/hydrogen exchanger 14	-	-	-	-	GO:0005886//plasma membrane	GO:0005451//monovalent cation:proton antiporter activity;GO:0015385//sodium:proton antiporter activity	GO:0006812//cation transport;GO:0006814//sodium ion transport;GO:0010351//lithium ion transport;GO:0035725//sodium ion transmembrane transport;GO:0035725//sodium ion transmembrane transport
AT1G06980	0.180272	0.639928	0.999808	no	0.953756	0.00978267	0.0682598	no	0.573398	0.221834	0.445856	no	2.49943	4.24729e-09	2.2265e-08	yes	3.28	2.72	2.49	4.02	3.53	2.07	1.06	0.88	1.23	1.52	2.23	2.39	0.84	1.11	1.39	1.14	2.55	1.28	0.58	1.18	0.73	4.92	5.89	3.27	-	-	-	-	-	-	-	GO:0003674//molecular_function	GO:0008150//biological_process
AT1G06990	0	1	1	no	0	1	1	no	0	1	1	no	0	1	1	no	0	0	0	0	0	0	0	0	0	0	0	0	0	0	0	0	0	0	0	0	0	0	0	0	-	GDSL-like Lipase/Acylhydrolase superfamily protein	-	-	-	-	GO:0005576//extracellular region	-	-
AT1G07000	-0.0664701	0.701166	0.999808	no	-0.381813	0.00595098	0.0466377	yes	-0.331407	5.92406e-05	0.000738644	yes	-2.46713	3.36783e-47	3.2996e-45	yes	30.9	40.59	62.87	37.76	41.19	49.36	39.38	38.11	50.71	28.21	34.76	35.42	37.8	39.92	42.53	29.62	33.59	32.36	125.55	99.72	108.43	22.08	20.55	17.72	EXO70B2	exocyst subunit exo70 family protein B2	-	-	-	-	GO:0000145//exocyst;GO:0000145//exocyst;GO:0005634//nucleus;GO:0005634//nucleus;GO:0005829//cytosol;GO:0005829//cytosol;GO:0005886//plasma membrane;GO:0070062//extracellular exosome	-	GO:0006612//protein targeting to membrane;GO:0006612//protein targeting to membrane;GO:0006612//protein targeting to membrane;GO:0006904//vesicle docking involved in exocytosis;GO:0006904//vesicle docking involved in exocytosis;GO:0006984//ER-nucleus signaling pathway;GO:0009625//response to insect;GO:0009627//systemic acquired resistance;GO:0009627//systemic acquired resistance;GO:0009697//salic…
AT1G07010	0.332392	0.124344	0.742363	no	0.498744	2.2035e-06	5.75766e-05	yes	0.727879	1.64531e-06	3.48726e-05	yes	1.64569	9.4327e-19	1.34846e-17	yes	69.94	48.48	41.48	73.48	62.69	65.16	38.7	37.83	42.24	56.02	52.03	59.77	42.65	42.93	46.94	84	58.58	76.9	26.24	40.7	34.39	107.95	95.5	113.61	SLP1	Calcineurin-like metallo-phosphoesterase superfamily protein	-	-	-	-	GO:0005777//peroxisome;GO:0005777//peroxisome;GO:0009507//chloroplast;GO:0009507//chloroplast;GO:0009507//chloroplast	GO:0004722//protein serine/threonine phosphatase activity	GO:0010264//myo-inositol hexakisphosphate biosynthetic process;GO:0010264//myo-inositol hexakisphosphate biosynthetic process
AT1G07020	-0.149741	0.39446	0.994733	no	0.0790019	0.69024	0.88052	no	-0.0319372	0.838364	0.928882	no	-0.764911	5.21668e-07	2.1065e-06	yes	9.78	12.19	14.14	11.3	9.95	11.3	9.95	9.53	10.9	8.94	12.36	10.79	14.78	12.75	10.38	11.69	15.31	10.08	9.91	14.21	12.89	6.3	6.96	8.52	-	-	-	-	-	-	GO:0005634//nucleus	GO:0003674//molecular_function	GO:0008150//biological_process
AT1G07025	0	1	1	no	4.32193	0.809012	1	no	0	1	1	no	-6.1964	0.385888	0.497998	no	0	0	0	0	0	0	0	0	0	0	0.06	0	0	0	0	0	0	0	0.07	0	0.15	0	0	0	-	Mitochondrial substrate carrier family protein	-	-	-	-	GO:0005739//mitochondrion;GO:0005743//mitochondrial inner membrane;GO:0005743//mitochondrial inner membrane;GO:0005743//mitochondrial inner membrane;GO:0005743//mitochondrial inner membrane	-	GO:0006810//transport;GO:0006839//mitochondrial transport;GO:0006863//purine nucleobase transport
AT1G07030	0.00342602	0.866501	0.999808	no	-0.113272	0.229558	0.54549	no	0.0652673	0.516027	0.730101	no	-0.124856	0.00287679	0.00651679	yes	35.23	31.52	38.4	33.47	33.14	38.79	22.85	23.72	20.97	21.46	19.75	21.23	25.53	24.37	24	24.85	26.68	25.79	29.43	33.85	28.03	26.29	27.43	30.02	-	Mitochondrial substrate carrier family protein	-	-	-	-	GO:0005739//mitochondrion;GO:0005743//mitochondrial inner membrane;GO:0005743//mitochondrial inner membrane;GO:0005743//mitochondrial inner membrane;GO:0005743//mitochondrial inner membrane	-	GO:0006810//transport;GO:0006839//mitochondrial transport;GO:0015824//proline transport
AT1G07040	-0.0184601	0.797941	0.999808	no	-0.338361	0.00242392	0.0223401	yes	-0.838695	2.30098e-11	2.03313e-09	yes	-1.37349	7.45278e-10	4.2789e-09	yes	26.03	37.88	33.62	31.76	33.81	30.72	49.85	47.23	38.67	34.2	39.35	33.82	60.53	59.8	52.2	35.22	32.94	28.31	75.14	43.91	47.86	24.18	22.18	18.06	-	-	-	-	-	-	GO:0009507//chloroplast	-	GO:0008150//biological_process
AT1G07050	0.323824	0.212612	0.882799	no	-1.32193	0.190416	0.492457	no	0.388103	0.0774373	0.222961	no	1.77807	5.95651e-07	2.39081e-06	yes	36.04	25.28	17.76	33.95	32.92	32.11	0.14	0.25	0.31	0.11	0.07	0.1	8.82	6.56	5.84	9.68	8.33	9.76	6.14	9.89	14.11	24.7	35.63	43.04	-	CCT motif family protein	-	-	-	-	GO:0005634//nucleus	GO:0003674//molecular_function	GO:0007623//circadian rhythm;GO:0008150//biological_process
AT1G07060	-1.07039	0.381263	0.98933	no	-3.52356	0.0642035	1	no	-3.85086	0.0233283	0.0935286	no	-1.76393	0.0118015	0.0235967	yes	0.1	0.17	0.15	0.08	0.04	0.08	0.26	0.16	0.04	0.04	0	0	0.45	0.51	0.05	0	0	0.07	0.97	0.32	0.51	0.18	0.13	0.22	DFO	-	-	-	-	-	GO:0005739//mitochondrion	GO:0003674//molecular_function	GO:0007126//meiotic nuclear division;GO:0007126//meiotic nuclear division;GO:0042138//meiotic DNA double-strand break formation;GO:0042138//meiotic DNA double-strand break formation;GO:0042138//meiotic DNA double-strand break formation
AT1G07070	-0.142306	0.358245	0.985687	no	-0.160228	0.436927	0.737123	no	0.208907	0.123227	0.304471	no	0.666757	0.0594172	0.100205	no	23.4	18.56	17.02	19.29	17.01	17.14	13.37	12.27	20.88	12.37	14.29	14.97	19.21	21.84	20.37	23.23	22.43	25.33	11.31	14.22	13.67	17.39	19.43	25.41	-	Ribosomal protein L35Ae family protein	Genetic Information Processing	Translation	ko03010//Ribosome	K02917	GO:0005737//cytoplasm;GO:0005829//cytosol;GO:0005840//ribosome;GO:0022625//cytosolic large ribosomal subunit;GO:0022625//cytosolic large ribosomal subunit;GO:0022625//cytosolic large ribosomal subunit;GO:0022625//cytosolic large ribosomal subunit	GO:0003735//structural constituent of ribosome	GO:0006412//translation;GO:0006412//translation;GO:0006412//translation;GO:0042254//ribosome biogenesis
AT1G07080	0.089354	0.573205	0.999808	no	-0.0489955	0.59431	0.834436	no	0.110333	0.22934	0.455312	no	0.621931	0.00438006	0.00956376	yes	114.7	126.78	114.58	120.17	127.86	130.78	145.63	140.72	171.26	150.36	145.24	146.73	106.99	110.59	125.16	120.81	126.42	122.75	70.86	92.41	81.38	135.23	118.36	122.91	-	Thioredoxin superfamily protein	-	-	-	-	GO:0005576//extracellular region;GO:0005773//vacuole;GO:0005773//vacuole	GO:0003824//catalytic activity	GO:0008150//biological_process
AT1G07090	-0.17781	0.131942	0.760739	no	-0.227621	0.108066	0.357054	no	-0.0720747	0.617674	0.804262	no	1.23333	4.39006e-06	1.57069e-05	yes	77.51	75.8	92.3	65.86	73.45	77.82	125.94	129.47	183.21	120.39	128.69	125.52	81.13	86.28	98.54	59.63	105.87	87.49	23.07	47.7	36.44	86.1	93.06	72.9	LSH6	Protein of unknown function (DUF640)	-	-	-	-	GO:0005634//nucleus	-	-
AT1G07110	0.153496	0.458348	0.999808	no	0.2732	0.00463957	0.0380368	yes	0.338522	0.00382672	0.0232116	yes	1.51638	2.74911e-27	8.11023e-26	yes	40.15	29.75	26.66	38.16	33.23	36.01	44.39	42.98	35.9	48.73	48.5	51.74	53.53	53.22	52.82	75.02	60.16	66.59	18.24	24.66	20.5	62.78	61.78	56.81	F2KP	fructose-2,6-bisphosphatase	Metabolism	Carbohydrate metabolism	ko00051//Fructose and mannose metabolism	K01103	GO:0005634//nucleus;GO:0005829//cytosol;GO:0005886//plasma membrane	GO:0004331//fructose-2,6-bisphosphate 2-phosphatase activity	GO:0006000//fructose metabolic process;GO:0006002//fructose 6-phosphate metabolic process;GO:0006002//fructose 6-phosphate metabolic process;GO:0006003//fructose 2,6-bisphosphate metabolic process;GO:0006003//fructose 2,6-bisphosphate metabolic process;GO:0006499//N-terminal protein myristoylation;GO:0006499//N-terminal protein myristoylation;GO:0006499//N-terminal protein myristoylation;GO:00427…
AT1G07120	0.164387	0.905899	0.999808	no	-0.628031	0.382085	0.696581	no	-0.777608	0.262099	0.494154	no	-1.0346	0.0131796	0.0261362	yes	0.36	0.16	0.06	0.07	0.2	0.38	0.47	0.23	0.15	0.2	0.15	0.2	0.21	0.58	0.41	0.12	0.37	0.21	0.77	0.72	0.62	0.35	0.19	0.49	-	-	-	-	-	-	GO:0009507//chloroplast;GO:0009941//chloroplast envelope;GO:0009941//chloroplast envelope;GO:0009941//chloroplast envelope;GO:0009941//chloroplast envelope	GO:0003674//molecular_function	GO:0008150//biological_process
AT1G07130	-0.0692512	0.575181	0.999808	no	-0.479565	0.00169375	0.0166424	yes	-0.13325	0.216806	0.439272	no	-0.957303	3.23251e-12	2.39176e-11	yes	37.74	38.79	47.01	32.48	38.36	46.91	40.08	39.25	56.24	30.38	33.12	33.73	42.35	46.74	48.4	43.93	42.84	38.59	65.75	53.87	56.16	28.52	31.37	30.64	STN1	Nucleic acid-binding, OB-fold-like protein	-	-	-	-	GO:0000784//nuclear chromosome, telomeric region;GO:0000784//nuclear chromosome, telomeric region;GO:0005634//nucleus	GO:0005515//protein binding	GO:0006355//regulation of transcription, DNA-templated;GO:0006355//regulation of transcription, DNA-templated;GO:0006355//regulation of transcription, DNA-templated;GO:0016233//telomere capping;GO:0016233//telomere capping;GO:0016233//telomere capping;GO:0016233//telomere capping;GO:0043687//post-translational protein modification;GO:0043687//post-translational protein modification;GO:0043687//po…
AT1G07135	-0.174743	0.554807	0.999808	no	-0.804086	0.317515	0.642855	no	-0.572676	0.367244	0.602703	no	-1.26903	0.0559973	0.0951426	no	47.31	27.72	60.32	21.85	37.97	60.09	9.42	15.98	46.24	6.14	11.81	23.08	15.91	26.42	33.67	7.85	11.42	31.83	98.53	62.8	74.97	8.3	22.51	67.24	-	glycine-rich protein	-	-	-	-	GO:0031225//anchored component of membrane;GO:0031225//anchored component of membrane	GO:0003674//molecular_function	GO:0008150//biological_process;GO:0009611//response to wounding;GO:0009612//response to mechanical stimulus;GO:0009646//response to absence of light;GO:0010200//response to chitin
AT1G07140	-0.0199599	0.722213	0.999808	no	-0.145737	0.0792087	0.296316	no	-0.0490655	0.497431	0.714524	no	-0.606191	1.96859e-18	2.72842e-17	yes	128.4	136.43	153.66	143.23	136.77	132.74	116.29	121.99	130.05	108.62	112.18	112.14	123.54	127.95	134.6	125.98	124.66	122.54	128.85	150.22	148.13	95.85	94.62	90.17	SIRANBP	Pleckstrin homology (PH) domain superfamily protein	-	-	-	-	GO:0005634//nucleus	GO:0008536//Ran GTPase binding	GO:0000060//protein import into nucleus, translocation
AT1G07150	0.075617	0.90568	0.999808	no	0.105117	0.758985	0.912204	no	-0.360425	0.20943	0.429788	no	-2.38178	1.18283e-15	1.24414e-14	yes	1.26	2.09	1.11	1.67	1.27	1.76	1.77	1.15	2.24	1.55	2.28	1.72	2.6	3.03	3.01	1.78	1.72	3.23	15.41	8.16	9.16	1.55	2.54	2.19	MAPKKK13	mitogen-activated protein kinase kinase kinase 13	-	-	-	-	GO:0005634//nucleus	GO:0016301//kinase activity	-
AT1G07160	0.0374747	0.948081	0.999808	no	-0.498119	0.381881	0.696567	no	-1.96153	6.3379e-05	0.000780235	yes	-7.04493	8.77249e-10	4.99371e-09	yes	0.59	0.28	0.65	0.48	0.57	0.51	0.7	0.27	0.4	0.14	0.43	0.4	1.28	0.92	0.76	0.33	0.26	0.17	29.97	10.44	13.73	0.24	0	0.17	-	Protein phosphatase 2C family protein	-	-	-	-	GO:0009507//chloroplast	GO:0004722//protein serine/threonine phosphatase activity	-
AT1G07170	-0.257766	0.128731	0.752097	no	-0.221744	0.0865539	0.31206	no	-0.0348301	0.753136	0.88453	no	0.41236	0.385995	0.49808	no	51.6	37.19	40.78	30.72	33.96	43.69	75.4	67.1	87.3	69.62	67.27	60.17	82.23	76.5	75.2	84.81	75.56	67.98	25.17	36.73	29.77	39.01	42.1	40.89	-	PHF5-like protein	Genetic Information Processing	Transcription	ko03040//Spliceosome	K12834	GO:0005634//nucleus;GO:0005634//nucleus;GO:0005634//nucleus;GO:0005689//U12-type spliceosomal complex;GO:0005689//U12-type spliceosomal complex	GO:0003674//molecular_function	GO:0000398//mRNA splicing, via spliceosome;GO:0000398//mRNA splicing, via spliceosome
AT1G07175	0	1	1	no	0	1	1	no	0	1	1	no	0	1	1	no	0	0	0	0	0	0	0	0	0	0	0	0	0	0	0	0	0	0	0	0	0	0	0	0	-	-	-	-	-	-	GO:0005576//extracellular region	GO:0003674//molecular_function	GO:0008150//biological_process
AT1G07180	0.0959475	0.789184	0.999808	no	0.27473	0.151281	0.434037	no	0.22715	0.242074	0.470794	no	1.08119	0.000523452	0.00135947	yes	11.16	16.92	8.42	12.93	13.31	12.77	7.89	7.79	9.3	10.79	7.39	12.04	4.97	3.7	5.17	4.64	5.54	6.02	7.51	8.15	5.5	12.33	14.19	18.25	NDA1	alternative NAD(P)H dehydrogenase 1	-	-	-	-	GO:0005739//mitochondrion;GO:0005739//mitochondrion;GO:0005739//mitochondrion;GO:0005739//mitochondrion;GO:0005777//peroxisome;GO:0005777//peroxisome;GO:0031304//intrinsic component of mitochondrial inner membrane;GO:0031304//intrinsic component of mitochondrial inner membrane;GO:0031304//intrinsic component of mitochondrial inner membrane;GO:0031304//intrinsic component of mitochondrial inner me…	GO:0003954//NADH dehydrogenase activity;GO:0003954//NADH dehydrogenase activity	GO:0010264//myo-inositol hexakisphosphate biosynthetic process;GO:0010264//myo-inositol hexakisphosphate biosynthetic process;GO:0071482//cellular response to light stimulus;GO:0071482//cellular response to light stimulus
AT1G07190	0	1	1	no	0	1	1	no	0	1	1	no	0	1	1	no	0	0	0	0	0	0	0	0	0	0	0	0	0	0	0	0	0	0	0	0	0	0	0	0	-	-	-	-	-	-	GO:0042645//mitochondrial nucleoid;GO:0042645//mitochondrial nucleoid;GO:0042645//mitochondrial nucleoid	GO:0003674//molecular_function;GO:0003697//single-stranded DNA binding;GO:0003727//single-stranded RNA binding;GO:0004176//ATP-dependent peptidase activity;GO:0004252//serine-type endopeptidase activity;GO:0005524//ATP binding;GO:0005524//ATP binding;GO:0070361//mitochondrial light strand promoter anti-sense binding;GO:0070361//mitochondrial light strand promoter anti-sense binding	GO:0001666//response to hypoxia;GO:0001666//response to hypoxia;GO:0006515//misfolded or incompletely synthesized protein catabolic process;GO:0006515//misfolded or incompletely synthesized protein catabolic process;GO:0006515//misfolded or incompletely synthesized protein catabolic process;GO:0007005//mitochondrion organization;GO:0007005//mitochondrion organization;GO:0034599//cellular response…
AT1G07200	0.0736012	0.558701	0.999808	no	0.0878294	0.518201	0.789062	no	-0.187121	0.0749145	0.21788	no	0.481138	0.112006	0.174724	no	7.5	5.95	6.42	6.81	6.82	7.28	13.04	14.72	11.59	14.03	13.9	13.89	15.71	16.73	18.2	15.15	15.23	14.1	6.1	6.91	6.24	8.34	9.79	8.74	-	Double Clp-N motif-containing P-loop nucleoside triphosphate hydrolases superfamily protein	-	-	-	-	GO:0005737//cytoplasm;GO:0005737//cytoplasm	GO:0005524//ATP binding;GO:0005524//ATP binding	GO:1902347//response to strigolactone
AT1G07210	-0.03265	0.670366	0.999808	no	0.0173052	0.897317	0.96572	no	0.0598201	0.621203	0.80673	no	0.447214	0.273127	0.375639	no	30.59	35.66	35.64	33.74	34.02	31.85	26.84	29.25	25.95	27.14	26.98	28.91	22.65	24.93	27.77	26.87	25.34	26.33	12.56	21.23	17.2	23.63	23.64	22.25	-	Ribosomal protein S18	-	-	-	-	GO:0005840//ribosome	GO:0003735//structural constituent of ribosome	GO:0006412//translation;GO:0006412//translation;GO:0006412//translation
AT1G07220	-0.0700831	0.471154	0.999808	no	-0.00512731	0.953353	0.985184	no	0.100189	0.412793	0.645175	no	-0.485349	3.38564e-08	1.59098e-07	yes	9.81	9.25	9.2	9.33	8.31	9.28	6.67	8.04	7.84	7.39	6.69	8.39	8.04	8.7	8.29	8.53	8.89	9.41	10.4	13.92	12.54	8.06	9.03	9.24	-	Arabidopsis thaliana protein of unknown function (DUF821)	-	-	-	-	-	-	GO:0008150//biological_process
AT1G07230	0.157167	0.308816	0.962362	no	-0.000927395	0.968006	0.989686	no	0.0947259	0.377842	0.613483	no	0.38737	0.434899	0.547842	no	27.48	32	29.49	30.83	34.9	33.48	37.76	39.7	31.47	38.54	36.37	33.95	32.77	34.47	33.11	35.47	39.5	32.19	24.84	28.19	22.91	34.75	34.15	30.43	NPC1	non-specific phospholipase C1	Metabolism;Metabolism;Metabolism;Metabolism;Metabolism	Global and overview maps;Global and overview maps;Lipid metabolism;Carbohydrate metabolism;Lipid metabolism	ko01100//Metabolic pathways;ko01110//Biosynthesis of secondary metabolites;ko00564//Glycerophospholipid metabolism;ko00562//Inositol phosphate metabolism;ko00565//Ether lipid metabolism	K01114;K01114;K01114;K01114;K01114	GO:0005886//plasma membrane	GO:0016788//hydrolase activity, acting on ester bonds	-
AT1G07240	-0.0521018	0.526404	0.999808	no	-0.095662	0.2612	0.582711	no	-0.263494	0.000780509	0.00630181	yes	-0.19562	0.000180139	0.000506189	yes	50.33	49.56	52.07	43.33	47.78	55.46	67.8	66.88	73.87	61.78	66.87	66.52	76.33	78.2	83.95	60.31	69.92	68.44	41.38	50.32	49.78	43.71	43.53	36.3	UGT71C5	UDP-glucosyl transferase 71C5	-	-	-	-	-	GO:0008194//UDP-glycosyltransferase activity;GO:0016757//transferase activity, transferring glycosyl groups;GO:0080043//quercetin 3-O-glucosyltransferase activity	-
AT1G07250	0.021761	0.968032	0.999808	no	-0.113866	0.213987	0.523675	no	-0.0902484	0.323599	0.558845	no	0.0693047	0.122775	0.189339	no	25.63	28.57	27.39	24.95	27.96	29.92	37.98	34.28	37.37	34.72	33.9	32.69	35.53	38.16	36.8	33.8	38.17	31.82	23.05	24.16	22.49	22.71	24.03	26.39	UGT71C4	UDP-glucosyl transferase 71C4	-	-	-	-	-	GO:0016757//transferase activity, transferring glycosyl groups;GO:0016757//transferase activity, transferring glycosyl groups;GO:0035251//UDP-glucosyltransferase activity;GO:0080043//quercetin 3-O-glucosyltransferase activity;GO:0080044//quercetin 7-O-glucosyltransferase activity	-
AT1G07260	-0.0836675	0.760523	0.999808	no	-0.929984	0.000901259	0.00999977	yes	-0.945632	0.000591637	0.00501908	yes	-0.588003	0.00811999	0.0168345	yes	4.35	12.16	6.03	6	9.54	5.73	5.89	6.74	13.11	3.68	3.95	5.88	6.19	4.8	9.06	2.3	3.87	4.24	3.03	7.17	4.05	2.7	2.7	4.08	UGT71C3	UDP-glucosyl transferase 71C3	-	-	-	-	-	GO:0008194//UDP-glycosyltransferase activity;GO:0016757//transferase activity, transferring glycosyl groups;GO:0080043//quercetin 3-O-glucosyltransferase activity	GO:0009873//ethylene-activated signaling pathway;GO:0009873//ethylene-activated signaling pathway
AT1G07270	-0.584963	0.492124	0.999808	no	-0.398549	0.654956	0.86418	no	-1	0.36023	0.595356	no	0.0874628	0.87621	0.906499	no	0.15	0.19	0.05	0.12	0.06	0.08	0.11	0.14	0.04	0.1	0.06	0.06	0.12	0.06	0.18	0.08	0.08	0.02	0.14	0.08	0.1	0.08	0.24	0.02	-	Cell division control, Cdc6	-	-	-	-	GO:0005634//nucleus	GO:0005515//protein binding	GO:0006260//DNA replication;GO:0006260//DNA replication;GO:0006260//DNA replication;GO:0051726//regulation of cell cycle
AT1G07280	0.434833	0.000173155	0.0102168	yes	0.0703251	0.508658	0.783756	no	0.263088	0.0455666	0.153812	no	1.20524	4.41343e-12	3.22046e-11	yes	92.42	92.29	90.88	130.44	124.74	117.35	48.63	49.24	41.26	50.61	50.97	44.5	60.17	61.79	55.9	82.52	66.33	64.59	39.44	56.59	55.82	113.66	116.23	120.24	-	Tetratricopeptide repeat (TPR)-like superfamily protein	-	-	-	-	-	-	GO:0000023//maltose metabolic process;GO:0000023//maltose metabolic process;GO:0008150//biological_process;GO:0019252//starch biosynthetic process;GO:0019252//starch biosynthetic process
AT1G07290	-0.263034	0.496444	0.999808	no	0.0539949	0.899124	0.966185	no	-0.0506261	0.917098	0.966086	no	0.801774	0.262531	0.363817	no	1	1.04	0.54	0.63	0.6	0.92	0.75	0.91	0.7	0.66	1.01	0.78	0.83	0.46	1.32	0.76	1.1	0.66	0.37	0.66	0.45	1	0.59	0.99	GONST2	golgi nucleotide sugar transporter 2	-	-	-	-	GO:0005886//plasma membrane	GO:0005338//nucleotide-sugar transmembrane transporter activity	GO:0015780//nucleotide-sugar transport;GO:0015784//GDP-mannose transport
AT1G07300	0.126633	0.682348	0.999808	no	-0.148517	0.471156	0.760425	no	-0.104442	0.516487	0.73036	no	0.958137	0.00506867	0.0109422	yes	8.64	7.69	5.47	8.89	7.44	7.47	13.48	8.7	8.59	9.68	10.4	7.68	10.61	12.24	11.23	9.91	12.51	9.28	5.03	5.72	4.11	11.15	9.99	7.73	-	josephin protein-related	-	-	-	-	GO:0005634//nucleus	GO:0003674//molecular_function	GO:0008150//biological_process
AT1G07310	0.111495	0.438945	0.999808	no	-0.120923	0.22317	0.536474	no	-0.157481	0.0856315	0.238578	no	-0.551954	9.14946e-05	0.000268761	yes	43.4	46.66	48.34	49.21	50.56	49.75	56.39	48.87	57.3	50.72	50.81	47.96	50.79	55.48	58.22	48.74	52.44	46.3	75.05	55.84	55.99	48.23	41.3	37.94	-	Calcium-dependent lipid-binding (CaLB domain) family protein	-	-	-	-	GO:0005634//nucleus	GO:0003674//molecular_function	GO:0008150//biological_process
AT1G07320	-0.166607	0.390603	0.992685	no	0.383407	2.26117e-05	0.000446486	yes	0.335254	0.00214103	0.0146318	yes	1.67992	5.55523e-18	7.34557e-17	yes	222.34	149.92	122.86	148.41	129.53	163.18	177.66	168.68	152.48	210.17	207.36	233.14	243.38	216.87	241.51	314.8	270.72	299.82	62.52	95.92	96.78	247.25	271.56	298.94	RPL4	ribosomal protein L4	Genetic Information Processing	Translation	ko03010//Ribosome	K02926	GO:0000311//plastid large ribosomal subunit;GO:0000311//plastid large ribosomal subunit;GO:0000311//plastid large ribosomal subunit;GO:0000311//plastid large ribosomal subunit;GO:0005634//nucleus;GO:0005634//nucleus;GO:0005840//ribosome;GO:0009507//chloroplast;GO:0009507//chloroplast;GO:0009507//chloroplast;GO:0009507//chloroplast;GO:0009507//chloroplast;GO:0009507//chloroplast;GO:0009507//chloro…	GO:0003735//structural constituent of ribosome;GO:0003735//structural constituent of ribosome;GO:0008266//poly(U) RNA binding	GO:0006412//translation;GO:0006412//translation;GO:0006412//translation;GO:0006412//translation;GO:0006412//translation;GO:0006412//translation;GO:0019288//isopentenyl diphosphate biosynthetic process, methylerythritol 4-phosphate pathway;GO:0019288//isopentenyl diphosphate biosynthetic process, methylerythritol 4-phosphate pathway;GO:0019344//cysteine biosynthetic process;GO:0019344//cysteine bi…
AT1G07330	-1	0.673736	1	no	0.251539	0.861705	0.952662	no	-0.485427	0.775341	0.896504	no	1.70044	0.468803	0.580892	no	0	0.02	0.04	0.03	0	0	0.17	0.04	0	0.14	0.1	0.01	0.07	0.05	0.02	0.07	0.03	0	0.02	0	0.02	0.02	0.03	0.08	-	-	-	-	-	-	GO:0005634//nucleus	GO:0003674//molecular_function	GO:0008150//biological_process
AT1G07340	0	1	1	no	0	1	1	no	2.73697	0.849736	1	no	-2.73697	0.778251	0.838015	no	0	0	0	0	0	0	0	0	0	0	0	0	0	0	0	0	0	0.02	0.02	0	0	0	0	0	STP2	sugar transporter 2	-	-	-	-	GO:0005886//plasma membrane;GO:0005887//integral component of plasma membrane;GO:0005887//integral component of plasma membrane;GO:0016020//membrane	GO:0005351//sugar:proton symporter activity;GO:0015144//carbohydrate transmembrane transporter activity;GO:0015144//carbohydrate transmembrane transporter activity;GO:0015145//monosaccharide transmembrane transporter activity	GO:0009555//pollen development;GO:0010584//pollen exine formation;GO:0010584//pollen exine formation;GO:0010584//pollen exine formation;GO:0015749//monosaccharide transport
AT1G07350	0.572313	3.36698e-05	0.00286083	yes	-0.303427	0.0037201	0.0317098	yes	0.0708618	0.566413	0.768024	no	0.336674	0.732001	0.813136	no	192.88	163.86	180.49	233.62	263.2	301.99	116.3	106.66	123.95	96.48	99.04	85.59	71.42	74.8	82.01	71.9	92.78	75.04	177.03	177.36	162.08	239.03	205.66	207.53	SR45a	RNA-binding (RRM/RBD/RNP motifs) family protein	-	-	-	-	-	GO:0003723//RNA binding	GO:0008380//RNA splicing;GO:0008380//RNA splicing;GO:0009644//response to high light intensity;GO:0043484//regulation of RNA splicing;GO:0043484//regulation of RNA splicing
AT1G07360	-0.0116559	0.856312	0.999808	no	-0.0286243	0.749995	0.908599	no	-0.024753	0.800466	0.909503	no	-0.287872	2.41326e-06	8.93958e-06	yes	20.19	29.74	27.12	26.58	28.08	21.77	22.89	23.76	26.65	23.43	22.65	25.78	24.02	26.56	28.78	23.6	24.86	29.55	28.71	30.43	32.02	24.59	26.07	24.01	MAC5A	CCCH-type zinc fingerfamily protein with RNA-binding domain	Genetic Information Processing	Transcription	ko03040//Spliceosome	K12872	GO:0005634//nucleus;GO:0005634//nucleus	GO:0003723//RNA binding	GO:0042742//defense response to bacterium;GO:0042742//defense response to bacterium
AT1G07370	-0.255066	0.445004	0.999808	no	-0.0991081	0.692864	0.881374	no	-0.498487	0.152612	0.351166	no	-0.809378	0.000744756	0.00188155	yes	3.54	4.29	1.92	3.79	2.25	2.13	2.3	2.06	2.87	2.47	2.27	2.01	2.38	1.46	3.04	1.7	1.65	1.52	2.91	2.82	3.19	1.13	1.75	2.21	PCNA1	proliferating cellular nuclear antigen 1	Genetic Information Processing;Genetic Information Processing;Genetic Information Processing;Genetic Information Processing	Replication and repair;Replication and repair;Replication and repair;Replication and repair	ko03420//Nucleotide excision repair;ko03030//DNA replication;ko03410//Base excision repair;ko03430//Mismatch repair	K04802;K04802;K04802;K04802	GO:0005634//nucleus;GO:0005634//nucleus;GO:0005634//nucleus;GO:0005730//nucleolus;GO:0005730//nucleolus;GO:0005737//cytoplasm	GO:0003677//DNA binding;GO:0005515//protein binding;GO:0005515//protein binding;GO:0005515//protein binding;GO:0005515//protein binding;GO:0005515//protein binding;GO:0005515//protein binding;GO:0005515//protein binding;GO:0005515//protein binding;GO:0030337//DNA polymerase processivity factor activity	GO:0006260//DNA replication;GO:0006260//DNA replication;GO:0006260//DNA replication;GO:0006261//DNA-dependent DNA replication;GO:0006261//DNA-dependent DNA replication;GO:0006261//DNA-dependent DNA replication;GO:0006275//regulation of DNA replication;GO:0006275//regulation of DNA replication;GO:0006275//regulation of DNA replication;GO:0006306//DNA methylation;GO:0006306//DNA methylation;GO:0006…
AT1G07380	0.111364	0.671954	0.999808	no	-0.250099	0.019503	0.114209	no	-0.15129	0.2794	0.513432	no	0.836364	0.00124345	0.00301963	yes	7.82	11.73	12.6	11.29	11.63	11.81	22.77	21.52	20.11	19.91	17.69	16.55	11.52	16.22	14.95	12.96	13.52	11.96	6.05	8.04	6.94	14.51	12.79	10.25	-	Neutral/alkaline non-lysosomal ceramidase	Metabolism;Metabolism	Global and overview maps;Lipid metabolism	ko01100//Metabolic pathways;ko00600//Sphingolipid metabolism	K12349;K12349	GO:0005576//extracellular region;GO:0005774//vacuolar membrane;GO:0005774//vacuolar membrane;GO:0005774//vacuolar membrane	GO:0017040//ceramidase activity	GO:0008150//biological_process
AT1G07390	0.337772	0.125953	0.745787	no	0.162686	0.345368	0.667691	no	0.296519	0.0797172	0.227377	no	1.23081	6.3659e-08	2.88643e-07	yes	2.7	3.58	3.5	4.76	3.95	3.65	2.96	3.65	2.27	3.67	2.85	3.42	1.99	2.22	2.32	2.84	2.42	2.76	1.38	1.85	1.41	3.38	3.84	3.67	RLP1	receptor like protein 1	-	-	-	-	-	-	GO:0006457//protein folding;GO:0006457//protein folding;GO:0006457//protein folding;GO:0006857//oligopeptide transport;GO:0007165//signal transduction;GO:0009408//response to heat;GO:0009408//response to heat;GO:0009644//response to high light intensity;GO:0034976//response to endoplasmic reticulum stress;GO:0034976//response to endoplasmic reticulum stress;GO:0042542//response to hydrogen peroxi…
[truncated: 27,029 more rows]
