# Supplementary material for: Dual Transcriptome Analysis Reveals That ChATG8 Is Required for Fungal Development, Melanization and Pathogenicity during the Interaction between Colletotrichum higginsianum and Arabidopsis thaliana
Source: Int J Mol Sci. 2023 Feb 22;24(5):4376. doi: 10.3390/ijms24054376 (PMC10002072; doi:10.3390/ijms24054376)
Supplement: Supplementary file 1 [file ijms-24-04376-s001.zip › Supplementary file/Supplementary data S3 Key genes annotated in PRG database in A. thaliana.xlsx]

## Sheet: Annotated in PRG database
Unigene_ID	PRGID	Name	Type	Species	Class	GenBank ID	GenBank Locus	Description	E-value	Score
AT5G47460	PRGDB00183352	GSVIVT01015461001	Putative_R-Genes,_predicted_from_Pythozome	Vitis vinifera	N	--	--	pleiotropic drug resistance 12 (best arabidopsis hit)	2.2e-32	140.2
AT1G77170	PRGDB00183352	GSVIVT01015461001	Putative_R-Genes,_predicted_from_Pythozome	Vitis vinifera	N	--	--	pleiotropic drug resistance 12 (best arabidopsis hit)	2.1e-46	186.4
AT3G27650	PRGDB00213803	MDP0000322059	Putative_R-Genes,_predicted_from_Pythozome	Malus x domestica	RLP	--	--	--	6.5e-27	120.2
AT1G75800	PRGDB00202605	Carubv10019327m	Putative_R-Genes,_predicted_from_Pythozome	Capsella rubella	Other	--	--	--	1.7e-85	315.8
AT5G46500	PRGDB00047120	disease resistance protein (TIR-NBS-LRR class), putative	Putative_R-Genes,_collected_from_NCBI_Protein	Arabidopsis thaliana	TNL	18422652	NM_123995	Arabidopsis thaliana disease resistance protein (TIR-NBS-LRR class), putative (AT5G46260) mRNA, complete cds.	4.3e-131	467.6
AT4G02540	PRGDB00200918	Bra023648	Putative_R-Genes,_predicted_from_Pythozome	Brassica rapa	TNL	--	--	--	3.9e-75	282.7
AT4G11890	PRGDB00067315	Bna.23805	Putative_R-Genes,_predicted_from_NCBI_UniGene	Brassica napus	RLK	151179609	EV093116	0190789 Brassica napus Apical meristem Brassica napus cDNA, mRNA sequence	3.2e-87	321.6
AT4G11550	PRGDB00200918	Bra023648	Putative_R-Genes,_predicted_from_Pythozome	Brassica rapa	TNL	--	--	--	3e-70	266.2
AT5G45060	PRGDB00145731	AT5G45060.1	Putative_R-Genes,_predicted_from_Pythozome	Arabidopsis thaliana	TNL	--	--	disease resistance protein, putative, expressed (best arabidopsis hit)	0	2251.9
AT3G44480	PRGDB00145488	AT3G44480.1	Putative_R-Genes,_predicted_from_Pythozome	Arabidopsis thaliana	TNL	--	--	disease resistance protein RGA2, putative, expressed (best arabidopsis hit)	0	2080.4
AT3G28360	PRGDB00078803	Vvi.12916	Putative_R-Genes,_predicted_from_NCBI_UniGene	Vitis vinifera	N	225452756	XM_002283015	PREDICTED: Vitis vinifera hypothetical protein LOC100262734 (LOC100262734), mRNA	1.3e-287	989.2
AT1G65380	PRGDB00065975	At.17109	Putative_R-Genes,_predicted_from_NCBI_UniGene	Arabidopsis thaliana	RLP	30697186	NM_105212	Arabidopsis thaliana CLV2 (clavata 2); protein binding	1.3e-130	466.8
AT2G15880	PRGDB00066951	At.65451	Putative_R-Genes,_predicted_from_NCBI_UniGene	Arabidopsis thaliana	RLP	186516056	NM_119558	Arabidopsis thaliana protein binding	5.5e-73	275.4
AT5G46520	PRGDB00145685	AT5G46520.1	Putative_R-Genes,_predicted_from_Pythozome	Arabidopsis thaliana	TNL	--	--	disease resistance protein, putative, expressed (best arabidopsis hit)	0	2241.1
AT2G14440	PRGDB00144539	AT2G14440.1	Putative_R-Genes,_predicted_from_Pythozome	Arabidopsis thaliana	RLP	--	--	receptor-like protein kinase, putative, expressed (best arabidopsis hit)	0	1593.2
AT1G56540	PRGDB00049094	F25P12.102	Putative_R-Genes,_collected_from_NCBI_Protein	Arabidopsis thaliana	TNL	9954738	AC009323	Arabidopsis thaliana chromosome I BAC F25P12 genomic sequence, complete sequence.	0	1834.7
AT1G63560	PRGDB00166455	cassava4.1_032995m	Putative_R-Genes,_predicted_from_Pythozome	Vitis aestivalis	RLK-GNK2	--	--	cysteine-rich RLK (RECEPTOR-like protein kinase) 25 (best arabidopsis hit)	2e-30	132.5
AT1G57850	PRGDB00145015	AT1G57850.1	Putative_R-Genes,_predicted_from_Pythozome	Arabidopsis thaliana	T	--	--	expressed protein (best arabidopsis hit)	6.5e-88	322.8
AT4G10630	PRGDB00217119	MDP0000320460	Putative_R-Genes,_predicted_from_Pythozome	Malus x domestica	RLP	--	--	--	3.6e-27	122.1
AT1G42560	PRGDB00145267	AT1G42560.1	Putative_R-Genes,_predicted_from_Pythozome	Arabidopsis thaliana	Mlo-like	--	--	MLO domain containing protein, putative, expressed (best arabidopsis hit)	4.1e-260	896.3
AT5G60740	PRGDB00145733	AT5G60740.1	Putative_R-Genes,_predicted_from_Pythozome	Arabidopsis thaliana	N	--	--	white-brown complex homolog protein, putative, expressed (best arabidopsis hit)	0	2231.8
AT1G67480	PRGDB00189975	Hv.37291	Putative_R-Genes,_predicted_from_NCBI_UniGene	Hordeum vulgare	NL	326489646	AK370605	Hordeum vulgare subsp. vulgare mRNA for predicted protein, complete cds, clone: NIASHv2113B23	4.6e-23	108.6
AT5G20830	PRGDB00192324	Mtr.12478	Putative_R-Genes,_predicted_from_NCBI_UniGene	Medicago truncatula	TNL	357500090	XM_003620286	Medicago truncatula Sucrose synthase (MTR_6g081120) mRNA, complete cds	5.3e-53	209.1
AT1G77010	PRGDB00183352	GSVIVT01015461001	Putative_R-Genes,_predicted_from_Pythozome	Vitis vinifera	N	--	--	pleiotropic drug resistance 12 (best arabidopsis hit)	2.6e-24	113.6
AT2G17590	PRGDB00200918	Bra023648	Putative_R-Genes,_predicted_from_Pythozome	Brassica rapa	TNL	--	--	--	3.5e-116	418.7
AT4G04695	PRGDB00213757	MDP0000162676	Putative_R-Genes,_predicted_from_Pythozome	Malus x domestica	RLP	--	--	--	2.8e-89	328.9
AT4G19520	PRGDB00144742	AT4G19520.1	Putative_R-Genes,_predicted_from_Pythozome	Arabidopsis thaliana	TNL	--	--	CC-NBS-LRR, putative, expressed (best arabidopsis hit)	0	3367.8
AT1G78070	PRGDB00214485	MDP0000287433	Putative_R-Genes,_predicted_from_Pythozome	Malus x domestica	CN	--	--	--	2.1e-147	521.9
AT5G05560	PRGDB00143254	891414	Putative_R-Genes,_predicted_from_Pythozome	Arabidopsis lyrata	CNL	--	--	NB-ARC domain-containing disease resistance protein (best arabidopsis hit)	6.3e-24	113.6
AT5G45500	PRGDB00207581	Aquca_028_00010.1	Putative_R-Genes,_predicted_from_Pythozome	Aquilegia coerulea	NL	--	--	--	4.3e-60	232.6
AT3G47800	PRGDB00183143	GSVIVT01011370001	Putative_R-Genes,_predicted_from_Pythozome	Vitis vinifera	RLP	--	--	Leucine-rich repeat receptor-like protein kinase family protein (best arabidopsis hit)	5.6e-111	400.6
AT2G40150	PRGDB00216650	MDP0000252094	Putative_R-Genes,_predicted_from_Pythozome	Malus x domestica	RLP	--	--	--	2.5e-57	222.6
AT3G16450	PRGDB00155202	Egrandis_v1_0.001471m	Putative_R-Genes,_predicted_from_Pythozome	Areca catechu	TNL	--	--	Mannose-binding lectin superfamily protein (best arabidopsis hit)	4.6e-34	144.8
AT5G46330	PRGDB00145746	AT5G46330.1	Putative_R-Genes,_predicted_from_Pythozome	Arabidopsis thaliana	RLP	--	--	leucine-rich repeat receptor protein kinase EXS precursor, putative, expressed (best arabidopsis hit)	6.1e-207	721.1
AT1G74090	PRGDB00187911	Ta.74193	Putative_R-Genes,_predicted_from_NCBI_UniGene	Triticum aestivum	RLP	241988090	AK335347	Triticum aestivum cDNA, clone: WT012_K21, cultivar: Chinese Spring	3.3e-68	258.5
AT3G58040	PRGWK00001141	Solyc12g100010.1.1	Contributed_R-Genes	Solanum lycopersicum	RLP	--	--	--	3.5e-29	128.6
AT1G79250	PRGDB00215446	MDP0000264975	Putative_R-Genes,_predicted_from_Pythozome	Malus x domestica	TNL	--	--	--	2.1e-88	326.2
AT5G45050	PRGDB00145790	AT5G45050.1	Putative_R-Genes,_predicted_from_Pythozome	Arabidopsis thaliana	NL	--	--	OsWRKY66 - Superfamily of TFs having WRKY and zinc finger domains, expressed (best arabidopsis hit)	0	2674.4
AT1G47580	PRGDB00216620	MDP0000287465	Putative_R-Genes,_predicted_from_Pythozome	Malus x domestica	N	--	--	--	1.9e-22	105.9
AT4G20270	PRGDB00144840	AT4G20270.1	Putative_R-Genes,_predicted_from_Pythozome	Arabidopsis thaliana	RLP	--	--	receptor protein kinase CLAVATA1 precursor, putative, expressed (best arabidopsis hit)	5.4e-265	913.7
AT4G02050	PRGDB00201715	Bra001175	Putative_R-Genes,_predicted_from_Pythozome	Brassica rapa	TNL	--	--	--	7.3e-48	191.4
AT5G12840	PRGDB00204876	Lus10019708	Putative_R-Genes,_predicted_from_Pythozome	Linum usitatissimum	TNL	--	--	--	8.4e-27	120.6
AT5G43470	PRGDB00145904	AT5G43470.2	Putative_R-Genes,_predicted_from_Pythozome	Arabidopsis thaliana	CNL	--	--	disease resistance protein RPM1, putative, expressed (best arabidopsis hit)	0	1729.9
AT2G02610	PRGDB00200918	Bra023648	Putative_R-Genes,_predicted_from_Pythozome	Brassica rapa	TNL	--	--	--	1.1e-69	264.2
AT2G41340	PRGDB00182826	GSVIVT01000665001	Putative_R-Genes,_predicted_from_Pythozome	Vitis vinifera	NL	--	--	RNA polymerase II fifth largest subunit, E (best arabidopsis hit)	1.4e-48	192.6
AT3G47740	PRGDB00154741	orange1.1g002236m	Putative_R-Genes,_predicted_from_Pythozome	Citrus sinensis	N	--	--	ABC2 homolog 6 (best arabidopsis hit)	0	1177.9
AT2G06510	PRGDB00205274	Lus10003268	Putative_R-Genes,_predicted_from_Pythozome	Linum usitatissimum	T	--	--	--	1.2e-20	101.3
AT4G01030	PRGDB00183352	GSVIVT01015461001	Putative_R-Genes,_predicted_from_Pythozome	Vitis vinifera	N	--	--	pleiotropic drug resistance 12 (best arabidopsis hit)	7.5e-81	301.6
AT1G15530	PRGWK00000588	Solyc03g112310.1.1	Contributed_R-Genes	Solanum lycopersicum	RLK	--	--	--	3.7e-230	797.3
AT3G13220	PRGDB00145497	AT3G13220.1	Putative_R-Genes,_predicted_from_Pythozome	Arabidopsis thaliana	N	--	--	ABC-2 type transporter domain containing protein, expressed (best arabidopsis hit)	0	1343.2
AT1G57570	PRGDB00155662	Egrandis_v1_0.001393m	Putative_R-Genes,_predicted_from_Pythozome	Areca catechu	TNL	--	--	Mannose-binding lectin superfamily protein (best arabidopsis hit)	3.2e-42	172.9
AT4G21680	PRGDB00215095	MDP0000319352	Putative_R-Genes,_predicted_from_Pythozome	Malus x domestica	TNL	--	--	--	2.5e-52	206.5
AT5G67280	PRGDB00145795	AT5G67280.1	Putative_R-Genes,_predicted_from_Pythozome	Arabidopsis thaliana	RLP	--	--	expressed protein (best arabidopsis hit)	0	1215.7
AT4G19500	PRGDB00144779	AT4G19500.1	Putative_R-Genes,_predicted_from_Pythozome	Arabidopsis thaliana	TNL	--	--	RGH2B, putative, expressed (best arabidopsis hit)	0	2622.4
AT1G51480	PRGDB00145114	AT1G51480.1	Putative_R-Genes,_predicted_from_Pythozome	Arabidopsis thaliana	CNL	--	--	disease resistance protein RPS2, putative, expressed (best arabidopsis hit)	0	1894.4
AT2G21090	PRGDB00183352	GSVIVT01015461001	Putative_R-Genes,_predicted_from_Pythozome	Vitis vinifera	N	--	--	pleiotropic drug resistance 12 (best arabidopsis hit)	4e-53	209.1
AT3G19940	PRGDB00201715	Bra001175	Putative_R-Genes,_predicted_from_Pythozome	Brassica rapa	TNL	--	--	--	1.1e-48	194.1
AT4G16470	PRGDB00183352	GSVIVT01015461001	Putative_R-Genes,_predicted_from_Pythozome	Vitis vinifera	N	--	--	pleiotropic drug resistance 12 (best arabidopsis hit)	5e-33	142.1
AT4G15560	PRGDB00067001	At.66955	Putative_R-Genes,_predicted_from_NCBI_UniGene	Arabidopsis thaliana	RPW8-NL	110737162	AK228620	Arabidopsis thaliana mRNA for ADR1, complete cds, clone: RAFL15-45-C23	4.1e-174	611.3
AT1G53600	PRGDB00216620	MDP0000287465	Putative_R-Genes,_predicted_from_Pythozome	Malus x domestica	N	--	--	--	2.5e-25	117.1
AT3G20520	PRGDB00065964	At.15940	Putative_R-Genes,_predicted_from_NCBI_UniGene	Arabidopsis thaliana	RLK	18408665	NM_105369	Arabidopsis thaliana protein kinase family protein	9.4e-174	610.1
AT4G11911	PRGDB00201520	Bra013656	Putative_R-Genes,_predicted_from_Pythozome	Brassica rapa	RLK-GNK2	--	--	--	3.7e-99	360.9
AT1G62790	PRGDB00143461	476148	Putative_R-Genes,_predicted_from_Pythozome	Arabidopsis lyrata	Other	--	--	receptor serine/threonine kinase, putative (best arabidopsis hit)	1.4e-31	135.6
AT5G63930	PRGDB00145776	AT5G63930.1	Putative_R-Genes,_predicted_from_Pythozome	Arabidopsis thaliana	RLP	--	--	receptor-like protein kinase precursor, putative, expressed (best arabidopsis hit)	3.4e-236	818.1
AT4G23260	PRGDB00144705	AT4G23260.1	Putative_R-Genes,_predicted_from_Pythozome	Arabidopsis thaliana	RLK-GNK2	--	--	receptor-like serine-threonine protein kinase, putative, expressed (best arabidopsis hit)	0	1248
AT3G28540	PRGDB00201975	Bra036845	Putative_R-Genes,_predicted_from_Pythozome	Brassica rapa	CNL	--	--	--	1e-78	293.9
AT4G20530	PRGDB00176763	29842.m003666	Putative_R-Genes,_predicted_from_Pythozome	Oryza barthii	RLK-GNK2	--	--	cysteine-rich RLK (RECEPTOR-like protein kinase) 25 (best arabidopsis hit)	9.1e-29	127.9
AT3G29375	PRGDB00201227	Bra026094	Putative_R-Genes,_predicted_from_Pythozome	Brassica rapa	CNL	--	--	--	4.6e-41	168.3
AT1G10940	PRGDB00189827	Hv.34453	Putative_R-Genes,_predicted_from_NCBI_UniGene	Hordeum vulgare	NL	326532047	AK370199	Hordeum vulgare subsp. vulgare mRNA for predicted protein, complete cds, clone: NIASHv2106K13	4e-128	457.6
AT2G31400	PRGDB00217180	MDP0000122961	Putative_R-Genes,_predicted_from_Pythozome	Malus x domestica	TNL	--	--	--	9.6e-67	255
AT2G41700	PRGDB00203241	Carubv10025445m	Putative_R-Genes,_predicted_from_Pythozome	Capsella rubella	N	--	--	--	0	3525.3
AT4G28680	PRGDB00214154	MDP0000259421	Putative_R-Genes,_predicted_from_Pythozome	Malus x domestica	N	--	--	--	4.8e-199	693.7
AT1G32230	PRGDB00144080	907240	Putative_R-Genes,_predicted_from_Pythozome	Arabidopsis lyrata	CNL	--	--	Disease resistance protein (CC-NBS-LRR class) family (best arabidopsis hit)	9.9e-57	221.1
AT1G16530	PRGDB00213803	MDP0000322059	Putative_R-Genes,_predicted_from_Pythozome	Malus x domestica	RLP	--	--	--	9.7e-26	116.3
AT4G31010	PRGDB00213507	MDP0000288100	Putative_R-Genes,_predicted_from_Pythozome	Malus x domestica	NL	--	--	--	9.3e-147	519.6
AT2G02870	PRGDB00189975	Hv.37291	Putative_R-Genes,_predicted_from_NCBI_UniGene	Hordeum vulgare	NL	326489646	AK370605	Hordeum vulgare subsp. vulgare mRNA for predicted protein, complete cds, clone: NIASHv2113B23	4.4e-76	285
AT3G23955	PRGDB00202070	Bra027581	Putative_R-Genes,_predicted_from_Pythozome	Brassica rapa	RLK-GNK2	--	--	--	1.8e-26	120.2
AT4G04720	PRGDB00213757	MDP0000162676	Putative_R-Genes,_predicted_from_Pythozome	Malus x domestica	RLP	--	--	--	9.4e-115	413.7
AT2G21530	PRGDB00184503	GSVIVT01037444001	Putative_R-Genes,_predicted_from_Pythozome	Vitis vinifera	CNL	--	--	NB-ARC domain-containing disease resistance protein (best arabidopsis hit)	3.8e-43	174.5
AT5G04890	PRGDB00050965	RTM2	Reference_R-Genes,_manually_curated	Arabidopsis thaliana	Other	30680686	NM_120571	Arabidopsis thaliana RTM2 (RESTRICTED TEV MOVEMENT 2) (RTM2) mRNA, complete cds.	1.7e-102	372.5
AT3G21910	PRGDB00165454	Glyma20g27620.1	Putative_R-Genes,_predicted_from_Pythozome	Glycine max	RLK-GNK2	--	--	cysteine-rich RLK (RECEPTOR-like protein kinase) 25 (best arabidopsis hit)	1.9e-29	129.4
AT1G24330	PRGDB00202436	Bra010551	Putative_R-Genes,_predicted_from_Pythozome	Brassica rapa	CNL	--	--	--	1.4e-50	201.1
AT1G66950	PRGDB00145213	AT1G66950.1	Putative_R-Genes,_predicted_from_Pythozome	Arabidopsis thaliana	N	--	--	pleiotropic drug resistance protein, putative, expressed (best arabidopsis hit)	0	2881.3
AT5G46050	PRGDB00215095	MDP0000319352	Putative_R-Genes,_predicted_from_Pythozome	Malus x domestica	TNL	--	--	--	4.2e-60	232.3
AT2G38320	PRGDB00216650	MDP0000252094	Putative_R-Genes,_predicted_from_Pythozome	Malus x domestica	RLP	--	--	--	1.3e-58	226.9
AT2G39350	PRGDB00144538	AT2G39350.1	Putative_R-Genes,_predicted_from_Pythozome	Arabidopsis thaliana	N	--	--	white-brown complex homolog protein, putative, expressed (best arabidopsis hit)	0	1432.2
AT1G10330	PRGDB00183352	GSVIVT01015461001	Putative_R-Genes,_predicted_from_Pythozome	Vitis vinifera	N	--	--	pleiotropic drug resistance 12 (best arabidopsis hit)	9.3e-50	197.6
AT1G11000	PRGDB00145252	AT1G11000.1	Putative_R-Genes,_predicted_from_Pythozome	Arabidopsis thaliana	Mlo-like	--	--	MLO domain containing protein, putative, expressed (best arabidopsis hit)	0	1092.4
AT5G47180	PRGDB00145022	AT1G51270.3	Putative_R-Genes,_predicted_from_Pythozome	Arabidopsis thaliana	T	--	--	MSP domain containing protein, expressed (best arabidopsis hit)	8.6e-30	130.2
AT2G25700	PRGDB00215380	MDP0000255887	Putative_R-Genes,_predicted_from_Pythozome	Malus x domestica	TNL	--	--	--	1.5e-39	162.2
AT5G37980	PRGDB00078525	Vvi.774	Putative_R-Genes,_predicted_from_NCBI_UniGene	Vitis vinifera	RLP	225469427	XM_002267128	PREDICTED: Vitis vinifera hypothetical protein LOC100251471 (LOC100251471), mRNA	2.5e-100	365.2
AT4G15200	PRGDB00205338	Lus10015091	Putative_R-Genes,_predicted_from_Pythozome	Linum usitatissimum	RLK-GNK2	--	--	--	2.3e-50	200.3
AT2G28500	PRGWK00002314	Sotub11g029390.1.1	Contributed_R-Genes	Solanum tuberosum	CNL	--	--	--	6.1e-34	144.1
AT4G03260	PRGWK00000861	Solyc07g053180.1.1	Contributed_R-Genes	Solanum lycopersicum	L	--	--	--	1.3e-84	313.9
AT1G78840	PRGDB00202070	Bra027581	Putative_R-Genes,_predicted_from_Pythozome	Brassica rapa	RLK-GNK2	--	--	--	5.9e-46	184.9
AT4G34215	PRGDB00079109	Vvi.25858	Putative_R-Genes,_predicted_from_NCBI_UniGene	Vitis vinifera	RLP	225428899	XM_002282493	PREDICTED: Vitis vinifera hypothetical protein LOC100260676 (LOC100260676), mRNA	1.7e-88	325.5
AT3G59170	PRGDB00202070	Bra027581	Putative_R-Genes,_predicted_from_Pythozome	Brassica rapa	RLK-GNK2	--	--	--	7.5e-23	108.2
AT1G20610	PRGDB00192459	Mtr.22577	Putative_R-Genes,_predicted_from_NCBI_UniGene	Medicago truncatula	CNL	357509266	XM_003624874	Medicago truncatula NB-LRR type disease resistance protein (MTR_7g089080) mRNA, complete cds	1.5e-70	266.5
AT2G13360	PRGDB00000481	At1	Reference_R-Genes,_manually_curated	Cucumis melo	Other	18032027	AY066012	Cucumis melo aminotransferase 1 mRNA, complete cds.	3.3e-213	740.3
AT1G17250	PRGDB00066494	At.41846	Putative_R-Genes,_predicted_from_NCBI_UniGene	Arabidopsis thaliana	RLP	18394458	NM_101586	Arabidopsis thaliana AtRLP3 (Receptor Like Protein 3); protein binding	2.8e-229	794.7
AT2G44680	PRGDB00182746	107342	Putative_R-Genes,_predicted_from_Pythozome	Ectocarpus siliculosus	N	--	--	mitogen-activated protein kinase kinase kinase 7 (best arabidopsis hit)	1.6e-81	302.4
AT1G27040	PRGDB00215095	MDP0000319352	Putative_R-Genes,_predicted_from_Pythozome	Malus x domestica	TNL	--	--	--	1.6e-96	353.2
AT3G24982	PRGDB00067057	At.74134	Putative_R-Genes,_predicted_from_NCBI_UniGene	Arabidopsis thaliana	RLP	79416718	NM_113404	Arabidopsis thaliana protein binding (AT3G24982) mRNA, complete cds	0	1255.7
AT1G73090	PRGDB00203483	Carubv10021511m	Putative_R-Genes,_predicted_from_Pythozome	Capsella rubella	RLP	--	--	--	2.6e-110	398.3
AT2G26330	PRGDB00144444	AT2G26330.1	Putative_R-Genes,_predicted_from_Pythozome	Arabidopsis thaliana	RLP	--	--	receptor-like protein kinase 5 precursor, putative, expressed (best arabidopsis hit)	2.3e-268	924.9
AT5G24590	PRGDB00177091	POPTR_0818s00195.1	Putative_R-Genes,_predicted_from_Pythozome	Populus trichocarpa	T	--	--	NAC domain containing protein 17 (best arabidopsis hit)	1.6e-27	123.6
AT3G49710	PRGDB00216620	MDP0000287465	Putative_R-Genes,_predicted_from_Pythozome	Malus x domestica	N	--	--	--	2.8e-45	183.3
AT5G50480	PRGDB00176268	29656.m000483	Putative_R-Genes,_predicted_from_Pythozome	Oryza barthii	Mlo-like	--	--	Seven transmembrane MLO family protein (best arabidopsis hit)	1.3e-27	122.9
AT4G00315	PRGDB00202070	Bra027581	Putative_R-Genes,_predicted_from_Pythozome	Brassica rapa	RLK-GNK2	--	--	--	3.5e-30	132.5
AT3G17980	PRGDB00165191	mgv1a000858m	Putative_R-Genes,_predicted_from_Pythozome	Cucumis x hytivus	NL	--	--	NB-ARC domain-containing disease resistance protein (best arabidopsis hit)	7.6e-45	179.9
AT3G53240	PRGDB00066159	At.27736	Putative_R-Genes,_predicted_from_NCBI_UniGene	Arabidopsis thaliana	RLP	145339445	NM_115184	Arabidopsis thaliana AtRLP45 (Receptor Like Protein 45); protein binding (AtRLP45) mRNA, complete cds	1e-251	869.4
AT5G26920	PRGDB00061486	disease resistance protein	Putative_R-Genes,_collected_from_NCBI_Protein	Brassica rapa subsp. pekinensis	NL	227438288	FJ842853	Brassica rapa subsp. pekinensis isolate BrNL16 disease resistance protein gene, complete cds.	1.6e-67	256.9
AT5G07180	PRGDB00145741	AT5G07180.1	Putative_R-Genes,_predicted_from_Pythozome	Arabidopsis thaliana	RLP	--	--	receptor-like protein kinase 5 precursor, putative, expressed (best arabidopsis hit)	1.2e-253	875.9
AT2G39760	PRGDB00072527	Os.49895	Putative_R-Genes,_predicted_from_NCBI_UniGene	Oryza sativa Japonica Group	NL	37988925	AK119302	Oryza sativa Japonica Group cDNA clone:001-130-F02, full insert sequence	4.2e-38	158.7
AT4G36000	PRGDB00202605	Carubv10019327m	Putative_R-Genes,_predicted_from_Pythozome	Capsella rubella	Other	--	--	--	1.4e-45	182.6
AT3G47840	PRGDB00183352	GSVIVT01015461001	Putative_R-Genes,_predicted_from_Pythozome	Vitis vinifera	N	--	--	pleiotropic drug resistance 12 (best arabidopsis hit)	9.1e-73	274.6
AT4G23570	PRGDB00215428	MDP0000136433	Putative_R-Genes,_predicted_from_Pythozome	Malus x domestica	TNL	--	--	--	1.4e-34	146.7
AT3G57080	PRGDB00182826	GSVIVT01000665001	Putative_R-Genes,_predicted_from_Pythozome	Vitis vinifera	NL	--	--	RNA polymerase II fifth largest subunit, E (best arabidopsis hit)	1.6e-47	189.1
AT5G05850	PRGWK00000359	MELO3C026254	Contributed_R-Genes	Cucumis melo	RLP	--	--	--	3e-54	212.6
AT3G26130	PRGDB00169460	Medtr7g012080.1	Putative_R-Genes,_predicted_from_Pythozome	Medicago truncatula	NL	--	--	Cellulase (glycosyl hydrolase family 5) protein (best arabidopsis hit)	1e-31	137.9
AT3G19020	PRGDB00066443	At.38466	Putative_R-Genes,_predicted_from_NCBI_UniGene	Arabidopsis thaliana	RLP	30685161	NM_112788	Arabidopsis thaliana leucine-rich repeat family protein	1.2e-99	364.4
AT3G26660	PRGWK00002314	Sotub11g029390.1.1	Contributed_R-Genes	Solanum tuberosum	CNL	--	--	--	7.9e-25	112.8
AT3G56550	PRGDB00183352	GSVIVT01015461001	Putative_R-Genes,_predicted_from_Pythozome	Vitis vinifera	N	--	--	pleiotropic drug resistance 12 (best arabidopsis hit)	2.1e-51	203.4
AT2G36380	PRGDB00144530	AT2G36380.1	Putative_R-Genes,_predicted_from_Pythozome	Arabidopsis thaliana	N	--	--	pleiotropic drug resistance protein, putative, expressed (best arabidopsis hit)	0	2887.1
AT3G56080	PRGDB00204561	GRMZM2G431021_T01	Putative_R-Genes,_predicted_from_Pythozome	Zea mays	RLK-GNK2	--	--	--	6.9e-21	102.1
AT1G65790	PRGDB00067458	Bol.19029	Putative_R-Genes,_predicted_from_NCBI_UniGene	Brassica oleracea	RLK	2598268	Y14285	Brassica oleracea mRNA for SFR1 protein	0	1332.4
AT1G11160	PRGDB00216326	MDP0000255780	Putative_R-Genes,_predicted_from_Pythozome	Malus x domestica	RLP	--	--	--	1.2e-49	198.4
AT1G31320	PRGWK00002314	Sotub11g029390.1.1	Contributed_R-Genes	Solanum tuberosum	CNL	--	--	--	8.2e-28	123.2
AT5G18780	PRGDB00202070	Bra027581	Putative_R-Genes,_predicted_from_Pythozome	Brassica rapa	RLK-GNK2	--	--	--	4.1e-39	162.2
AT5G61730	PRGDB00183044	GSVIVT01008042001	Putative_R-Genes,_predicted_from_Pythozome	Vitis vinifera	N	--	--	ATP-binding cassette A2 (best arabidopsis hit)	0	1287.3
AT5G25350	PRGDB00073072	Os.80143	Putative_R-Genes,_predicted_from_NCBI_UniGene	Oryza sativa Japonica Group	CNL	32975074	AK065056	Oryza sativa Japonica Group cDNA clone:J013001J06, full insert sequence	3e-64	246.1
AT5G46540	PRGDB00078803	Vvi.12916	Putative_R-Genes,_predicted_from_NCBI_UniGene	Vitis vinifera	N	225452756	XM_002283015	PREDICTED: Vitis vinifera hypothetical protein LOC100262734 (LOC100262734), mRNA	8e-282	969.9
AT5G65570	PRGDB00183352	GSVIVT01015461001	Putative_R-Genes,_predicted_from_Pythozome	Vitis vinifera	N	--	--	pleiotropic drug resistance 12 (best arabidopsis hit)	4.3e-41	169.5
AT1G02130	PRGDB00202169	Bra007015	Putative_R-Genes,_predicted_from_Pythozome	Brassica rapa	RLP	--	--	--	2.3e-61	235
AT2G29000	PRGDB00144561	AT2G29000.1	Putative_R-Genes,_predicted_from_Pythozome	Arabidopsis thaliana	RLP	--	--	receptor-like protein kinase, putative, expressed (best arabidopsis hit)	0	1619
AT1G51620	PRGDB00066628	At.49971	Putative_R-Genes,_predicted_from_NCBI_UniGene	Arabidopsis thaliana	RLK	42562681	NM_104040	Arabidopsis thaliana protein kinase family protein (AT1G51620) mRNA, complete cds	8.3e-186	649
AT1G28340	PRGDB00066485	At.40910	Putative_R-Genes,_predicted_from_NCBI_UniGene	Arabidopsis thaliana	RLP	18396752	NM_102600	Arabidopsis thaliana AtRLP4 (Receptor Like Protein 4); protein binding (AtRLP4) mRNA, complete cds	0	1118.6
AT3G45530	PRGDB00200918	Bra023648	Putative_R-Genes,_predicted_from_Pythozome	Brassica rapa	TNL	--	--	--	2.6e-56	219.9
AT5G39820	PRGDB00177091	POPTR_0818s00195.1	Putative_R-Genes,_predicted_from_Pythozome	Populus trichocarpa	T	--	--	NAC domain containing protein 17 (best arabidopsis hit)	1.6e-27	123.2
AT3G11130	PRGDB00147219	Bradi4g25570.1	Putative_R-Genes,_predicted_from_Pythozome	Ricinus communis	CN	--	--	Clathrin, heavy chain (best arabidopsis hit); clathrin heavy chain, putative, expressed (best rice hit)	2.8e-168	593.2
AT1G58807	PRGDB00144900	AT1G58807.1	Putative_R-Genes,_predicted_from_Pythozome	Arabidopsis thaliana	CNL	--	--	NBS-LRR disease resistance protein, putative, expressed (best arabidopsis hit)	0	2007.6
AT4G21400	PRGDB00144697	AT4G21400.1	Putative_R-Genes,_predicted_from_Pythozome	Arabidopsis thaliana	RLK-GNK2	--	--	TKL_IRAK_DUF26-lc.10 - DUF26 kinases have homology to DUF26 containing loci, expressed (best arabidopsis hit)	0	1321.6
AT3G16340	PRGDB00145501	AT3G16340.1	Putative_R-Genes,_predicted_from_Pythozome	Arabidopsis thaliana	N	--	--	pleiotropic drug resistance protein, putative, expressed (best arabidopsis hit)	0	2763
AT5G04870	PRGDB00213757	MDP0000162676	Putative_R-Genes,_predicted_from_Pythozome	Malus x domestica	RLP	--	--	--	3.7e-147	521.5
AT4G19640	PRGDB00202169	Bra007015	Putative_R-Genes,_predicted_from_Pythozome	Brassica rapa	RLP	--	--	--	6.2e-27	120.6
AT5G46510	PRGDB00145797	AT5G46510.1	Putative_R-Genes,_predicted_from_Pythozome	Arabidopsis thaliana	TNL	--	--	disease resistance protein, putative, expressed (best arabidopsis hit)	0	2597.8
AT1G30650	PRGDB00047400	TIR-NBS-TIR-TIR-WRKY type disease resistance protein	Putative_R-Genes,_collected_from_NCBI_Protein	Populus trichocarpa	TNL	105922709	DQ513218	Populus trichocarpa clone 196822 TIR-NBS-TIR-TIR-WRKY type disease resistance protein mRNA, complete cds.	3e-47	189.1
AT1G02690	PRGDB00152926	orange1.1g037562m	Putative_R-Genes,_predicted_from_Pythozome	Citrus sinensis	NL	--	--	importin alpha isoform 2 (best arabidopsis hit)	1.8e-73	276.6
AT1G66940	PRGDB00066747	At.52414	Putative_R-Genes,_predicted_from_NCBI_UniGene	Arabidopsis thaliana	RLK	110741910	AK226799	Arabidopsis thaliana mRNA for hypothetical protein, clone: RAFL07-89-K19	6.8e-79	293.9
AT5G27910	PRGDB00176268	29656.m000483	Putative_R-Genes,_predicted_from_Pythozome	Oryza barthii	Mlo-like	--	--	Seven transmembrane MLO family protein (best arabidopsis hit)	9.3e-25	113.2
AT5G40000	PRGDB00201975	Bra036845	Putative_R-Genes,_predicted_from_Pythozome	Brassica rapa	CNL	--	--	--	1.9e-82	306.2
AT1G34190	PRGDB00177091	POPTR_0818s00195.1	Putative_R-Genes,_predicted_from_Pythozome	Populus trichocarpa	T	--	--	NAC domain containing protein 17 (best arabidopsis hit)	4.5e-43	175.6
AT1G22950	PRGDB00206302	Lus10035445	Putative_R-Genes,_predicted_from_Pythozome	Linum usitatissimum	N	--	--	--	5.8e-93	340.9
AT1G61820	PRGDB00204891	Lus10020500	Putative_R-Genes,_predicted_from_Pythozome	Linum usitatissimum	RLP	--	--	--	6.9e-22	105.1
AT4G23290	PRGDB00144814	AT4G23290.2	Putative_R-Genes,_predicted_from_Pythozome	Arabidopsis thaliana	RLK-GNK2	--	--	TKL_IRAK_DUF26-lc.25 - DUF26 kinases have homology to DUF26 containing loci, expressed (best arabidopsis hit)	0	1407.5
AT5G08305	PRGDB00183352	GSVIVT01015461001	Putative_R-Genes,_predicted_from_Pythozome	Vitis vinifera	N	--	--	pleiotropic drug resistance 12 (best arabidopsis hit)	1.7e-26	120.6
AT3G14400	PRGDB00216981	MDP0000297928	Putative_R-Genes,_predicted_from_Pythozome	Malus x domestica	RLP	--	--	--	3.5e-50	199.5
AT4G04370	PRGDB00183352	GSVIVT01015461001	Putative_R-Genes,_predicted_from_Pythozome	Vitis vinifera	N	--	--	pleiotropic drug resistance 12 (best arabidopsis hit)	2.1e-88	326.6
AT4G18250	PRGDB00144759	AT4G18250.1	Putative_R-Genes,_predicted_from_Pythozome	Arabidopsis thaliana	Other	--	--	Protein kinase domain containing protein, expressed (best arabidopsis hit)	0	1719.5
AT4G23230	PRGDB00144851	AT4G23230.1	Putative_R-Genes,_predicted_from_Pythozome	Arabidopsis thaliana	RLK-GNK2	--	--	TKL_IRAK_DUF26-lc.10 - DUF26 kinases have homology to DUF26 containing loci, expressed (best arabidopsis hit)	4e-296	1016.1
AT5G23680	PRGDB00214226	MDP0000309192	Putative_R-Genes,_predicted_from_Pythozome	Malus x domestica	CNL	--	--	--	4.5e-26	118.2
AT5G13180	PRGDB00177091	POPTR_0818s00195.1	Putative_R-Genes,_predicted_from_Pythozome	Populus trichocarpa	T	--	--	NAC domain containing protein 17 (best arabidopsis hit)	3.1e-23	108.6
AT3G45080	PRGDB00187911	Ta.74193	Putative_R-Genes,_predicted_from_NCBI_UniGene	Triticum aestivum	RLP	241988090	AK335347	Triticum aestivum cDNA, clone: WT012_K21, cultivar: Chinese Spring	1e-66	253.4
AT1G13780	PRGDB00202070	Bra027581	Putative_R-Genes,_predicted_from_Pythozome	Brassica rapa	RLK-GNK2	--	--	--	2.7e-86	318.9
AT3G46820	PRGDB00215267	MDP0000256952	Putative_R-Genes,_predicted_from_Pythozome	Malus x domestica	RLP	--	--	--	3e-60	231.9
AT3G04510	PRGDB00149355	clementine0.9_000252m	Putative_R-Genes,_predicted_from_Pythozome	Citrus clementina	CNL	--	--	NB-ARC domain-containing disease resistance protein (best arabidopsis hit)	1.6e-51	202.2
AT2G27670	PRGDB00178714	Sb02g022180.1	Putative_R-Genes,_predicted_from_Pythozome	Sorghum bicolor	NL	--	--	Domain of unknown function (DUF220) (best arabidopsis hit); OBP32pep, putative, expressed (best rice hit)	2e-34	146
AT2G01210	PRGDB00144468	AT2G01210.1	Putative_R-Genes,_predicted_from_Pythozome	Arabidopsis thaliana	RLP	--	--	expressed protein (best arabidopsis hit)	0	1086.6
AT3G07410	PRGDB00202169	Bra007015	Putative_R-Genes,_predicted_from_Pythozome	Brassica rapa	RLP	--	--	--	2.6e-39	161.8
AT5G47200	PRGDB00202169	Bra007015	Putative_R-Genes,_predicted_from_Pythozome	Brassica rapa	RLP	--	--	--	1.3e-56	219.2
AT3G28380	PRGDB00078803	Vvi.12916	Putative_R-Genes,_predicted_from_NCBI_UniGene	Vitis vinifera	N	225452756	XM_002283015	PREDICTED: Vitis vinifera hypothetical protein LOC100262734 (LOC100262734), mRNA	3.2e-291	1001.1
AT5G58830	PRGDB00214989	MDP0000481805	Putative_R-Genes,_predicted_from_Pythozome	Malus x domestica	N	--	--	--	8.5e-55	214.9
AT1G63430	PRGDB00144875	AT1G63430.2	Putative_R-Genes,_predicted_from_Pythozome	Arabidopsis thaliana	RLP	--	--	expressed protein (best arabidopsis hit)	0	1189.9
AT2G33050	PRGDB00066431	At.37984	Putative_R-Genes,_predicted_from_NCBI_UniGene	Arabidopsis thaliana	RLP	145360565	NM_128866	Arabidopsis thaliana AtRLP27 (Receptor Like Protein 27); kinase	3.2e-175	615.1
AT1G43980	PRGDB00183352	GSVIVT01015461001	Putative_R-Genes,_predicted_from_Pythozome	Vitis vinifera	N	--	--	pleiotropic drug resistance 12 (best arabidopsis hit)	4.4e-55	215.7
AT5G21060	PRGDB00048590	Disease resistance protein I2, putative	Putative_R-Genes,_collected_from_NCBI_Protein	Solanum demissum	RLP	53749428	AC151801	Solanum demissum chromosome 11 clone PGEC591C22, complete sequence.	2.1e-36	152.9
AT5G11300	PRGDB00217072	MDP0000261726	Putative_R-Genes,_predicted_from_Pythozome	Malus x domestica	RLP	--	--	--	4.7e-72	271.6
AT4G29450	PRGDB00144701	AT4G29450.1	Putative_R-Genes,_predicted_from_Pythozome	Arabidopsis thaliana	RLP	--	--	senescence-induced receptor-like serine/threonine-protein kinase precursor, putative (best arabidopsis hit)	0	1593.2
AT1G12110	PRGDB00215095	MDP0000319352	Putative_R-Genes,_predicted_from_Pythozome	Malus x domestica	TNL	--	--	--	7.1e-71	268.1
AT2G45910	PRGDB00144452	AT2G45910.1	Putative_R-Genes,_predicted_from_Pythozome	Arabidopsis thaliana	N	--	--	protein kinase, putative, expressed (best arabidopsis hit)	0	1477.6
AT5G46060	PRGDB00167655	Medtr2g018300.1	Putative_R-Genes,_predicted_from_Pythozome	Medicago truncatula	CNL	--	--	LRR and NB-ARC domains-containing disease resistance protein (best arabidopsis hit)	2.1e-48	192.2
AT1G20230	PRGDB00183352	GSVIVT01015461001	Putative_R-Genes,_predicted_from_Pythozome	Vitis vinifera	N	--	--	pleiotropic drug resistance 12 (best arabidopsis hit)	1e-93	344.4
AT1G70480	PRGDB00178714	Sb02g022180.1	Putative_R-Genes,_predicted_from_Pythozome	Sorghum bicolor	NL	--	--	Domain of unknown function (DUF220) (best arabidopsis hit); OBP32pep, putative, expressed (best rice hit)	9.3e-92	336.7
AT1G52900	PRGDB00145013	AT1G52900.1	Putative_R-Genes,_predicted_from_Pythozome	Arabidopsis thaliana	T	--	--	expressed protein (best arabidopsis hit)	6.5e-109	392.9
AT1G64550	PRGDB00187641	Gma.58987	Putative_R-Genes,_predicted_from_NCBI_UniGene	Glycine max	NL	210144184	AK286966	Glycine max cDNA, clone: GMFL01-41-C06	3.3e-54	213
AT2G22300	PRGDB00189864	Hv.35067	Putative_R-Genes,_predicted_from_NCBI_UniGene	Hordeum vulgare	NL	326524336	AK369350	Hordeum vulgare subsp. vulgare mRNA for predicted protein, complete cds, clone: NIASHv2089K17	9.9e-36	152.1
AT3G44350	PRGDB00181635	Si025833m	Putative_R-Genes,_predicted_from_Pythozome	Setaria italica	NL	--	--	NAC domain containing protein 90 (best arabidopsis hit); NBS-LRR disease resistance protein, putative, expressed (best rice hit)	7.2e-46	183.7
AT5G09590	PRGDB00167710	Medtr2g047020.1	Putative_R-Genes,_predicted_from_Pythozome	Medicago truncatula	TNL	--	--	heat shock cognate protein 70-1 (best arabidopsis hit)	3e-89	329.3
AT2G27060	PRGDB00144601	AT2G27060.1	Putative_R-Genes,_predicted_from_Pythozome	Arabidopsis thaliana	RLP	--	--	expressed protein (best arabidopsis hit)	0	1536.9
AT5G66620	PRGDB00145873	AT5G17890.1	Putative_R-Genes,_predicted_from_Pythozome	Arabidopsis thaliana	NL	--	--	LIM domain-containing protein, putative, expressed (best arabidopsis hit)	3.2e-125	448.7
AT2G30590	PRGDB00143928	915663	Putative_R-Genes,_predicted_from_Pythozome	Arabidopsis lyrata	NL	--	--	Disease resistance protein (TIR-NBS-LRR class) (best arabidopsis hit)	1.9e-21	103.2
AT1G10850	PRGDB00144910	AT1G10850.1	Putative_R-Genes,_predicted_from_Pythozome	Arabidopsis thaliana	RLP	--	--	inactive receptor kinase At2g26730 precursor, putative, expressed (best arabidopsis hit)	0	1083.9
AT1G51880	PRGDB00145222	AT1G51880.1	Putative_R-Genes,_predicted_from_Pythozome	Arabidopsis thaliana	RLP	--	--	receptor-like protein kinase, putative, expressed (best arabidopsis hit)	0	1733.8
AT3G29035	PRGDB00177091	POPTR_0818s00195.1	Putative_R-Genes,_predicted_from_Pythozome	Populus trichocarpa	T	--	--	NAC domain containing protein 17 (best arabidopsis hit)	1.3e-26	120.2
AT2G33020	PRGDB00066935	At.65152	Putative_R-Genes,_predicted_from_NCBI_UniGene	Arabidopsis thaliana	RLP	18404385	NM_113406	Arabidopsis thaliana AtRLP42 (Receptor Like Protein 42); protein binding (AtRLP42) mRNA, complete cds	1.6e-164	579.7
AT5G07680	PRGDB00177091	POPTR_0818s00195.1	Putative_R-Genes,_predicted_from_Pythozome	Populus trichocarpa	T	--	--	NAC domain containing protein 17 (best arabidopsis hit)	1.2e-27	123.6
AT4G09570	PRGDB00213757	MDP0000162676	Putative_R-Genes,_predicted_from_Pythozome	Malus x domestica	RLP	--	--	--	5.2e-131	467.6
AT4G38830	PRGDB00144829	AT4G38830.1	Putative_R-Genes,_predicted_from_Pythozome	Arabidopsis thaliana	RLK-GNK2	--	--	TKL_IRAK_DUF26-lc.12 - DUF26 kinases have homology to DUF26 containing loci, expressed (best arabidopsis hit)	0	1284.2
AT3G25060	PRGDB00183352	GSVIVT01015461001	Putative_R-Genes,_predicted_from_Pythozome	Vitis vinifera	N	--	--	pleiotropic drug resistance 12 (best arabidopsis hit)	4.9e-51	202.2
AT3G45070	PRGDB00187911	Ta.74193	Putative_R-Genes,_predicted_from_NCBI_UniGene	Triticum aestivum	RLP	241988090	AK335347	Triticum aestivum cDNA, clone: WT012_K21, cultivar: Chinese Spring	7.3e-70	263.8
AT4G16900	PRGDB00144828	AT4G16900.1	Putative_R-Genes,_predicted_from_Pythozome	Arabidopsis thaliana	TNL	--	--	disease resistance protein RGA2, putative, expressed (best arabidopsis hit)	0	1932.1
AT2G45750	PRGDB00204561	GRMZM2G431021_T01	Putative_R-Genes,_predicted_from_Pythozome	Zea mays	RLK-GNK2	--	--	--	3.9e-51	202.6
AT2G34720	PRGDB00201406	Bra003867	Putative_R-Genes,_predicted_from_Pythozome	Brassica rapa	TNL	--	--	--	7e-23	107.1
AT3G13530	PRGDB00145381	AT3G13530.1	Putative_R-Genes,_predicted_from_Pythozome	Arabidopsis thaliana	N	--	--	STE_MEKK_ste11_MAP3K.1 - STE kinases include homologs to sterile 7, sterile 11 and sterile 20 from yeast, expressed (best arabidopsis hit)	0	2630.9
AT1G10760	PRGDB00215518	MDP0000321938	Putative_R-Genes,_predicted_from_Pythozome	Malus x domestica	N	--	--	--	6.3e-227	787.7
AT5G42430	PRGDB00050665	F12M16.25	Putative_R-Genes,_collected_from_NCBI_Protein	Arabidopsis thaliana	CNL	7769847	AC008007	Genomic sequence for Arabidopsis thaliana BAC F12M16 from chromosome I, complete sequence.	1.6e-50	199.9
AT5G66600	PRGDB00217252	MDP0000284128	Putative_R-Genes,_predicted_from_Pythozome	Malus x domestica	RLP	--	--	--	5.1e-35	149.1
AT1G15210	PRGDB00144863	AT1G15210.1	Putative_R-Genes,_predicted_from_Pythozome	Arabidopsis thaliana	N	--	--	pleiotropic drug resistance protein, putative, expressed (best arabidopsis hit)	0	2803.1
AT3G54840	PRGDB00202169	Bra007015	Putative_R-Genes,_predicted_from_Pythozome	Brassica rapa	RLP	--	--	--	2.9e-32	138.3
AT4G15040	PRGDB00214989	MDP0000481805	Putative_R-Genes,_predicted_from_Pythozome	Malus x domestica	N	--	--	--	8.6e-44	178.3
AT3G44670	PRGDB00145421	AT3G44670.1	Putative_R-Genes,_predicted_from_Pythozome	Arabidopsis thaliana	TNL	--	--	disease resistance protein RGA2, putative, expressed (best arabidopsis hit)	0	2140.9
AT4G23300	PRGDB00144781	AT4G23300.1	Putative_R-Genes,_predicted_from_Pythozome	Arabidopsis thaliana	RLK-GNK2	--	--	TKL_IRAK_DUF26-la.1 - DUF26 kinases have homology to DUF26 containing loci, expressed (best arabidopsis hit)	0	1308.1
AT4G33620	PRGDB00188448	Gma.19334	Putative_R-Genes,_predicted_from_NCBI_UniGene	Glycine max	NL	356567183	XM_003551753	PREDICTED: Glycine max probable disease resistance protein At4g27220-like (LOC100788065), mRNA	5.7e-68	258.8
AT1G13910	PRGDB00066500	At.42001	Putative_R-Genes,_predicted_from_NCBI_UniGene	Arabidopsis thaliana	RLP	42471845	BX813434	Arabidopsis thaliana Full-length cDNA Complete sequence from clone GSLTFB17ZE02 of Flowers and buds of strain col-0 of Arabidopsis thaliana (thale cress)	4.4e-38	158.3
AT4G24810	PRGDB00078970	Vvi.20745	Putative_R-Genes,_predicted_from_NCBI_UniGene	Vitis vinifera	CNL	225447515	XM_002268092	PREDICTED: Vitis vinifera hypothetical protein LOC100252764 (LOC100252764), mRNA	1.3e-33	144.1
AT1G10920	PRGDB00145073	AT1G10920.2	Putative_R-Genes,_predicted_from_Pythozome	Arabidopsis thaliana	CNL	--	--	disease resistance protein RPM1, putative, expressed (best arabidopsis hit)	0	1375.1
AT1G61560	PRGDB00145042	AT1G61560.1	Putative_R-Genes,_predicted_from_Pythozome	Arabidopsis thaliana	Mlo-like	--	--	MLO domain containing protein, putative, expressed (best arabidopsis hit)	0	1147.9
AT5G07100	PRGDB00144657	AT4G12020.1	Putative_R-Genes,_predicted_from_Pythozome	Arabidopsis thaliana	TNL	--	--	expressed protein (best arabidopsis hit)	2.7e-29	129
AT2G25470	PRGDB00066776	At.52912	Putative_R-Genes,_predicted_from_NCBI_UniGene	Arabidopsis thaliana	RLP	240254534	NM_128104	Arabidopsis thaliana AtRLP21 (Receptor Like Protein 21); protein binding (AtRLP21) mRNA, complete cds	5.2e-310	1063.1
AT2G23070	PRGDB00213723	MDP0000127212	Putative_R-Genes,_predicted_from_Pythozome	Malus x domestica	RLP	--	--	--	4.7e-32	138.7
AT5G49980	PRGDB00171933	LOC_Os11g27450.1	Putative_R-Genes,_predicted_from_Pythozome	Oryza sativa	NL	--	--	RNI-like superfamily protein (best arabidopsis hit)	7.2e-175	613.6
AT5G18330	PRGDB00201108	Bra002153	Putative_R-Genes,_predicted_from_Pythozome	Brassica rapa	TNL	--	--	--	1.1e-108	393.3
AT3G54710	PRGDB00216085	MDP0000320862	Putative_R-Genes,_predicted_from_Pythozome	Malus x domestica	RLP	--	--	--	1.4e-56	220.3
AT1G35670	PRGDB00213757	MDP0000162676	Putative_R-Genes,_predicted_from_Pythozome	Malus x domestica	RLP	--	--	--	4.8e-129	461.1
AT1G02335	PRGDB00182795	GSVIVT01000058001	Putative_R-Genes,_predicted_from_Pythozome	Vitis vinifera	RLP	--	--	Leucine-rich repeat protein kinase family protein (best arabidopsis hit)	2.4e-40	165.2
AT1G64300	PRGDB00170879	Pp1s176_100V6.1	Putative_R-Genes,_predicted_from_Pythozome	Physcomitrella patens	RLP	--	--	disease resistance protein (TIR-NBS-LRR class) (best arabidopsis hit)	1.2e-43	177.9
AT1G61390	PRGDB00066734	At.52304	Putative_R-Genes,_predicted_from_NCBI_UniGene	Arabidopsis thaliana	RLK	238478926	NM_001160967	Arabidopsis thaliana S-locus protein kinase, putative (AT1G61390) mRNA, complete cds	0	1615.5
AT3G45720	PRGDB00215095	MDP0000319352	Putative_R-Genes,_predicted_from_Pythozome	Malus x domestica	TNL	--	--	--	3.2e-41	169.5
AT3G55110	PRGDB00145417	AT3G55110.1	Putative_R-Genes,_predicted_from_Pythozome	Arabidopsis thaliana	N	--	--	white-brown complex homolog protein, putative, expressed (best arabidopsis hit)	0	1375.5
AT2G23660	PRGWK00002314	Sotub11g029390.1.1	Contributed_R-Genes	Solanum tuberosum	CNL	--	--	--	7.6e-24	110.9
AT5G47520	PRGDB00202169	Bra007015	Putative_R-Genes,_predicted_from_Pythozome	Brassica rapa	RLP	--	--	--	6.2e-36	150.6
AT5G65550	PRGDB00197357	Pavirv00060718m	Putative_R-Genes,_predicted_from_Pythozome	Panicum virgatum	RLP	--	--	--	2.5e-26	119.8
AT3G29230	PRGDB00183352	GSVIVT01015461001	Putative_R-Genes,_predicted_from_Pythozome	Vitis vinifera	N	--	--	pleiotropic drug resistance 12 (best arabidopsis hit)	5e-64	245.4
AT1G58848	PRGDB00144956	AT1G58848.2	Putative_R-Genes,_predicted_from_Pythozome	Arabidopsis thaliana	CNL	--	--	NBS-LRR disease resistance protein, putative, expressed (best arabidopsis hit)	0	1976.1
AT5G20440	PRGDB00143314	492950	Putative_R-Genes,_predicted_from_Pythozome	Arabidopsis lyrata	NL	--	--	NB-ARC domain-containing disease resistance protein (best arabidopsis hit)	1.2e-65	249.2
AT1G70520	PRGDB00145082	AT1G70520.1	Putative_R-Genes,_predicted_from_Pythozome	Arabidopsis thaliana	RLK-GNK2	--	--	TKL_IRAK_DUF26-lf.2 - DUF26 kinases have homology to DUF26 containing loci, expressed (best arabidopsis hit)	0	1298.1
AT1G53310	PRGDB00167562	Medtr1g118320.1	Putative_R-Genes,_predicted_from_Pythozome	Medicago truncatula	CN	--	--	phosphoenolpyruvate carboxylase 4 (best arabidopsis hit)	1.4e-47	191.4
AT1G26515	PRGDB00050665	F12M16.25	Putative_R-Genes,_collected_from_NCBI_Protein	Arabidopsis thaliana	CNL	7769847	AC008007	Genomic sequence for Arabidopsis thaliana BAC F12M16 from chromosome I, complete sequence.	1.2e-23	110.5
AT4G16095	PRGDB00144652	AT4G16095.1	Putative_R-Genes,_predicted_from_Pythozome	Arabidopsis thaliana	CNL	--	--	--	4.6e-109	393.3
AT2G01540	PRGDB00165191	mgv1a000858m	Putative_R-Genes,_predicted_from_Pythozome	Cucumis x hytivus	NL	--	--	NB-ARC domain-containing disease resistance protein (best arabidopsis hit)	3.5e-37	154.5
AT4G23510	PRGDB00144668	AT4G23510.1	Putative_R-Genes,_predicted_from_Pythozome	Arabidopsis thaliana	T	--	--	--	0	1210.7
AT1G51965	PRGDB00215347	MDP0000309283	Putative_R-Genes,_predicted_from_Pythozome	Malus x domestica	RLP	--	--	--	1.4e-35	151
AT4G11300	PRGDB00192108	Lsa.52993	Putative_R-Genes,_predicted_from_NCBI_UniGene	Lactuca sativa	TNL	329671470	JI573976	TSA: Lactuca sativa Letassy_X1_17963 mRNA sequence	5.9e-39	161.4
AT2G19210	PRGDB00144443	AT2G19210.1	Putative_R-Genes,_predicted_from_Pythozome	Arabidopsis thaliana	RLP	--	--	senescence-induced receptor-like serine/threonine-protein kinase precursor, putative (best arabidopsis hit)	0	1674.4
AT3G13850	PRGDB00168892	Medtr5g092860.1	Putative_R-Genes,_predicted_from_Pythozome	Medicago truncatula	CNL	--	--	NB-ARC domain-containing disease resistance protein (best arabidopsis hit)	3.1e-21	102.1
AT4G01250	PRGDB00047400	TIR-NBS-TIR-TIR-WRKY type disease resistance protein	Putative_R-Genes,_collected_from_NCBI_Protein	Populus trichocarpa	TNL	105922709	DQ513218	Populus trichocarpa clone 196822 TIR-NBS-TIR-TIR-WRKY type disease resistance protein mRNA, complete cds.	2.8e-31	135.6
AT3G12490	PRGDB00184447	GSVIVT01036582001	Putative_R-Genes,_predicted_from_Pythozome	Vitis vinifera	NL	--	--	LRR and NB-ARC domains-containing disease resistance protein (best arabidopsis hit)	1.2e-61	236.1
AT2G33670	PRGDB00144532	AT2G33670.1	Putative_R-Genes,_predicted_from_Pythozome	Arabidopsis thaliana	Mlo-like	--	--	MLO domain containing protein, putative, expressed (best arabidopsis hit)	3.5e-289	993
AT1G19090	PRGDB00145276	AT1G19090.1	Putative_R-Genes,_predicted_from_Pythozome	Arabidopsis thaliana	RLK-GNK2	--	--	TKL_IRAK_DUF26-lf.3 - DUF26 kinases have homology to DUF26 containing loci, expressed (best arabidopsis hit)	0	1203.3
AT1G51420	PRGDB00202295	Bra033441	Putative_R-Genes,_predicted_from_Pythozome	Brassica rapa	N	--	--	--	7.1e-166	583.2
AT5G02760	PRGDB00189838	Hv.34616	Putative_R-Genes,_predicted_from_NCBI_UniGene	Hordeum vulgare	NL	326530114	AK377143	Hordeum vulgare subsp. vulgare mRNA for predicted protein, partial cds, clone: NIASHv3149K09	6.4e-102	370.5
AT3G19085	PRGDB00202070	Bra027581	Putative_R-Genes,_predicted_from_Pythozome	Brassica rapa	RLK-GNK2	--	--	--	1.3e-36	152.5
AT1G47210	PRGDB00217072	MDP0000261726	Putative_R-Genes,_predicted_from_Pythozome	Malus x domestica	RLP	--	--	--	1.4e-101	369.4
AT3G46330	PRGDB00145374	AT3G46330.1	Putative_R-Genes,_predicted_from_Pythozome	Arabidopsis thaliana	RLP	--	--	receptor-like protein kinase, putative, expressed (best arabidopsis hit)	0	1635.5
AT2G02220	PRGDB00144485	AT2G02220.1	Putative_R-Genes,_predicted_from_Pythozome	Arabidopsis thaliana	RLP	--	--	phytosulfokine receptor precursor, putative, expressed (best arabidopsis hit)	0	1250.7
AT4G39890	PRGDB00202169	Bra007015	Putative_R-Genes,_predicted_from_Pythozome	Brassica rapa	RLP	--	--	--	7.8e-28	123.6
AT4G16990	PRGDB00144687	AT4G16990.2	Putative_R-Genes,_predicted_from_Pythozome	Arabidopsis thaliana	TN	--	--	disease resistance protein RPM1, putative, expressed (best arabidopsis hit)	0	1622.8
AT2G24300	PRGDB00061486	disease resistance protein	Putative_R-Genes,_collected_from_NCBI_Protein	Brassica rapa subsp. pekinensis	NL	227438288	FJ842853	Brassica rapa subsp. pekinensis isolate BrNL16 disease resistance protein gene, complete cds.	5.7e-36	152.1
AT3G22060	PRGDB00204925	Lus10007632	Putative_R-Genes,_predicted_from_Pythozome	Linum usitatissimum	RLK-GNK2	--	--	--	8e-48	190.3
AT3G61170	PRGDB00183352	GSVIVT01015461001	Putative_R-Genes,_predicted_from_Pythozome	Vitis vinifera	N	--	--	pleiotropic drug resistance 12 (best arabidopsis hit)	8.3e-51	201.8
AT2G35620	PRGDB00144500	AT2G35620.2	Putative_R-Genes,_predicted_from_Pythozome	Arabidopsis thaliana	RLP	--	--	BRASSINOSTEROID INSENSITIVE 1-associated receptor kinase 1 precursor, putative, expressed (best arabidopsis hit)	1.4e-289	994.6
AT4G13920	PRGDB00067055	At.74114	Putative_R-Genes,_predicted_from_NCBI_UniGene	Arabidopsis thaliana	RLP	20259296	AY091445	Arabidopsis thaliana putative disease resistance Cf-2 protein (At4g13920) mRNA, complete cds	3.5e-255	880.9
AT4G26480	PRGDB00213184	MDP0000285888	Putative_R-Genes,_predicted_from_Pythozome	Malus x domestica	CNL	--	--	--	1.4e-46	186.4
AT1G53420	PRGDB00145309	AT1G53420.1	Putative_R-Genes,_predicted_from_Pythozome	Arabidopsis thaliana	RLP	--	--	receptor-like protein kinase 2, putative, expressed (best arabidopsis hit)	0	1413.3
AT1G51830	PRGDB00145001	AT1G51830.1	Putative_R-Genes,_predicted_from_Pythozome	Arabidopsis thaliana	RLP	--	--	receptor-like protein kinase, putative, expressed (best arabidopsis hit)	0	1308.5
AT3G28390	PRGDB00078803	Vvi.12916	Putative_R-Genes,_predicted_from_NCBI_UniGene	Vitis vinifera	N	225452756	XM_002283015	PREDICTED: Vitis vinifera hypothetical protein LOC100262734 (LOC100262734), mRNA	1.1e-299	1029.2
AT4G23210	PRGDB00144789	AT4G23210.3	Putative_R-Genes,_predicted_from_Pythozome	Arabidopsis thaliana	RLK-GNK2	--	--	TKL_IRAK_DUF26-lc.17 - DUF26 kinases have homology to DUF26 containing loci, expressed (best arabidopsis hit)	0	1243.8
AT3G50000	PRGDB00213723	MDP0000127212	Putative_R-Genes,_predicted_from_Pythozome	Malus x domestica	RLP	--	--	--	1.3e-31	137.1
AT1G66150	PRGDB00144911	AT1G66150.1	Putative_R-Genes,_predicted_from_Pythozome	Arabidopsis thaliana	RLP	--	--	receptor protein kinase TMK1 precursor, putative, expressed (best arabidopsis hit)	0	1531.5
AT5G56440	PRGDB00202070	Bra027581	Putative_R-Genes,_predicted_from_Pythozome	Brassica rapa	RLK-GNK2	--	--	--	8.9e-23	107.8
AT2G39940	PRGWK00001610	Sotub04g029700.1.1	Contributed_R-Genes	Solanum tuberosum	RLP	--	--	--	1e-32	141.4
AT2G17040	PRGDB00181635	Si025833m	Putative_R-Genes,_predicted_from_Pythozome	Setaria italica	NL	--	--	NAC domain containing protein 90 (best arabidopsis hit); NBS-LRR disease resistance protein, putative, expressed (best rice hit)	1.1e-29	130.2
AT4G19050	PRGDB00144660	AT4G19050.1	Putative_R-Genes,_predicted_from_Pythozome	Arabidopsis thaliana	NL	--	--	NB-ARC/LRR disease resistance protein, putative, expressed (best arabidopsis hit)	0	2154.4
AT5G24550	PRGDB00204891	Lus10020500	Putative_R-Genes,_predicted_from_Pythozome	Linum usitatissimum	RLP	--	--	--	1e-23	111.3
AT1G61440	PRGDB00066735	At.52305	Putative_R-Genes,_predicted_from_NCBI_UniGene	Arabidopsis thaliana	RLK	18407181	NM_104825	Arabidopsis thaliana S-locus protein kinase, putative (AT1G61440) mRNA, complete cds	0	1634.8
AT1G50370	PRGDB00215267	MDP0000256952	Putative_R-Genes,_predicted_from_Pythozome	Malus x domestica	RLP	--	--	--	9.3e-51	200.3
AT4G14370	PRGDB00144721	AT4G14370.1	Putative_R-Genes,_predicted_from_Pythozome	Arabidopsis thaliana	TNL	--	--	Leucine Rich Repeat family protein, expressed (best arabidopsis hit)	0	1704.5
AT2G25790	PRGDB00144555	AT2G25790.1	Putative_R-Genes,_predicted_from_Pythozome	Arabidopsis thaliana	RLP	--	--	receptor-like protein kinase 5 precursor, putative, expressed (best arabidopsis hit)	2.4e-254	878.2
AT1G74190	PRGDB00066068	At.22865	Putative_R-Genes,_predicted_from_NCBI_UniGene	Arabidopsis thaliana	RLP	186495295	NM_106077	Arabidopsis thaliana AtRLP13 (Receptor Like Protein 13); protein binding (AtRLP13) mRNA, complete cds	8.6e-159	560.8
AT1G59910	PRGDB00205338	Lus10015091	Putative_R-Genes,_predicted_from_Pythozome	Linum usitatissimum	RLK-GNK2	--	--	--	2.7e-69	263.5
AT2G45410	PRGDB00213803	MDP0000322059	Putative_R-Genes,_predicted_from_Pythozome	Malus x domestica	RLP	--	--	--	5.4e-36	150.6
AT2G38910	PRGDB00213757	MDP0000162676	Putative_R-Genes,_predicted_from_Pythozome	Malus x domestica	RLP	--	--	--	4.9e-141	501.1
AT2G18750	PRGDB00061486	disease resistance protein	Putative_R-Genes,_collected_from_NCBI_Protein	Brassica rapa subsp. pekinensis	NL	227438288	FJ842853	Brassica rapa subsp. pekinensis isolate BrNL16 disease resistance protein gene, complete cds.	2.7e-36	153.3
AT3G25500	PRGDB00205338	Lus10015091	Putative_R-Genes,_predicted_from_Pythozome	Linum usitatissimum	RLK-GNK2	--	--	--	2.2e-91	337
AT3G23290	PRGDB00149355	clementine0.9_000252m	Putative_R-Genes,_predicted_from_Pythozome	Citrus clementina	CNL	--	--	NB-ARC domain-containing disease resistance protein (best arabidopsis hit)	7.3e-57	219.9
AT3G02840	PRGDB00079067	Vvi.24747	Putative_R-Genes,_predicted_from_NCBI_UniGene	Vitis vinifera	NL	225424433	XM_002281516	PREDICTED: Vitis vinifera hypothetical protein LOC100249092 (LOC100249092), mRNA	1.5e-74	279.6
AT5G22610	PRGDB00202070	Bra027581	Putative_R-Genes,_predicted_from_Pythozome	Brassica rapa	RLK-GNK2	--	--	--	5.2e-48	191.8
AT2G06845	PRGDB00061529	disease resistance protein	Putative_R-Genes,_collected_from_NCBI_Protein	Brassica rapa subsp. pekinensis	TNL	227438202	FJ842810	Brassica rapa subsp. pekinensis isolate BrTNL52 disease resistance protein gene, complete cds.	5.2e-36	151.4
AT1G23980	PRGDB00078682	Vvi.8276	Putative_R-Genes,_predicted_from_NCBI_UniGene	Vitis vinifera	NL	225452519	XM_002275052	PREDICTED: Vitis vinifera hypothetical protein LOC100250803 (LOC100250803), mRNA	2.3e-67	255.8
AT5G55820	PRGDB00213606	MDP0000180250	Putative_R-Genes,_predicted_from_Pythozome	Malus x domestica	NL	--	--	--	3.9e-43	177.6
AT1G50640	PRGDB00070731	Mdo.689	Putative_R-Genes,_predicted_from_NCBI_UniGene	Malus x domestica	T	292668962	GU732467	Malus x domestica AP2 domain class transcription factor (AP2D43) mRNA, complete cds	1.5e-24	112.8
AT1G58190	PRGDB00066547	At.43546	Putative_R-Genes,_predicted_from_NCBI_UniGene	Arabidopsis thaliana	RLP	18406203	NM_104600	Arabidopsis thaliana AtRLP9 (Receptor Like Protein 9); protein binding (AtRLP9) mRNA, complete cds	1.9e-241	835.5
AT4G15233	PRGDB00144675	AT4G15233.2	Putative_R-Genes,_predicted_from_Pythozome	Arabidopsis thaliana	N	--	--	pleiotropic drug resistance protein 15, putative, expressed (best arabidopsis hit)	0	2682.5
AT1G17880	PRGDB00167870	Medtr3g021430.1	Putative_R-Genes,_predicted_from_Pythozome	Medicago truncatula	CNL	--	--	Disease resistance protein (TIR-NBS-LRR class) family (best arabidopsis hit)	9.6e-42	169.5
AT3G21090	PRGDB00145448	AT3G21090.1	Putative_R-Genes,_predicted_from_Pythozome	Arabidopsis thaliana	N	--	--	white-brown complex homolog protein 12, putative, expressed (best arabidopsis hit)	0	1343.6
AT2G16870	PRGDB00144585	AT2G16870.1	Putative_R-Genes,_predicted_from_Pythozome	Arabidopsis thaliana	TNL	--	--	rp3 protein, putative, expressed (best arabidopsis hit)	0	2015.4
AT4G08470	PRGDB00203590	Carubv10000510m	Putative_R-Genes,_predicted_from_Pythozome	Capsella rubella	Other	--	--	--	6e-136	484.2
AT4G09420	PRGDB00144805	AT4G09420.1	Putative_R-Genes,_predicted_from_Pythozome	Arabidopsis thaliana	TNL	--	--	NBS-LRR disease resistance protein, putative, expressed (best arabidopsis hit)	3.7e-253	873.2
AT4G23160	PRGDB00144820	AT4G23160.1	Putative_R-Genes,_predicted_from_Pythozome	Arabidopsis thaliana	RLK-GNK2	--	--	TKL_IRAK_DUF26-lc.20 - DUF26 kinases have homology to DUF26 containing loci, expressed (best arabidopsis hit)	0	2488
AT1G12040	PRGDB00066740	At.52324	Putative_R-Genes,_predicted_from_NCBI_UniGene	Arabidopsis thaliana	RLP	18407587	NM_104924	Arabidopsis thaliana LRX2 (LEUCINE-RICH REPEAT	1.4e-68	260.8
AT4G12050	PRGDB00171449	LOC_Os09g20040.1	Putative_R-Genes,_predicted_from_Pythozome	Oryza sativa	NL	--	--	LRR and NB-ARC domains-containing disease resistance protein (best arabidopsis hit)	4e-34	145.2
AT5G54170	PRGDB00189168	Gma.63188	Putative_R-Genes,_predicted_from_NCBI_UniGene	Glycine max	RLP	356523477	XM_003530317	PREDICTED: Glycine max protein STRUBBELIG-RECEPTOR FAMILY 5-like (LOC100785529), mRNA	1.9e-36	153.3
AT4G37380	PRGDB00183352	GSVIVT01015461001	Putative_R-Genes,_predicted_from_Pythozome	Vitis vinifera	N	--	--	pleiotropic drug resistance 12 (best arabidopsis hit)	1.9e-61	236.9
AT1G09630	PRGDB00202169	Bra007015	Putative_R-Genes,_predicted_from_Pythozome	Brassica rapa	RLP	--	--	--	6.3e-41	167.2
AT4G34980	PRGDB00214989	MDP0000481805	Putative_R-Genes,_predicted_from_Pythozome	Malus x domestica	N	--	--	--	2.8e-120	432.6
AT3G62980	PRGDB00171933	LOC_Os11g27450.1	Putative_R-Genes,_predicted_from_Pythozome	Oryza sativa	NL	--	--	RNI-like superfamily protein (best arabidopsis hit)	5.5e-140	497.7
AT2G30340	PRGDB00213803	MDP0000322059	Putative_R-Genes,_predicted_from_Pythozome	Malus x domestica	RLP	--	--	--	2e-25	115.9
AT1G63860	PRGDB00144890	AT1G63860.1	Putative_R-Genes,_predicted_from_Pythozome	Arabidopsis thaliana	TNL	--	--	NB-ARC/LRR disease resistance protein, putative, expressed (best arabidopsis hit)	0	1587
AT1G69990	PRGDB00145169	AT1G69990.1	Putative_R-Genes,_predicted_from_Pythozome	Arabidopsis thaliana	RLP	--	--	inactive receptor kinase At1g27190 precursor, putative, expressed (best arabidopsis hit)	3.5e-304	1043.1
AT4G11490	PRGDB00144679	AT4G11490.1	Putative_R-Genes,_predicted_from_Pythozome	Arabidopsis thaliana	RLK-GNK2	--	--	TKL_IRAK_DUF26-lc.9 - DUF26 kinases have homology to DUF26 containing loci, expressed (best arabidopsis hit)	0	1300.8
AT2G33870	PRGDB00202169	Bra007015	Putative_R-Genes,_predicted_from_Pythozome	Brassica rapa	RLP	--	--	--	2.1e-36	152.1
AT1G28360	PRGDB00070731	Mdo.689	Putative_R-Genes,_predicted_from_NCBI_UniGene	Malus x domestica	T	292668962	GU732467	Malus x domestica AP2 domain class transcription factor (AP2D43) mRNA, complete cds	2e-22	105.5
AT1G09660	PRGDB00213184	MDP0000285888	Putative_R-Genes,_predicted_from_Pythozome	Malus x domestica	CNL	--	--	--	1.2e-39	163.3
AT1G65390	PRGDB00145258	AT1G65390.1	Putative_R-Genes,_predicted_from_Pythozome	Arabidopsis thaliana	T	--	--	PHLOEM 2-LIKE A5, putative, expressed (best arabidopsis hit)	1.8e-246	850.9
AT3G08530	PRGDB00147219	Bradi4g25570.1	Putative_R-Genes,_predicted_from_Pythozome	Ricinus communis	CN	--	--	Clathrin, heavy chain (best arabidopsis hit); clathrin heavy chain, putative, expressed (best rice hit)	1.1e-167	591.3
AT4G02770	PRGDB00192813	Smo.15449	Putative_R-Genes,_predicted_from_NCBI_UniGene	Selaginella moellendorffii	N	302822632	XM_002992927	Selaginella moellendorffii hypothetical protein, mRNA	4.3e-71	267.3
AT1G05810	PRGDB00202169	Bra007015	Putative_R-Genes,_predicted_from_Pythozome	Brassica rapa	RLP	--	--	--	1.4e-34	146.4
AT1G59720	PRGDB00183352	GSVIVT01015461001	Putative_R-Genes,_predicted_from_Pythozome	Vitis vinifera	N	--	--	pleiotropic drug resistance 12 (best arabidopsis hit)	6.3e-41	168.7
AT5G53840	PRGDB00202070	Bra027581	Putative_R-Genes,_predicted_from_Pythozome	Brassica rapa	RLK-GNK2	--	--	--	2.5e-28	126.3
AT1G49490	PRGDB00066443	At.38466	Putative_R-Genes,_predicted_from_NCBI_UniGene	Arabidopsis thaliana	RLP	30685161	NM_112788	Arabidopsis thaliana leucine-rich repeat family protein	3.6e-52	206.5
AT1G13420	PRGDB00187911	Ta.74193	Putative_R-Genes,_predicted_from_NCBI_UniGene	Triticum aestivum	RLP	241988090	AK335347	Triticum aestivum cDNA, clone: WT012_K21, cultivar: Chinese Spring	5e-66	251.1
AT3G05930	PRGDB00182795	GSVIVT01000058001	Putative_R-Genes,_predicted_from_Pythozome	Vitis vinifera	RLP	--	--	Leucine-rich repeat protein kinase family protein (best arabidopsis hit)	6.5e-46	183.7
AT1G64040	PRGDB00215267	MDP0000256952	Putative_R-Genes,_predicted_from_Pythozome	Malus x domestica	RLP	--	--	--	7.1e-57	220.7
AT4G10800	PRGDB00201800	Bra001162	Putative_R-Genes,_predicted_from_Pythozome	Brassica rapa	TNL	--	--	--	1.5e-26	119.8
AT5G48620	PRGDB00145665	AT5G48620.1	Putative_R-Genes,_predicted_from_Pythozome	Arabidopsis thaliana	CNL	--	--	disease resistance protein RPM1, putative, expressed (best arabidopsis hit)	0	1708
AT2G40320	PRGDB00216650	MDP0000252094	Putative_R-Genes,_predicted_from_Pythozome	Malus x domestica	RLP	--	--	--	7.9e-56	217.6
AT3G12145	PRGDB00067098	Bna.2540	Putative_R-Genes,_predicted_from_NCBI_UniGene	Brassica napus	RLP	242287273	GR443823	BNAOV1GH_T3_048_B12_12JUL2007_094 BNAOV1GH Brassica napus cDNA 5', mRNA sequence	8.4e-66	250.4
AT5G40320	PRGDB00200918	Bra023648	Putative_R-Genes,_predicted_from_Pythozome	Brassica rapa	TNL	--	--	--	4e-66	252.3
AT5G06860	PRGDB00067049	At.73010	Putative_R-Genes,_predicted_from_NCBI_UniGene	Arabidopsis thaliana	RLP	72197046	DQ108691	Arabidopsis thaliana clone 108218 mRNA sequence	2.4e-129	461.5
AT4G18610	PRGDB00149355	clementine0.9_000252m	Putative_R-Genes,_predicted_from_Pythozome	Citrus clementina	CNL	--	--	NB-ARC domain-containing disease resistance protein (best arabidopsis hit)	1.4e-55	215.7
AT5G48360	PRGDB00205338	Lus10015091	Putative_R-Genes,_predicted_from_Pythozome	Linum usitatissimum	RLK-GNK2	--	--	--	3.8e-56	219.5
AT2G28790	PRGDB00215532	MDP0000317726	Putative_R-Genes,_predicted_from_Pythozome	Malus x domestica	Other	--	--	--	3e-39	161.8
AT1G11880	PRGDB00214187	MDP0000255613	Putative_R-Genes,_predicted_from_Pythozome	Malus x domestica	CNL	--	--	--	1e-46	187.6
AT1G14020	PRGDB00202093	Bra017391	Putative_R-Genes,_predicted_from_Pythozome	Brassica rapa	T	--	--	--	3.2e-24	112.8
AT5G06250	PRGDB00189344	Hv.10056	Putative_R-Genes,_predicted_from_NCBI_UniGene	Hordeum vulgare	NL	326521753	AK369251	Hordeum vulgare subsp. vulgare mRNA for predicted protein, complete cds, clone: NIASHv2087M16	2.4e-24	112.5
AT1G24485	PRGWK00001073	Solyc11g072930.1.1	Contributed_R-Genes	Solanum lycopersicum	RLP	--	--	--	1.4e-52	207.2
AT5G58530	PRGDB00217119	MDP0000320460	Putative_R-Genes,_predicted_from_Pythozome	Malus x domestica	RLP	--	--	--	3.1e-69	261.5
AT1G73230	PRGDB00167870	Medtr3g021430.1	Putative_R-Genes,_predicted_from_Pythozome	Medicago truncatula	CNL	--	--	Disease resistance protein (TIR-NBS-LRR class) family (best arabidopsis hit)	1e-43	176
AT3G29765	PRGDB00171198	LOC_Os08g07950.1	Putative_R-Genes,_predicted_from_Pythozome	Oryza sativa	NL	--	--	TTF-type zinc finger protein with HAT dimerisation domain (best arabidopsis hit)	2.7e-53	209.5
AT1G11330	PRGDB00066505	At.42140	Putative_R-Genes,_predicted_from_NCBI_UniGene	Arabidopsis thaliana	RLK	30682172	NM_101006	Arabidopsis thaliana S-locus lectin protein kinase family protein (AT1G11330) mRNA, complete cds	0	1632.1
AT4G00380	PRGDB00201227	Bra026094	Putative_R-Genes,_predicted_from_Pythozome	Brassica rapa	CNL	--	--	--	3.8e-264	910.2
AT3G02200	PRGDB00201508	Bra021474	Putative_R-Genes,_predicted_from_Pythozome	Brassica rapa	RLP	--	--	--	1.2e-146	519.2
AT3G11090	PRGDB00213803	MDP0000322059	Putative_R-Genes,_predicted_from_Pythozome	Malus x domestica	RLP	--	--	--	4.1e-24	110.9
AT3G07000	PRGDB00200918	Bra023648	Putative_R-Genes,_predicted_from_Pythozome	Brassica rapa	TNL	--	--	--	4.1e-55	215.7
AT4G38670	PRGDB00202605	Carubv10019327m	Putative_R-Genes,_predicted_from_Pythozome	Capsella rubella	Other	--	--	--	6.8e-72	270.4
AT1G11130	PRGDB00144986	AT1G11130.1	Putative_R-Genes,_predicted_from_Pythozome	Arabidopsis thaliana	RLP	--	--	STRUBBELIG-RECEPTOR FAMILY 3 precursor, putative, expressed (best arabidopsis hit)	0	1238.4
AT1G62700	PRGDB00177091	POPTR_0818s00195.1	Putative_R-Genes,_predicted_from_Pythozome	Populus trichocarpa	T	--	--	NAC domain containing protein 17 (best arabidopsis hit)	8.5e-28	124.4
AT1G76970	PRGDB00216535	MDP0000279752	Putative_R-Genes,_predicted_from_Pythozome	Malus x domestica	N	--	--	--	9e-26	117.9
AT5G39150	PRGDB00182795	GSVIVT01000058001	Putative_R-Genes,_predicted_from_Pythozome	Vitis vinifera	RLP	--	--	Leucine-rich repeat protein kinase family protein (best arabidopsis hit)	6.3e-73	273.5
AT3G61910	PRGDB00177091	POPTR_0818s00195.1	Putative_R-Genes,_predicted_from_Pythozome	Populus trichocarpa	T	--	--	NAC domain containing protein 17 (best arabidopsis hit)	6.1e-27	121.3
AT3G02750	PRGDB00200844	Bra008427	Putative_R-Genes,_predicted_from_Pythozome	Brassica rapa	RLP	--	--	--	4.5e-117	421.4
AT2G27610	PRGDB00183352	GSVIVT01015461001	Putative_R-Genes,_predicted_from_Pythozome	Vitis vinifera	N	--	--	pleiotropic drug resistance 12 (best arabidopsis hit)	1.9e-43	177.6
AT3G56400	PRGDB00203751	Carubv10025742m	Putative_R-Genes,_predicted_from_Pythozome	Capsella rubella	TNL	--	--	--	1.2e-21	103.6
AT5G25930	PRGDB00145721	AT5G25930.1	Putative_R-Genes,_predicted_from_Pythozome	Arabidopsis thaliana	RLP	--	--	receptor-like protein kinase 5 precursor, putative, expressed (best arabidopsis hit)	1.9e-302	1038.1
AT2G20850	PRGDB00144487	AT2G20850.1	Putative_R-Genes,_predicted_from_Pythozome	Arabidopsis thaliana	RLP	--	--	STRUBBELIG-RECEPTOR FAMILY 3 precursor, putative, expressed (best arabidopsis hit)	0	1385.5
AT2G13790	PRGDB00144456	AT2G13790.1	Putative_R-Genes,_predicted_from_Pythozome	Arabidopsis thaliana	RLP	--	--	BRASSINOSTEROID INSENSITIVE 1-associated receptor kinase 1 precursor, putative, expressed (best arabidopsis hit)	5.7e-273	939.5
AT1G69350	PRGDB00183352	GSVIVT01015461001	Putative_R-Genes,_predicted_from_Pythozome	Vitis vinifera	N	--	--	pleiotropic drug resistance 12 (best arabidopsis hit)	2.9e-35	150.2
AT2G44830	PRGDB00215446	MDP0000264975	Putative_R-Genes,_predicted_from_Pythozome	Malus x domestica	TNL	--	--	--	1.1e-95	350.9
AT2G38610	PRGDB00213184	MDP0000285888	Putative_R-Genes,_predicted_from_Pythozome	Malus x domestica	CNL	--	--	--	7.5e-50	197.2
AT2G22590	PRGDB00197357	Pavirv00060718m	Putative_R-Genes,_predicted_from_Pythozome	Panicum virgatum	RLP	--	--	--	5.5e-26	118.6
AT2G15080	PRGDB00066461	At.39809	Putative_R-Genes,_predicted_from_NCBI_UniGene	Arabidopsis thaliana	RLP	30681598	NM_111945	Arabidopsis thaliana AtRLP35 (Receptor Like Protein 35); kinase	6e-99	362.1
AT4G32430	PRGDB00183352	GSVIVT01015461001	Putative_R-Genes,_predicted_from_Pythozome	Vitis vinifera	N	--	--	pleiotropic drug resistance 12 (best arabidopsis hit)	4e-42	172.9
AT3G53360	PRGDB00183352	GSVIVT01015461001	Putative_R-Genes,_predicted_from_Pythozome	Vitis vinifera	N	--	--	pleiotropic drug resistance 12 (best arabidopsis hit)	2.2e-88	326.6
AT3G12000	PRGDB00067457	Bol.19019	Putative_R-Genes,_predicted_from_NCBI_UniGene	Brassica oleracea	RLK	25137380	AB054706	Brassica oleracea SRK-1 mRNA for S-locus receptor kinase, partial cds	1e-135	483
AT4G21650	PRGDB00214989	MDP0000481805	Putative_R-Genes,_predicted_from_Pythozome	Malus x domestica	N	--	--	--	1.2e-51	204.5
AT5G35940	PRGDB00155248	Egrandis_v1_0.000468m	Putative_R-Genes,_predicted_from_Pythozome	Areca catechu	TNL	--	--	Mannose-binding lectin superfamily protein (best arabidopsis hit)	1.1e-31	137.5
AT1G03440	PRGWK00000217	MELO3C015878	Contributed_R-Genes	Cucumis melo	RLP	--	--	--	3.3e-120	431.4
AT1G60110	PRGDB00155662	Egrandis_v1_0.001393m	Putative_R-Genes,_predicted_from_Pythozome	Areca catechu	TNL	--	--	Mannose-binding lectin superfamily protein (best arabidopsis hit)	8.8e-45	181.4
AT2G19240	PRGDB00144522	AT2G19230.1	Putative_R-Genes,_predicted_from_Pythozome	Arabidopsis thaliana	RLP	--	--	senescence-induced receptor-like serine/threonine-protein kinase precursor, putative (best arabidopsis hit)	6.8e-43	175.6
AT5G39350	PRGDB00183352	GSVIVT01015461001	Putative_R-Genes,_predicted_from_Pythozome	Vitis vinifera	N	--	--	pleiotropic drug resistance 12 (best arabidopsis hit)	8.4e-84	311.2
AT3G23750	PRGDB00145418	AT3G23750.1	Putative_R-Genes,_predicted_from_Pythozome	Arabidopsis thaliana	RLP	--	--	receptor protein kinase TMK1 precursor, putative, expressed (best arabidopsis hit)	0	1465.7
AT1G11660	PRGDB00167710	Medtr2g047020.1	Putative_R-Genes,_predicted_from_Pythozome	Medicago truncatula	TNL	--	--	heat shock cognate protein 70-1 (best arabidopsis hit)	2.2e-64	246.9
AT5G56760	PRGDB00216620	MDP0000287465	Putative_R-Genes,_predicted_from_Pythozome	Malus x domestica	N	--	--	--	1.2e-24	113.6
AT1G07560	PRGDB00145239	AT1G07560.1	Putative_R-Genes,_predicted_from_Pythozome	Arabidopsis thaliana	RLP	--	--	receptor-like protein kinase, putative, expressed (best arabidopsis hit)	0	1628.6
AT5G54890	PRGDB00213507	MDP0000288100	Putative_R-Genes,_predicted_from_Pythozome	Malus x domestica	NL	--	--	--	1.3e-91	336.3
AT3G27080	PRGDB00066523	At.43039	Putative_R-Genes,_predicted_from_NCBI_UniGene	Arabidopsis thaliana	TNL	39104559	AK117122	Arabidopsis thaliana At5g40910 mRNA for putative disease resistance protein, complete cds, clone: RAFL16-65-P20	4.1e-26	117.9
AT2G39330	PRGDB00155662	Egrandis_v1_0.001393m	Putative_R-Genes,_predicted_from_Pythozome	Areca catechu	TNL	--	--	Mannose-binding lectin superfamily protein (best arabidopsis hit)	2.9e-48	192.6
AT3G21340	PRGDB00145459	AT3G21340.1	Putative_R-Genes,_predicted_from_Pythozome	Arabidopsis thaliana	RLP	--	--	receptor-like protein kinase, putative, expressed (best arabidopsis hit)	0	1669.1
AT3G13065	PRGDB00145337	AT3G13065.1	Putative_R-Genes,_predicted_from_Pythozome	Arabidopsis thaliana	RLP	--	--	STRUBBELIG-RECEPTOR FAMILY 6 precursor, putative, expressed (best arabidopsis hit)	7.6e-242	836.3
AT1G66970	PRGDB00065964	At.15940	Putative_R-Genes,_predicted_from_NCBI_UniGene	Arabidopsis thaliana	RLK	18408665	NM_105369	Arabidopsis thaliana protein kinase family protein	0	1130.2
AT4G04700	PRGDB00213757	MDP0000162676	Putative_R-Genes,_predicted_from_Pythozome	Malus x domestica	RLP	--	--	--	1.8e-88	326.2
AT5G08790	PRGDB00177091	POPTR_0818s00195.1	Putative_R-Genes,_predicted_from_Pythozome	Populus trichocarpa	T	--	--	NAC domain containing protein 17 (best arabidopsis hit)	1.7e-25	116.3
AT2G42600	PRGDB00167562	Medtr1g118320.1	Putative_R-Genes,_predicted_from_Pythozome	Medicago truncatula	CN	--	--	phosphoenolpyruvate carboxylase 4 (best arabidopsis hit)	3.3e-49	196.8
AT5G38910	PRGDB00182795	GSVIVT01000058001	Putative_R-Genes,_predicted_from_Pythozome	Vitis vinifera	RLP	--	--	Leucine-rich repeat protein kinase family protein (best arabidopsis hit)	4e-67	254.2
AT5G10260	PRGDB00202169	Bra007015	Putative_R-Genes,_predicted_from_Pythozome	Brassica rapa	RLP	--	--	--	1.9e-26	119
AT1G63740	PRGDB00145046	AT1G63740.1	Putative_R-Genes,_predicted_from_Pythozome	Arabidopsis thaliana	TNL	--	--	disease resistance protein RGA3, putative, expressed (best arabidopsis hit)	0	1840.1
AT4G31250	PRGDB00144626	AT4G31250.1	Putative_R-Genes,_predicted_from_Pythozome	Arabidopsis thaliana	RLP	--	--	inactive receptor kinase At2g26730 precursor, putative, expressed (best arabidopsis hit)	0	1090.9
AT5G28490	PRGDB00149355	clementine0.9_000252m	Putative_R-Genes,_predicted_from_Pythozome	Citrus clementina	CNL	--	--	NB-ARC domain-containing disease resistance protein (best arabidopsis hit)	1.5e-51	202.2
AT3G05950	PRGDB00182795	GSVIVT01000058001	Putative_R-Genes,_predicted_from_Pythozome	Vitis vinifera	RLP	--	--	Leucine-rich repeat protein kinase family protein (best arabidopsis hit)	8.6e-73	273.1
AT3G46830	PRGDB00202169	Bra007015	Putative_R-Genes,_predicted_from_Pythozome	Brassica rapa	RLP	--	--	--	1.4e-37	156
AT1G61190	PRGDB00144996	AT1G61190.1	Putative_R-Genes,_predicted_from_Pythozome	Arabidopsis thaliana	CNL	--	--	disease resistance protein RPS2, putative, expressed (best arabidopsis hit)	0	1947.2
AT5G15300	PRGDB00183352	GSVIVT01015461001	Putative_R-Genes,_predicted_from_Pythozome	Vitis vinifera	N	--	--	pleiotropic drug resistance 12 (best arabidopsis hit)	2e-43	176.8
AT1G20140	PRGDB00215380	MDP0000255887	Putative_R-Genes,_predicted_from_Pythozome	Malus x domestica	TNL	--	--	--	4.3e-42	170.6
AT4G08450	PRGDB00144669	AT4G08450.1	Putative_R-Genes,_predicted_from_Pythozome	Arabidopsis thaliana	TNL	--	--	disease resistance protein RGA2, putative, expressed (best arabidopsis hit)	0	2203.3
AT5G65270	PRGDB00202169	Bra007015	Putative_R-Genes,_predicted_from_Pythozome	Brassica rapa	RLP	--	--	--	5.9e-34	144.1
AT5G46270	PRGDB00145680	AT5G46270.1	Putative_R-Genes,_predicted_from_Pythozome	Arabidopsis thaliana	TNL	--	--	Leucine Rich Repeat family protein, expressed (best arabidopsis hit)	0	2299.6
AT1G57650	PRGDB00145181	AT1G57650.1	Putative_R-Genes,_predicted_from_Pythozome	Arabidopsis thaliana	NL	--	--	disease resistance protein RGA2, putative, expressed (best arabidopsis hit)	0	1324.7
AT2G31310	PRGDB00213803	MDP0000322059	Putative_R-Genes,_predicted_from_Pythozome	Malus x domestica	RLP	--	--	--	2.6e-27	121.7
AT3G57830	PRGDB00145328	AT3G57830.1	Putative_R-Genes,_predicted_from_Pythozome	Arabidopsis thaliana	RLP	--	--	inactive receptor kinase At2g26730 precursor, putative, expressed (best arabidopsis hit)	2.2e-302	1037.3
AT5G22800	PRGDB00214171	MDP0000246992	Putative_R-Genes,_predicted_from_Pythozome	Malus x domestica	CN	--	--	--	2.3e-106	386.7
AT5G45640	PRGDB00214989	MDP0000481805	Putative_R-Genes,_predicted_from_Pythozome	Malus x domestica	N	--	--	--	3e-58	226.5
AT4G21065	PRGDB00183352	GSVIVT01015461001	Putative_R-Genes,_predicted_from_Pythozome	Vitis vinifera	N	--	--	pleiotropic drug resistance 12 (best arabidopsis hit)	1.9e-31	137.1
AT5G66640	PRGDB00145873	AT5G17890.1	Putative_R-Genes,_predicted_from_Pythozome	Arabidopsis thaliana	NL	--	--	LIM domain-containing protein, putative, expressed (best arabidopsis hit)	8.5e-99	360.5
AT3G26620	PRGWK00002314	Sotub11g029390.1.1	Contributed_R-Genes	Solanum tuberosum	CNL	--	--	--	7.9e-25	112.8
AT3G05960	PRGDB00201715	Bra001175	Putative_R-Genes,_predicted_from_Pythozome	Brassica rapa	TNL	--	--	--	3.1e-99	362.1
AT5G01950	PRGDB00145695	AT5G01950.1	Putative_R-Genes,_predicted_from_Pythozome	Arabidopsis thaliana	RLP	--	--	expressed protein (best arabidopsis hit)	0	1388.6
AT5G03620	PRGDB00214989	MDP0000481805	Putative_R-Genes,_predicted_from_Pythozome	Malus x domestica	N	--	--	--	9.9e-57	221.5
AT1G64070	PRGDB00145277	AT1G64070.1	Putative_R-Genes,_predicted_from_Pythozome	Arabidopsis thaliana	TNL	--	--	disease resistance protein, putative, expressed (best arabidopsis hit)	0	1963.3
AT5G01560	PRGDB00066330	At.33537	Putative_R-Genes,_predicted_from_NCBI_UniGene	Arabidopsis thaliana	RLK	42567568	NM_120234	Arabidopsis thaliana LECRKA4.3 (LECTIN RECEPTOR KINASE A4.3); kinase (LECRKA4.3) mRNA, complete cds	0	1159.4
AT5G45240	PRGDB00145589	AT5G45240.1	Putative_R-Genes,_predicted_from_Pythozome	Arabidopsis thaliana	TNL	--	--	disease resistance protein RGA2, putative, expressed (best arabidopsis hit)	0	1570.1
AT2G17290	PRGDB00213757	MDP0000162676	Putative_R-Genes,_predicted_from_Pythozome	Malus x domestica	RLP	--	--	--	4.4e-184	644
AT1G74630	PRGDB00183352	GSVIVT01015461001	Putative_R-Genes,_predicted_from_Pythozome	Vitis vinifera	N	--	--	pleiotropic drug resistance 12 (best arabidopsis hit)	5.2e-59	228.8
AT1G69850	PRGDB00215095	MDP0000319352	Putative_R-Genes,_predicted_from_Pythozome	Malus x domestica	TNL	--	--	--	2.3e-98	359.4
AT5G43730	PRGDB00145662	AT5G43730.1	Putative_R-Genes,_predicted_from_Pythozome	Arabidopsis thaliana	CNL	--	--	disease resistance protein RPS2, putative, expressed (best arabidopsis hit)	0	1634.8
AT3G48800	PRGDB00214226	MDP0000309192	Putative_R-Genes,_predicted_from_Pythozome	Malus x domestica	CNL	--	--	--	5.2e-32	137.9
AT3G09440	PRGDB00167710	Medtr2g047020.1	Putative_R-Genes,_predicted_from_Pythozome	Medicago truncatula	TNL	--	--	heat shock cognate protein 70-1 (best arabidopsis hit)	2.5e-186	651.7
AT5G38260	PRGDB00066635	At.50007	Putative_R-Genes,_predicted_from_NCBI_UniGene	Arabidopsis thaliana	RLK	42563001	NM_105362	Arabidopsis thaliana protein kinase, putative (AT1G66910) mRNA, complete cds	1.3e-198	692.6
AT4G14096	PRGDB00202070	Bra027581	Putative_R-Genes,_predicted_from_Pythozome	Brassica rapa	RLK-GNK2	--	--	--	1e-27	124.4
AT2G23460	PRGDB00147571	clementine0.9_000952m	Putative_R-Genes,_predicted_from_Pythozome	Citrus clementina	RLP	--	--	Leucine-rich repeat protein kinase family protein (best arabidopsis hit)	1.8e-54	214.2
AT5G18370	PRGDB00145669	AT5G18370.1	Putative_R-Genes,_predicted_from_Pythozome	Arabidopsis thaliana	TNL	--	--	disease resistance protein, putative, expressed (best arabidopsis hit)	0	2101.2
AT5G66080	PRGDB00189838	Hv.34616	Putative_R-Genes,_predicted_from_NCBI_UniGene	Hordeum vulgare	NL	326530114	AK377143	Hordeum vulgare subsp. vulgare mRNA for predicted protein, partial cds, clone: NIASHv3149K09	8.1e-108	390.2
AT5G43660	PRGDB00206302	Lus10035445	Putative_R-Genes,_predicted_from_Pythozome	Linum usitatissimum	N	--	--	--	1.5e-67	256.5
AT1G45616	PRGDB00066710	At.52064	Putative_R-Genes,_predicted_from_NCBI_UniGene	Arabidopsis thaliana	RLP	18401962	NM_103687	Arabidopsis thaliana AtRLP7 (Receptor Like Protein 7); kinase	6.4e-157	554.7
AT1G45243	PRGDB00200918	Bra023648	Putative_R-Genes,_predicted_from_Pythozome	Brassica rapa	TNL	--	--	--	8.1e-43	173.7
AT5G50330	PRGDB00078970	Vvi.20745	Putative_R-Genes,_predicted_from_NCBI_UniGene	Vitis vinifera	CNL	225447515	XM_002268092	PREDICTED: Vitis vinifera hypothetical protein LOC100252764 (LOC100252764), mRNA	8.1e-33	141.4
AT2G39460	PRGDB00204808	GRMZM2G060054_T03	Putative_R-Genes,_predicted_from_Pythozome	Zea mays	CNL	--	--	--	5.7e-28	123.6
AT3G45860	PRGDB00145506	AT3G45860.1	Putative_R-Genes,_predicted_from_Pythozome	Arabidopsis thaliana	RLK-GNK2	--	--	TKL_IRAK_DUF26-lc.10 - DUF26 kinases have homology to DUF26 containing loci, expressed (best arabidopsis hit)	0	1218.8
AT3G53590	PRGDB00145473	AT3G53590.1	Putative_R-Genes,_predicted_from_Pythozome	Arabidopsis thaliana	RLP	--	--	expressed protein (best arabidopsis hit)	0	1222.2
AT3G50950	PRGDB00145338	AT3G50950.1	Putative_R-Genes,_predicted_from_Pythozome	Arabidopsis thaliana	CNL	--	--	disease resistance protein RGA4, putative, expressed (best arabidopsis hit)	0	1635.2
AT3G45660	PRGDB00215095	MDP0000319352	Putative_R-Genes,_predicted_from_Pythozome	Malus x domestica	TNL	--	--	--	8.5e-42	171.4
AT4G04710	PRGDB00213757	MDP0000162676	Putative_R-Genes,_predicted_from_Pythozome	Malus x domestica	RLP	--	--	--	2.5e-97	355.9
AT1G61310	PRGDB00145199	AT1G61310.1	Putative_R-Genes,_predicted_from_Pythozome	Arabidopsis thaliana	CNL	--	--	disease resistance protein RPS2, putative (best arabidopsis hit)	0	1783.8
AT4G03230	PRGDB00066346	At.34209	Putative_R-Genes,_predicted_from_NCBI_UniGene	Arabidopsis thaliana	RLK	240255732	NM_116561	Arabidopsis thaliana ATP binding	0	2026.9
AT2G15640	PRGDB00050665	F12M16.25	Putative_R-Genes,_collected_from_NCBI_Protein	Arabidopsis thaliana	CNL	7769847	AC008007	Genomic sequence for Arabidopsis thaliana BAC F12M16 from chromosome I, complete sequence.	1.6e-35	150.2
AT4G23550	PRGDB00145791	AT5G45050.2	Putative_R-Genes,_predicted_from_Pythozome	Arabidopsis thaliana	TNL	--	--	OsWRKY66 - Superfamily of TFs having WRKY and zinc finger domains, expressed (best arabidopsis hit)	5e-28	124.8
AT4G32700	PRGDB00181545	440019	Putative_R-Genes,_predicted_from_Pythozome	Selaginella moellendorffii	RLP	--	--	DEAD/DEAH box helicase, putative (best arabidopsis hit)	5.5e-20	100.9
AT3G28940	PRGDB00144037	930274	Putative_R-Genes,_predicted_from_Pythozome	Arabidopsis lyrata	T	--	--	Leucine-rich repeat (LRR) family protein (best arabidopsis hit)	5.3e-27	120.6
AT5G20680	PRGDB00216650	MDP0000252094	Putative_R-Genes,_predicted_from_Pythozome	Malus x domestica	RLP	--	--	--	1e-34	147.9
AT3G07040	PRGDB00145327	AT3G07040.1	Putative_R-Genes,_predicted_from_Pythozome	Arabidopsis thaliana	NL	--	--	disease resistance protein RPM1, putative, expressed (best arabidopsis hit)	0	1722.2
AT4G09430	PRGDB00144708	AT4G09430.1	Putative_R-Genes,_predicted_from_Pythozome	Arabidopsis thaliana	TNL	--	--	disease resistance RPP13-like protein 1, putative, expressed (best arabidopsis hit)	0	2088.5
AT4G25270	PRGDB00183352	GSVIVT01015461001	Putative_R-Genes,_predicted_from_Pythozome	Vitis vinifera	N	--	--	pleiotropic drug resistance 12 (best arabidopsis hit)	2.2e-55	216.5
AT3G16460	PRGDB00155202	Egrandis_v1_0.001471m	Putative_R-Genes,_predicted_from_Pythozome	Areca catechu	TNL	--	--	Mannose-binding lectin superfamily protein (best arabidopsis hit)	5.9e-48	192.2
AT5G19680	PRGWK00000073	MELO3C004581	Contributed_R-Genes	Cucumis melo	RLP	--	--	--	1.5e-62	239.6
AT5G13270	PRGDB00183352	GSVIVT01015461001	Putative_R-Genes,_predicted_from_Pythozome	Vitis vinifera	N	--	--	pleiotropic drug resistance 12 (best arabidopsis hit)	1.1e-65	251.1
AT2G35890	PRGDB00213757	MDP0000162676	Putative_R-Genes,_predicted_from_Pythozome	Malus x domestica	RLP	--	--	--	1.7e-121	436
AT1G03980	PRGDB00214578	MDP0000311735	Putative_R-Genes,_predicted_from_Pythozome	Malus x domestica	CNL	--	--	--	1.5e-28	127.1
AT4G01830	PRGDB00078803	Vvi.12916	Putative_R-Genes,_predicted_from_NCBI_UniGene	Vitis vinifera	N	225452756	XM_002283015	PREDICTED: Vitis vinifera hypothetical protein LOC100262734 (LOC100262734), mRNA	2e-285	981.9
AT1G48120	PRGDB00215267	MDP0000256952	Putative_R-Genes,_predicted_from_Pythozome	Malus x domestica	RLP	--	--	--	3e-69	263.8
AT5G19420	PRGDB00143462	493465	Putative_R-Genes,_predicted_from_Pythozome	Arabidopsis lyrata	TNL	--	--	Regulator of chromosome condensation (RCC1) family protein (best arabidopsis hit)	3.2e-197	688.7
AT1G03540	PRGDB00183352	GSVIVT01015461001	Putative_R-Genes,_predicted_from_Pythozome	Vitis vinifera	N	--	--	pleiotropic drug resistance 12 (best arabidopsis hit)	1.2e-44	181
AT1G16030	PRGDB00167710	Medtr2g047020.1	Putative_R-Genes,_predicted_from_Pythozome	Medicago truncatula	TNL	--	--	heat shock cognate protein 70-1 (best arabidopsis hit)	9.2e-173	606.7
AT2G04300	PRGDB00144506	AT2G04300.1	Putative_R-Genes,_predicted_from_Pythozome	Arabidopsis thaliana	RLP	--	--	receptor-like protein kinase, putative, expressed (best arabidopsis hit)	0	1565.1
AT5G61740	PRGDB00154741	orange1.1g002236m	Putative_R-Genes,_predicted_from_Pythozome	Citrus sinensis	N	--	--	ABC2 homolog 6 (best arabidopsis hit)	8.9e-301	1032.3
AT1G60400	PRGDB00202070	Bra027581	Putative_R-Genes,_predicted_from_Pythozome	Brassica rapa	RLK-GNK2	--	--	--	6.2e-42	171.4
AT4G26720	PRGDB00215267	MDP0000256952	Putative_R-Genes,_predicted_from_Pythozome	Malus x domestica	RLP	--	--	--	5.5e-51	201.1
AT3G60020	PRGDB00215380	MDP0000255887	Putative_R-Genes,_predicted_from_Pythozome	Malus x domestica	TNL	--	--	--	2.5e-28	124.8
AT4G31860	PRGDB00213421	MDP0000280399	Putative_R-Genes,_predicted_from_Pythozome	Malus x domestica	RLP	--	--	--	3.1e-29	129
AT1G08350	PRGDB00213428	MDP0000525273	Putative_R-Genes,_predicted_from_Pythozome	Malus x domestica	CNL	--	--	--	2.5e-20	100.1
AT1G30400	PRGDB00078803	Vvi.12916	Putative_R-Genes,_predicted_from_NCBI_UniGene	Vitis vinifera	N	225452756	XM_002283015	PREDICTED: Vitis vinifera hypothetical protein LOC100262734 (LOC100262734), mRNA	1.7e-53	211.8
AT3G44290	PRGDB00177091	POPTR_0818s00195.1	Putative_R-Genes,_predicted_from_Pythozome	Populus trichocarpa	T	--	--	NAC domain containing protein 17 (best arabidopsis hit)	7e-23	107.8
AT3G21080	PRGDB00066475	At.40442	Putative_R-Genes,_predicted_from_NCBI_UniGene	Arabidopsis thaliana	N	145338776	NM_113003	Arabidopsis thaliana ABC transporter family protein (AT3G21090) mRNA, complete cds	1.3e-42	172.9
AT1G70610	PRGDB00078803	Vvi.12916	Putative_R-Genes,_predicted_from_NCBI_UniGene	Vitis vinifera	N	225452756	XM_002283015	PREDICTED: Vitis vinifera hypothetical protein LOC100262734 (LOC100262734), mRNA	4.6e-69	262.3
AT5G44700	PRGDB00145897	AT5G44700.1	Putative_R-Genes,_predicted_from_Pythozome	Arabidopsis thaliana	RLP	--	--	leucine-rich repeat receptor protein kinase EXS precursor, putative, expressed (best arabidopsis hit)	1.3e-268	926
AT5G66910	PRGDB00145634	AT5G66910.1	Putative_R-Genes,_predicted_from_Pythozome	Arabidopsis thaliana	CNL	--	--	disease resistance protein, putative, expressed (best arabidopsis hit)	0	1419.8
AT1G56410	PRGDB00167710	Medtr2g047020.1	Putative_R-Genes,_predicted_from_Pythozome	Medicago truncatula	TNL	--	--	heat shock cognate protein 70-1 (best arabidopsis hit)	1.1e-183	642.9
AT4G20650	PRGDB00176763	29842.m003666	Putative_R-Genes,_predicted_from_Pythozome	Oryza barthii	RLK-GNK2	--	--	cysteine-rich RLK (RECEPTOR-like protein kinase) 25 (best arabidopsis hit)	9.5e-29	127.9
AT2G02640	PRGDB00200918	Bra023648	Putative_R-Genes,_predicted_from_Pythozome	Brassica rapa	TNL	--	--	--	2.6e-71	269.6
AT3G08870	PRGDB00066330	At.33537	Putative_R-Genes,_predicted_from_NCBI_UniGene	Arabidopsis thaliana	RLK	42567568	NM_120234	Arabidopsis thaliana LECRKA4.3 (LECTIN RECEPTOR KINASE A4.3); kinase (LECRKA4.3) mRNA, complete cds	2.1e-223	775
AT2G32130	PRGDB00144571	AT2G32140.1	Putative_R-Genes,_predicted_from_Pythozome	Arabidopsis thaliana	T	--	--	expressed protein (best arabidopsis hit)	8.3e-27	119.8
AT1G72250	PRGDB00216779	MDP0000600203	Putative_R-Genes,_predicted_from_Pythozome	Malus x domestica	RLP	--	--	--	3.1e-20	100.9
AT1G48040	PRGDB00213421	MDP0000280399	Putative_R-Genes,_predicted_from_Pythozome	Malus x domestica	RLP	--	--	--	2e-74	279.3
AT3G23270	PRGDB00143462	493465	Putative_R-Genes,_predicted_from_Pythozome	Arabidopsis lyrata	TNL	--	--	Regulator of chromosome condensation (RCC1) family protein (best arabidopsis hit)	0	1324.3
AT1G55430	PRGDB00200918	Bra023648	Putative_R-Genes,_predicted_from_Pythozome	Brassica rapa	TNL	--	--	--	1.5e-69	263.8
AT5G01160	PRGDB00180392	Si039656m	Putative_R-Genes,_predicted_from_Pythozome	Setaria italica	N	--	--	white-brown complex homolog protein 11 (best arabidopsis hit); white-brown complex homolog protein 11, putative, expressed (best rice hit)	6.7e-56	217.6
AT1G06150	PRGDB00183352	GSVIVT01015461001	Putative_R-Genes,_predicted_from_Pythozome	Vitis vinifera	N	--	--	pleiotropic drug resistance 12 (best arabidopsis hit)	2.5e-52	207.6
AT2G35840	PRGDB00202295	Bra033441	Putative_R-Genes,_predicted_from_Pythozome	Brassica rapa	N	--	--	--	2.4e-169	594.7
AT1G66980	PRGDB00065964	At.15940	Putative_R-Genes,_predicted_from_NCBI_UniGene	Arabidopsis thaliana	RLK	18408665	NM_105369	Arabidopsis thaliana protein kinase family protein	0	2187.9
AT4G16880	PRGDB00187608	At.51236	Putative_R-Genes,_predicted_from_NCBI_UniGene	Arabidopsis thaliana	TNL	240255954	NM_117797	Arabidopsis thaliana TIR-NBS-LRR class disease resistance protein (AT4G16940) mRNA, complete cds	4.9e-40	163.7
AT4G29060	PRGDB00169407	Medtr6g099150.1	Putative_R-Genes,_predicted_from_Pythozome	Medicago truncatula	TNL	--	--	disease resistance protein (TIR-NBS-LRR class), putative (best arabidopsis hit)	4.4e-54	213
AT4G24250	PRGDB00144731	AT4G24250.1	Putative_R-Genes,_predicted_from_Pythozome	Arabidopsis thaliana	Mlo-like	--	--	MLO domain containing protein, putative, expressed (best arabidopsis hit)	1.5e-276	951
AT2G26360	PRGDB00216316	MDP0000248430	Putative_R-Genes,_predicted_from_Pythozome	Malus x domestica	N	--	--	--	1.7e-25	116.7
AT1G66360	PRGDB00165191	mgv1a000858m	Putative_R-Genes,_predicted_from_Pythozome	Cucumis x hytivus	NL	--	--	NB-ARC domain-containing disease resistance protein (best arabidopsis hit)	3.6e-39	161
AT3G04220	PRGDB00188116	At.51214	Putative_R-Genes,_predicted_from_NCBI_UniGene	Arabidopsis thaliana	TNL	334185067	NM_111293	Arabidopsis thaliana TIR-NBS-LRR class disease resistance protein (AT3G04220) mRNA, complete cds	0	1354.7
AT1G25580	PRGDB00216122	MDP0000283975	Putative_R-Genes,_predicted_from_Pythozome	Malus x domestica	RLK	--	--	--	8.1e-59	227.6
AT4G36010	PRGDB00202605	Carubv10019327m	Putative_R-Genes,_predicted_from_Pythozome	Capsella rubella	Other	--	--	--	3.4e-69	261.5
AT3G58310	PRGDB00153835	orange1.1g010329m	Putative_R-Genes,_predicted_from_Pythozome	Citrus sinensis	RLK-GNK2	--	--	cysteine-rich RLK (RECEPTOR-like protein kinase) 10 (best arabidopsis hit)	2.8e-40	165.2
AT5G16240	PRGDB00146307	Bradi1g72570.1	Putative_R-Genes,_predicted_from_Pythozome	Ricinus communis	RLP	--	--	Leucine-rich receptor-like protein kinase family protein (best arabidopsis hit); systemin receptor SR160 precursor, putative, expressed (best rice hit)	8.5e-105	380.2
AT3G04210	PRGDB00145452	AT3G04210.1	Putative_R-Genes,_predicted_from_Pythozome	Arabidopsis thaliana	TNL	--	--	disease resistance protein RPM1, putative, expressed (best arabidopsis hit)	2.2e-297	1020.4
AT4G01820	PRGDB00078803	Vvi.12916	Putative_R-Genes,_predicted_from_NCBI_UniGene	Vitis vinifera	N	225452756	XM_002283015	PREDICTED: Vitis vinifera hypothetical protein LOC100262734 (LOC100262734), mRNA	6.4e-284	976.9
AT3G05675	PRGDB00201800	Bra001162	Putative_R-Genes,_predicted_from_Pythozome	Brassica rapa	TNL	--	--	--	6e-83	307.8
AT4G04960	PRGDB00066338	At.33934	Putative_R-Genes,_predicted_from_NCBI_UniGene	Arabidopsis thaliana	RLK	145339985	NM_116735	Arabidopsis thaliana lectin protein kinase, putative (AT4G04960) mRNA, complete cds	0	1353.6
AT1G09970	PRGDB00145304	AT1G09970.2	Putative_R-Genes,_predicted_from_Pythozome	Arabidopsis thaliana	RLP	--	--	receptor-like protein kinase HAIKU2 precursor, putative, expressed (best arabidopsis hit)	2.1e-293	1008.1
AT3G16830	PRGDB00050430	Os05g0597700	Putative_R-Genes,_collected_from_NCBI_Protein	Oryza sativa Japonica Group	NL	58530791	AP008211	Oryza sativa (japonica cultivar-group) genomic DNA, chromosome 5.	3.7e-108	392.9
AT1G60620	PRGDB00215326	MDP0000285649	Putative_R-Genes,_predicted_from_Pythozome	Malus x domestica	NL	--	--	--	1e-118	426.4
ATMG00810	PRGDB00061522	disease resistance protein	Putative_R-Genes,_collected_from_NCBI_Protein	Brassica rapa subsp. pekinensis	NL	227438216	FJ842817	Brassica rapa subsp. pekinensis isolate BrNL12 disease resistance protein gene, complete cds.	5.6e-75	280.4
AT2G36350	PRGDB00215446	MDP0000264975	Putative_R-Genes,_predicted_from_Pythozome	Malus x domestica	TNL	--	--	--	1.1e-78	294.7
AT1G43850	PRGDB00217351	MDP0000726867	Putative_R-Genes,_predicted_from_Pythozome	Malus x domestica	CNL	--	--	--	2.1e-63	243.8
AT1G55700	PRGDB00200918	Bra023648	Putative_R-Genes,_predicted_from_Pythozome	Brassica rapa	TNL	--	--	--	2.6e-77	289.7
AT2G36980	PRGDB00183352	GSVIVT01015461001	Putative_R-Genes,_predicted_from_Pythozome	Vitis vinifera	N	--	--	pleiotropic drug resistance 12 (best arabidopsis hit)	6.2e-65	248.4
AT1G61300	PRGDB00145007	AT1G61300.1	Putative_R-Genes,_predicted_from_Pythozome	Arabidopsis thaliana	NL	--	--	disease resistance protein RPS2, putative, expressed (best arabidopsis hit)	0	1449.5
AT5G58500	PRGDB00155469	orange1.1g000354m	Putative_R-Genes,_predicted_from_Pythozome	Citrus sinensis	CNL	--	--	NB-ARC domain-containing disease resistance protein (best arabidopsis hit)	1.6e-53	208.8
AT1G73580	PRGDB00165191	mgv1a000858m	Putative_R-Genes,_predicted_from_Pythozome	Cucumis x hytivus	NL	--	--	NB-ARC domain-containing disease resistance protein (best arabidopsis hit)	2.3e-43	174.9
AT5G13230	PRGDB00183352	GSVIVT01015461001	Putative_R-Genes,_predicted_from_Pythozome	Vitis vinifera	N	--	--	pleiotropic drug resistance 12 (best arabidopsis hit)	2.5e-50	200.3
AT1G09665	PRGDB00145261	AT1G09665.1	Putative_R-Genes,_predicted_from_Pythozome	Arabidopsis thaliana	T	--	--	expressed protein (best arabidopsis hit)	3.9e-91	333.6
AT1G66640	PRGDB00202070	Bra027581	Putative_R-Genes,_predicted_from_Pythozome	Brassica rapa	RLK-GNK2	--	--	--	1.4e-36	153.7
AT3G20730	PRGDB00183352	GSVIVT01015461001	Putative_R-Genes,_predicted_from_Pythozome	Vitis vinifera	N	--	--	pleiotropic drug resistance 12 (best arabidopsis hit)	3.6e-32	139.4
AT4G10200	PRGDB00171198	LOC_Os08g07950.1	Putative_R-Genes,_predicted_from_Pythozome	Oryza sativa	NL	--	--	TTF-type zinc finger protein with HAT dimerisation domain (best arabidopsis hit)	3.1e-23	110.2
AT1G23570	PRGDB00178714	Sb02g022180.1	Putative_R-Genes,_predicted_from_Pythozome	Sorghum bicolor	NL	--	--	Domain of unknown function (DUF220) (best arabidopsis hit); OBP32pep, putative, expressed (best rice hit)	1.1e-26	120.2
AT2G17600	PRGDB00200918	Bra023648	Putative_R-Genes,_predicted_from_Pythozome	Brassica rapa	TNL	--	--	--	1.8e-127	456.1
AT2G23950	PRGDB00144528	AT2G23950.1	Putative_R-Genes,_predicted_from_Pythozome	Arabidopsis thaliana	RLP	--	--	receptor-like kinase, putative, expressed (best arabidopsis hit)	6.2e-307	1052.4
AT3G17640	PRGWK00000851	Solyc07g042990.1.1	Contributed_R-Genes	Solanum lycopersicum	RLP	--	--	--	8.5e-36	151
AT1G44000	PRGDB00201520	Bra013656	Putative_R-Genes,_predicted_from_Pythozome	Brassica rapa	RLK-GNK2	--	--	--	1e-42	173.3
AT5G61520	PRGDB00147146	Bradi4g14700.1	Putative_R-Genes,_predicted_from_Pythozome	Ricinus communis	NL	--	--	NB-ARC domain-containing disease resistance protein (best arabidopsis hit); disease resistance protein RPM1, putative (best rice hit)	3.9e-41	169.1
AT1G16150	PRGDB00000490	RFO1	Reference_R-Genes,_manually_curated	Arabidopsis thaliana	RLK	145337766	NM_106616	Arabidopsis thaliana RFO1 (RESISTANCE TO FUSARIUM OXYSPORUM 1); kinase (RFO1) mRNA, complete cds.	6.3e-261	899.8
AT5G38940	PRGDB00182795	GSVIVT01000058001	Putative_R-Genes,_predicted_from_Pythozome	Vitis vinifera	RLP	--	--	Leucine-rich repeat protein kinase family protein (best arabidopsis hit)	6.2e-68	256.9
AT5G39180	PRGDB00182795	GSVIVT01000058001	Putative_R-Genes,_predicted_from_Pythozome	Vitis vinifera	RLP	--	--	Leucine-rich repeat protein kinase family protein (best arabidopsis hit)	1.4e-72	272.3
AT5G03650	PRGDB00202237	Bra017241	Putative_R-Genes,_predicted_from_Pythozome	Brassica rapa	N	--	--	--	0	1241.5
AT5G16000	PRGDB00145627	AT5G16000.1	Putative_R-Genes,_predicted_from_Pythozome	Arabidopsis thaliana	RLP	--	--	BRASSINOSTEROID INSENSITIVE 1-associated receptor kinase 1 precursor, putative, expressed (best arabidopsis hit)	0	1078.5
AT2G20540	PRGDB00183352	GSVIVT01015461001	Putative_R-Genes,_predicted_from_Pythozome	Vitis vinifera	N	--	--	pleiotropic drug resistance 12 (best arabidopsis hit)	2.4e-57	223
AT3G48780	PRGDB00216362	MDP0000301292	Putative_R-Genes,_predicted_from_Pythozome	Malus x domestica	RLP	--	--	--	9.7e-66	250.8
AT3G52310	PRGDB00145562	AT3G52310.1	Putative_R-Genes,_predicted_from_Pythozome	Arabidopsis thaliana	N	--	--	ABC-2 type transporter domain containing protein, expressed (best arabidopsis hit)	0	1498.4
AT1G52070	PRGDB00155662	Egrandis_v1_0.001393m	Putative_R-Genes,_predicted_from_Pythozome	Areca catechu	TNL	--	--	Mannose-binding lectin superfamily protein (best arabidopsis hit)	4.5e-32	138.3
AT4G21230	PRGDB00144796	AT4G21230.1	Putative_R-Genes,_predicted_from_Pythozome	Arabidopsis thaliana	RLK-GNK2	--	--	TKL_IRAK_DUF26-lc.10 - DUF26 kinases have homology to DUF26 containing loci, expressed (best arabidopsis hit)	0	1218
AT5G61670	PRGDB00215645	MDP0000303549	Putative_R-Genes,_predicted_from_Pythozome	Malus x domestica	NL	--	--	--	1.7e-71	269.2
AT5G65500	PRGDB00145667	AT5G65500.1	Putative_R-Genes,_predicted_from_Pythozome	Arabidopsis thaliana	CN	--	--	protein kinase, putative, expressed (best arabidopsis hit)	0	1527.3
AT4G11260	PRGDB00215428	MDP0000136433	Putative_R-Genes,_predicted_from_Pythozome	Malus x domestica	TNL	--	--	--	2.9e-35	149.1
AT4G24280	PRGDB00167710	Medtr2g047020.1	Putative_R-Genes,_predicted_from_Pythozome	Medicago truncatula	TNL	--	--	heat shock cognate protein 70-1 (best arabidopsis hit)	1.5e-78	293.9
AT5G58160	PRGDB00160907	Egrandis_v1_0.003113m	Putative_R-Genes,_predicted_from_Pythozome	Areca catechu	N	--	--	Actin-binding FH2 (Formin Homology) protein (best arabidopsis hit)	8.7e-93	342
AT5G17260	PRGDB00177091	POPTR_0818s00195.1	Putative_R-Genes,_predicted_from_Pythozome	Populus trichocarpa	T	--	--	NAC domain containing protein 17 (best arabidopsis hit)	1.2e-33	144.1
AT2G02890	PRGDB00050665	F12M16.25	Putative_R-Genes,_collected_from_NCBI_Protein	Arabidopsis thaliana	CNL	7769847	AC008007	Genomic sequence for Arabidopsis thaliana BAC F12M16 from chromosome I, complete sequence.	4.9e-23	109
AT1G53730	PRGDB00145027	AT1G53730.2	Putative_R-Genes,_predicted_from_Pythozome	Arabidopsis thaliana	RLP	--	--	STRUBBELIG-RECEPTOR FAMILY 6 precursor, putative, expressed (best arabidopsis hit)	0	1108.2
AT5G47750	PRGDB00215446	MDP0000264975	Putative_R-Genes,_predicted_from_Pythozome	Malus x domestica	TNL	--	--	--	3.7e-112	405.2
AT2G15430	PRGDB00215326	MDP0000285649	Putative_R-Genes,_predicted_from_Pythozome	Malus x domestica	NL	--	--	--	6.6e-31	134.4
AT1G54160	PRGDB00201406	Bra003867	Putative_R-Genes,_predicted_from_Pythozome	Brassica rapa	TNL	--	--	--	4.3e-35	148.3
AT4G39990	PRGDB00202169	Bra007015	Putative_R-Genes,_predicted_from_Pythozome	Brassica rapa	RLP	--	--	--	3.4e-34	144.8
AT5G37660	PRGDB00164956	Glyma18g45130.1	Putative_R-Genes,_predicted_from_Pythozome	Glycine max	RLK-GNK2	--	--	cysteine-rich RLK (RECEPTOR-like protein kinase) 5 (best arabidopsis hit)	7.6e-21	100.9
AT2G04865	PRGDB00215267	MDP0000256952	Putative_R-Genes,_predicted_from_Pythozome	Malus x domestica	RLP	--	--	--	1.3e-217	755.7
AT4G35270	PRGDB00213363	MDP0000265619	Putative_R-Genes,_predicted_from_Pythozome	Malus x domestica	N	--	--	--	2.7e-104	379.8
AT3G02880	PRGDB00145480	AT3G02880.1	Putative_R-Genes,_predicted_from_Pythozome	Arabidopsis thaliana	RLP	--	--	atypical receptor-like kinase MARK, putative, expressed (best arabidopsis hit)	4.8e-275	946.4
AT5G07150	PRGDB00145804	AT5G07150.1	Putative_R-Genes,_predicted_from_Pythozome	Arabidopsis thaliana	RLP	--	--	expressed protein (best arabidopsis hit)	1.8e-289	994.2
AT4G08210	PRGDB00183352	GSVIVT01015461001	Putative_R-Genes,_predicted_from_Pythozome	Vitis vinifera	N	--	--	pleiotropic drug resistance 12 (best arabidopsis hit)	1.6e-42	174.1
AT3G21960	PRGDB00153812	orange1.1g006155m	Putative_R-Genes,_predicted_from_Pythozome	Citrus sinensis	RLK-GNK2	--	--	cysteine-rich RLK (RECEPTOR-like protein kinase) 29 (best arabidopsis hit)	5.7e-33	141.7
AT1G47890	PRGDB00066710	At.52064	Putative_R-Genes,_predicted_from_NCBI_UniGene	Arabidopsis thaliana	RLP	18401962	NM_103687	Arabidopsis thaliana AtRLP7 (Receptor Like Protein 7); kinase	0	1123.6
AT1G70530	PRGDB00145031	AT1G70530.1	Putative_R-Genes,_predicted_from_Pythozome	Arabidopsis thaliana	RLK-GNK2	--	--	TKL_IRAK_DUF26-lf.3 - DUF26 kinases have homology to DUF26 containing loci, expressed (best arabidopsis hit)	0	1197.2
AT5G49750	PRGDB00066900	At.55460	Putative_R-Genes,_predicted_from_NCBI_UniGene	Arabidopsis thaliana	RLP	42568424	NM_124353	Arabidopsis thaliana leucine-rich repeat family protein (AT5G49750) mRNA, complete cds	5.4e-173	607.1
AT4G32520	PRGDB00214085	MDP0000194411	Putative_R-Genes,_predicted_from_Pythozome	Malus x domestica	N	--	--	--	3.3e-27	122.9
AT1G56130	PRGDB00145289	AT1G56130.1	Putative_R-Genes,_predicted_from_Pythozome	Arabidopsis thaliana	RLP	--	--	SHR5-receptor-like kinase, putative, expressed (best arabidopsis hit)	0	1425.2
AT4G29230	PRGDB00216122	MDP0000283975	Putative_R-Genes,_predicted_from_Pythozome	Malus x domestica	RLK	--	--	--	3.7e-44	179.1
AT3G59120	PRGDB00200918	Bra023648	Putative_R-Genes,_predicted_from_Pythozome	Brassica rapa	TNL	--	--	--	1.1e-116	420.2
AT1G68750	PRGDB00167562	Medtr1g118320.1	Putative_R-Genes,_predicted_from_Pythozome	Medicago truncatula	CN	--	--	phosphoenolpyruvate carboxylase 4 (best arabidopsis hit)	2.9e-229	795
AT5G17950	PRGDB00143542	893712	Putative_R-Genes,_predicted_from_Pythozome	Arabidopsis lyrata	TNL	--	--	Disease resistance protein (TIR-NBS-LRR class) family (best arabidopsis hit)	5.6e-31	133.3
AT2G02690	PRGDB00200918	Bra023648	Putative_R-Genes,_predicted_from_Pythozome	Brassica rapa	TNL	--	--	--	5.2e-56	218.8
AT5G59120	PRGDB00214989	MDP0000481805	Putative_R-Genes,_predicted_from_Pythozome	Malus x domestica	N	--	--	--	9.4e-65	248.1
AT4G36070	PRGDB00213757	MDP0000162676	Putative_R-Genes,_predicted_from_Pythozome	Malus x domestica	RLP	--	--	--	1.5e-78	293.5
AT3G11385	PRGDB00200918	Bra023648	Putative_R-Genes,_predicted_from_Pythozome	Brassica rapa	TNL	--	--	--	4.4e-113	408.7
AT3G47750	PRGDB00149440	clementine0.9_001644m	Putative_R-Genes,_predicted_from_Pythozome	Citrus clementina	N	--	--	ABC2 homolog 6 (best arabidopsis hit)	0	1148.3
AT5G16210	PRGDB00213796	MDP0000223025	Putative_R-Genes,_predicted_from_Pythozome	Malus x domestica	N	--	--	--	9.6e-144	511.1
AT1G07650	PRGDB00145156	AT1G07650.2	Putative_R-Genes,_predicted_from_Pythozome	Arabidopsis thaliana	RLP	--	--	receptor-like protein kinase 2, putative, expressed (best arabidopsis hit)	0	1548.5
AT2G37720	PRGDB00216446	MDP0000196862	Putative_R-Genes,_predicted_from_Pythozome	Malus x domestica	RLP	--	--	--	1.9e-29	130.2
AT5G17000	PRGDB00078525	Vvi.774	Putative_R-Genes,_predicted_from_NCBI_UniGene	Vitis vinifera	RLP	225469427	XM_002267128	PREDICTED: Vitis vinifera hypothetical protein LOC100251471 (LOC100251471), mRNA	1.7e-104	379
AT1G67020	PRGDB00061511	disease resistance protein	Putative_R-Genes,_collected_from_NCBI_Protein	Brassica rapa subsp. pekinensis	TNL	227438238	FJ842828	Brassica rapa subsp. pekinensis isolate BrTNL10 disease resistance protein gene, complete cds.	8.9e-22	105.1
AT3G46060	PRGDB00202169	Bra007015	Putative_R-Genes,_predicted_from_Pythozome	Brassica rapa	RLP	--	--	--	2.3e-107	387.9
AT3G02620	PRGDB00146307	Bradi1g72570.1	Putative_R-Genes,_predicted_from_Pythozome	Ricinus communis	RLP	--	--	Leucine-rich receptor-like protein kinase family protein (best arabidopsis hit); systemin receptor SR160 precursor, putative, expressed (best rice hit)	1.3e-105	382.9
AT2G23080	PRGDB00213723	MDP0000127212	Putative_R-Genes,_predicted_from_Pythozome	Malus x domestica	RLP	--	--	--	6.2e-32	137.9
AT4G18890	PRGDB00186771	--	Putative_R-Genes,_collected_from_NCBI_Protein	Vitis vinifera	CNL	359493996	XM_002283403	PREDICTED: Vitis vinifera probable disease resistance protein At4g27220-like (LOC100243492), mRNA.	5.3e-24	111.3
AT1G20590	PRGDB00192459	Mtr.22577	Putative_R-Genes,_predicted_from_NCBI_UniGene	Medicago truncatula	CNL	357509266	XM_003624874	Medicago truncatula NB-LRR type disease resistance protein (MTR_7g089080) mRNA, complete cds	2.3e-37	155.2
AT3G27580	PRGDB00215446	MDP0000264975	Putative_R-Genes,_predicted_from_Pythozome	Malus x domestica	TNL	--	--	--	8.7e-114	410.6
AT3G13870	PRGDB00201456	Bra016026	Putative_R-Genes,_predicted_from_Pythozome	Brassica rapa	CN	--	--	--	0	1170.2
AT4G21940	PRGDB00213757	MDP0000162676	Putative_R-Genes,_predicted_from_Pythozome	Malus x domestica	RLP	--	--	--	1.3e-114	413.3
AT4G15230	PRGDB00144821	AT4G15230.1	Putative_R-Genes,_predicted_from_Pythozome	Arabidopsis thaliana	CN	--	--	pleiotropic drug resistance protein 15, putative, expressed (best arabidopsis hit)	0	2756.1
AT4G30020	PRGDB00214989	MDP0000481805	Putative_R-Genes,_predicted_from_Pythozome	Malus x domestica	N	--	--	--	4.7e-49	196.1
AT5G52830	PRGDB00145791	AT5G45050.2	Putative_R-Genes,_predicted_from_Pythozome	Arabidopsis thaliana	TNL	--	--	OsWRKY66 - Superfamily of TFs having WRKY and zinc finger domains, expressed (best arabidopsis hit)	1.1e-34	147.1
AT2G07680	PRGDB00078803	Vvi.12916	Putative_R-Genes,_predicted_from_NCBI_UniGene	Vitis vinifera	N	225452756	XM_002283015	PREDICTED: Vitis vinifera hypothetical protein LOC100262734 (LOC100262734), mRNA	8.2e-25	116.3
AT2G36730	PRGDB00183352	GSVIVT01015461001	Putative_R-Genes,_predicted_from_Pythozome	Vitis vinifera	N	--	--	pleiotropic drug resistance 12 (best arabidopsis hit)	1.2e-31	137.5
AT1G17720	PRGDB00215191	MDP0000254848	Putative_R-Genes,_predicted_from_Pythozome	Malus x domestica	RLK-GNK2	--	--	--	2e-159	562
AT3G25260	PRGDB00215095	MDP0000319352	Putative_R-Genes,_predicted_from_Pythozome	Malus x domestica	TNL	--	--	--	1e-137	490
AT5G07110	PRGDB00217808	Thhalv10006389m	Putative_R-Genes,_predicted_from_Pythozome	Eutrema halophilum	RLP	--	--	--	1.3e-46	186
AT2G26730	PRGDB00144607	AT2G26730.1	Putative_R-Genes,_predicted_from_Pythozome	Arabidopsis thaliana	RLP	--	--	inactive receptor kinase At2g26730 precursor, putative, expressed (best arabidopsis hit)	2.5e-290	997.3
AT3G16810	PRGDB00206645	Lus10016836	Putative_R-Genes,_predicted_from_Pythozome	Linum usitatissimum	N	--	--	--	2.1e-201	701.8
AT1G78700	PRGDB00186771	--	Putative_R-Genes,_collected_from_NCBI_Protein	Vitis vinifera	CNL	359493996	XM_002283403	PREDICTED: Vitis vinifera probable disease resistance protein At4g27220-like (LOC100243492), mRNA.	7.2e-25	114.4
AT3G61410	PRGDB00144424	483731	Putative_R-Genes,_predicted_from_Pythozome	Arabidopsis lyrata	N	--	--	U-box domain-containing protein kinase family protein (best arabidopsis hit)	2.5e-53	208.8
AT1G53070	PRGDB00066338	At.33934	Putative_R-Genes,_predicted_from_NCBI_UniGene	Arabidopsis thaliana	RLK	145339985	NM_116735	Arabidopsis thaliana lectin protein kinase, putative (AT4G04960) mRNA, complete cds	2.7e-41	168.7
AT3G25620	PRGDB00145510	AT3G25620.2	Putative_R-Genes,_predicted_from_Pythozome	Arabidopsis thaliana	CN	--	--	ABC-2 type transporter domain containing protein, expressed (best arabidopsis hit)	0	1315.4
AT1G18910	PRGDB00184759	GRMZM2G312712_T02	Putative_R-Genes,_predicted_from_Pythozome	Zea mays	N	--	--	zinc finger protein-related (best arabidopsis hit); E3 ubiquitin ligase, putative, expressed (best rice hit)	4.4e-195	681.8
AT4G04490	PRGDB00144667	AT4G04490.1	Putative_R-Genes,_predicted_from_Pythozome	Arabidopsis thaliana	RLK-GNK2	--	--	TKL_IRAK_DUF26-lh.11 - DUF26 kinases have homology to DUF26 containing loci, expressed (best arabidopsis hit)	0	1343.6
AT4G21410	PRGDB00144788	AT4G21410.1	Putative_R-Genes,_predicted_from_Pythozome	Arabidopsis thaliana	RLK-GNK2	--	--	TKL_IRAK_DUF26-lc.10 - DUF26 kinases have homology to DUF26 containing loci, expressed (best arabidopsis hit)	0	1298.5
AT5G16230	PRGDB00146307	Bradi1g72570.1	Putative_R-Genes,_predicted_from_Pythozome	Ricinus communis	RLP	--	--	Leucine-rich receptor-like protein kinase family protein (best arabidopsis hit); systemin receptor SR160 precursor, putative, expressed (best rice hit)	9.6e-104	376.7
AT3G51030	PRGDB00198784	Pavirv00056058m	Putative_R-Genes,_predicted_from_Pythozome	Panicum virgatum	NL	--	--	--	8.8e-26	115.9
AT1G59580	PRGDB00147216	Bradi4g24910.1	Putative_R-Genes,_predicted_from_Pythozome	Ricinus communis	RLP	--	--	mitogen-activated protein kinase 1 (best arabidopsis hit); CGMC_MAPKCMGC_2_SLT2y_ERK.2 - CGMC includes CDA, MAPK, GSK3, and CLKC kinases, expressed (best rice hit)	2.3e-163	574.7
AT2G37310	PRGDB00183352	GSVIVT01015461001	Putative_R-Genes,_predicted_from_Pythozome	Vitis vinifera	N	--	--	pleiotropic drug resistance 12 (best arabidopsis hit)	3e-54	213
AT4G23280	PRGDB00144686	AT4G23280.1	Putative_R-Genes,_predicted_from_Pythozome	Arabidopsis thaliana	RLK-GNK2	--	--	TKL_IRAK_DUF26-la.5 - DUF26 kinases have homology to DUF26 containing loci, expressed (best arabidopsis hit)	0	1177.2
AT5G57580	PRGDB00061486	disease resistance protein	Putative_R-Genes,_collected_from_NCBI_Protein	Brassica rapa subsp. pekinensis	NL	227438288	FJ842853	Brassica rapa subsp. pekinensis isolate BrNL16 disease resistance protein gene, complete cds.	8.4e-41	168.3
AT1G51780	PRGDB00167788	Medtr2g121840.1	Putative_R-Genes,_predicted_from_Pythozome	Medicago truncatula	RLP	--	--	Leucine-rich repeat transmembrane protein kinase protein (best arabidopsis hit)	9e-55	214.2
AT5G59190	PRGDB00214989	MDP0000481805	Putative_R-Genes,_predicted_from_Pythozome	Malus x domestica	N	--	--	--	1.7e-63	243.8
AT5G43790	PRGDB00183352	GSVIVT01015461001	Putative_R-Genes,_predicted_from_Pythozome	Vitis vinifera	N	--	--	pleiotropic drug resistance 12 (best arabidopsis hit)	1.4e-53	210.3
AT1G67130	PRGDB00050665	F12M16.25	Putative_R-Genes,_collected_from_NCBI_Protein	Arabidopsis thaliana	CNL	7769847	AC008007	Genomic sequence for Arabidopsis thaliana BAC F12M16 from chromosome I, complete sequence.	1.1e-24	114
AT5G03360	PRGDB00200918	Bra023648	Putative_R-Genes,_predicted_from_Pythozome	Brassica rapa	TNL	--	--	--	6.4e-66	253.1
AT4G20590	PRGDB00176763	29842.m003666	Putative_R-Genes,_predicted_from_Pythozome	Oryza barthii	RLK-GNK2	--	--	cysteine-rich RLK (RECEPTOR-like protein kinase) 25 (best arabidopsis hit)	4.6e-36	152.1
AT1G06140	PRGDB00183352	GSVIVT01015461001	Putative_R-Genes,_predicted_from_Pythozome	Vitis vinifera	N	--	--	pleiotropic drug resistance 12 (best arabidopsis hit)	2.5e-78	292.7
AT2G02780	PRGDB00144593	AT2G02780.1	Putative_R-Genes,_predicted_from_Pythozome	Arabidopsis thaliana	RLP	--	--	expressed protein (best arabidopsis hit)	1.5e-283	974.9
AT5G59200	PRGDB00183352	GSVIVT01015461001	Putative_R-Genes,_predicted_from_Pythozome	Vitis vinifera	N	--	--	pleiotropic drug resistance 12 (best arabidopsis hit)	3.7e-66	252.3
AT3G47110	PRGDB00145350	AT3G47110.1	Putative_R-Genes,_predicted_from_Pythozome	Arabidopsis thaliana	RLP	--	--	conserved hypothetical protein (best arabidopsis hit)	2.5e-297	1021.1
AT4G39400	PRGDB00144713	AT4G39400.1	Putative_R-Genes,_predicted_from_Pythozome	Arabidopsis thaliana	RLP	--	--	systemin receptor SR160 precursor, putative, expressed (best arabidopsis hit)	0	1579.7
AT3G02330	PRGDB00183352	GSVIVT01015461001	Putative_R-Genes,_predicted_from_Pythozome	Vitis vinifera	N	--	--	pleiotropic drug resistance 12 (best arabidopsis hit)	2.1e-37	157.5
AT5G61240	PRGDB00047297	LRR	Putative_R-Genes,_collected_from_NCBI_Protein	Brassica rapa subsp. pekinensis	RLP	167594026	EU424347	Brassica rapa subsp. pekinensis LRR-like disease resistance protein (LRR) mRNA, complete cds.	5.2e-58	224.6
AT1G51500	PRGDB00144930	AT1G51500.1	Putative_R-Genes,_predicted_from_Pythozome	Arabidopsis thaliana	N	--	--	white-brown complex homolog protein 12, putative, expressed (best arabidopsis hit)	0	1330.9
AT2G26750	PRGDB00213322	MDP0000279719	Putative_R-Genes,_predicted_from_Pythozome	Malus x domestica	NL	--	--	--	9.9e-43	173.7
AT3G51490	PRGDB00216544	MDP0000286805	Putative_R-Genes,_predicted_from_Pythozome	Malus x domestica	TNL	--	--	--	1.5e-139	496.5
AT2G34300	PRGDB00204561	GRMZM2G431021_T01	Putative_R-Genes,_predicted_from_Pythozome	Zea mays	RLK-GNK2	--	--	--	4.5e-25	116.3
AT1G07550	PRGDB00145221	AT1G07550.1	Putative_R-Genes,_predicted_from_Pythozome	Arabidopsis thaliana	RLP	--	--	receptor-like protein kinase, putative, expressed (best arabidopsis hit)	0	1599.7
AT4G35310	PRGDB00213757	MDP0000162676	Putative_R-Genes,_predicted_from_Pythozome	Malus x domestica	RLP	--	--	--	8.4e-183	639.8
AT1G65950	PRGDB00078970	Vvi.20745	Putative_R-Genes,_predicted_from_NCBI_UniGene	Vitis vinifera	CNL	225447515	XM_002268092	PREDICTED: Vitis vinifera hypothetical protein LOC100252764 (LOC100252764), mRNA	2.6e-35	149.8
AT1G31810	PRGDB00160907	Egrandis_v1_0.003113m	Putative_R-Genes,_predicted_from_Pythozome	Areca catechu	N	--	--	Actin-binding FH2 (Formin Homology) protein (best arabidopsis hit)	1.5e-86	321.2
AT3G28345	PRGDB00078803	Vvi.12916	Putative_R-Genes,_predicted_from_NCBI_UniGene	Vitis vinifera	N	225452756	XM_002283015	PREDICTED: Vitis vinifera hypothetical protein LOC100262734 (LOC100262734), mRNA	1.1e-296	1019.2
ATMG00240	PRGDB00066612	At.49407	Putative_R-Genes,_predicted_from_NCBI_UniGene	Arabidopsis thaliana	RLK-GNK2	42567049	NM_118445	Arabidopsis thaliana protein kinase family protein (AT4G23160) mRNA, complete cds	6.1e-24	109.8
AT4G08500	PRGDB00047998	AT4g12370	Putative_R-Genes,_collected_from_NCBI_Protein	Arabidopsis thaliana	TNL	7267889	AL161533	Arabidopsis thaliana DNA chromosome 4, contig fragment No. 33.	1.5e-156	552.7
AT5G66860	PRGDB00215313	MDP0000278543	Putative_R-Genes,_predicted_from_Pythozome	Malus x domestica	T	--	--	--	1.7e-34	146
AT5G39040	PRGDB00078803	Vvi.12916	Putative_R-Genes,_predicted_from_NCBI_UniGene	Vitis vinifera	N	225452756	XM_002283015	PREDICTED: Vitis vinifera hypothetical protein LOC100262734 (LOC100262734), mRNA	2.6e-90	332.8
AT3G13760	PRGDB00200918	Bra023648	Putative_R-Genes,_predicted_from_Pythozome	Brassica rapa	TNL	--	--	--	3.8e-118	425.2
AT3G29040	PRGDB00078552	Vvi.2206	Putative_R-Genes,_predicted_from_NCBI_UniGene	Vitis vinifera	RLK-GNK2	225427582	XM_002267880	PREDICTED: Vitis vinifera hypothetical protein LOC100257888 (LOC100257888), mRNA	1.3e-24	113.2
AT3G15510	PRGDB00177091	POPTR_0818s00195.1	Putative_R-Genes,_predicted_from_Pythozome	Populus trichocarpa	T	--	--	NAC domain containing protein 17 (best arabidopsis hit)	1.9e-26	119.8
AT1G04210	PRGDB00150341	evm.model.supercontig_44.129	Putative_R-Genes,_predicted_from_Pythozome	Arabidopsis lyrata subsp. lyrata	RLP	--	--	Leucine-rich repeat protein kinase family protein (best arabidopsis hit)	0	1125.9
AT3G58710	PRGDB00047400	TIR-NBS-TIR-TIR-WRKY type disease resistance protein	Putative_R-Genes,_collected_from_NCBI_Protein	Populus trichocarpa	TNL	105922709	DQ513218	Populus trichocarpa clone 196822 TIR-NBS-TIR-TIR-WRKY type disease resistance protein mRNA, complete cds.	1e-27	123.6
AT3G10985	PRGDB00205572	Lus10010223	Putative_R-Genes,_predicted_from_Pythozome	Linum usitatissimum	NL	--	--	--	2.3e-23	107.8
AT5G28350	PRGDB00186676	--	Putative_R-Genes,_collected_from_NCBI_Protein	Arachis hypogaea	NL	342365827	HQ637178	Arachis hypogaea clone AHF-205D04 NBS-LRR gene cluster, complete sequence.	6.5e-49	196.1
AT2G35000	PRGDB00191694	Lsa.50102	Putative_R-Genes,_predicted_from_NCBI_UniGene	Lactuca sativa	N	329683061	JI585567	TSA: Lactuca sativa Letassy_X1_3887 mRNA sequence	1.9e-21	103.2
AT5G61760	PRGDB00206383	Lus10020534	Putative_R-Genes,_predicted_from_Pythozome	Linum usitatissimum	CNL	--	--	--	3.2e-75	281.6
AT4G11521	PRGDB00203683	Carubv10003321m	Putative_R-Genes,_predicted_from_Pythozome	Capsella rubella	RLK-GNK2	--	--	--	2.4e-119	427.9
AT2G34400	PRGDB00183352	GSVIVT01015461001	Putative_R-Genes,_predicted_from_Pythozome	Vitis vinifera	N	--	--	pleiotropic drug resistance 12 (best arabidopsis hit)	7.8e-44	178.3
AT3G62970	PRGDB00191790	Lsa.51071	Putative_R-Genes,_predicted_from_NCBI_UniGene	Lactuca sativa	N	329678974	JI581480	TSA: Lactuca sativa Letassy_X1_20535 mRNA sequence	1.3e-49	196.4
AT2G25050	PRGDB00160907	Egrandis_v1_0.003113m	Putative_R-Genes,_predicted_from_Pythozome	Areca catechu	N	--	--	Actin-binding FH2 (Formin Homology) protein (best arabidopsis hit)	3.9e-102	372.9
AT1G52040	PRGDB00155662	Egrandis_v1_0.001393m	Putative_R-Genes,_predicted_from_Pythozome	Areca catechu	TNL	--	--	Mannose-binding lectin superfamily protein (best arabidopsis hit)	1.1e-53	210.7
AT3G23120	PRGDB00066450	At.39198	Putative_R-Genes,_predicted_from_NCBI_UniGene	Arabidopsis thaliana	RLP	20466707	AY099820	Arabidopsis thaliana putative disease resistance protein (At2g24160) mRNA, complete cds	5e-56	219.2
AT5G45090	PRGDB00203854	Carubv10028338m	Putative_R-Genes,_predicted_from_Pythozome	Capsella rubella	T	--	--	--	8.1e-64	243.8
AT3G05360	PRGDB00066450	At.39198	Putative_R-Genes,_predicted_from_NCBI_UniGene	Arabidopsis thaliana	RLP	20466707	AY099820	Arabidopsis thaliana putative disease resistance protein (At2g24160) mRNA, complete cds	1.9e-63	243.8
AT4G35580	PRGDB00177091	POPTR_0818s00195.1	Putative_R-Genes,_predicted_from_Pythozome	Populus trichocarpa	T	--	--	NAC domain containing protein 17 (best arabidopsis hit)	8.5e-31	134.8
AT5G49660	PRGDB00145678	AT5G49660.1	Putative_R-Genes,_predicted_from_Pythozome	Arabidopsis thaliana	RLP	--	--	receptor-like protein kinase HAIKU2 precursor, putative, expressed (best arabidopsis hit)	0	1175.2
AT4G19191	PRGDB00216620	MDP0000287465	Putative_R-Genes,_predicted_from_Pythozome	Malus x domestica	N	--	--	--	4.7e-31	136
AT5G51670	PRGDB00207410	Aquca_009_00902.1	Putative_R-Genes,_predicted_from_Pythozome	Aquilegia coerulea	RLP	--	--	--	9.8e-39	161
AT5G45840	PRGDB00145749	AT5G45840.2	Putative_R-Genes,_predicted_from_Pythozome	Arabidopsis thaliana	RLP	--	--	expressed protein (best arabidopsis hit)	0	1219.1
AT2G31470	PRGDB00050665	F12M16.25	Putative_R-Genes,_collected_from_NCBI_Protein	Arabidopsis thaliana	CNL	7769847	AC008007	Genomic sequence for Arabidopsis thaliana BAC F12M16 from chromosome I, complete sequence.	1.3e-49	196.8
AT5G26340	PRGDB00201715	Bra001175	Putative_R-Genes,_predicted_from_Pythozome	Brassica rapa	TNL	--	--	--	1.3e-55	217.2
AT5G23430	PRGDB00216326	MDP0000255780	Putative_R-Genes,_predicted_from_Pythozome	Malus x domestica	RLP	--	--	--	3.7e-41	169.9
AT1G35710	PRGDB00144860	AT1G35710.1	Putative_R-Genes,_predicted_from_Pythozome	Arabidopsis thaliana	RLP	--	--	receptor-like protein kinase precursor, putative, expressed (best arabidopsis hit)	8.3e-230	797
AT1G33170	PRGDB00204561	GRMZM2G431021_T01	Putative_R-Genes,_predicted_from_Pythozome	Zea mays	RLK-GNK2	--	--	--	3.8e-54	212.6
AT1G20840	PRGDB00216544	MDP0000286805	Putative_R-Genes,_predicted_from_Pythozome	Malus x domestica	TNL	--	--	--	1.7e-130	466.5
AT2G42290	PRGDB00144510	AT2G42290.1	Putative_R-Genes,_predicted_from_Pythozome	Arabidopsis thaliana	RLP	--	--	inactive receptor kinase At2g26730 precursor, putative, expressed (best arabidopsis hit)	4e-301	1033.1
AT3G28580	PRGDB00201975	Bra036845	Putative_R-Genes,_predicted_from_Pythozome	Brassica rapa	CNL	--	--	--	2.1e-79	296.2
AT3G04180	PRGDB00182795	GSVIVT01000058001	Putative_R-Genes,_predicted_from_Pythozome	Vitis vinifera	RLP	--	--	Leucine-rich repeat protein kinase family protein (best arabidopsis hit)	2.2e-57	221.9
AT4G16835	PRGDB00183352	GSVIVT01015461001	Putative_R-Genes,_predicted_from_Pythozome	Vitis vinifera	N	--	--	pleiotropic drug resistance 12 (best arabidopsis hit)	1.6e-60	233.8
AT1G26560	PRGDB00204891	Lus10020500	Putative_R-Genes,_predicted_from_Pythozome	Linum usitatissimum	RLP	--	--	--	2.8e-23	109.8
AT5G55900	PRGDB00215446	MDP0000264975	Putative_R-Genes,_predicted_from_Pythozome	Malus x domestica	TNL	--	--	--	6.3e-66	251.1
AT3G13340	PRGDB00214485	MDP0000287433	Putative_R-Genes,_predicted_from_Pythozome	Malus x domestica	CN	--	--	--	3.2e-116	418.3
AT1G27910	PRGDB00202436	Bra010551	Putative_R-Genes,_predicted_from_Pythozome	Brassica rapa	CNL	--	--	--	5.4e-55	215.7
AT5G11940	PRGDB00214989	MDP0000481805	Putative_R-Genes,_predicted_from_Pythozome	Malus x domestica	N	--	--	--	2.3e-53	210.3
AT3G21470	PRGDB00183352	GSVIVT01015461001	Putative_R-Genes,_predicted_from_Pythozome	Vitis vinifera	N	--	--	pleiotropic drug resistance 12 (best arabidopsis hit)	2.9e-23	109.8
AT5G62730	PRGDB00215095	MDP0000319352	Putative_R-Genes,_predicted_from_Pythozome	Malus x domestica	TNL	--	--	--	9.8e-89	327.4
AT1G17590	PRGDB00201406	Bra003867	Putative_R-Genes,_predicted_from_Pythozome	Brassica rapa	TNL	--	--	--	4.3e-86	317.8
AT3G25010	PRGDB00067057	At.74134	Putative_R-Genes,_predicted_from_NCBI_UniGene	Arabidopsis thaliana	RLP	79416718	NM_113404	Arabidopsis thaliana protein binding (AT3G24982) mRNA, complete cds	6.5e-270	929.9
AT3G04750	PRGDB00183352	GSVIVT01015461001	Putative_R-Genes,_predicted_from_Pythozome	Vitis vinifera	N	--	--	pleiotropic drug resistance 12 (best arabidopsis hit)	2.8e-68	259.6
AT1G04120	PRGDB00078803	Vvi.12916	Putative_R-Genes,_predicted_from_NCBI_UniGene	Vitis vinifera	N	225452756	XM_002283015	PREDICTED: Vitis vinifera hypothetical protein LOC100262734 (LOC100262734), mRNA	3.1e-30	134.4
AT4G19925	PRGDB00144703	AT4G19925.1	Putative_R-Genes,_predicted_from_Pythozome	Arabidopsis thaliana	T	--	--	expressed protein (best arabidopsis hit)	1.1e-142	505.4
AT1G61550	PRGDB00066632	At.49995	Putative_R-Genes,_predicted_from_NCBI_UniGene	Arabidopsis thaliana	RLK	42562857	NM_104829	Arabidopsis thaliana S-locus protein kinase, putative (AT1G61480) mRNA, complete cds	0	1271.1
AT1G60800	PRGDB00145081	AT1G60800.1	Putative_R-Genes,_predicted_from_Pythozome	Arabidopsis thaliana	RLP	--	--	BRASSINOSTEROID INSENSITIVE 1-associated receptor kinase 1 precursor, putative, expressed (best arabidopsis hit)	1.9e-311	1067.4
AT5G59100	PRGDB00214989	MDP0000481805	Putative_R-Genes,_predicted_from_Pythozome	Malus x domestica	N	--	--	--	1.8e-63	243.8
AT4G19390	PRGDB00205260	Lus10035674	Putative_R-Genes,_predicted_from_Pythozome	Linum usitatissimum	TNL	--	--	--	4.6e-57	221.1
AT1G12270	PRGDB00072070	Os.15454	Putative_R-Genes,_predicted_from_NCBI_UniGene	Oryza sativa Japonica Group	CN	32979699	AK069675	Oryza sativa Japonica Group cDNA clone:J023027M09, full insert sequence	1e-53	211.1
AT5G66610	PRGDB00145873	AT5G17890.1	Putative_R-Genes,_predicted_from_Pythozome	Arabidopsis thaliana	NL	--	--	LIM domain-containing protein, putative, expressed (best arabidopsis hit)	8.5e-117	420.6
AT2G19190	PRGDB00144448	AT2G19190.1	Putative_R-Genes,_predicted_from_Pythozome	Arabidopsis thaliana	RLP	--	--	light repressible receptor protein kinase, putative, expressed (best arabidopsis hit)	0	1651
AT5G47280	PRGDB00145767	AT5G47280.1	Putative_R-Genes,_predicted_from_Pythozome	Arabidopsis thaliana	NL	--	--	disease resistance protein, putative, expressed (best arabidopsis hit)	1.8e-306	1050.8
AT3G63370	PRGDB00183352	GSVIVT01015461001	Putative_R-Genes,_predicted_from_Pythozome	Vitis vinifera	N	--	--	pleiotropic drug resistance 12 (best arabidopsis hit)	3e-57	223.4
AT3G45290	PRGDB00145342	AT3G45290.1	Putative_R-Genes,_predicted_from_Pythozome	Arabidopsis thaliana	Mlo-like	--	--	MLO domain containing protein, putative, expressed (best arabidopsis hit)	4e-272	936.4
AT5G22010	PRGDB00049822	ATRFC1	Putative_R-Genes,_collected_from_NCBI_Protein	Arabidopsis thaliana	N	145361154	NM_147883	Arabidopsis thaliana ATRFC1 (REPLICATION FACTOR C 1); ATP binding (ATRFC1) mRNA, complete cds.	0	1495.7
AT2G27570	PRGDB00187911	Ta.74193	Putative_R-Genes,_predicted_from_NCBI_UniGene	Triticum aestivum	RLP	241988090	AK335347	Triticum aestivum cDNA, clone: WT012_K21, cultivar: Chinese Spring	7.1e-50	197.2
AT3G18070	PRGDB00204891	Lus10020500	Putative_R-Genes,_predicted_from_Pythozome	Linum usitatissimum	RLP	--	--	--	1.5e-21	104
AT1G16260	PRGDB00000490	RFO1	Reference_R-Genes,_manually_curated	Arabidopsis thaliana	RLK	145337766	NM_106616	Arabidopsis thaliana RFO1 (RESISTANCE TO FUSARIUM OXYSPORUM 1); kinase (RFO1) mRNA, complete cds.	2.1e-170	599
AT5G40010	PRGDB00201975	Bra036845	Putative_R-Genes,_predicted_from_Pythozome	Brassica rapa	CNL	--	--	--	2.6e-77	289.3
AT3G48030	PRGDB00215055	MDP0000248164	Putative_R-Genes,_predicted_from_Pythozome	Malus x domestica	NL	--	--	--	3e-45	182.2
AT3G14067	PRGDB00214989	MDP0000481805	Putative_R-Genes,_predicted_from_Pythozome	Malus x domestica	N	--	--	--	1.3e-101	370.5
AT4G39460	PRGDB00216316	MDP0000248430	Putative_R-Genes,_predicted_from_Pythozome	Malus x domestica	N	--	--	--	2.3e-31	136
AT3G15050	PRGDB00204808	GRMZM2G060054_T03	Putative_R-Genes,_predicted_from_Pythozome	Zea mays	CNL	--	--	--	7.8e-22	104
AT4G16930	PRGDB00144849	AT4G16930.1	Putative_R-Genes,_predicted_from_Pythozome	Arabidopsis thaliana	T	--	--	--	2.5e-84	310.8
AT4G21300	PRGDB00183352	GSVIVT01015461001	Putative_R-Genes,_predicted_from_Pythozome	Vitis vinifera	N	--	--	pleiotropic drug resistance 12 (best arabidopsis hit)	3.1e-51	203.4
AT4G15960	PRGDB00213322	MDP0000279719	Putative_R-Genes,_predicted_from_Pythozome	Malus x domestica	NL	--	--	--	9.5e-45	180.6
AT5G63290	PRGDB00213404	MDP0000386970	Putative_R-Genes,_predicted_from_Pythozome	Malus x domestica	CNL	--	--	--	1.1e-21	104.4
AT3G45710	PRGDB00215095	MDP0000319352	Putative_R-Genes,_predicted_from_Pythozome	Malus x domestica	TNL	--	--	--	7.5e-38	158.3
AT3G50420	PRGDB00183352	GSVIVT01015461001	Putative_R-Genes,_predicted_from_Pythozome	Vitis vinifera	N	--	--	pleiotropic drug resistance 12 (best arabidopsis hit)	1.5e-87	323.9
AT1G32970	PRGDB00214989	MDP0000481805	Putative_R-Genes,_predicted_from_Pythozome	Malus x domestica	N	--	--	--	1.1e-57	224.6
AT3G11460	PRGDB00183352	GSVIVT01015461001	Putative_R-Genes,_predicted_from_Pythozome	Vitis vinifera	N	--	--	pleiotropic drug resistance 12 (best arabidopsis hit)	2e-79	296.6
AT1G75820	PRGDB00145278	AT1G75820.1	Putative_R-Genes,_predicted_from_Pythozome	Arabidopsis thaliana	RLP	--	--	receptor protein kinase CLAVATA1 precursor, putative, expressed (best arabidopsis hit)	8.5e-279	959.5
AT1G26500	PRGDB00048252	OJ1634_B10.128	Putative_R-Genes,_collected_from_NCBI_Protein	Oryza sativa Japonica Group	NL	21623775	AP003840	Oryza sativa Japonica Group genomic DNA, chromosome 7, BAC clone:OJ1634_B10.	1.1e-93	343.6
AT2G25010	PRGDB00215267	MDP0000256952	Putative_R-Genes,_predicted_from_Pythozome	Malus x domestica	RLP	--	--	--	6.4e-137	487.3
AT1G34460	PRGDB00192459	Mtr.22577	Putative_R-Genes,_predicted_from_NCBI_UniGene	Medicago truncatula	CNL	357509266	XM_003624874	Medicago truncatula NB-LRR type disease resistance protein (MTR_7g089080) mRNA, complete cds	9.5e-53	207.6
AT3G46370	PRGDB00145407	AT3G46370.1	Putative_R-Genes,_predicted_from_Pythozome	Arabidopsis thaliana	RLP	--	--	receptor-like protein kinase, putative, expressed (best arabidopsis hit)	0	1370.1
AT3G08710	PRGDB00216331	MDP0000271132	Putative_R-Genes,_predicted_from_Pythozome	Malus x domestica	RLP	--	--	--	1.5e-35	148.7
AT4G33000	PRGDB00075417	Pth.16040	Putative_R-Genes,_predicted_from_NCBI_UniGene	Populus trichocarpa	TNL	105923234	DQ513251	Populus trichocarpa clone 806367 TIR-NBS-LRR type disease resistance protein mRNA, complete cds	6.5e-45	180.6
AT1G33612	PRGDB00065973	At.16845	Putative_R-Genes,_predicted_from_NCBI_UniGene	Arabidopsis thaliana	RLP	186488080	NM_103084	Arabidopsis thaliana protein binding (AT1G33610) mRNA, complete cds	8.8e-170	596.3
AT2G43500	PRGDB00213363	MDP0000265619	Putative_R-Genes,_predicted_from_Pythozome	Malus x domestica	N	--	--	--	3e-220	765
AT5G42260	PRGDB00204891	Lus10020500	Putative_R-Genes,_predicted_from_Pythozome	Linum usitatissimum	RLP	--	--	--	1.2e-21	104.4
AT3G49740	PRGDB00183352	GSVIVT01015461001	Putative_R-Genes,_predicted_from_Pythozome	Vitis vinifera	N	--	--	pleiotropic drug resistance 12 (best arabidopsis hit)	2.3e-42	173.7
AT1G64480	PRGDB00175219	POPTR_0003s08250.1	Putative_R-Genes,_predicted_from_Pythozome	Populus trichocarpa	TNL	--	--	transmembrane receptors;ATP binding (best arabidopsis hit)	1.1e-45	183
AT1G69710	PRGDB00143462	493465	Putative_R-Genes,_predicted_from_Pythozome	Arabidopsis lyrata	TNL	--	--	Regulator of chromosome condensation (RCC1) family protein (best arabidopsis hit)	7.9e-174	610.9
AT2G39200	PRGDB00144565	AT2G39200.1	Putative_R-Genes,_predicted_from_Pythozome	Arabidopsis thaliana	Mlo-like	--	--	MLO domain containing protein, putative, expressed (best arabidopsis hit)	0	1094
AT5G41730	PRGDB00173400	Pp1s202_94V6.1	Putative_R-Genes,_predicted_from_Pythozome	Physcomitrella patens	RLP	--	--	disease resistance protein (TIR-NBS-LRR class) (best arabidopsis hit)	1.5e-43	177.6
AT5G46040	PRGDB00215095	MDP0000319352	Putative_R-Genes,_predicted_from_Pythozome	Malus x domestica	TNL	--	--	--	3.1e-58	226.1
AT1G20640	PRGDB00213363	MDP0000265619	Putative_R-Genes,_predicted_from_Pythozome	Malus x domestica	N	--	--	--	1.3e-105	384
AT5G26190	PRGDB00200918	Bra023648	Putative_R-Genes,_predicted_from_Pythozome	Brassica rapa	TNL	--	--	--	5.3e-68	258.5
AT3G21210	PRGDB00200918	Bra023648	Putative_R-Genes,_predicted_from_Pythozome	Brassica rapa	TNL	--	--	--	5.7e-71	268.9
AT3G51890	PRGDB00217007	MDP0000579910	Putative_R-Genes,_predicted_from_Pythozome	Malus x domestica	RLP	--	--	--	1.2e-51	203
AT3G21670	PRGDB00215095	MDP0000319352	Putative_R-Genes,_predicted_from_Pythozome	Malus x domestica	TNL	--	--	--	3.5e-62	239.2
AT4G20610	PRGDB00176763	29842.m003666	Putative_R-Genes,_predicted_from_Pythozome	Oryza barthii	RLK-GNK2	--	--	cysteine-rich RLK (RECEPTOR-like protein kinase) 25 (best arabidopsis hit)	4.6e-36	152.1
AT3G17250	PRGDB00213421	MDP0000280399	Putative_R-Genes,_predicted_from_Pythozome	Malus x domestica	RLP	--	--	--	1.6e-72	273.1
AT2G40160	PRGDB00216650	MDP0000252094	Putative_R-Genes,_predicted_from_Pythozome	Malus x domestica	RLP	--	--	--	5.5e-60	231.5
AT3G49060	PRGDB00145551	AT3G49060.1	Putative_R-Genes,_predicted_from_Pythozome	Arabidopsis thaliana	CN	--	--	protein kinase, putative, expressed (best arabidopsis hit)	0	1577.8
AT1G73080	PRGDB00145250	AT1G73080.1	Putative_R-Genes,_predicted_from_Pythozome	Arabidopsis thaliana	RLP	--	--	receptor-like protein kinase precursor, putative, expressed (best arabidopsis hit)	1.1e-234	813.1
AT5G49140	PRGDB00145899	AT5G49140.1	Putative_R-Genes,_predicted_from_Pythozome	Arabidopsis thaliana	TNL	--	--	Leucine Rich Repeat family protein, expressed (best arabidopsis hit)	0	1674.4
AT4G38520	PRGDB00189838	Hv.34616	Putative_R-Genes,_predicted_from_NCBI_UniGene	Hordeum vulgare	NL	326530114	AK377143	Hordeum vulgare subsp. vulgare mRNA for predicted protein, partial cds, clone: NIASHv3149K09	7.3e-104	377.1
AT4G11460	PRGDB00144696	AT4G11460.1	Putative_R-Genes,_predicted_from_Pythozome	Arabidopsis thaliana	RLK-GNK2	--	--	TKL_IRAK_DUF26-la.1 - DUF26 kinases have homology to DUF26 containing loci, expressed (best arabidopsis hit)	0	1402.1
AT4G22930	PRGDB00201538	Bra013661	Putative_R-Genes,_predicted_from_Pythozome	Brassica rapa	RLK-GNK2	--	--	--	9.1e-197	685.6
AT3G13100	PRGDB00078803	Vvi.12916	Putative_R-Genes,_predicted_from_NCBI_UniGene	Vitis vinifera	N	225452756	XM_002283015	PREDICTED: Vitis vinifera hypothetical protein LOC100262734 (LOC100262734), mRNA	1e-25	119.4
AT4G23220	PRGDB00144693	AT4G23220.1	Putative_R-Genes,_predicted_from_Pythozome	Arabidopsis thaliana	RLK-GNK2	--	--	TKL_IRAK_DUF26-lc.10 - DUF26 kinases have homology to DUF26 containing loci, expressed (best arabidopsis hit)	0	1417.1
AT2G40270	PRGDB00165383	cassava4.1_003161m	Putative_R-Genes,_predicted_from_Pythozome	Vitis aestivalis	RLP	--	--	Leucine-rich repeat protein kinase family protein (best arabidopsis hit)	1.3e-126	453
AT1G51890	PRGDB00144987	AT1G51890.1	Putative_R-Genes,_predicted_from_Pythozome	Arabidopsis thaliana	RLP	--	--	receptor-like protein kinase, putative, expressed (best arabidopsis hit)	0	1642.9
AT5G23270	PRGDB00147146	Bradi4g14700.1	Putative_R-Genes,_predicted_from_Pythozome	Ricinus communis	NL	--	--	NB-ARC domain-containing disease resistance protein (best arabidopsis hit); disease resistance protein RPM1, putative (best rice hit)	1.2e-45	184.1
AT1G60320	PRGDB00145059	AT1G60320.1	Putative_R-Genes,_predicted_from_Pythozome	Arabidopsis thaliana	T	--	--	expressed protein (best arabidopsis hit)	9.2e-96	349
AT3G21940	PRGDB00207025	Aquca_005_00435.2	Putative_R-Genes,_predicted_from_Pythozome	Aquilegia coerulea	RLK-GNK2	--	--	--	1.5e-31	136.3
AT5G49310	PRGDB00152926	orange1.1g037562m	Putative_R-Genes,_predicted_from_Pythozome	Citrus sinensis	NL	--	--	importin alpha isoform 2 (best arabidopsis hit)	7.6e-77	287.7
AT4G20450	PRGDB00144817	AT4G20450.1	Putative_R-Genes,_predicted_from_Pythozome	Arabidopsis thaliana	RLP	--	--	senescence-induced receptor-like serine/threonine-protein kinase precursor, putative (best arabidopsis hit)	0	1617.1
AT3G15500	PRGDB00177091	POPTR_0818s00195.1	Putative_R-Genes,_predicted_from_Pythozome	Populus trichocarpa	T	--	--	NAC domain containing protein 17 (best arabidopsis hit)	1.4e-28	126.7
AT1G33600	PRGDB00049824	disease resistance protein-related / LRR protein-related	Putative_R-Genes,_collected_from_NCBI_Protein	Arabidopsis thaliana	RLP	30692895	NM_103082	Arabidopsis thaliana disease resistance protein-related / LRR protein-related (AT1G33590) mRNA, complete cds.	2.2e-94	345.9
AT2G04540	PRGDB00217051	MDP0000182032	Putative_R-Genes,_predicted_from_Pythozome	Malus x domestica	T	--	--	--	1e-53	210.7
AT1G11280	PRGDB00066115	At.26349	Putative_R-Genes,_predicted_from_NCBI_UniGene	Arabidopsis thaliana	RLK	42474639	BX816055	Arabidopsis thaliana Full-length cDNA Complete sequence from clone GSLTPGH25ZE10 of Hormone Treated Callus of strain col-0 of Arabidopsis thaliana (thale cress)	0	1627.5
AT2G01950	PRGDB00144480	AT2G01950.1	Putative_R-Genes,_predicted_from_Pythozome	Arabidopsis thaliana	RLP	--	--	serine/threonine-protein kinase BRI1-like 2 precursor, putative, expressed (best arabidopsis hit)	0	1228.4
AT2G42430	PRGDB00213803	MDP0000322059	Putative_R-Genes,_predicted_from_Pythozome	Malus x domestica	RLP	--	--	--	4e-36	151.4
AT1G16940	PRGDB00202070	Bra027581	Putative_R-Genes,_predicted_from_Pythozome	Brassica rapa	RLK-GNK2	--	--	--	1.3e-37	157.1
AT5G64470	PRGDB00216650	MDP0000252094	Putative_R-Genes,_predicted_from_Pythozome	Malus x domestica	RLP	--	--	--	4.5e-40	165.2
AT4G00960	PRGDB00144853	AT4G00970.1	Putative_R-Genes,_predicted_from_Pythozome	Arabidopsis thaliana	RLK-GNK2	--	--	TKL_IRAK_DUF26-lc.12 - DUF26 kinases have homology to DUF26 containing loci, expressed (best arabidopsis hit)	4.3e-167	587
AT5G48770	PRGDB00145738	AT5G48770.1	Putative_R-Genes,_predicted_from_Pythozome	Arabidopsis thaliana	TNL	--	--	NBS-LRR disease resistance protein, putative (best arabidopsis hit)	0	2285.4
AT4G20770	PRGDB00183352	GSVIVT01015461001	Putative_R-Genes,_predicted_from_Pythozome	Vitis vinifera	N	--	--	pleiotropic drug resistance 12 (best arabidopsis hit)	9.3e-71	268.1
AT4G14630	PRGDB00182795	GSVIVT01000058001	Putative_R-Genes,_predicted_from_Pythozome	Vitis vinifera	RLP	--	--	Leucine-rich repeat protein kinase family protein (best arabidopsis hit)	3.3e-69	261.2
AT3G01590	PRGDB00201591	Bra013728	Putative_R-Genes,_predicted_from_Pythozome	Brassica rapa	RLP	--	--	--	1.2e-93	342.8
AT1G05500	PRGWK00001094	Solyc12g009740.1.1	Contributed_R-Genes	Solanum lycopersicum	RLP	--	--	--	2e-35	150.2
AT3G58500	PRGDB00215267	MDP0000256952	Putative_R-Genes,_predicted_from_Pythozome	Malus x domestica	RLP	--	--	--	7.9e-53	207.2
AT2G15042	PRGDB00066158	At.27735	Putative_R-Genes,_predicted_from_NCBI_UniGene	Arabidopsis thaliana	RLP	238479249	NM_001161047	Arabidopsis thaliana protein binding (AT2G15042) mRNA, complete cds	1.2e-277	954.9
AT4G38250	PRGDB00214610	MDP0000288298	Putative_R-Genes,_predicted_from_Pythozome	Malus x domestica	TNL	--	--	--	4.7e-112	404.4
AT5G47850	PRGDB00149565	evm.model.supercontig_177.22	Putative_R-Genes,_predicted_from_Pythozome	Arabidopsis lyrata subsp. lyrata	RLP	--	--	Leucine-rich receptor-like protein kinase family protein (best arabidopsis hit)	6.5e-178	624
AT4G28490	PRGDB00144639	AT4G28490.1	Putative_R-Genes,_predicted_from_Pythozome	Arabidopsis thaliana	RLP	--	--	receptor-like protein kinase 5 precursor, putative, expressed (best arabidopsis hit)	8.6e-279	959.5
AT3G60160	PRGDB00078803	Vvi.12916	Putative_R-Genes,_predicted_from_NCBI_UniGene	Vitis vinifera	N	225452756	XM_002283015	PREDICTED: Vitis vinifera hypothetical protein LOC100262734 (LOC100262734), mRNA	3.2e-51	204.1
AT4G37930	PRGDB00214085	MDP0000194411	Putative_R-Genes,_predicted_from_Pythozome	Malus x domestica	N	--	--	--	6e-50	198.4
AT4G17170	PRGDB00202169	Bra007015	Putative_R-Genes,_predicted_from_Pythozome	Brassica rapa	RLP	--	--	--	1.2e-39	162.9
AT1G62440	PRGDB00066740	At.52324	Putative_R-Genes,_predicted_from_NCBI_UniGene	Arabidopsis thaliana	RLP	18407587	NM_104924	Arabidopsis thaliana LRX2 (LEUCINE-RICH REPEAT	1.1e-154	547
AT3G05340	PRGDB00183352	GSVIVT01015461001	Putative_R-Genes,_predicted_from_Pythozome	Vitis vinifera	N	--	--	pleiotropic drug resistance 12 (best arabidopsis hit)	2e-37	157.1
AT4G18050	PRGDB00078803	Vvi.12916	Putative_R-Genes,_predicted_from_NCBI_UniGene	Vitis vinifera	N	225452756	XM_002283015	PREDICTED: Vitis vinifera hypothetical protein LOC100262734 (LOC100262734), mRNA	9.3e-291	999.6
AT2G42500	PRGDB00215267	MDP0000256952	Putative_R-Genes,_predicted_from_Pythozome	Malus x domestica	RLP	--	--	--	7.1e-54	210.7
AT2G36360	PRGDB00200719	Bra005270	Putative_R-Genes,_predicted_from_Pythozome	Brassica rapa	CNL	--	--	--	1.2e-95	350.1
AT5G23510	PRGDB00062304	Disease resistance protein RPS5, putative	Putative_R-Genes,_collected_from_NCBI_Protein	Ricinus communis	NL	223538071	EQ973897	Ricinus communis genomic scaffold scf_1106159291728, whole genome shotgun sequence.	3.1e-38	158.7
AT5G11870	PRGDB00077609	Ta.25393	Putative_R-Genes,_predicted_from_NCBI_UniGene	Triticum aestivum	N	241983377	AK331317	Triticum aestivum cDNA, clone: WT007_D05, cultivar: Chinese Spring	2.2e-27	122.5
AT1G78230	PRGWK00000861	Solyc07g053180.1.1	Contributed_R-Genes	Solanum lycopersicum	L	--	--	--	5.4e-22	105.9
AT1G15520	PRGDB00145145	AT1G15520.1	Putative_R-Genes,_predicted_from_Pythozome	Arabidopsis thaliana	N	--	--	pleiotropic drug resistance protein, putative, expressed (best arabidopsis hit)	0	2763.8
AT3G28600	PRGDB00201975	Bra036845	Putative_R-Genes,_predicted_from_Pythozome	Brassica rapa	CNL	--	--	--	1.5e-82	306.6
AT5G43030	PRGDB00200918	Bra023648	Putative_R-Genes,_predicted_from_Pythozome	Brassica rapa	TNL	--	--	--	6.1e-64	245
AT5G23670	PRGDB00216362	MDP0000301292	Putative_R-Genes,_predicted_from_Pythozome	Malus x domestica	RLP	--	--	--	1.1e-69	263.8
AT1G11340	PRGDB00066685	At.51566	Putative_R-Genes,_predicted_from_NCBI_UniGene	Arabidopsis thaliana	RLK	18391265	NM_101007	Arabidopsis thaliana S-locus lectin protein kinase family protein (AT1G11340) mRNA, complete cds	0	1697.2
AT1G63580	PRGDB00166455	cassava4.1_032995m	Putative_R-Genes,_predicted_from_Pythozome	Vitis aestivalis	RLK-GNK2	--	--	cysteine-rich RLK (RECEPTOR-like protein kinase) 25 (best arabidopsis hit)	1.8e-29	129.4
AT1G05750	PRGDB00183352	GSVIVT01015461001	Putative_R-Genes,_predicted_from_Pythozome	Vitis vinifera	N	--	--	pleiotropic drug resistance 12 (best arabidopsis hit)	4.6e-63	241.9
AT5G47080	PRGDB00182746	107342	Putative_R-Genes,_predicted_from_Pythozome	Ectocarpus siliculosus	N	--	--	mitogen-activated protein kinase kinase kinase 7 (best arabidopsis hit)	2.2e-81	302
AT4G14368	PRGDB00047070	disease resistance protein (TIR-NBS-LRR class), putative	Putative_R-Genes,_collected_from_NCBI_Protein	Arabidopsis thaliana	TNL	18414202	NM_117515	Arabidopsis thaliana disease resistance protein (TIR-NBS-LRR class), putative (AT4G14370) mRNA, complete cds.	0	1787.3
AT5G47100	PRGDB00175219	POPTR_0003s08250.1	Putative_R-Genes,_predicted_from_Pythozome	Populus trichocarpa	TNL	--	--	transmembrane receptors;ATP binding (best arabidopsis hit)	1.6e-73	275.4
AT1G67530	PRGDB00202436	Bra010551	Putative_R-Genes,_predicted_from_Pythozome	Brassica rapa	CNL	--	--	--	1.1e-47	191.4
AT1G71960	PRGDB00145260	AT1G71960.1	Putative_R-Genes,_predicted_from_Pythozome	Arabidopsis thaliana	N	--	--	ABC-2 type transporter domain containing protein, expressed (best arabidopsis hit)	0	1299.6
AT5G48910	PRGDB00216620	MDP0000287465	Putative_R-Genes,_predicted_from_Pythozome	Malus x domestica	N	--	--	--	1.3e-41	171
AT2G41330	PRGDB00217119	MDP0000320460	Putative_R-Genes,_predicted_from_Pythozome	Malus x domestica	RLP	--	--	--	6.2e-34	144.8
AT3G50930	PRGDB00201975	Bra036845	Putative_R-Genes,_predicted_from_Pythozome	Brassica rapa	CNL	--	--	--	2.6e-150	531.9
AT2G34380	PRGDB00216202	MDP0000292097	Putative_R-Genes,_predicted_from_Pythozome	Malus x domestica	RLP	--	--	--	3.4e-37	156
AT1G07390	PRGDB00066679	At.51513	Putative_R-Genes,_predicted_from_NCBI_UniGene	Arabidopsis thaliana	RLP	238478393	NM_001160846	Arabidopsis thaliana protein binding (AtRLP1) mRNA, complete cds	0	1433.3
AT5G11250	PRGDB00145605	AT5G11250.1	Putative_R-Genes,_predicted_from_Pythozome	Arabidopsis thaliana	TNL	--	--	disease resistance protein RGA2, putative, expressed (best arabidopsis hit)	0	1687.9
AT4G25800	PRGDB00061486	disease resistance protein	Putative_R-Genes,_collected_from_NCBI_Protein	Brassica rapa subsp. pekinensis	NL	227438288	FJ842853	Brassica rapa subsp. pekinensis isolate BrNL16 disease resistance protein gene, complete cds.	3e-40	166.4
AT5G49340	PRGDB00216650	MDP0000252094	Putative_R-Genes,_predicted_from_Pythozome	Malus x domestica	RLP	--	--	--	1.6e-102	372.9
AT3G16610	PRGDB00183352	GSVIVT01015461001	Putative_R-Genes,_predicted_from_Pythozome	Vitis vinifera	N	--	--	pleiotropic drug resistance 12 (best arabidopsis hit)	3.2e-32	139.8
AT3G12770	PRGDB00183352	GSVIVT01015461001	Putative_R-Genes,_predicted_from_Pythozome	Vitis vinifera	N	--	--	pleiotropic drug resistance 12 (best arabidopsis hit)	1.5e-67	257.3
AT5G01620	PRGDB00216650	MDP0000252094	Putative_R-Genes,_predicted_from_Pythozome	Malus x domestica	RLP	--	--	--	4.8e-59	228.4
AT5G52860	PRGDB00145612	AT5G52860.1	Putative_R-Genes,_predicted_from_Pythozome	Arabidopsis thaliana	N	--	--	ABC-2 type transporter domain containing protein, expressed (best arabidopsis hit)	0	1107.4
AT2G04500	PRGDB00200918	Bra023648	Putative_R-Genes,_predicted_from_Pythozome	Brassica rapa	TNL	--	--	--	3e-54	212.6
AT1G47800	PRGDB00050665	F12M16.25	Putative_R-Genes,_collected_from_NCBI_Protein	Arabidopsis thaliana	CNL	7769847	AC008007	Genomic sequence for Arabidopsis thaliana BAC F12M16 from chromosome I, complete sequence.	2e-26	119.8
AT5G44870	PRGDB00145602	AT5G44870.1	Putative_R-Genes,_predicted_from_Pythozome	Arabidopsis thaliana	TNL	--	--	NB-ARC domain containing protein (best arabidopsis hit)	0	2218.7
AT1G32960	PRGDB00214989	MDP0000481805	Putative_R-Genes,_predicted_from_Pythozome	Malus x domestica	N	--	--	--	5.3e-50	199.1
AT3G11390	PRGDB00200918	Bra023648	Putative_R-Genes,_predicted_from_Pythozome	Brassica rapa	TNL	--	--	--	5.3e-105	381.7
AT2G42810	PRGDB00215267	MDP0000256952	Putative_R-Genes,_predicted_from_Pythozome	Malus x domestica	RLP	--	--	--	3.1e-198	691
AT1G56140	PRGDB00145161	AT1G56140.1	Putative_R-Genes,_predicted_from_Pythozome	Arabidopsis thaliana	RLP	--	--	SHR5-receptor-like kinase, putative, expressed (best arabidopsis hit)	0	1460.7
AT1G08820	PRGDB00145022	AT1G51270.3	Putative_R-Genes,_predicted_from_Pythozome	Arabidopsis thaliana	T	--	--	MSP domain containing protein, expressed (best arabidopsis hit)	1.2e-31	137.1
AT1G12230	PRGDB00143286	334514	Putative_R-Genes,_predicted_from_Pythozome	Arabidopsis lyrata	NL	--	--	Disease resistance protein (CC-NBS-LRR class) family (best arabidopsis hit)	3.1e-185	647.5
AT1G51805	PRGDB00144882	AT1G51805.1	Putative_R-Genes,_predicted_from_Pythozome	Arabidopsis thaliana	RLP	--	--	receptor-like protein kinase, putative, expressed (best arabidopsis hit)	0	1672.9
AT1G18200	PRGDB00202169	Bra007015	Putative_R-Genes,_predicted_from_Pythozome	Brassica rapa	RLP	--	--	--	1.1e-35	149.8
AT3G11330	PRGWK00000359	MELO3C026254	Contributed_R-Genes	Cucumis melo	RLP	--	--	--	1.9e-53	209.9
AT5G66870	PRGDB00213803	MDP0000322059	Putative_R-Genes,_predicted_from_Pythozome	Malus x domestica	RLP	--	--	--	3.1e-25	115.5
AT5G18810	PRGDB00217252	MDP0000284128	Putative_R-Genes,_predicted_from_Pythozome	Malus x domestica	RLP	--	--	--	3.8e-23	108.2
AT4G20140	PRGDB00144736	AT4G20140.1	Putative_R-Genes,_predicted_from_Pythozome	Arabidopsis thaliana	RLP	--	--	leucine-rich repeat receptor protein kinase EXS precursor, putative, expressed (best arabidopsis hit)	5.1e-252	870.9
AT4G21323	PRGDB00214989	MDP0000481805	Putative_R-Genes,_predicted_from_Pythozome	Malus x domestica	N	--	--	--	7.9e-49	195.3
AT1G56145	PRGDB00144935	AT1G56145.2	Putative_R-Genes,_predicted_from_Pythozome	Arabidopsis thaliana	RLP	--	--	SHR5-receptor-like kinase, putative, expressed (best arabidopsis hit)	0	1541.2
AT4G35130	PRGDB00183352	GSVIVT01015461001	Putative_R-Genes,_predicted_from_Pythozome	Vitis vinifera	N	--	--	pleiotropic drug resistance 12 (best arabidopsis hit)	8.5e-51	201.8
AT3G60970	PRGDB00078803	Vvi.12916	Putative_R-Genes,_predicted_from_NCBI_UniGene	Vitis vinifera	N	225452756	XM_002283015	PREDICTED: Vitis vinifera hypothetical protein LOC100262734 (LOC100262734), mRNA	6.7e-48	192.6
AT5G51100	PRGDB00201825	Bra029191	Putative_R-Genes,_predicted_from_Pythozome	Brassica rapa	RLP	--	--	--	1e-20	100.5
AT3G52890	PRGDB00215446	MDP0000264975	Putative_R-Genes,_predicted_from_Pythozome	Malus x domestica	TNL	--	--	--	4e-76	286.2
AT3G55470	PRGDB00217252	MDP0000284128	Putative_R-Genes,_predicted_from_Pythozome	Malus x domestica	RLP	--	--	--	3.1e-34	144.4
AT1G33020	PRGDB00050665	F12M16.25	Putative_R-Genes,_collected_from_NCBI_Protein	Arabidopsis thaliana	CNL	7769847	AC008007	Genomic sequence for Arabidopsis thaliana BAC F12M16 from chromosome I, complete sequence.	6.4e-50	198.4
AT5G03520	PRGDB00202169	Bra007015	Putative_R-Genes,_predicted_from_Pythozome	Brassica rapa	RLP	--	--	--	4.4e-95	347.1
AT1G51370	PRGDB00202070	Bra027581	Putative_R-Genes,_predicted_from_Pythozome	Brassica rapa	RLK-GNK2	--	--	--	1.9e-52	206.5
AT1G15910	PRGDB00201227	Bra026094	Putative_R-Genes,_predicted_from_Pythozome	Brassica rapa	CNL	--	--	--	6.7e-269	926
AT4G16890	PRGDB00144665	AT4G16890.1	Putative_R-Genes,_predicted_from_Pythozome	Arabidopsis thaliana	TNL	--	--	rp3 protein, putative, expressed (best arabidopsis hit)	0	2379.4
AT4G23320	PRGDB00144754	AT4G23320.1	Putative_R-Genes,_predicted_from_Pythozome	Arabidopsis thaliana	RLK-GNK2	--	--	TKL_IRAK_DUF26-lc.24 - DUF26 kinases have homology to DUF26 containing loci, expressed (best arabidopsis hit)	2.3e-260	897.1
AT2G39830	PRGDB00145873	AT5G17890.1	Putative_R-Genes,_predicted_from_Pythozome	Arabidopsis thaliana	NL	--	--	LIM domain-containing protein, putative, expressed (best arabidopsis hit)	5.2e-89	328.2
AT1G19720	PRGDB00183352	GSVIVT01015461001	Putative_R-Genes,_predicted_from_Pythozome	Vitis vinifera	N	--	--	pleiotropic drug resistance 12 (best arabidopsis hit)	4.2e-83	309.3
AT5G38850	PRGDB00145658	AT5G38850.1	Putative_R-Genes,_predicted_from_Pythozome	Arabidopsis thaliana	TNL	--	--	disease resistance protein, putative, expressed (best arabidopsis hit)	0	1768.1
AT1G68570	PRGDB00215095	MDP0000319352	Putative_R-Genes,_predicted_from_Pythozome	Malus x domestica	TNL	--	--	--	5.1e-61	235.3
AT5G07370	PRGDB00206383	Lus10020534	Putative_R-Genes,_predicted_from_Pythozome	Linum usitatissimum	CNL	--	--	--	2.4e-72	271.9
AT5G41290	PRGDB00176764	29842.m003667	Putative_R-Genes,_predicted_from_Pythozome	Oryza barthii	RLK-GNK2	--	--	cysteine-rich RLK (RECEPTOR-like protein kinase) 25 (best arabidopsis hit)	7.5e-26	117.5
AT1G71810	PRGDB00078970	Vvi.20745	Putative_R-Genes,_predicted_from_NCBI_UniGene	Vitis vinifera	CNL	225447515	XM_002268092	PREDICTED: Vitis vinifera hypothetical protein LOC100252764 (LOC100252764), mRNA	3.3e-43	176.4
AT1G63880	PRGDB00144975	AT1G63880.1	Putative_R-Genes,_predicted_from_Pythozome	Arabidopsis thaliana	TNL	--	--	disease resistance protein, putative, expressed (best arabidopsis hit)	0	1964.5
AT5G62090	PRGDB00217351	MDP0000726867	Putative_R-Genes,_predicted_from_Pythozome	Malus x domestica	CNL	--	--	--	6.9e-117	421.4
AT5G45160	PRGDB00203535	Carubv10019685m	Putative_R-Genes,_predicted_from_Pythozome	Capsella rubella	CN	--	--	--	2.5e-287	987.6
AT1G76310	PRGDB00192459	Mtr.22577	Putative_R-Genes,_predicted_from_NCBI_UniGene	Medicago truncatula	CNL	357509266	XM_003624874	Medicago truncatula NB-LRR type disease resistance protein (MTR_7g089080) mRNA, complete cds	1.4e-68	260
AT1G74820	PRGDB00182795	GSVIVT01000058001	Putative_R-Genes,_predicted_from_Pythozome	Vitis vinifera	RLP	--	--	Leucine-rich repeat protein kinase family protein (best arabidopsis hit)	8.3e-28	123.6
AT2G17210	PRGDB00183352	GSVIVT01015461001	Putative_R-Genes,_predicted_from_Pythozome	Vitis vinifera	N	--	--	pleiotropic drug resistance 12 (best arabidopsis hit)	6.2e-53	208.8
AT4G28560	PRGDB00066077	At.23299	Putative_R-Genes,_predicted_from_NCBI_UniGene	Arabidopsis thaliana	RLP	18417219	NM_118998	Arabidopsis thaliana RIC7 (ROP-INTERACTIVE CRIB MOTIF-CONTAINING PROTEIN 7); protein binding (RIC7) mRNA, complete cds	1.2e-176	619
AT4G30250	PRGDB00201975	Bra036845	Putative_R-Genes,_predicted_from_Pythozome	Brassica rapa	CNL	--	--	--	3.6e-79	295.4
AT1G27880	PRGDB00143906	890779	Putative_R-Genes,_predicted_from_Pythozome	Arabidopsis lyrata	N	--	--	pleiotropic drug resistance 2 (best arabidopsis hit)	4.2e-38	159.8
AT1G59620	PRGDB00144995	AT1G59620.1	Putative_R-Genes,_predicted_from_Pythozome	Arabidopsis thaliana	NL	--	--	disease resistance protein RPM1, putative, expressed (best arabidopsis hit)	0	1717.2
AT3G52450	PRGDB00079067	Vvi.24747	Putative_R-Genes,_predicted_from_NCBI_UniGene	Vitis vinifera	NL	225424433	XM_002281516	PREDICTED: Vitis vinifera hypothetical protein LOC100249092 (LOC100249092), mRNA	2.2e-53	209.5
AT3G21920	PRGDB00165454	Glyma20g27620.1	Putative_R-Genes,_predicted_from_Pythozome	Glycine max	RLK-GNK2	--	--	cysteine-rich RLK (RECEPTOR-like protein kinase) 25 (best arabidopsis hit)	7.5e-31	134
AT3G14730	PRGDB00183352	GSVIVT01015461001	Putative_R-Genes,_predicted_from_Pythozome	Vitis vinifera	N	--	--	pleiotropic drug resistance 12 (best arabidopsis hit)	2.1e-44	180.3
AT5G40380	PRGDB00145688	AT5G40380.1	Putative_R-Genes,_predicted_from_Pythozome	Arabidopsis thaliana	RLK-GNK2	--	--	TKL_IRAK_DUF26-lf.3 - DUF26 kinases have homology to DUF26 containing loci, expressed (best arabidopsis hit)	0	1240.7
AT5G38240	PRGDB00066872	At.55212	Putative_R-Genes,_predicted_from_NCBI_UniGene	Arabidopsis thaliana	RLK	18421737	NM_123185	Arabidopsis thaliana serine	0	1197.6
AT2G01820	PRGDB00144584	AT2G01820.1	Putative_R-Genes,_predicted_from_Pythozome	Arabidopsis thaliana	RLP	--	--	receptor protein kinase TMK1 precursor, putative, expressed (best arabidopsis hit)	0	1503.4
AT5G14210	PRGDB00145628	AT5G14210.1	Putative_R-Genes,_predicted_from_Pythozome	Arabidopsis thaliana	RLP	--	--	expressed protein (best arabidopsis hit)	8.7e-311	1065.4
AT5G37490	PRGDB00079067	Vvi.24747	Putative_R-Genes,_predicted_from_NCBI_UniGene	Vitis vinifera	NL	225424433	XM_002281516	PREDICTED: Vitis vinifera hypothetical protein LOC100249092 (LOC100249092), mRNA	1.4e-103	376.3
AT1G31540	PRGDB00145108	AT1G31540.2	Putative_R-Genes,_predicted_from_Pythozome	Arabidopsis thaliana	TNL	--	--	powdery mildew resistance protein PM3b, putative, expressed (best arabidopsis hit)	0	2223
AT1G56510	PRGDB00145120	AT1G56510.1	Putative_R-Genes,_predicted_from_Pythozome	Arabidopsis thaliana	TNL	--	--	disease resistance protein RGA2, putative, expressed (best arabidopsis hit)	0	1993.8
AT1G72300	PRGDB00145268	AT1G72300.1	Putative_R-Genes,_predicted_from_Pythozome	Arabidopsis thaliana	RLP	--	--	phytosulfokine receptor precursor, putative, expressed (best arabidopsis hit)	0	1562.7
AT5G63470	PRGDB00176268	29656.m000483	Putative_R-Genes,_predicted_from_Pythozome	Oryza barthii	Mlo-like	--	--	Seven transmembrane MLO family protein (best arabidopsis hit)	1e-39	163.3
AT5G18650	PRGDB00191790	Lsa.51071	Putative_R-Genes,_predicted_from_NCBI_UniGene	Lactuca sativa	N	329678974	JI581480	TSA: Lactuca sativa Letassy_X1_20535 mRNA sequence	1.6e-49	196.1
AT5G24360	PRGDB00216218	MDP0000752579	Putative_R-Genes,_predicted_from_Pythozome	Malus x domestica	N	--	--	--	1.1e-59	231.5
AT1G61180	PRGDB00144973	AT1G61180.2	Putative_R-Genes,_predicted_from_Pythozome	Arabidopsis thaliana	CNL	--	--	disease resistance protein RPS2, putative, expressed (best arabidopsis hit)	0	1785
AT1G13410	PRGDB00216620	MDP0000287465	Putative_R-Genes,_predicted_from_Pythozome	Malus x domestica	N	--	--	--	2.2e-30	133.3
AT3G28415	PRGDB00078803	Vvi.12916	Putative_R-Genes,_predicted_from_NCBI_UniGene	Vitis vinifera	N	225452756	XM_002283015	PREDICTED: Vitis vinifera hypothetical protein LOC100262734 (LOC100262734), mRNA	1.7e-284	978.8
AT1G72200	PRGDB00191694	Lsa.50102	Putative_R-Genes,_predicted_from_NCBI_UniGene	Lactuca sativa	N	329683061	JI585567	TSA: Lactuca sativa Letassy_X1_3887 mRNA sequence	1.4e-25	117.1
AT2G43710	PRGDB00146307	Bradi1g72570.1	Putative_R-Genes,_predicted_from_Pythozome	Ricinus communis	RLP	--	--	Leucine-rich receptor-like protein kinase family protein (best arabidopsis hit); systemin receptor SR160 precursor, putative, expressed (best rice hit)	3.9e-105	381.3
AT4G28650	PRGDB00144827	AT4G28650.1	Putative_R-Genes,_predicted_from_Pythozome	Arabidopsis thaliana	RLP	--	--	receptor-like protein kinase 2 precursor, putative (best arabidopsis hit)	5.3e-292	1003.4
AT3G42880	PRGDB00145429	AT3G42880.1	Putative_R-Genes,_predicted_from_Pythozome	Arabidopsis thaliana	RLP	--	--	expressed protein (best arabidopsis hit)	2.3e-285	980.7
AT2G13600	PRGDB00183352	GSVIVT01015461001	Putative_R-Genes,_predicted_from_Pythozome	Vitis vinifera	N	--	--	pleiotropic drug resistance 12 (best arabidopsis hit)	6.6e-92	338.2
AT4G23250	PRGDB00144685	AT4G23250.1	Putative_R-Genes,_predicted_from_Pythozome	Arabidopsis thaliana	RLK-GNK2	--	--	TKL_IRAK_DUF26-lc.10 - DUF26 kinases have homology to DUF26 containing loci, expressed (best arabidopsis hit)	0	1954.9
AT1G48880	PRGDB00216650	MDP0000252094	Putative_R-Genes,_predicted_from_Pythozome	Malus x domestica	RLP	--	--	--	2.1e-59	229.6
AT3G27480	PRGDB00200918	Bra023648	Putative_R-Genes,_predicted_from_Pythozome	Brassica rapa	TNL	--	--	--	3.5e-49	196.1
AT1G51820	PRGDB00144999	AT1G51820.1	Putative_R-Genes,_predicted_from_Pythozome	Arabidopsis thaliana	RLP	--	--	receptor-like protein kinase, putative, expressed (best arabidopsis hit)	0	1675.6
AT3G47730	PRGDB00183044	GSVIVT01008042001	Putative_R-Genes,_predicted_from_Pythozome	Vitis vinifera	N	--	--	ATP-binding cassette A2 (best arabidopsis hit)	0	1420.6
AT4G34390	PRGDB00147571	clementine0.9_000952m	Putative_R-Genes,_predicted_from_Pythozome	Citrus clementina	RLP	--	--	Leucine-rich repeat protein kinase family protein (best arabidopsis hit)	2e-53	210.7
AT2G13610	PRGDB00144611	AT2G13610.1	Putative_R-Genes,_predicted_from_Pythozome	Arabidopsis thaliana	N	--	--	ABC-2 type transporter domain containing protein, expressed (best arabidopsis hit)	0	1252.7
AT3G47790	PRGDB00149440	clementine0.9_001644m	Putative_R-Genes,_predicted_from_Pythozome	Citrus clementina	N	--	--	ABC2 homolog 6 (best arabidopsis hit)	0	1144.4
AT1G07900	PRGWK00002314	Sotub11g029390.1.1	Contributed_R-Genes	Solanum tuberosum	CNL	--	--	--	7.2e-33	140.2
AT1G21710	PRGDB00169424	LOC_Os02g34750.1	Putative_R-Genes,_predicted_from_Pythozome	Oryza sativa	RLP	--	--	8-oxoguanine-DNA glycosylase 1 (best arabidopsis hit)	2e-100	365.5
AT3G46730	PRGDB00145465	AT3G46730.1	Putative_R-Genes,_predicted_from_Pythozome	Arabidopsis thaliana	CN	--	--	NBS-LRR disease resistance protein, putative, expressed (best arabidopsis hit)	0	1662.5
AT1G14390	PRGDB00145124	AT1G14390.1	Putative_R-Genes,_predicted_from_Pythozome	Arabidopsis thaliana	RLP	--	--	expressed protein (best arabidopsis hit)	0	1183.3
AT2G33170	PRGDB00144554	AT2G33170.1	Putative_R-Genes,_predicted_from_Pythozome	Arabidopsis thaliana	RLP	--	--	receptor-like protein kinase precursor, putative, expressed (best arabidopsis hit)	1.4e-237	822.8
AT3G11580	PRGDB00189344	Hv.10056	Putative_R-Genes,_predicted_from_NCBI_UniGene	Hordeum vulgare	NL	326521753	AK369251	Hordeum vulgare subsp. vulgare mRNA for predicted protein, complete cds, clone: NIASHv2087M16	3.3e-23	108.6
AT2G17520	PRGDB00216218	MDP0000752579	Putative_R-Genes,_predicted_from_Pythozome	Malus x domestica	N	--	--	--	1.3e-70	267.7
AT3G12550	PRGDB00201227	Bra026094	Putative_R-Genes,_predicted_from_Pythozome	Brassica rapa	CNL	--	--	--	1.3e-91	337
AT3G05200	PRGDB00191694	Lsa.50102	Putative_R-Genes,_predicted_from_NCBI_UniGene	Lactuca sativa	N	329683061	JI585567	TSA: Lactuca sativa Letassy_X1_3887 mRNA sequence	1.2e-24	114
AT1G32870	PRGDB00177091	POPTR_0818s00195.1	Putative_R-Genes,_predicted_from_Pythozome	Populus trichocarpa	T	--	--	NAC domain containing protein 17 (best arabidopsis hit)	7.1e-38	158.3
AT5G02350	PRGDB00200918	Bra023648	Putative_R-Genes,_predicted_from_Pythozome	Brassica rapa	TNL	--	--	--	9.3e-64	244.6
AT3G45920	PRGDB00145374	AT3G46330.1	Putative_R-Genes,_predicted_from_Pythozome	Arabidopsis thaliana	RLP	--	--	receptor-like protein kinase, putative, expressed (best arabidopsis hit)	3.5e-104	377.1
AT1G13790	PRGDB00201227	Bra026094	Putative_R-Genes,_predicted_from_Pythozome	Brassica rapa	CNL	--	--	--	2.2e-61	236.9
AT1G72950	PRGDB00145303	AT1G72950.1	Putative_R-Genes,_predicted_from_Pythozome	Arabidopsis thaliana	TNL	--	--	expressed protein (best arabidopsis hit)	9.4e-218	755.4
AT5G56220	PRGDB00049826	nucleoside-triphosphatase/ nucleotide binding	Putative_R-Genes,_collected_from_NCBI_Protein	Arabidopsis thaliana	N	145359313	NM_125005	Arabidopsis thaliana nucleoside-triphosphatase/ nucleotide binding (AT5G56220) mRNA, complete cds.	0	1903.6
AT4G38230	PRGDB00213757	MDP0000162676	Putative_R-Genes,_predicted_from_Pythozome	Malus x domestica	RLP	--	--	--	8.4e-177	619.8
AT1G63590	PRGDB00154249	orange1.1g012989m	Putative_R-Genes,_predicted_from_Pythozome	Citrus sinensis	RLK-GNK2	--	--	cysteine-rich RLK (RECEPTOR-like protein kinase) 10 (best arabidopsis hit)	8.6e-32	137.1
AT4G00750	PRGDB00204561	GRMZM2G431021_T01	Putative_R-Genes,_predicted_from_Pythozome	Zea mays	RLK-GNK2	--	--	--	3.9e-51	202.6
AT1G66440	PRGDB00200918	Bra023648	Putative_R-Genes,_predicted_from_Pythozome	Brassica rapa	TNL	--	--	--	1.9e-70	266.9
AT5G45730	PRGDB00200918	Bra023648	Putative_R-Genes,_predicted_from_Pythozome	Brassica rapa	TNL	--	--	--	2e-59	229.9
AT5G32470	PRGDB00183987	GSVIVT01028433001	Putative_R-Genes,_predicted_from_Pythozome	Vitis vinifera	RLP	--	--	Leucine-rich repeat transmembrane protein kinase family protein (best arabidopsis hit)	6.5e-176	617.1
AT2G18170	PRGDB00147216	Bradi4g24910.1	Putative_R-Genes,_predicted_from_Pythozome	Ricinus communis	RLP	--	--	mitogen-activated protein kinase 1 (best arabidopsis hit); CGMC_MAPKCMGC_2_SLT2y_ERK.2 - CGMC includes CDA, MAPK, GSK3, and CLKC kinases, expressed (best rice hit)	2.1e-161	568.2
AT5G60860	PRGDB00202169	Bra007015	Putative_R-Genes,_predicted_from_Pythozome	Brassica rapa	RLP	--	--	--	1.4e-37	156
AT5G67470	PRGDB00205338	Lus10015091	Putative_R-Genes,_predicted_from_Pythozome	Linum usitatissimum	RLK-GNK2	--	--	--	1.6e-90	334
AT2G24130	PRGDB00144562	AT2G24130.1	Putative_R-Genes,_predicted_from_Pythozome	Arabidopsis thaliana	RLP	--	--	receptor-like protein kinase precursor, putative (best arabidopsis hit)	0	1184.1
AT4G23440	PRGDB00049828	nucleoside-triphosphatase/ nucleotide binding / transmembrane receptor	Putative_R-Genes,_collected_from_NCBI_Protein	Arabidopsis thaliana	N	145343631	NM_118473	Arabidopsis thaliana nucleoside-triphosphatase/ nucleotide binding / transmembrane receptor (AT4G23440) mRNA, complete cds.	0	1887.8
AT1G71830	PRGDB00145034	AT1G71830.1	Putative_R-Genes,_predicted_from_Pythozome	Arabidopsis thaliana	RLP	--	--	BRASSINOSTEROID INSENSITIVE 1-associated receptor kinase 1 precursor, putative, expressed (best arabidopsis hit)	5.2e-298	1022.7
AT4G16950	PRGDB00144811	AT4G16950.1	Putative_R-Genes,_predicted_from_Pythozome	Arabidopsis thaliana	TNL	--	--	Leucine Rich Repeat family protein, expressed (best arabidopsis hit)	0	2744.9
AT1G18485	PRGDB00183352	GSVIVT01015461001	Putative_R-Genes,_predicted_from_Pythozome	Vitis vinifera	N	--	--	pleiotropic drug resistance 12 (best arabidopsis hit)	3.7e-109	396
AT1G51270	PRGDB00145022	AT1G51270.3	Putative_R-Genes,_predicted_from_Pythozome	Arabidopsis thaliana	T	--	--	MSP domain containing protein, expressed (best arabidopsis hit)	0	1256.5
AT1G80790	PRGDB00201227	Bra026094	Putative_R-Genes,_predicted_from_Pythozome	Brassica rapa	CNL	--	--	--	5.1e-200	697.2
AT1G66090	PRGDB00144907	AT1G66090.1	Putative_R-Genes,_predicted_from_Pythozome	Arabidopsis thaliana	TNL	--	--	disease resistance protein RPM1, putative, expressed (best arabidopsis hit)	1.1e-235	815.1
AT3G13570	PRGDB00217252	MDP0000284128	Putative_R-Genes,_predicted_from_Pythozome	Malus x domestica	RLP	--	--	--	7.6e-25	114
AT5G20590	PRGDB00216650	MDP0000252094	Putative_R-Genes,_predicted_from_Pythozome	Malus x domestica	RLP	--	--	--	1.2e-97	356.7
AT5G66300	PRGDB00177091	POPTR_0818s00195.1	Putative_R-Genes,_predicted_from_Pythozome	Populus trichocarpa	T	--	--	NAC domain containing protein 17 (best arabidopsis hit)	1.2e-26	120.2
AT4G01910	PRGDB00200918	Bra023648	Putative_R-Genes,_predicted_from_Pythozome	Brassica rapa	TNL	--	--	--	1.7e-70	266.9
AT3G60010	PRGDB00215380	MDP0000255887	Putative_R-Genes,_predicted_from_Pythozome	Malus x domestica	TNL	--	--	--	7.6e-33	139.8
AT4G23130	PRGDB00144832	AT4G23130.2	Putative_R-Genes,_predicted_from_Pythozome	Arabidopsis thaliana	RLK-GNK2	--	--	TKL_IRAK_DUF26-lh.1 - DUF26 kinases have homology to DUF26 containing loci, expressed (best arabidopsis hit)	0	1256.1
AT2G06541	PRGDB00171198	LOC_Os08g07950.1	Putative_R-Genes,_predicted_from_Pythozome	Oryza sativa	NL	--	--	TTF-type zinc finger protein with HAT dimerisation domain (best arabidopsis hit)	5.6e-68	258.5
AT3G13290	PRGDB00147220	Bradi4g25640.1	Putative_R-Genes,_predicted_from_Pythozome	Ricinus communis	N	--	--	Transducin/WD40 repeat-like superfamily protein (best arabidopsis hit); WD domain, G-beta repeat domain containing protein, expressed (best rice hit)	7e-151	535
AT5G37290	PRGDB00205990	Lus10008435	Putative_R-Genes,_predicted_from_Pythozome	Linum usitatissimum	N	--	--	--	1.6e-26	119
AT3G26240	PRGDB00200918	Bra023648	Putative_R-Genes,_predicted_from_Pythozome	Brassica rapa	TNL	--	--	--	1e-68	261.5
AT2G46620	PRGDB00201975	Bra036845	Putative_R-Genes,_predicted_from_Pythozome	Brassica rapa	CNL	--	--	--	2.9e-62	239.2
AT3G20310	PRGDB00070731	Mdo.689	Putative_R-Genes,_predicted_from_NCBI_UniGene	Malus x domestica	T	292668962	GU732467	Malus x domestica AP2 domain class transcription factor (AP2D43) mRNA, complete cds	4.3e-22	104.8
AT4G20560	PRGDB00176763	29842.m003666	Putative_R-Genes,_predicted_from_Pythozome	Oryza barthii	RLK-GNK2	--	--	cysteine-rich RLK (RECEPTOR-like protein kinase) 25 (best arabidopsis hit)	4.6e-36	152.1
AT5G41550	PRGDB00145600	AT5G41550.1	Putative_R-Genes,_predicted_from_Pythozome	Arabidopsis thaliana	TNL	--	--	disease resistance protein, putative, expressed (best arabidopsis hit)	0	1954.9
AT4G11390	PRGDB00200918	Bra023648	Putative_R-Genes,_predicted_from_Pythozome	Brassica rapa	TNL	--	--	--	2.8e-71	269.2
AT3G16100	PRGDB00202169	Bra007015	Putative_R-Genes,_predicted_from_Pythozome	Brassica rapa	RLP	--	--	--	3.5e-25	114.8
AT1G18980	PRGDB00182795	GSVIVT01000058001	Putative_R-Genes,_predicted_from_Pythozome	Vitis vinifera	RLP	--	--	Leucine-rich repeat protein kinase family protein (best arabidopsis hit)	1.9e-37	155.6
AT3G12610	PRGDB00067691	Bol.27728	Putative_R-Genes,_predicted_from_NCBI_UniGene	Brassica oleracea	RLP	308716507	DK479424	DK479424 full-length kale cDNA library (flowers) Brassica oleracea var. acephala cDNA clone KALE-062H08 5', mRNA sequence	2.4e-72	272.3
AT3G51070	PRGDB00204561	GRMZM2G431021_T01	Putative_R-Genes,_predicted_from_Pythozome	Zea mays	RLK-GNK2	--	--	--	4.1e-22	106.7
AT2G19230	PRGDB00144522	AT2G19230.1	Putative_R-Genes,_predicted_from_Pythozome	Arabidopsis thaliana	RLP	--	--	senescence-induced receptor-like serine/threonine-protein kinase precursor, putative (best arabidopsis hit)	0	1958
AT3G03560	PRGDB00062304	Disease resistance protein RPS5, putative	Putative_R-Genes,_collected_from_NCBI_Protein	Ricinus communis	NL	223538071	EQ973897	Ricinus communis genomic scaffold scf_1106159291728, whole genome shotgun sequence.	2.5e-72	272.7
AT1G59890	PRGDB00144657	AT4G12020.1	Putative_R-Genes,_predicted_from_Pythozome	Arabidopsis thaliana	TNL	--	--	expressed protein (best arabidopsis hit)	1.6e-29	131.7
AT4G28500	PRGDB00216122	MDP0000283975	Putative_R-Genes,_predicted_from_Pythozome	Malus x domestica	RLK	--	--	--	6.1e-42	171
AT5G16700	PRGDB00169460	Medtr7g012080.1	Putative_R-Genes,_predicted_from_Pythozome	Medicago truncatula	NL	--	--	Cellulase (glycosyl hydrolase family 5) protein (best arabidopsis hit)	9.1e-32	137.9
AT5G06470	PRGDB00217119	MDP0000320460	Putative_R-Genes,_predicted_from_Pythozome	Malus x domestica	RLP	--	--	--	3.6e-29	128.3
AT5G15660	PRGDB00050665	F12M16.25	Putative_R-Genes,_collected_from_NCBI_Protein	Arabidopsis thaliana	CNL	7769847	AC008007	Genomic sequence for Arabidopsis thaliana BAC F12M16 from chromosome I, complete sequence.	2.2e-24	113.2
AT5G02400	PRGDB00189838	Hv.34616	Putative_R-Genes,_predicted_from_NCBI_UniGene	Hordeum vulgare	NL	326530114	AK377143	Hordeum vulgare subsp. vulgare mRNA for predicted protein, partial cds, clone: NIASHv3149K09	1.4e-27	124.4
AT3G60600	PRGDB00145022	AT1G51270.3	Putative_R-Genes,_predicted_from_Pythozome	Arabidopsis thaliana	T	--	--	MSP domain containing protein, expressed (best arabidopsis hit)	1.2e-54	213
AT3G54160	PRGDB00202070	Bra027581	Putative_R-Genes,_predicted_from_Pythozome	Brassica rapa	RLK-GNK2	--	--	--	3.8e-21	102.4
AT1G50310	PRGDB00201715	Bra001175	Putative_R-Genes,_predicted_from_Pythozome	Brassica rapa	TNL	--	--	--	4.3e-48	192.2
AT1G20150	PRGDB00214989	MDP0000481805	Putative_R-Genes,_predicted_from_Pythozome	Malus x domestica	N	--	--	--	1.8e-61	237.3
AT5G45210	PRGDB00145824	AT5G45210.1	Putative_R-Genes,_predicted_from_Pythozome	Arabidopsis thaliana	TNL	--	--	disease resistance protein RGA3, putative, expressed (best arabidopsis hit)	0	1275.8
AT2G23300	PRGDB00144511	AT2G23300.1	Putative_R-Genes,_predicted_from_Pythozome	Arabidopsis thaliana	RLP	--	--	expressed protein (best arabidopsis hit)	0	1089.3
AT2G31680	PRGDB00202169	Bra007015	Putative_R-Genes,_predicted_from_Pythozome	Brassica rapa	RLP	--	--	--	2e-34	145.6
AT5G37940	PRGDB00078525	Vvi.774	Putative_R-Genes,_predicted_from_NCBI_UniGene	Vitis vinifera	RLP	225469427	XM_002267128	PREDICTED: Vitis vinifera hypothetical protein LOC100251471 (LOC100251471), mRNA	3.3e-100	364.8
AT5G67480	PRGDB00201109	Bra015449	Putative_R-Genes,_predicted_from_Pythozome	Brassica rapa	RLP	--	--	--	3.6e-68	258.5
AT2G31110	PRGDB00216650	MDP0000252094	Putative_R-Genes,_predicted_from_Pythozome	Malus x domestica	RLP	--	--	--	8.8e-64	243.8
AT5G20690	PRGDB00145820	AT5G20690.1	Putative_R-Genes,_predicted_from_Pythozome	Arabidopsis thaliana	RLP	--	--	expressed protein (best arabidopsis hit)	6.8e-256	882.9
AT1G09560	PRGDB00182795	GSVIVT01000058001	Putative_R-Genes,_predicted_from_Pythozome	Vitis vinifera	RLP	--	--	Leucine-rich repeat protein kinase family protein (best arabidopsis hit)	1e-46	186.4
AT5G40020	PRGDB00202605	Carubv10019327m	Putative_R-Genes,_predicted_from_Pythozome	Capsella rubella	Other	--	--	--	9.6e-49	193.4
AT4G25160	PRGDB00144662	AT4G25160.1	Putative_R-Genes,_predicted_from_Pythozome	Arabidopsis thaliana	N	--	--	serine threonine kinase, putative, expressed (best arabidopsis hit)	0	1458.7
AT5G25560	PRGDB00191790	Lsa.51071	Putative_R-Genes,_predicted_from_NCBI_UniGene	Lactuca sativa	N	329678974	JI581480	TSA: Lactuca sativa Letassy_X1_20535 mRNA sequence	4.3e-41	168.3
AT2G46870	PRGDB00189344	Hv.10056	Putative_R-Genes,_predicted_from_NCBI_UniGene	Hordeum vulgare	NL	326521753	AK369251	Hordeum vulgare subsp. vulgare mRNA for predicted protein, complete cds, clone: NIASHv2087M16	1.3e-31	136.7
AT5G19410	PRGDB00145800	AT5G19410.1	Putative_R-Genes,_predicted_from_Pythozome	Arabidopsis thaliana	N	--	--	ABC-2 type transporter domain containing protein, expressed (best arabidopsis hit)	0	1194.5
AT4G10510	PRGDB00214989	MDP0000481805	Putative_R-Genes,_predicted_from_Pythozome	Malus x domestica	N	--	--	--	8.3e-56	218.4
AT5G17880	PRGDB00145745	AT5G17880.1	Putative_R-Genes,_predicted_from_Pythozome	Arabidopsis thaliana	CNL	--	--	disease resistance protein RGA2, putative, expressed (best arabidopsis hit)	0	2298.5
AT5G05400	PRGDB00145735	AT5G05400.1	Putative_R-Genes,_predicted_from_Pythozome	Arabidopsis thaliana	CNL	--	--	disease resistance protein RPS2, putative, expressed (best arabidopsis hit)	0	1740.7
AT2G30010	PRGDB00216650	MDP0000252094	Putative_R-Genes,_predicted_from_Pythozome	Malus x domestica	RLP	--	--	--	2.3e-65	249.2
AT3G47780	PRGDB00149440	clementine0.9_001644m	Putative_R-Genes,_predicted_from_Pythozome	Citrus clementina	N	--	--	ABC2 homolog 6 (best arabidopsis hit)	0	1267.3
AT2G40070	PRGWK00001406	Sotub03g020700.1.1	Contributed_R-Genes	Solanum tuberosum	RLK	--	--	--	5.3e-21	102.4
AT3G44610	PRGDB00215446	MDP0000264975	Putative_R-Genes,_predicted_from_Pythozome	Malus x domestica	TNL	--	--	--	9.3e-55	214.2
AT1G22020	PRGDB00214085	MDP0000194411	Putative_R-Genes,_predicted_from_Pythozome	Malus x domestica	N	--	--	--	1e-24	114.8
AT2G13800	PRGDB00144458	AT2G13800.1	Putative_R-Genes,_predicted_from_Pythozome	Arabidopsis thaliana	RLP	--	--	BRASSINOSTEROID INSENSITIVE 1-associated receptor kinase 1 precursor, putative, expressed (best arabidopsis hit)	1.2e-272	938.3
AT5G41740	PRGDB00145583	AT5G41740.2	Putative_R-Genes,_predicted_from_Pythozome	Arabidopsis thaliana	TNL	--	--	disease resistance protein, putative, expressed (best arabidopsis hit)	0	2065.8
AT3G55050	PRGDB00189838	Hv.34616	Putative_R-Genes,_predicted_from_NCBI_UniGene	Hordeum vulgare	NL	326530114	AK377143	Hordeum vulgare subsp. vulgare mRNA for predicted protein, partial cds, clone: NIASHv3149K09	7.8e-103	373.6
AT1G36070	PRGDB00214485	MDP0000287433	Putative_R-Genes,_predicted_from_Pythozome	Malus x domestica	CN	--	--	--	1.6e-141	502.3
AT5G05380	PRGDB00217808	Thhalv10006389m	Putative_R-Genes,_predicted_from_Pythozome	Eutrema halophilum	RLP	--	--	--	1.1e-77	289.3
AT1G77450	PRGDB00177091	POPTR_0818s00195.1	Putative_R-Genes,_predicted_from_Pythozome	Populus trichocarpa	T	--	--	NAC domain containing protein 17 (best arabidopsis hit)	1.3e-21	103.2
AT4G08850	PRGDB00144765	AT4G08850.1	Putative_R-Genes,_predicted_from_Pythozome	Arabidopsis thaliana	RLP	--	--	receptor-like protein kinase precursor, putative, expressed (best arabidopsis hit)	5.7e-241	833.9
AT5G12350	PRGDB00143462	493465	Putative_R-Genes,_predicted_from_Pythozome	Arabidopsis lyrata	TNL	--	--	Regulator of chromosome condensation (RCC1) family protein (best arabidopsis hit)	3.4e-204	711.8
AT1G79600	PRGDB00078970	Vvi.20745	Putative_R-Genes,_predicted_from_NCBI_UniGene	Vitis vinifera	CNL	225447515	XM_002268092	PREDICTED: Vitis vinifera hypothetical protein LOC100252764 (LOC100252764), mRNA	3e-52	206.5
AT2G02230	PRGWK00001129	Solyc12g096900.1.1	Contributed_R-Genes	Solanum lycopersicum	T	--	--	--	4.5e-30	131.7
AT3G19380	PRGDB00079067	Vvi.24747	Putative_R-Genes,_predicted_from_NCBI_UniGene	Vitis vinifera	NL	225424433	XM_002281516	PREDICTED: Vitis vinifera hypothetical protein LOC100249092 (LOC100249092), mRNA	2.1e-48	193
AT3G16940	PRGDB00189864	Hv.35067	Putative_R-Genes,_predicted_from_NCBI_UniGene	Hordeum vulgare	NL	326524336	AK369350	Hordeum vulgare subsp. vulgare mRNA for predicted protein, complete cds, clone: NIASHv2089K17	7.1e-32	139
AT4G32950	PRGDB00200844	Bra008427	Putative_R-Genes,_predicted_from_Pythozome	Brassica rapa	RLP	--	--	--	3.7e-61	235
AT5G51270	PRGDB00145569	AT5G51270.1	Putative_R-Genes,_predicted_from_Pythozome	Arabidopsis thaliana	N	--	--	serine threonine kinase, putative, expressed (best arabidopsis hit)	0	1318.9
AT5G58050	PRGDB00065964	At.15940	Putative_R-Genes,_predicted_from_NCBI_UniGene	Arabidopsis thaliana	RLK	18408665	NM_105369	Arabidopsis thaliana protein kinase family protein	3.7e-165	581.6
AT1G51910	PRGDB00144898	AT1G51910.1	Putative_R-Genes,_predicted_from_Pythozome	Arabidopsis thaliana	RLP	--	--	receptor-like protein kinase, putative, expressed (best arabidopsis hit)	0	1760
AT1G28470	PRGDB00216122	MDP0000283975	Putative_R-Genes,_predicted_from_Pythozome	Malus x domestica	RLK	--	--	--	7.4e-43	174.1
AT5G06750	PRGDB00189838	Hv.34616	Putative_R-Genes,_predicted_from_NCBI_UniGene	Hordeum vulgare	NL	326530114	AK377143	Hordeum vulgare subsp. vulgare mRNA for predicted protein, partial cds, clone: NIASHv3149K09	5.6e-88	324.3
AT1G53345	PRGDB00050665	F12M16.25	Putative_R-Genes,_collected_from_NCBI_Protein	Arabidopsis thaliana	CNL	7769847	AC008007	Genomic sequence for Arabidopsis thaliana BAC F12M16 from chromosome I, complete sequence.	7.1e-182	636
AT5G58150	PRGDB00145618	AT5G58150.1	Putative_R-Genes,_predicted_from_Pythozome	Arabidopsis thaliana	RLP	--	--	BRASSINOSTEROID INSENSITIVE 1 precursor, putative, expressed (best arabidopsis hit)	0	1109.7
AT5G23400	PRGDB00067613	Bol.24934	Putative_R-Genes,_predicted_from_NCBI_UniGene	Brassica oleracea	RLP	308702329	DK497514	DK497514 full-length kale cDNA library (flowers) Brassica oleracea var. acephala cDNA clone KALE-109L13 5', mRNA sequence	9.3e-55	214.5
AT1G72960	PRGDB00203535	Carubv10019685m	Putative_R-Genes,_predicted_from_Pythozome	Capsella rubella	CN	--	--	--	0	1395.9
AT5G56660	PRGDB00167788	Medtr2g121840.1	Putative_R-Genes,_predicted_from_Pythozome	Medicago truncatula	RLP	--	--	Leucine-rich repeat transmembrane protein kinase protein (best arabidopsis hit)	3.2e-52	205.7
AT3G27150	PRGDB00189975	Hv.37291	Putative_R-Genes,_predicted_from_NCBI_UniGene	Hordeum vulgare	NL	326489646	AK370605	Hordeum vulgare subsp. vulgare mRNA for predicted protein, complete cds, clone: NIASHv2113B23	4.5e-43	175.3
AT1G61400	PRGDB00066394	At.36461	Putative_R-Genes,_predicted_from_NCBI_UniGene	Arabidopsis thaliana	RLK	30696567	NM_104821	Arabidopsis thaliana S-locus protein kinase, putative (AT1G61400) mRNA, complete cds	0	1637.5
AT4G26690	PRGDB00065964	At.15940	Putative_R-Genes,_predicted_from_NCBI_UniGene	Arabidopsis thaliana	RLK	18408665	NM_105369	Arabidopsis thaliana protein kinase family protein	4.2e-302	1036.6
AT5G07010	PRGDB00187911	Ta.74193	Putative_R-Genes,_predicted_from_NCBI_UniGene	Triticum aestivum	RLP	241988090	AK335347	Triticum aestivum cDNA, clone: WT012_K21, cultivar: Chinese Spring	2.5e-71	268.9
AT3G20190	PRGDB00145394	AT3G20190.1	Putative_R-Genes,_predicted_from_Pythozome	Arabidopsis thaliana	RLP	--	--	inactive receptor kinase At2g26730 precursor, putative, expressed (best arabidopsis hit)	0	1231.5
AT1G23690	PRGDB00178714	Sb02g022180.1	Putative_R-Genes,_predicted_from_Pythozome	Sorghum bicolor	NL	--	--	Domain of unknown function (DUF220) (best arabidopsis hit); OBP32pep, putative, expressed (best rice hit)	2.3e-40	165.6
AT3G50460	PRGDB00145395	AT3G50460.1	Putative_R-Genes,_predicted_from_Pythozome	Arabidopsis thaliana	Other	--	--	--	6e-110	396.4
AT1G41920	PRGDB00171198	LOC_Os08g07950.1	Putative_R-Genes,_predicted_from_Pythozome	Oryza sativa	NL	--	--	TTF-type zinc finger protein with HAT dimerisation domain (best arabidopsis hit)	3.6e-60	232.3
AT3G23960	PRGDB00050665	F12M16.25	Putative_R-Genes,_collected_from_NCBI_Protein	Arabidopsis thaliana	CNL	7769847	AC008007	Genomic sequence for Arabidopsis thaliana BAC F12M16 from chromosome I, complete sequence.	2.1e-42	172.9
AT4G20630	PRGDB00176763	29842.m003666	Putative_R-Genes,_predicted_from_Pythozome	Oryza barthii	RLK-GNK2	--	--	cysteine-rich RLK (RECEPTOR-like protein kinase) 25 (best arabidopsis hit)	9.1e-29	127.9
AT5G17960	PRGDB00200918	Bra023648	Putative_R-Genes,_predicted_from_Pythozome	Brassica rapa	TNL	--	--	--	9.7e-177	619.8
AT5G48780	PRGDB00145591	AT5G48780.1	Putative_R-Genes,_predicted_from_Pythozome	Arabidopsis thaliana	TNL	--	--	NBS-LRR disease resistance protein, putative, expressed (best arabidopsis hit)	0	1309.3
AT5G51630	PRGDB00145651	AT5G51630.1	Putative_R-Genes,_predicted_from_Pythozome	Arabidopsis thaliana	TNL	--	--	powdery mildew resistance protein PM3b, putative, expressed (best arabidopsis hit)	0	2152.9
AT3G11402	PRGDB00200918	Bra023648	Putative_R-Genes,_predicted_from_Pythozome	Brassica rapa	TNL	--	--	--	1.7e-116	420.2
AT5G59930	PRGDB00200918	Bra023648	Putative_R-Genes,_predicted_from_Pythozome	Brassica rapa	TNL	--	--	--	3e-70	266.2
AT1G63570	PRGDB00175746	POPTR_0004s02500.1	Putative_R-Genes,_predicted_from_Pythozome	Populus trichocarpa	RLK-GNK2	--	--	cysteine-rich RLK (RECEPTOR-like protein kinase) 25 (best arabidopsis hit)	2.8e-33	142.1
AT1G22740	PRGDB00202169	Bra007015	Putative_R-Genes,_predicted_from_Pythozome	Brassica rapa	RLP	--	--	--	3.1e-26	118.2
AT4G27420	PRGDB00144709	AT4G27420.1	Putative_R-Genes,_predicted_from_Pythozome	Arabidopsis thaliana	N	--	--	ABC-2 type transporter domain containing protein, expressed (best arabidopsis hit)	0	1263.1
AT4G04510	PRGDB00144838	AT4G04510.1	Putative_R-Genes,_predicted_from_Pythozome	Arabidopsis thaliana	RLK-GNK2	--	--	TKL_IRAK_DUF26-lc.10 - DUF26 kinases have homology to DUF26 containing loci, expressed (best arabidopsis hit)	0	1305
AT5G39390	PRGDB00145835	AT5G39390.1	Putative_R-Genes,_predicted_from_Pythozome	Arabidopsis thaliana	RLP	--	--	receptor-like protein kinase precursor, putative, expressed (best arabidopsis hit)	1e-283	974.9
AT4G08480	PRGDB00047998	AT4g12370	Putative_R-Genes,_collected_from_NCBI_Protein	Arabidopsis thaliana	TNL	7267889	AL161533	Arabidopsis thaliana DNA chromosome 4, contig fragment No. 33.	5.2e-138	491.5
AT1G18660	PRGDB00177734	30138.m004038	Putative_R-Genes,_predicted_from_Pythozome	Oryza barthii	N	--	--	Protein kinase superfamily protein (best arabidopsis hit)	8e-161	566.6
AT4G09120	PRGDB00191694	Lsa.50102	Putative_R-Genes,_predicted_from_NCBI_UniGene	Lactuca sativa	N	329683061	JI585567	TSA: Lactuca sativa Letassy_X1_3887 mRNA sequence	3.6e-22	105.5
AT5G41540	PRGDB00145818	AT5G41540.1	Putative_R-Genes,_predicted_from_Pythozome	Arabidopsis thaliana	TNL	--	--	Leucine Rich Repeat family protein, expressed (best arabidopsis hit)	0	1714.9
AT2G15130	PRGDB00050753	R 11	Putative_R-Genes,_collected_from_NCBI_Protein	Glycine max	TNL	27764534	AF541963	Glycine max cv Williams 82 BAC clone Gm_ISb001_091_F11, complete sequence.	2.2e-65	248.4
AT1G03130	PRGDB00192813	Smo.15449	Putative_R-Genes,_predicted_from_NCBI_UniGene	Selaginella moellendorffii	N	302822632	XM_002992927	Selaginella moellendorffii hypothetical protein, mRNA	4.2e-71	267.3
AT1G51870	PRGDB00066722	At.52144	Putative_R-Genes,_predicted_from_NCBI_UniGene	Arabidopsis thaliana	RLK	18403723	NM_104067	Arabidopsis thaliana protein kinase family protein (AT1G51870) mRNA, complete cds	0	1615.5
AT5G50390	PRGDB00183352	GSVIVT01015461001	Putative_R-Genes,_predicted_from_Pythozome	Vitis vinifera	N	--	--	pleiotropic drug resistance 12 (best arabidopsis hit)	1e-44	181.4
AT2G29400	PRGDB00215267	MDP0000256952	Putative_R-Genes,_predicted_from_Pythozome	Malus x domestica	RLP	--	--	--	1e-60	233.4
AT3G55280	PRGDB00204808	GRMZM2G060054_T03	Putative_R-Genes,_predicted_from_Pythozome	Zea mays	CNL	--	--	--	7.1e-39	159.8
AT3G13770	PRGDB00183352	GSVIVT01015461001	Putative_R-Genes,_predicted_from_Pythozome	Vitis vinifera	N	--	--	pleiotropic drug resistance 12 (best arabidopsis hit)	1.3e-62	240.7
AT4G16940	PRGDB00144823	AT4G16940.1	Putative_R-Genes,_predicted_from_Pythozome	Arabidopsis thaliana	TNL	--	--	NBS-LRR disease resistance protein, putative, expressed (best arabidopsis hit)	0	1879.8
AT3G29450	PRGDB00171198	LOC_Os08g07950.1	Putative_R-Genes,_predicted_from_Pythozome	Oryza sativa	NL	--	--	TTF-type zinc finger protein with HAT dimerisation domain (best arabidopsis hit)	3e-57	222.6
AT5G44910	PRGDB00145737	AT5G44910.1	Putative_R-Genes,_predicted_from_Pythozome	Arabidopsis thaliana	T	--	--	expressed protein (best arabidopsis hit)	6.3e-135	479.6
AT2G23320	PRGDB00047400	TIR-NBS-TIR-TIR-WRKY type disease resistance protein	Putative_R-Genes,_collected_from_NCBI_Protein	Populus trichocarpa	TNL	105922709	DQ513218	Populus trichocarpa clone 196822 TIR-NBS-TIR-TIR-WRKY type disease resistance protein mRNA, complete cds.	1.4e-20	100.1
AT1G56040	PRGDB00164109	cassava4.1_003260m	Putative_R-Genes,_predicted_from_Pythozome	Vitis aestivalis	CN	--	--	U-box domain-containing protein kinase family protein (best arabidopsis hit)	4.1e-24	112.5
AT1G32450	PRGDB00215095	MDP0000319352	Putative_R-Genes,_predicted_from_Pythozome	Malus x domestica	TNL	--	--	--	3.8e-51	202.6
AT2G32140	PRGDB00144571	AT2G32140.1	Putative_R-Genes,_predicted_from_Pythozome	Arabidopsis thaliana	T	--	--	expressed protein (best arabidopsis hit)	3.4e-185	647.1
AT1G75030	PRGDB00202605	Carubv10019327m	Putative_R-Genes,_predicted_from_Pythozome	Capsella rubella	Other	--	--	--	2.4e-60	231.9
AT4G18670	PRGDB00066572	At.46566	Putative_R-Genes,_predicted_from_NCBI_UniGene	Arabidopsis thaliana	RLP	240256002	NM_117983	Arabidopsis thaliana protein binding	9.5e-117	421
AT1G17630	PRGDB00183352	GSVIVT01015461001	Putative_R-Genes,_predicted_from_Pythozome	Vitis vinifera	N	--	--	pleiotropic drug resistance 12 (best arabidopsis hit)	2.2e-74	280
AT1G25560	PRGDB00189344	Hv.10056	Putative_R-Genes,_predicted_from_NCBI_UniGene	Hordeum vulgare	NL	326521753	AK369251	Hordeum vulgare subsp. vulgare mRNA for predicted protein, complete cds, clone: NIASHv2087M16	5.2e-24	111.7
AT5G63710	PRGDB00145841	AT5G63710.1	Putative_R-Genes,_predicted_from_Pythozome	Arabidopsis thaliana	RLP	--	--	BRASSINOSTEROID INSENSITIVE 1-associated receptor kinase 1 precursor, putative, expressed (best arabidopsis hit)	3.1e-311	1066.6
AT1G59218	PRGDB00144956	AT1G58848.2	Putative_R-Genes,_predicted_from_Pythozome	Arabidopsis thaliana	CNL	--	--	NBS-LRR disease resistance protein, putative, expressed (best arabidopsis hit)	0	1976.1
AT1G01450	PRGDB00170879	Pp1s176_100V6.1	Putative_R-Genes,_predicted_from_Pythozome	Physcomitrella patens	RLP	--	--	disease resistance protein (TIR-NBS-LRR class) (best arabidopsis hit)	5.5e-34	145.2
AT2G35930	PRGDB00079067	Vvi.24747	Putative_R-Genes,_predicted_from_NCBI_UniGene	Vitis vinifera	NL	225424433	XM_002281516	PREDICTED: Vitis vinifera hypothetical protein LOC100249092 (LOC100249092), mRNA	2.2e-50	199.5
AT3G56370	PRGDB00145428	AT3G56370.1	Putative_R-Genes,_predicted_from_Pythozome	Arabidopsis thaliana	RLP	--	--	receptor-like protein kinase precursor, putative, expressed (best arabidopsis hit)	2.6e-264	911.4
AT5G27930	PRGDB00200844	Bra008427	Putative_R-Genes,_predicted_from_Pythozome	Brassica rapa	RLP	--	--	--	6e-84	310.8
AT4G23530	PRGDB00192108	Lsa.52993	Putative_R-Genes,_predicted_from_NCBI_UniGene	Lactuca sativa	TNL	329671470	JI573976	TSA: Lactuca sativa Letassy_X1_17963 mRNA sequence	3.7e-47	188.7
AT1G72870	PRGDB00145155	AT1G72870.1	Putative_R-Genes,_predicted_from_Pythozome	Arabidopsis thaliana	TNL	--	--	RGH1A, putative, expressed (best arabidopsis hit)	1.7e-294	1010.7
AT5G42280	PRGDB00200918	Bra023648	Putative_R-Genes,_predicted_from_Pythozome	Brassica rapa	TNL	--	--	--	1.1e-70	267.7
AT3G46840	PRGDB00214989	MDP0000481805	Putative_R-Genes,_predicted_from_Pythozome	Malus x domestica	N	--	--	--	1.7e-53	210.7
AT1G53340	PRGDB00200918	Bra023648	Putative_R-Genes,_predicted_from_Pythozome	Brassica rapa	TNL	--	--	--	3.8e-65	249.2
AT1G29720	PRGDB00145271	AT1G29720.1	Putative_R-Genes,_predicted_from_Pythozome	Arabidopsis thaliana	RLP	--	--	receptor-like protein kinase 2, putative, expressed (best arabidopsis hit)	0	1562
AT5G44900	PRGDB00145780	AT5G44900.1	Putative_R-Genes,_predicted_from_Pythozome	Arabidopsis thaliana	T	--	--	expressed protein (best arabidopsis hit)	1.4e-140	498.4
AT3G16430	PRGDB00155662	Egrandis_v1_0.001393m	Putative_R-Genes,_predicted_from_Pythozome	Areca catechu	TNL	--	--	Mannose-binding lectin superfamily protein (best arabidopsis hit)	2e-37	156
AT1G27060	PRGDB00143462	493465	Putative_R-Genes,_predicted_from_Pythozome	Arabidopsis lyrata	TNL	--	--	Regulator of chromosome condensation (RCC1) family protein (best arabidopsis hit)	2.7e-26	119.4
AT4G13650	PRGDB00183352	GSVIVT01015461001	Putative_R-Genes,_predicted_from_Pythozome	Vitis vinifera	N	--	--	pleiotropic drug resistance 12 (best arabidopsis hit)	1.9e-98	360.5
AT5G45770	PRGDB00067980	Ccl.11992	Putative_R-Genes,_predicted_from_NCBI_UniGene	Citrus clementina	RLP	110857280	DY274023	IC0AAA35CC06RM2 CitNFL Citrus clementina cDNA 5', mRNA sequence	1.3e-29	130.6
AT1G29400	PRGDB00218046	Thhalv10027276m	Putative_R-Genes,_predicted_from_Pythozome	Eutrema halophilum	TNL	--	--	--	1.6e-65	250.8
AT5G48940	PRGDB00145711	AT5G48940.1	Putative_R-Genes,_predicted_from_Pythozome	Arabidopsis thaliana	RLP	--	--	receptor-like protein kinase 2 precursor, putative, expressed (best arabidopsis hit)	4.4e-255	880.9
AT4G17980	PRGDB00177091	POPTR_0818s00195.1	Putative_R-Genes,_predicted_from_Pythozome	Populus trichocarpa	T	--	--	NAC domain containing protein 17 (best arabidopsis hit)	1.1e-28	126.7
AT4G31670	PRGDB00216981	MDP0000297928	Putative_R-Genes,_predicted_from_Pythozome	Malus x domestica	RLP	--	--	--	2.2e-54	213.4
AT5G59670	PRGDB00145858	AT5G59670.1	Putative_R-Genes,_predicted_from_Pythozome	Arabidopsis thaliana	RLP	--	--	receptor-like protein kinase, putative, expressed (best arabidopsis hit)	0	1629
AT3G49670	PRGDB00145392	AT3G49670.1	Putative_R-Genes,_predicted_from_Pythozome	Arabidopsis thaliana	RLP	--	--	receptor protein kinase CLAVATA1 precursor, putative, expressed (best arabidopsis hit)	2.7e-256	884.8
AT5G04670	PRGDB00206562	Lus10028841	Putative_R-Genes,_predicted_from_Pythozome	Linum usitatissimum	N	--	--	--	3.3e-121	435.6
AT4G23240	PRGDB00201573	Bra013679	Putative_R-Genes,_predicted_from_Pythozome	Brassica rapa	RLK-GNK2	--	--	--	1.8e-175	614.8
AT3G26810	PRGDB00171933	LOC_Os11g27450.1	Putative_R-Genes,_predicted_from_Pythozome	Oryza sativa	NL	--	--	RNI-like superfamily protein (best arabidopsis hit)	3e-143	508.4
AT1G28010	PRGDB00078803	Vvi.12916	Putative_R-Genes,_predicted_from_NCBI_UniGene	Vitis vinifera	N	225452756	XM_002283015	PREDICTED: Vitis vinifera hypothetical protein LOC100262734 (LOC100262734), mRNA	0	1166.8
AT5G15610	PRGDB00201508	Bra021474	Putative_R-Genes,_predicted_from_Pythozome	Brassica rapa	RLP	--	--	--	1.9e-145	515.4
AT1G47350	PRGDB00050665	F12M16.25	Putative_R-Genes,_collected_from_NCBI_Protein	Arabidopsis thaliana	CNL	7769847	AC008007	Genomic sequence for Arabidopsis thaliana BAC F12M16 from chromosome I, complete sequence.	2.4e-33	143.3
AT1G20160	PRGDB00214989	MDP0000481805	Putative_R-Genes,_predicted_from_Pythozome	Malus x domestica	N	--	--	--	4.7e-59	229.2
AT1G74740	PRGDB00213757	MDP0000162676	Putative_R-Genes,_predicted_from_Pythozome	Malus x domestica	RLP	--	--	--	1.3e-100	366.7
AT4G17615	PRGDB00175219	POPTR_0003s08250.1	Putative_R-Genes,_predicted_from_Pythozome	Populus trichocarpa	TNL	--	--	transmembrane receptors;ATP binding (best arabidopsis hit)	5e-75	280.4
AT5G01890	PRGDB00145598	AT5G01890.1	Putative_R-Genes,_predicted_from_Pythozome	Arabidopsis thaliana	RLP	--	--	receptor-like protein kinase precursor, putative, expressed (best arabidopsis hit)	7.8e-309	1059.3
AT5G13580	PRGDB00145613	AT5G13580.1	Putative_R-Genes,_predicted_from_Pythozome	Arabidopsis thaliana	N	--	--	white-brown complex homolog protein, putative, expressed (best arabidopsis hit)	0	1406
AT1G35610	PRGDB00200918	Bra023648	Putative_R-Genes,_predicted_from_Pythozome	Brassica rapa	TNL	--	--	--	6.3e-115	414.5
AT5G52620	PRGDB00050665	F12M16.25	Putative_R-Genes,_collected_from_NCBI_Protein	Arabidopsis thaliana	CNL	7769847	AC008007	Genomic sequence for Arabidopsis thaliana BAC F12M16 from chromosome I, complete sequence.	9.5e-37	154.1
AT1G59740	PRGDB00215095	MDP0000319352	Putative_R-Genes,_predicted_from_Pythozome	Malus x domestica	TNL	--	--	--	3.1e-82	305.8
AT1G05770	PRGDB00050964	RTM1	Reference_R-Genes,_manually_curated	Arabidopsis thaliana	Other	30679421	NM_100456	Arabidopsis thaliana RTM1 (RESTRICTED TEV MOVEMENT 1) (RTM1) mRNA, complete cds.	1.6e-53	208.8
AT5G53320	PRGDB00145700	AT5G53320.1	Putative_R-Genes,_predicted_from_Pythozome	Arabidopsis thaliana	RLP	--	--	inactive receptor kinase At2g26730 precursor, putative, expressed (best arabidopsis hit)	7e-268	922.5
AT1G08230	PRGDB00192408	Mtr.17858	Putative_R-Genes,_predicted_from_NCBI_UniGene	Medicago truncatula	NL	357472002	XM_003606238	Medicago truncatula NBS resistance protein (MTR_4g055630) mRNA, complete cds	3e-61	235.7
AT3G63270	PRGDB00077825	Ta.43524	Putative_R-Genes,_predicted_from_NCBI_UniGene	Triticum aestivum	CNL	241987454	AK334711	Triticum aestivum cDNA, clone: WT010_M17, cultivar: Chinese Spring	1.1e-54	213.8
AT4G35300	PRGDB00216544	MDP0000286805	Putative_R-Genes,_predicted_from_Pythozome	Malus x domestica	TNL	--	--	--	4.9e-146	518.1
AT1G63750	PRGDB00061748	putative disease resistance protein; 17840-13447	Putative_R-Genes,_collected_from_NCBI_Protein	Arabidopsis thaliana	TNL	12324933	AC011622	Arabidopsis thaliana chromosome 1 BAC F24D7 genomic sequence, complete sequence.	0	1969.1
AT4G23170	PRGDB00066612	At.49407	Putative_R-Genes,_predicted_from_NCBI_UniGene	Arabidopsis thaliana	RLK-GNK2	42567049	NM_118445	Arabidopsis thaliana protein kinase family protein (AT4G23160) mRNA, complete cds	2.6e-105	381.3
AT4G27190	PRGDB00144797	AT4G27190.1	Putative_R-Genes,_predicted_from_Pythozome	Arabidopsis thaliana	NL	--	--	disease resistance protein RPS2, putative (best arabidopsis hit)	0	1934.5
AT1G55070	PRGDB00050665	F12M16.25	Putative_R-Genes,_collected_from_NCBI_Protein	Arabidopsis thaliana	CNL	7769847	AC008007	Genomic sequence for Arabidopsis thaliana BAC F12M16 from chromosome I, complete sequence.	4.6e-42	171.8
AT3G01260	PRGDB00183143	GSVIVT01011370001	Putative_R-Genes,_predicted_from_Pythozome	Vitis vinifera	RLP	--	--	Leucine-rich repeat receptor-like protein kinase family protein (best arabidopsis hit)	1.3e-69	263.5
AT2G28070	PRGDB00144479	AT2G28070.1	Putative_R-Genes,_predicted_from_Pythozome	Arabidopsis thaliana	N	--	--	ABC-2 type transporter, putative, expressed (best arabidopsis hit)	0	1406.7
AT5G38340	PRGDB00145758	AT5G38340.1	Putative_R-Genes,_predicted_from_Pythozome	Arabidopsis thaliana	TNL	--	--	disease resistance protein RGA2, putative, expressed (best arabidopsis hit)	0	1882.8
AT4G30400	PRGDB00078682	Vvi.8276	Putative_R-Genes,_predicted_from_NCBI_UniGene	Vitis vinifera	NL	225452519	XM_002275052	PREDICTED: Vitis vinifera hypothetical protein LOC100250803 (LOC100250803), mRNA	4.7e-49	195.3
AT3G45680	PRGDB00215095	MDP0000319352	Putative_R-Genes,_predicted_from_Pythozome	Malus x domestica	TNL	--	--	--	7.2e-41	168.3
AT1G28170	PRGDB00187911	Ta.74193	Putative_R-Genes,_predicted_from_NCBI_UniGene	Triticum aestivum	RLP	241988090	AK335347	Triticum aestivum cDNA, clone: WT012_K21, cultivar: Chinese Spring	4.2e-57	221.5
AT3G57430	PRGDB00183352	GSVIVT01015461001	Putative_R-Genes,_predicted_from_Pythozome	Vitis vinifera	N	--	--	pleiotropic drug resistance 12 (best arabidopsis hit)	1.8e-110	400.2
AT2G02750	PRGDB00183352	GSVIVT01015461001	Putative_R-Genes,_predicted_from_Pythozome	Vitis vinifera	N	--	--	pleiotropic drug resistance 12 (best arabidopsis hit)	1.4e-37	157.5
AT4G39530	PRGDB00183352	GSVIVT01015461001	Putative_R-Genes,_predicted_from_Pythozome	Vitis vinifera	N	--	--	pleiotropic drug resistance 12 (best arabidopsis hit)	5.5e-85	315.5
AT4G19920	PRGDB00144771	AT4G19920.1	Putative_R-Genes,_predicted_from_Pythozome	Arabidopsis thaliana	TNL	--	--	expressed protein (best arabidopsis hit)	2.2e-131	468
AT1G69490	PRGDB00177091	POPTR_0818s00195.1	Putative_R-Genes,_predicted_from_Pythozome	Populus trichocarpa	T	--	--	NAC domain containing protein 17 (best arabidopsis hit)	5.8e-28	124.4
AT1G61610	PRGDB00066307	At.32633	Putative_R-Genes,_predicted_from_NCBI_UniGene	Arabidopsis thaliana	RLK	110738231	AK229175	Arabidopsis thaliana mRNA for serine	4.7e-278	956.8
AT2G43000	PRGDB00177091	POPTR_0818s00195.1	Putative_R-Genes,_predicted_from_Pythozome	Populus trichocarpa	T	--	--	NAC domain containing protein 17 (best arabidopsis hit)	4e-24	111.7
AT1G12280	PRGDB00145076	AT1G12280.1	Putative_R-Genes,_predicted_from_Pythozome	Arabidopsis thaliana	CNL	--	--	disease resistance protein RPS2, putative, expressed (best arabidopsis hit)	0	1635.5
AT2G06990	PRGDB00181545	440019	Putative_R-Genes,_predicted_from_Pythozome	Selaginella moellendorffii	RLP	--	--	DEAD/DEAH box helicase, putative (best arabidopsis hit)	1.7e-61	237.7
AT1G31440	PRGDB00213930	MDP0000283542	Putative_R-Genes,_predicted_from_Pythozome	Malus x domestica	CNL	--	--	--	2.4e-47	189.5
AT1G56010	PRGDB00177091	POPTR_0818s00195.1	Putative_R-Genes,_predicted_from_Pythozome	Populus trichocarpa	T	--	--	NAC domain containing protein 17 (best arabidopsis hit)	6.7e-23	107.8
AT3G20820	PRGDB00066142	At.27405	Putative_R-Genes,_predicted_from_NCBI_UniGene	Arabidopsis thaliana	RLP	17380931	AY063922	Arabidopsis thaliana unknown protein (At3g20820) mRNA, complete cds	1.4e-93	342.8
AT5G27110	PRGDB00183352	GSVIVT01015461001	Putative_R-Genes,_predicted_from_Pythozome	Vitis vinifera	N	--	--	pleiotropic drug resistance 12 (best arabidopsis hit)	1.1e-83	310.8
AT1G53370	PRGDB00050665	F12M16.25	Putative_R-Genes,_collected_from_NCBI_Protein	Arabidopsis thaliana	CNL	7769847	AC008007	Genomic sequence for Arabidopsis thaliana BAC F12M16 from chromosome I, complete sequence.	1.8e-82	305.8
AT3G54260	PRGDB00216650	MDP0000252094	Putative_R-Genes,_predicted_from_Pythozome	Malus x domestica	RLP	--	--	--	1.1e-61	236.9
AT4G23740	PRGDB00144756	AT4G23740.1	Putative_R-Genes,_predicted_from_Pythozome	Arabidopsis thaliana	RLP	--	--	inactive receptor kinase At2g26730 precursor, putative, expressed (best arabidopsis hit)	0	1087.8
AT1G34420	PRGDB00144921	AT1G34420.1	Putative_R-Genes,_predicted_from_Pythozome	Arabidopsis thaliana	RLP	--	--	receptor-like protein kinase 2 precursor, putative, expressed (best arabidopsis hit)	2.1e-285	981.5
AT3G04150	PRGDB00182795	GSVIVT01000058001	Putative_R-Genes,_predicted_from_Pythozome	Vitis vinifera	RLP	--	--	Leucine-rich repeat protein kinase family protein (best arabidopsis hit)	3.3e-59	228
AT4G30700	PRGDB00183352	GSVIVT01015461001	Putative_R-Genes,_predicted_from_Pythozome	Vitis vinifera	N	--	--	pleiotropic drug resistance 12 (best arabidopsis hit)	8.8e-93	341.3
AT5G56270	PRGDB00144657	AT4G12020.1	Putative_R-Genes,_predicted_from_Pythozome	Arabidopsis thaliana	TNL	--	--	expressed protein (best arabidopsis hit)	3.3e-27	123.2
AT2G01510	PRGDB00183352	GSVIVT01015461001	Putative_R-Genes,_predicted_from_Pythozome	Vitis vinifera	N	--	--	pleiotropic drug resistance 12 (best arabidopsis hit)	3.2e-55	216.1
AT5G45260	PRGDB00145728	AT5G45260.1	Putative_R-Genes,_predicted_from_Pythozome	Arabidopsis thaliana	NL	--	--	OsWRKY37 - Superfamily of TFs having WRKY and zinc finger domains, expressed (best arabidopsis hit)	0	2600.5
AT3G11520	PRGDB00192459	Mtr.22577	Putative_R-Genes,_predicted_from_NCBI_UniGene	Medicago truncatula	CNL	357509266	XM_003624874	Medicago truncatula NB-LRR type disease resistance protein (MTR_7g089080) mRNA, complete cds	3.5e-109	394.8
AT1G62740	PRGDB00072070	Os.15454	Putative_R-Genes,_predicted_from_NCBI_UniGene	Oryza sativa Japonica Group	CN	32979699	AK069675	Oryza sativa Japonica Group cDNA clone:J023027M09, full insert sequence	3e-82	305.8
AT4G12020	PRGDB00144655	AT4G12020.2	Putative_R-Genes,_predicted_from_Pythozome	Arabidopsis thaliana	TNL	--	--	STE_MEKK_ste11_MAP3K.14 - STE kinases include homologs to sterile 7, sterile 11 and sterile 20 from yeast, expressed (best arabidopsis hit)	0	3147.5
AT5G41800	PRGDB00192408	Mtr.17858	Putative_R-Genes,_predicted_from_NCBI_UniGene	Medicago truncatula	NL	357472002	XM_003606238	Medicago truncatula NBS resistance protein (MTR_4g055630) mRNA, complete cds	1.8e-45	183.3
AT5G62570	PRGDB00061486	disease resistance protein	Putative_R-Genes,_collected_from_NCBI_Protein	Brassica rapa subsp. pekinensis	NL	227438288	FJ842853	Brassica rapa subsp. pekinensis isolate BrNL16 disease resistance protein gene, complete cds.	4.9e-33	142.1
AT4G09012	PRGDB00192275	Mtr.10176	Putative_R-Genes,_predicted_from_NCBI_UniGene	Medicago truncatula	RLP	357487780	XM_003614130	Medicago truncatula Receptor-like protein kinase (MTR_5g045910) mRNA, complete cds	9.7e-34	142.9
AT4G17640	PRGDB00182746	107342	Putative_R-Genes,_predicted_from_Pythozome	Ectocarpus siliculosus	N	--	--	mitogen-activated protein kinase kinase kinase 7 (best arabidopsis hit)	1.3e-78	292.7
AT5G06230	PRGDB00216446	MDP0000196862	Putative_R-Genes,_predicted_from_Pythozome	Malus x domestica	RLP	--	--	--	1.4e-73	276.6
AT2G44610	PRGDB00202169	Bra007015	Putative_R-Genes,_predicted_from_Pythozome	Brassica rapa	RLP	--	--	--	9.3e-26	116.7
AT5G23060	PRGDB00183046	GSVIVT01008201001	Putative_R-Genes,_predicted_from_Pythozome	Vitis vinifera	NL	--	--	calcium sensing receptor (best arabidopsis hit)	2.4e-96	352.1
AT2G35270	PRGDB00171449	LOC_Os09g20040.1	Putative_R-Genes,_predicted_from_Pythozome	Oryza sativa	NL	--	--	LRR and NB-ARC domains-containing disease resistance protein (best arabidopsis hit)	5.3e-32	137.9
AT5G13720	PRGDB00205260	Lus10035674	Putative_R-Genes,_predicted_from_Pythozome	Linum usitatissimum	TNL	--	--	--	5.8e-41	167.5
AT4G23180	PRGDB00144839	AT4G23180.1	Putative_R-Genes,_predicted_from_Pythozome	Arabidopsis thaliana	RLK-GNK2	--	--	TKL_IRAK_DUF26-lc.9 - DUF26 kinases have homology to DUF26 containing loci, expressed (best arabidopsis hit)	0	1104.4
AT1G72610	PRGWK00000444	Solyc01g102880.1.1	Contributed_R-Genes	Solanum lycopersicum	TNL-OT	--	--	--	2.4e-21	102.1
AT5G40170	PRGDB00066556	At.43845	Putative_R-Genes,_predicted_from_NCBI_UniGene	Arabidopsis thaliana	RLP	30693553	NM_123381	Arabidopsis thaliana AtRLP54 (Receptor Like Protein 54); kinase	0	1201.8
AT5G43040	PRGDB00200918	Bra023648	Putative_R-Genes,_predicted_from_Pythozome	Brassica rapa	TNL	--	--	--	2.8e-61	236.1
AT3G04200	PRGDB00182795	GSVIVT01000058001	Putative_R-Genes,_predicted_from_Pythozome	Vitis vinifera	RLP	--	--	Leucine-rich repeat protein kinase family protein (best arabidopsis hit)	4.7e-63	240.7
AT1G69860	PRGDB00215095	MDP0000319352	Putative_R-Genes,_predicted_from_Pythozome	Malus x domestica	TNL	--	--	--	2.5e-46	186.4
AT3G25280	PRGDB00215095	MDP0000319352	Putative_R-Genes,_predicted_from_Pythozome	Malus x domestica	TNL	--	--	--	7.2e-152	537
AT5G28540	PRGDB00167710	Medtr2g047020.1	Putative_R-Genes,_predicted_from_Pythozome	Medicago truncatula	TNL	--	--	heat shock cognate protein 70-1 (best arabidopsis hit)	1.1e-133	476.9
AT2G07760	PRGDB00201484	Bra013682	Putative_R-Genes,_predicted_from_Pythozome	Brassica rapa	RLK-GNK2	--	--	--	3e-52	206.1
AT1G23580	PRGDB00178714	Sb02g022180.1	Putative_R-Genes,_predicted_from_Pythozome	Sorghum bicolor	NL	--	--	Domain of unknown function (DUF220) (best arabidopsis hit); OBP32pep, putative, expressed (best rice hit)	2.6e-34	145.6
AT4G14103	PRGDB00202070	Bra027581	Putative_R-Genes,_predicted_from_Pythozome	Brassica rapa	RLK-GNK2	--	--	--	6.6e-29	128.3
AT4G39300	PRGDB00201143	Bra033611	Putative_R-Genes,_predicted_from_Pythozome	Brassica rapa	RLP	--	--	--	5.1e-35	146.4
AT5G39890	PRGDB00192469	Mtr.23140	Putative_R-Genes,_predicted_from_NCBI_UniGene	Medicago truncatula	N	357474626	XM_003607550	Medicago truncatula NBS-LRR resistance-like protein 4U (MTR_4g080080) mRNA, complete cds	1e-48	193.4
AT1G30790	PRGDB00050665	F12M16.25	Putative_R-Genes,_collected_from_NCBI_Protein	Arabidopsis thaliana	CNL	7769847	AC008007	Genomic sequence for Arabidopsis thaliana BAC F12M16 from chromosome I, complete sequence.	1.3e-28	127.1
AT5G22720	PRGDB00202070	Bra027581	Putative_R-Genes,_predicted_from_Pythozome	Brassica rapa	RLK-GNK2	--	--	--	1.2e-34	147.9
AT5G51350	PRGDB00145674	AT5G51350.1	Putative_R-Genes,_predicted_from_Pythozome	Arabidopsis thaliana	RLP	--	--	receptor-like protein kinase 5 precursor, putative, expressed (best arabidopsis hit)	9.8e-258	889.4
AT1G51460	PRGDB00145234	AT1G51460.1	Putative_R-Genes,_predicted_from_Pythozome	Arabidopsis thaliana	N	--	--	white-brown complex homolog protein 12, putative, expressed (best arabidopsis hit)	0	1335.1
AT1G15890	PRGDB00144976	AT1G15890.1	Putative_R-Genes,_predicted_from_Pythozome	Arabidopsis thaliana	CNL	--	--	disease resistance protein RPS2, putative, expressed (best arabidopsis hit)	0	1701.8
AT5G39110	PRGDB00182795	GSVIVT01000058001	Putative_R-Genes,_predicted_from_Pythozome	Vitis vinifera	RLP	--	--	Leucine-rich repeat protein kinase family protein (best arabidopsis hit)	4.1e-72	270.8
AT2G03750	PRGDB00187911	Ta.74193	Putative_R-Genes,_predicted_from_NCBI_UniGene	Triticum aestivum	RLP	241988090	AK335347	Triticum aestivum cDNA, clone: WT012_K21, cultivar: Chinese Spring	4.1e-66	251.5
AT2G17020	PRGDB00213874	MDP0000290680	Putative_R-Genes,_predicted_from_Pythozome	Malus x domestica	RLP	--	--	--	2.3e-54	213.4
AT4G20540	PRGDB00176763	29842.m003666	Putative_R-Genes,_predicted_from_Pythozome	Oryza barthii	RLK-GNK2	--	--	cysteine-rich RLK (RECEPTOR-like protein kinase) 25 (best arabidopsis hit)	9.1e-29	127.9
AT3G02130	PRGDB00145498	AT3G02130.1	Putative_R-Genes,_predicted_from_Pythozome	Arabidopsis thaliana	RLP	--	--	receptor-like protein kinase precursor, putative, expressed (best arabidopsis hit)	0	1620.5
AT5G56780	PRGDB00216620	MDP0000287465	Putative_R-Genes,_predicted_from_Pythozome	Malus x domestica	N	--	--	--	4.8e-49	195.3
AT5G45650	PRGDB00214989	MDP0000481805	Putative_R-Genes,_predicted_from_Pythozome	Malus x domestica	N	--	--	--	1.7e-72	273.9
AT3G09040	PRGDB00183352	GSVIVT01015461001	Putative_R-Genes,_predicted_from_Pythozome	Vitis vinifera	N	--	--	pleiotropic drug resistance 12 (best arabidopsis hit)	7.2e-95	348.6
AT5G47380	PRGDB00217252	MDP0000284128	Putative_R-Genes,_predicted_from_Pythozome	Malus x domestica	RLP	--	--	--	5.7e-31	135.6
AT5G61000	PRGDB00205274	Lus10003268	Putative_R-Genes,_predicted_from_Pythozome	Linum usitatissimum	T	--	--	--	5.7e-119	427.9
AT3G24190	PRGDB00078970	Vvi.20745	Putative_R-Genes,_predicted_from_NCBI_UniGene	Vitis vinifera	CNL	225447515	XM_002268092	PREDICTED: Vitis vinifera hypothetical protein LOC100252764 (LOC100252764), mRNA	2.5e-39	163.7
AT1G17750	PRGDB00145170	AT1G17750.1	Putative_R-Genes,_predicted_from_Pythozome	Arabidopsis thaliana	RLP	--	--	receptor-like protein kinase precursor, putative, expressed (best arabidopsis hit)	4.6e-241	834.3
AT3G26782	PRGDB00183352	GSVIVT01015461001	Putative_R-Genes,_predicted_from_Pythozome	Vitis vinifera	N	--	--	pleiotropic drug resistance 12 (best arabidopsis hit)	1.8e-51	203.8
AT5G27920	PRGWK00001242	Sotub01g037760.1.1	Contributed_R-Genes	Solanum tuberosum	RLP	--	--	--	9.2e-48	191.4
AT3G55130	PRGDB00145369	AT3G55130.1	Putative_R-Genes,_predicted_from_Pythozome	Arabidopsis thaliana	N	--	--	white-brown complex homolog protein 16, putative, expressed (best arabidopsis hit)	0	1406.3
AT4G20570	PRGDB00176763	29842.m003666	Putative_R-Genes,_predicted_from_Pythozome	Oryza barthii	RLK-GNK2	--	--	cysteine-rich RLK (RECEPTOR-like protein kinase) 25 (best arabidopsis hit)	4.6e-36	152.1
AT5G55770	PRGDB00200918	Bra023648	Putative_R-Genes,_predicted_from_Pythozome	Brassica rapa	TNL	--	--	--	2.7e-69	263.1
AT4G28380	PRGWK00000863	Solyc07g053840.1.1	Contributed_R-Genes	Solanum lycopersicum	RLP	--	--	--	4.7e-55	214.9
AT1G74200	PRGDB00065985	At.18157	Putative_R-Genes,_predicted_from_NCBI_UniGene	Arabidopsis thaliana	RLP	13430727	AF360276	Arabidopsis thaliana At1g74200 mRNA sequence	1.6e-34	146.4
AT1G01670	PRGDB00148389	clementine0.9_001995m	Putative_R-Genes,_predicted_from_Pythozome	Citrus clementina	CN	--	--	U-box domain-containing protein kinase family protein (best arabidopsis hit)	4e-24	112.1
AT5G59090	PRGDB00214989	MDP0000481805	Putative_R-Genes,_predicted_from_Pythozome	Malus x domestica	N	--	--	--	1.5e-65	250.8
AT1G16480	PRGDB00183352	GSVIVT01015461001	Putative_R-Genes,_predicted_from_Pythozome	Vitis vinifera	N	--	--	pleiotropic drug resistance 12 (best arabidopsis hit)	5.4e-97	355.5
AT1G23660	PRGDB00178714	Sb02g022180.1	Putative_R-Genes,_predicted_from_Pythozome	Sorghum bicolor	NL	--	--	Domain of unknown function (DUF220) (best arabidopsis hit); OBP32pep, putative, expressed (best rice hit)	4e-42	171.4
AT1G57630	PRGDB00145146	AT1G57630.1	Putative_R-Genes,_predicted_from_Pythozome	Arabidopsis thaliana	TNL	--	--	--	7.8e-95	345.9
AT3G18290	PRGDB00184759	GRMZM2G312712_T02	Putative_R-Genes,_predicted_from_Pythozome	Zea mays	N	--	--	zinc finger protein-related (best arabidopsis hit); E3 ubiquitin ligase, putative, expressed (best rice hit)	0	1355.1
AT3G52340	PRGDB00202295	Bra033441	Putative_R-Genes,_predicted_from_Pythozome	Brassica rapa	N	--	--	--	4.3e-211	733.4
AT4G18120	PRGDB00218046	Thhalv10027276m	Putative_R-Genes,_predicted_from_Pythozome	Eutrema halophilum	TNL	--	--	--	2.4e-20	100.5
AT5G23490	PRGDB00062304	Disease resistance protein RPS5, putative	Putative_R-Genes,_collected_from_NCBI_Protein	Ricinus communis	NL	223538071	EQ973897	Ricinus communis genomic scaffold scf_1106159291728, whole genome shotgun sequence.	2.1e-40	167.2
AT3G08820	PRGDB00183352	GSVIVT01015461001	Putative_R-Genes,_predicted_from_Pythozome	Vitis vinifera	N	--	--	pleiotropic drug resistance 12 (best arabidopsis hit)	9.5e-35	148.3
AT4G11530	PRGDB00144850	AT4G11530.1	Putative_R-Genes,_predicted_from_Pythozome	Arabidopsis thaliana	RLK-GNK2	--	--	TKL_IRAK_DUF26-lc.9 - DUF26 kinases have homology to DUF26 containing loci, expressed (best arabidopsis hit)	0	1216.4
AT5G39370	PRGDB00067085	Bna.2094	Putative_R-Genes,_predicted_from_NCBI_UniGene	Brassica napus	RLK	167180	M97667	Brassica napus ssp. oleifera serine	3.4e-42	170.6
AT4G19910	PRGDB00144630	AT4G19910.1	Putative_R-Genes,_predicted_from_Pythozome	Arabidopsis thaliana	T	--	--	expressed protein (best arabidopsis hit)	2.7e-133	474.2
AT1G44050	PRGDB00200918	Bra023648	Putative_R-Genes,_predicted_from_Pythozome	Brassica rapa	TNL	--	--	--	5.5e-65	248.8
AT3G14020	PRGDB00201406	Bra003867	Putative_R-Genes,_predicted_from_Pythozome	Brassica rapa	TNL	--	--	--	2.3e-36	152.5
AT1G48540	PRGWK00001427	Sotub03g032100.1.1	Contributed_R-Genes	Solanum tuberosum	L	--	--	--	1.9e-106	387.1
AT1G21380	PRGDB00216535	MDP0000279752	Putative_R-Genes,_predicted_from_Pythozome	Malus x domestica	N	--	--	--	4.4e-45	182.2
AT1G50250	PRGDB00182255	441722	Putative_R-Genes,_predicted_from_Pythozome	Selaginella moellendorffii	N	--	--	pleiotropic drug resistance 12 (best arabidopsis hit)	2.9e-26	120.2
AT3G20440	PRGDB00202237	Bra017241	Putative_R-Genes,_predicted_from_Pythozome	Brassica rapa	N	--	--	--	1.5e-117	423.7
AT1G05690	PRGDB00201109	Bra015449	Putative_R-Genes,_predicted_from_Pythozome	Brassica rapa	RLP	--	--	--	7.6e-124	443.4
AT2G14830	PRGDB00201252	Bra018936	Putative_R-Genes,_predicted_from_Pythozome	Brassica rapa	RLP	--	--	--	8.5e-32	137.9
AT3G62870	PRGDB00204891	Lus10020500	Putative_R-Genes,_predicted_from_Pythozome	Linum usitatissimum	RLP	--	--	--	5.5e-121	433.3
AT3G28040	PRGDB00145442	AT3G28040.1	Putative_R-Genes,_predicted_from_Pythozome	Arabidopsis thaliana	RLP	--	--	expressed protein (best arabidopsis hit)	2.3e-311	1067.8
AT5G45230	PRGDB00145789	AT5G45230.1	Putative_R-Genes,_predicted_from_Pythozome	Arabidopsis thaliana	TNL	--	--	disease resistance protein RGA2, putative, expressed (best arabidopsis hit)	0	2323.9
AT1G31770	PRGDB00145194	AT1G31770.1	Putative_R-Genes,_predicted_from_Pythozome	Arabidopsis thaliana	N	--	--	ABC-2 type transporter domain containing protein, expressed (best arabidopsis hit)	0	1288.5
AT3G14350	PRGDB00145424	AT3G14350.1	Putative_R-Genes,_predicted_from_Pythozome	Arabidopsis thaliana	RLP	--	--	STRUBBELIG-RECEPTOR FAMILY 6 precursor, putative, expressed (best arabidopsis hit)	0	1171.4
AT3G59200	PRGDB00202070	Bra027581	Putative_R-Genes,_predicted_from_Pythozome	Brassica rapa	RLK-GNK2	--	--	--	3.8e-28	125.9
AT3G26630	PRGDB00183352	GSVIVT01015461001	Putative_R-Genes,_predicted_from_Pythozome	Vitis vinifera	N	--	--	pleiotropic drug resistance 12 (best arabidopsis hit)	3.5e-25	115.9
AT5G40510	PRGDB00216033	MDP0000314577	Putative_R-Genes,_predicted_from_Pythozome	Malus x domestica	RLP	--	--	--	7.3e-73	273.9
AT5G40470	PRGDB00147214	Bradi4g24850.1	Putative_R-Genes,_predicted_from_Pythozome	Ricinus communis	NL	--	--	RNI-like superfamily protein (best arabidopsis hit); expressed protein (best rice hit)	2.4e-56	219.5
AT4G19045	PRGDB00049562	mob1/phocein family protein	Putative_R-Genes,_collected_from_NCBI_Protein	Arabidopsis thaliana	NL	18415227	NM_118023	Arabidopsis thaliana mob1/phocein family protein (AT4G19050) mRNA, complete cds.	5.1e-120	429.9
AT1G56520	PRGDB00145125	AT1G56520.2	Putative_R-Genes,_predicted_from_Pythozome	Arabidopsis thaliana	TNL	--	--	Leucine Rich Repeat family protein, expressed (best arabidopsis hit)	0	2101.6
AT1G43630	PRGDB00192108	Lsa.52993	Putative_R-Genes,_predicted_from_NCBI_UniGene	Lactuca sativa	TNL	329671470	JI573976	TSA: Lactuca sativa Letassy_X1_17963 mRNA sequence	3.2e-86	318.5
AT4G21480	PRGDB00201715	Bra001175	Putative_R-Genes,_predicted_from_Pythozome	Brassica rapa	TNL	--	--	--	4.8e-44	178.7
AT4G31550	PRGDB00047400	TIR-NBS-TIR-TIR-WRKY type disease resistance protein	Putative_R-Genes,_collected_from_NCBI_Protein	Populus trichocarpa	TNL	105922709	DQ513218	Populus trichocarpa clone 196822 TIR-NBS-TIR-TIR-WRKY type disease resistance protein mRNA, complete cds.	6.3e-21	101.3
AT3G55090	PRGDB00145536	AT3G55090.1	Putative_R-Genes,_predicted_from_Pythozome	Arabidopsis thaliana	N	--	--	white-brown complex homolog protein, putative, expressed (best arabidopsis hit)	0	1397.1
AT2G36390	PRGDB00202237	Bra017241	Putative_R-Genes,_predicted_from_Pythozome	Brassica rapa	N	--	--	--	0	1411.7
AT1G52890	PRGDB00177091	POPTR_0818s00195.1	Putative_R-Genes,_predicted_from_Pythozome	Populus trichocarpa	T	--	--	NAC domain containing protein 17 (best arabidopsis hit)	4e-28	125.2
AT4G26640	PRGDB00144657	AT4G12020.1	Putative_R-Genes,_predicted_from_Pythozome	Arabidopsis thaliana	TNL	--	--	expressed protein (best arabidopsis hit)	7e-28	125.2
AT5G18340	PRGDB00201108	Bra002153	Putative_R-Genes,_predicted_from_Pythozome	Brassica rapa	TNL	--	--	--	1.6e-110	399.4
AT3G62150	PRGDB00078803	Vvi.12916	Putative_R-Genes,_predicted_from_NCBI_UniGene	Vitis vinifera	N	225452756	XM_002283015	PREDICTED: Vitis vinifera hypothetical protein LOC100262734 (LOC100262734), mRNA	4.7e-293	1007.3
AT1G70810	PRGDB00165191	mgv1a000858m	Putative_R-Genes,_predicted_from_Pythozome	Cucumis x hytivus	NL	--	--	NB-ARC domain-containing disease resistance protein (best arabidopsis hit)	2.2e-38	158.3
AT2G18060	PRGDB00177091	POPTR_0818s00195.1	Putative_R-Genes,_predicted_from_Pythozome	Populus trichocarpa	T	--	--	NAC domain containing protein 17 (best arabidopsis hit)	1.3e-25	117.1
AT4G37490	PRGDB00192459	Mtr.22577	Putative_R-Genes,_predicted_from_NCBI_UniGene	Medicago truncatula	CNL	357509266	XM_003624874	Medicago truncatula NB-LRR type disease resistance protein (MTR_7g089080) mRNA, complete cds	1.1e-100	366.7
AT1G35860	PRGDB00201131	Bra018196	Putative_R-Genes,_predicted_from_Pythozome	Brassica rapa	NL	--	--	--	8.3e-132	469.9
AT1G79670	PRGDB00000490	RFO1	Reference_R-Genes,_manually_curated	Arabidopsis thaliana	RLK	145337766	NM_106616	Arabidopsis thaliana RFO1 (RESISTANCE TO FUSARIUM OXYSPORUM 1); kinase (RFO1) mRNA, complete cds.	0	1455.7
AT1G61750	PRGDB00166455	cassava4.1_032995m	Putative_R-Genes,_predicted_from_Pythozome	Vitis aestivalis	RLK-GNK2	--	--	cysteine-rich RLK (RECEPTOR-like protein kinase) 25 (best arabidopsis hit)	1.4e-39	163.3
AT3G11870	PRGDB00216218	MDP0000752579	Putative_R-Genes,_predicted_from_Pythozome	Malus x domestica	N	--	--	--	1.8e-31	137.1
AT2G03170	PRGDB00215380	MDP0000255887	Putative_R-Genes,_predicted_from_Pythozome	Malus x domestica	TNL	--	--	--	9.6e-33	139.4
AT5G18360	PRGDB00145633	AT5G18360.1	Putative_R-Genes,_predicted_from_Pythozome	Arabidopsis thaliana	TNL	--	--	Leucine Rich Repeat family protein, expressed (best arabidopsis hit)	0	1604.7
AT2G25980	PRGDB00155202	Egrandis_v1_0.001471m	Putative_R-Genes,_predicted_from_Pythozome	Areca catechu	TNL	--	--	Mannose-binding lectin superfamily protein (best arabidopsis hit)	1.3e-35	150.6
AT4G16150	PRGDB00189864	Hv.35067	Putative_R-Genes,_predicted_from_NCBI_UniGene	Hordeum vulgare	NL	326524336	AK369350	Hordeum vulgare subsp. vulgare mRNA for predicted protein, complete cds, clone: NIASHv2089K17	1.3e-31	138.3
AT4G20920	PRGDB00214145	MDP0000131641	Putative_R-Genes,_predicted_from_Pythozome	Malus x domestica	RLP	--	--	--	1.6e-83	310.5
AT5G44960	PRGDB00202070	Bra027581	Putative_R-Genes,_predicted_from_Pythozome	Brassica rapa	RLK-GNK2	--	--	--	7.2e-70	264.2
AT5G24270	PRGDB00175219	POPTR_0003s08250.1	Putative_R-Genes,_predicted_from_Pythozome	Populus trichocarpa	TNL	--	--	transmembrane receptors;ATP binding (best arabidopsis hit)	1.2e-50	199.5
AT3G22320	PRGDB00182826	GSVIVT01000665001	Putative_R-Genes,_predicted_from_Pythozome	Vitis vinifera	NL	--	--	RNA polymerase II fifth largest subunit, E (best arabidopsis hit)	3.5e-25	114.8
AT4G01780	PRGDB00201227	Bra026094	Putative_R-Genes,_predicted_from_Pythozome	Brassica rapa	CNL	--	--	--	2.5e-42	172.9
AT1G79580	PRGDB00177091	POPTR_0818s00195.1	Putative_R-Genes,_predicted_from_Pythozome	Populus trichocarpa	T	--	--	NAC domain containing protein 17 (best arabidopsis hit)	7e-24	111.3
AT4G37250	PRGDB00144845	AT4G37250.1	Putative_R-Genes,_predicted_from_Pythozome	Arabidopsis thaliana	RLP	--	--	expressed protein (best arabidopsis hit)	0	1088.9
AT1G72830	PRGDB00201406	Bra003867	Putative_R-Genes,_predicted_from_Pythozome	Brassica rapa	TNL	--	--	--	3.8e-133	474.2
AT2G03300	PRGDB00144467	AT2G03300.1	Putative_R-Genes,_predicted_from_Pythozome	Arabidopsis thaliana	T	--	--	expressed protein (best arabidopsis hit)	4e-114	410.2
AT1G59124	PRGDB00145121	AT1G59124.1	Putative_R-Genes,_predicted_from_Pythozome	Arabidopsis thaliana	CNL	--	--	disease resistance protein RPM1, putative, expressed (best arabidopsis hit)	0	1669.1
AT1G79930	PRGDB00167710	Medtr2g047020.1	Putative_R-Genes,_predicted_from_Pythozome	Medicago truncatula	TNL	--	--	heat shock cognate protein 70-1 (best arabidopsis hit)	4.9e-70	265.8
AT3G51740	PRGDB00145379	AT3G51740.1	Putative_R-Genes,_predicted_from_Pythozome	Arabidopsis thaliana	RLP	--	--	receptor-like kinase RHG1, putative, expressed (best arabidopsis hit)	3.3e-247	854.4
AT4G11910	PRGDB00201520	Bra013656	Putative_R-Genes,_predicted_from_Pythozome	Brassica rapa	RLK-GNK2	--	--	--	1e-101	369.4
AT1G70250	PRGDB00145113	AT1G70250.1	Putative_R-Genes,_predicted_from_Pythozome	Arabidopsis thaliana	Other	--	--	Protein kinase domain containing protein, expressed (best arabidopsis hit)	0	1451
AT2G39850	PRGDB00214989	MDP0000481805	Putative_R-Genes,_predicted_from_Pythozome	Malus x domestica	N	--	--	--	5.7e-36	152.5
AT1G48700	PRGDB00206302	Lus10035445	Putative_R-Genes,_predicted_from_Pythozome	Linum usitatissimum	N	--	--	--	9.5e-77	286.6
AT3G46530	PRGDB00145500	AT3G46530.1	Putative_R-Genes,_predicted_from_Pythozome	Arabidopsis thaliana	CNL	--	--	NBS-LRR disease resistance protein, putative, expressed (best arabidopsis hit)	0	1635.5
AT5G59840	PRGDB00202169	Bra007015	Putative_R-Genes,_predicted_from_Pythozome	Brassica rapa	RLP	--	--	--	2.9e-107	387.5
AT5G51370	PRGWK00002391	Sotub12g019040.1.1	Contributed_R-Genes	Solanum tuberosum	RLP	--	--	--	1.4e-42	173.7
AT2G02450	PRGDB00181635	Si025833m	Putative_R-Genes,_predicted_from_Pythozome	Setaria italica	NL	--	--	NAC domain containing protein 90 (best arabidopsis hit); NBS-LRR disease resistance protein, putative, expressed (best rice hit)	4e-28	125.6
AT3G12580	PRGDB00167710	Medtr2g047020.1	Putative_R-Genes,_predicted_from_Pythozome	Medicago truncatula	TNL	--	--	heat shock cognate protein 70-1 (best arabidopsis hit)	1.9e-186	652.1
AT4G36550	PRGDB00202436	Bra010551	Putative_R-Genes,_predicted_from_Pythozome	Brassica rapa	CNL	--	--	--	6.3e-231	800
AT1G80600	PRGDB00146828	Bradi3g17760.2	Putative_R-Genes,_predicted_from_Pythozome	Ricinus communis	RLP	--	--	Pyridoxal phosphate (PLP)-dependent transferases superfamily protein (best arabidopsis hit); SHR5-receptor-like kinase, putative (best rice hit)	7.5e-36	151.4
AT3G05370	PRGDB00066480	At.40682	Putative_R-Genes,_predicted_from_NCBI_UniGene	Arabidopsis thaliana	RLP	19699331	AY090373	Arabidopsis thaliana AT3g05370	1e-235	816.2
AT3G15170	PRGDB00177091	POPTR_0818s00195.1	Putative_R-Genes,_predicted_from_Pythozome	Populus trichocarpa	T	--	--	NAC domain containing protein 17 (best arabidopsis hit)	1.6e-26	119.8
AT3G24240	PRGDB00145346	AT3G24240.1	Putative_R-Genes,_predicted_from_Pythozome	Arabidopsis thaliana	RLP	--	--	receptor-like protein kinase 2 precursor, putative, expressed (best arabidopsis hit)	2.3e-235	815.5
AT2G07750	PRGDB00184759	GRMZM2G312712_T02	Putative_R-Genes,_predicted_from_Pythozome	Zea mays	N	--	--	zinc finger protein-related (best arabidopsis hit); E3 ubiquitin ligase, putative, expressed (best rice hit)	1.6e-23	111.3
AT5G39160	PRGDB00182795	GSVIVT01000058001	Putative_R-Genes,_predicted_from_Pythozome	Vitis vinifera	RLP	--	--	Leucine-rich repeat protein kinase family protein (best arabidopsis hit)	1.9e-72	271.9
AT5G56650	PRGDB00167788	Medtr2g121840.1	Putative_R-Genes,_predicted_from_Pythozome	Medicago truncatula	RLP	--	--	Leucine-rich repeat transmembrane protein kinase protein (best arabidopsis hit)	1.3e-53	210.3
AT5G07000	PRGDB00187911	Ta.74193	Putative_R-Genes,_predicted_from_NCBI_UniGene	Triticum aestivum	RLP	241988090	AK335347	Triticum aestivum cDNA, clone: WT012_K21, cultivar: Chinese Spring	4e-66	251.5
AT3G26550	PRGDB00200918	Bra023648	Putative_R-Genes,_predicted_from_Pythozome	Brassica rapa	TNL	--	--	--	2.2e-63	243.4
AT1G16160	PRGDB00000490	RFO1	Reference_R-Genes,_manually_curated	Arabidopsis thaliana	RLK	145337766	NM_106616	Arabidopsis thaliana RFO1 (RESISTANCE TO FUSARIUM OXYSPORUM 1); kinase (RFO1) mRNA, complete cds.	6.2e-255	879.8
AT3G24900	PRGDB00066934	At.65151	Putative_R-Genes,_predicted_from_NCBI_UniGene	Arabidopsis thaliana	RLP	18404369	NM_113402	Arabidopsis thaliana AtRLP39 (Receptor Like Protein 39); protein binding (AtRLP39) mRNA, complete cds	0	1155.2
AT3G05780	PRGDB00158618	Glyma06g35980.1	Putative_R-Genes,_predicted_from_Pythozome	Glycine max	CNL	--	--	lon protease 1 (best arabidopsis hit)	2.3e-116	419.9
AT4G22730	PRGDB00144795	AT4G22730.1	Putative_R-Genes,_predicted_from_Pythozome	Arabidopsis thaliana	RLP	--	--	expressed protein (best arabidopsis hit)	1.4e-304	1044.6
AT1G12820	PRGDB00171933	LOC_Os11g27450.1	Putative_R-Genes,_predicted_from_Pythozome	Oryza sativa	NL	--	--	RNI-like superfamily protein (best arabidopsis hit)	2.3e-143	508.8
AT5G01550	PRGDB00066330	At.33537	Putative_R-Genes,_predicted_from_NCBI_UniGene	Arabidopsis thaliana	RLK	42567568	NM_120234	Arabidopsis thaliana LECRKA4.3 (LECTIN RECEPTOR KINASE A4.3); kinase (LECRKA4.3) mRNA, complete cds	4.7e-252	870.2
AT5G20480	PRGDB00145747	AT5G20480.1	Putative_R-Genes,_predicted_from_Pythozome	Arabidopsis thaliana	RLP	--	--	receptor kinase, putative (best arabidopsis hit)	8e-304	1042.7
AT5G26700	PRGDB00182795	GSVIVT01000058001	Putative_R-Genes,_predicted_from_Pythozome	Vitis vinifera	RLP	--	--	Leucine-rich repeat protein kinase family protein (best arabidopsis hit)	2.7e-44	178.3
AT1G21060	PRGDB00205261	Lus10035703	Putative_R-Genes,_predicted_from_Pythozome	Linum usitatissimum	RLP	--	--	--	4e-22	105.9
AT2G47000	PRGDB00078803	Vvi.12916	Putative_R-Genes,_predicted_from_NCBI_UniGene	Vitis vinifera	N	225452756	XM_002283015	PREDICTED: Vitis vinifera hypothetical protein LOC100262734 (LOC100262734), mRNA	6.5e-303	1040
AT3G13062	PRGDB00067067	At.74913	Putative_R-Genes,_predicted_from_NCBI_UniGene	Arabidopsis thaliana	RLP	222138216	FJ154118	Arabidopsis thaliana At3g13062 mRNA, complete cds	2.3e-247	854
AT2G33760	PRGDB00183352	GSVIVT01015461001	Putative_R-Genes,_predicted_from_Pythozome	Vitis vinifera	N	--	--	pleiotropic drug resistance 12 (best arabidopsis hit)	2e-41	170.2
AT5G46290	PRGDB00217051	MDP0000182032	Putative_R-Genes,_predicted_from_Pythozome	Malus x domestica	T	--	--	--	4.9e-110	397.9
AT3G61970	PRGDB00189344	Hv.10056	Putative_R-Genes,_predicted_from_NCBI_UniGene	Hordeum vulgare	NL	326521753	AK369251	Hordeum vulgare subsp. vulgare mRNA for predicted protein, complete cds, clone: NIASHv2087M16	4e-30	131.7
AT2G33080	PRGDB00066984	At.66297	Putative_R-Genes,_predicted_from_NCBI_UniGene	Arabidopsis thaliana	RLP	18403183	NM_128868	Arabidopsis thaliana AtRLP28 (Receptor Like Protein 28); protein binding (AtRLP28) mRNA, complete cds	7.9e-261	899.4
AT1G77210	PRGDB00201715	Bra001175	Putative_R-Genes,_predicted_from_Pythozome	Brassica rapa	TNL	--	--	--	1.6e-42	173.7
AT1G51760	PRGDB00167788	Medtr2g121840.1	Putative_R-Genes,_predicted_from_Pythozome	Medicago truncatula	RLP	--	--	Leucine-rich repeat transmembrane protein kinase protein (best arabidopsis hit)	1.1e-55	217.2
AT1G29760	PRGDB00216202	MDP0000292097	Putative_R-Genes,_predicted_from_Pythozome	Malus x domestica	RLP	--	--	--	2e-40	166.8
AT4G23190	PRGDB00144650	AT4G23190.1	Putative_R-Genes,_predicted_from_Pythozome	Arabidopsis thaliana	RLK-GNK2	--	--	TKL_IRAK_DUF26-la.1 - DUF26 kinases have homology to DUF26 containing loci, expressed (best arabidopsis hit)	0	1263.8
AT3G46240	PRGWK00001073	Solyc11g072930.1.1	Contributed_R-Genes	Solanum lycopersicum	RLP	--	--	--	5.6e-41	168.3
AT4G02340	PRGDB00213322	MDP0000279719	Putative_R-Genes,_predicted_from_Pythozome	Malus x domestica	NL	--	--	--	7.4e-54	210.7
AT1G18890	PRGDB00213757	MDP0000162676	Putative_R-Genes,_predicted_from_Pythozome	Malus x domestica	RLP	--	--	--	1.2e-101	370.2
AT5G59920	PRGDB00200918	Bra023648	Putative_R-Genes,_predicted_from_Pythozome	Brassica rapa	TNL	--	--	--	5.7e-67	255.4
AT5G19020	PRGDB00183352	GSVIVT01015461001	Putative_R-Genes,_predicted_from_Pythozome	Vitis vinifera	N	--	--	pleiotropic drug resistance 12 (best arabidopsis hit)	4.8e-55	215.7
AT3G18215	PRGDB00167655	Medtr2g018300.1	Putative_R-Genes,_predicted_from_Pythozome	Medicago truncatula	CNL	--	--	LRR and NB-ARC domains-containing disease resistance protein (best arabidopsis hit)	1.2e-32	139.8
AT5G14490	PRGDB00216122	MDP0000283975	Putative_R-Genes,_predicted_from_Pythozome	Malus x domestica	RLK	--	--	--	8.2e-59	227.3
AT2G44450	PRGDB00204891	Lus10020500	Putative_R-Genes,_predicted_from_Pythozome	Linum usitatissimum	RLP	--	--	--	4.3e-24	112.5
AT4G17160	PRGDB00202169	Bra007015	Putative_R-Genes,_predicted_from_Pythozome	Brassica rapa	RLP	--	--	--	4.1e-42	171
AT3G24480	PRGDB00066572	At.46566	Putative_R-Genes,_predicted_from_NCBI_UniGene	Arabidopsis thaliana	RLP	240256002	NM_117983	Arabidopsis thaliana protein binding	3.3e-69	262.3
AT3G19230	PRGWK00000246	MELO3C018446	Contributed_R-Genes	Cucumis melo	RLP	--	--	--	1.2e-159	562.8
AT3G14460	PRGDB00145411	AT3G14460.1	Putative_R-Genes,_predicted_from_Pythozome	Arabidopsis thaliana	NL	--	--	disease resistance RPP13-like protein 1, putative, expressed (best arabidopsis hit)	0	2594.7
AT3G22220	PRGDB00206876	LOC_Os01g33260.1	Putative_R-Genes,_predicted_from_Pythozome	Oryza sativa	N	--	--	--	1.2e-54	214.5
AT3G24110	PRGDB00146506	Bradi2g36190.1	Putative_R-Genes,_predicted_from_Pythozome	Ricinus communis	CNL	--	--	NB-ARC domain-containing disease resistance protein (best arabidopsis hit); NBS-LRR disease resistance protein, putative, expressed (best rice hit)	9.9e-45	179.9
AT3G51000	PRGDB00213322	MDP0000279719	Putative_R-Genes,_predicted_from_Pythozome	Malus x domestica	NL	--	--	--	1.2e-51	203.4
AT2G26740	PRGDB00213322	MDP0000279719	Putative_R-Genes,_predicted_from_Pythozome	Malus x domestica	NL	--	--	--	1.1e-44	180.3
AT3G56420	PRGDB00216331	MDP0000271132	Putative_R-Genes,_predicted_from_Pythozome	Malus x domestica	RLP	--	--	--	2.3e-29	128.3
AT2G30900	PRGDB00216650	MDP0000252094	Putative_R-Genes,_predicted_from_Pythozome	Malus x domestica	RLP	--	--	--	1.4e-64	246.5
AT3G20480	PRGDB00202501	Bra036019	Putative_R-Genes,_predicted_from_Pythozome	Brassica rapa	TNL	--	--	--	1.7e-169	595.1
AT5G22660	PRGDB00202070	Bra027581	Putative_R-Genes,_predicted_from_Pythozome	Brassica rapa	RLK-GNK2	--	--	--	1.2e-54	213.8
AT1G07410	PRGDB00202169	Bra007015	Putative_R-Genes,_predicted_from_Pythozome	Brassica rapa	RLP	--	--	--	2.1e-36	152.1
AT1G17930	PRGDB00215267	MDP0000256952	Putative_R-Genes,_predicted_from_Pythozome	Malus x domestica	RLP	--	--	--	1.7e-123	442.6
AT4G18520	PRGDB00183352	GSVIVT01015461001	Putative_R-Genes,_predicted_from_Pythozome	Vitis vinifera	N	--	--	pleiotropic drug resistance 12 (best arabidopsis hit)	9.4e-66	251.1
AT4G11170	PRGDB00144649	AT4G11170.1	Putative_R-Genes,_predicted_from_Pythozome	Arabidopsis thaliana	TNL	--	--	pollen signalling protein with adenylyl cyclase activity, putative, expressed (best arabidopsis hit)	0	2004.9
AT5G49770	PRGDB00145867	AT5G49770.1	Putative_R-Genes,_predicted_from_Pythozome	Arabidopsis thaliana	RLP	--	--	leucine-rich repeat family protein, putative, expressed (best arabidopsis hit)	0	1609.3
AT3G24660	PRGDB00145312	AT3G24660.1	Putative_R-Genes,_predicted_from_Pythozome	Arabidopsis thaliana	RLP	--	--	protein Kinase-like protein TMKL1 precursor, putative, expressed (best arabidopsis hit)	0	1209.9
AT1G78730	PRGDB00202070	Bra027581	Putative_R-Genes,_predicted_from_Pythozome	Brassica rapa	RLK-GNK2	--	--	--	2.1e-48	193
AT1G29470	PRGDB00204561	GRMZM2G431021_T01	Putative_R-Genes,_predicted_from_Pythozome	Zea mays	RLK-GNK2	--	--	--	2.2e-24	114
AT4G40010	PRGDB00189827	Hv.34453	Putative_R-Genes,_predicted_from_NCBI_UniGene	Hordeum vulgare	NL	326532047	AK370199	Hordeum vulgare subsp. vulgare mRNA for predicted protein, complete cds, clone: NIASHv2106K13	3.3e-108	391.3
AT2G02040	PRGDB00215095	MDP0000319352	Putative_R-Genes,_predicted_from_Pythozome	Malus x domestica	TNL	--	--	--	3.6e-59	229.2
AT2G37010	PRGDB00144482	AT2G37010.1	Putative_R-Genes,_predicted_from_Pythozome	Arabidopsis thaliana	N	--	--	white-brown complex homolog protein, putative, expressed (best arabidopsis hit)	0	2026.9
AT3G48890	PRGDB00163018	Egrandis_v1_0.023118m	Putative_R-Genes,_predicted_from_Pythozome	Areca catechu	T	--	--	Disease resistance protein (TIR-NBS-LRR class) family (best arabidopsis hit)	6.5e-28	124
AT1G25320	PRGDB00145237	AT1G25320.1	Putative_R-Genes,_predicted_from_Pythozome	Arabidopsis thaliana	RLP	--	--	expressed protein (best arabidopsis hit)	0	1076.6
AT4G33990	PRGDB00183352	GSVIVT01015461001	Putative_R-Genes,_predicted_from_Pythozome	Vitis vinifera	N	--	--	pleiotropic drug resistance 12 (best arabidopsis hit)	7.5e-95	348.2
AT3G28860	PRGDB00078803	Vvi.12916	Putative_R-Genes,_predicted_from_NCBI_UniGene	Vitis vinifera	N	225452756	XM_002283015	PREDICTED: Vitis vinifera hypothetical protein LOC100262734 (LOC100262734), mRNA	0	2109.3
AT1G61500	PRGDB00066737	At.52308	Putative_R-Genes,_predicted_from_NCBI_UniGene	Arabidopsis thaliana	RLK	22330364	NM_104831	Arabidopsis thaliana S-locus protein kinase, putative (AT1G61500) mRNA, complete cds	0	1653.3
AT2G03380	PRGDB00183352	GSVIVT01015461001	Putative_R-Genes,_predicted_from_Pythozome	Vitis vinifera	N	--	--	pleiotropic drug resistance 12 (best arabidopsis hit)	4.2e-75	282.3
AT1G46984	PRGDB00050665	F12M16.25	Putative_R-Genes,_collected_from_NCBI_Protein	Arabidopsis thaliana	CNL	7769847	AC008007	Genomic sequence for Arabidopsis thaliana BAC F12M16 from chromosome I, complete sequence.	1.4e-37	156.8
AT3G59130	PRGDB00200918	Bra023648	Putative_R-Genes,_predicted_from_Pythozome	Brassica rapa	TNL	--	--	--	1.2e-110	399.8
AT3G10110	PRGDB00216830	MDP0000267389	Putative_R-Genes,_predicted_from_Pythozome	Malus x domestica	CN	--	--	--	1.1e-32	139.4
AT4G20600	PRGDB00176763	29842.m003666	Putative_R-Genes,_predicted_from_Pythozome	Oryza barthii	RLK-GNK2	--	--	cysteine-rich RLK (RECEPTOR-like protein kinase) 25 (best arabidopsis hit)	4.6e-36	152.1
AT1G16920	PRGDB00202169	Bra007015	Putative_R-Genes,_predicted_from_Pythozome	Brassica rapa	RLP	--	--	--	3.4e-39	161.4
AT5G66330	PRGWK00000233	MELO3C017541	Contributed_R-Genes	Cucumis melo	RLP	--	--	--	1.8e-60	233
AT5G46590	PRGDB00177091	POPTR_0818s00195.1	Putative_R-Genes,_predicted_from_Pythozome	Populus trichocarpa	T	--	--	NAC domain containing protein 17 (best arabidopsis hit)	1.8e-27	122.9
AT3G54540	PRGDB00187641	Gma.58987	Putative_R-Genes,_predicted_from_NCBI_UniGene	Glycine max	NL	210144184	AK286966	Glycine max cDNA, clone: GMFL01-41-C06	2.6e-59	229.9
AT5G59600	PRGDB00183352	GSVIVT01015461001	Putative_R-Genes,_predicted_from_Pythozome	Vitis vinifera	N	--	--	pleiotropic drug resistance 12 (best arabidopsis hit)	3.9e-68	258.8
AT1G45145	PRGDB00198784	Pavirv00056058m	Putative_R-Genes,_predicted_from_Pythozome	Panicum virgatum	NL	--	--	--	6.3e-27	119.8
AT2G37280	PRGDB00144558	AT2G37280.1	Putative_R-Genes,_predicted_from_Pythozome	Arabidopsis thaliana	N	--	--	pleiotropic drug resistance protein 15, putative, expressed (best arabidopsis hit)	0	2743
AT1G49100	PRGDB00144940	AT1G49100.1	Putative_R-Genes,_predicted_from_Pythozome	Arabidopsis thaliana	RLP	--	--	receptor-like protein kinase, putative, expressed (best arabidopsis hit)	0	1671
AT3G26100	PRGDB00143462	493465	Putative_R-Genes,_predicted_from_Pythozome	Arabidopsis lyrata	TNL	--	--	Regulator of chromosome condensation (RCC1) family protein (best arabidopsis hit)	1.8e-25	117.1
AT3G15130	PRGDB00183352	GSVIVT01015461001	Putative_R-Genes,_predicted_from_Pythozome	Vitis vinifera	N	--	--	pleiotropic drug resistance 12 (best arabidopsis hit)	9.1e-102	370.9
AT1G33440	PRGDB00215095	MDP0000319352	Putative_R-Genes,_predicted_from_Pythozome	Malus x domestica	TNL	--	--	--	5e-88	325.1
AT1G56120	PRGDB00145054	AT1G56120.1	Putative_R-Genes,_predicted_from_Pythozome	Arabidopsis thaliana	RLP	--	--	SHR5-receptor-like kinase, putative, expressed (best arabidopsis hit)	0	1624
AT3G02875	PRGDB00167788	Medtr2g121840.1	Putative_R-Genes,_predicted_from_Pythozome	Medicago truncatula	RLP	--	--	Leucine-rich repeat transmembrane protein kinase protein (best arabidopsis hit)	9.4e-44	177.6
AT1G63360	PRGDB00144873	AT1G63360.1	Putative_R-Genes,_predicted_from_Pythozome	Arabidopsis thaliana	CNL	--	--	disease resistance protein RPS2, putative, expressed (best arabidopsis hit)	0	1584.7
AT5G58870	PRGDB00182255	441722	Putative_R-Genes,_predicted_from_Pythozome	Selaginella moellendorffii	N	--	--	pleiotropic drug resistance 12 (best arabidopsis hit)	7e-21	102.4
AT5G43020	PRGDB00145890	AT5G43020.1	Putative_R-Genes,_predicted_from_Pythozome	Arabidopsis thaliana	RLP	--	--	receptor kinase, putative, expressed (best arabidopsis hit)	0	1194.5
AT4G20550	PRGDB00176763	29842.m003666	Putative_R-Genes,_predicted_from_Pythozome	Oryza barthii	RLK-GNK2	--	--	cysteine-rich RLK (RECEPTOR-like protein kinase) 25 (best arabidopsis hit)	4.6e-36	152.1
AT1G80490	PRGDB00050430	Os05g0597700	Putative_R-Genes,_collected_from_NCBI_Protein	Oryza sativa Japonica Group	NL	58530791	AP008211	Oryza sativa (japonica cultivar-group) genomic DNA, chromosome 5.	2.8e-108	393.3
AT1G54470	PRGDB00067031	At.70596	Putative_R-Genes,_predicted_from_NCBI_UniGene	Arabidopsis thaliana	RLP	145336749	NM_104325	Arabidopsis thaliana RPP27 (resistance to Peronospora parasitica 27); protein binding (RPP27) mRNA, complete cds	0	1131.7
AT5G18270	PRGDB00177091	POPTR_0818s00195.1	Putative_R-Genes,_predicted_from_Pythozome	Populus trichocarpa	T	--	--	NAC domain containing protein 17 (best arabidopsis hit)	5.7e-25	114.8
AT4G16960	PRGDB00144787	AT4G16960.1	Putative_R-Genes,_predicted_from_Pythozome	Arabidopsis thaliana	TNL	--	--	Leucine Rich Repeat family protein, expressed (best arabidopsis hit)	0	1679.1
AT5G38540	PRGDB00153500	Egrandis_v1_0.000636m	Putative_R-Genes,_predicted_from_Pythozome	Areca catechu	NL	--	--	Mannose-binding lectin superfamily protein (best arabidopsis hit)	2.3e-30	133.3
AT1G24190	PRGDB00144657	AT4G12020.1	Putative_R-Genes,_predicted_from_Pythozome	Arabidopsis thaliana	TNL	--	--	expressed protein (best arabidopsis hit)	4.3e-23	110.5
AT4G23270	PRGDB00144770	AT4G23270.1	Putative_R-Genes,_predicted_from_Pythozome	Arabidopsis thaliana	RLK-GNK2	--	--	TKL_IRAK_DUF26-lh.1 - DUF26 kinases have homology to DUF26 containing loci, expressed (best arabidopsis hit)	0	1229.2
AT5G61350	PRGDB00177734	30138.m004038	Putative_R-Genes,_predicted_from_Pythozome	Oryza barthii	N	--	--	Protein kinase superfamily protein (best arabidopsis hit)	3.0e-309	1060.4
AT5G22290	PRGDB00177091	POPTR_0818s00195.1	Putative_R-Genes,_predicted_from_Pythozome	Populus trichocarpa	T	--	--	NAC domain containing protein 17 (best arabidopsis hit)	7.6e-25	114.4
AT4G13890	PRGDB00214085	MDP0000194411	Putative_R-Genes,_predicted_from_Pythozome	Malus x domestica	N	--	--	--	1e-27	124.4
AT2G37320	PRGDB00183352	GSVIVT01015461001	Putative_R-Genes,_predicted_from_Pythozome	Vitis vinifera	N	--	--	pleiotropic drug resistance 12 (best arabidopsis hit)	6.4e-57	221.5
AT2G42920	PRGDB00183352	GSVIVT01015461001	Putative_R-Genes,_predicted_from_Pythozome	Vitis vinifera	N	--	--	pleiotropic drug resistance 12 (best arabidopsis hit)	1.2e-51	204.1
AT1G69550	PRGDB00145166	AT1G69550.1	Putative_R-Genes,_predicted_from_Pythozome	Arabidopsis thaliana	TNL	--	--	NBS-LRR disease resistance protein, putative, expressed (best arabidopsis hit)	0	1596.3
AT1G31430	PRGDB00183352	GSVIVT01015461001	Putative_R-Genes,_predicted_from_Pythozome	Vitis vinifera	N	--	--	pleiotropic drug resistance 12 (best arabidopsis hit)	2.8e-40	166.4
AT3G47760	PRGDB00149440	clementine0.9_001644m	Putative_R-Genes,_predicted_from_Pythozome	Citrus clementina	N	--	--	ABC2 homolog 6 (best arabidopsis hit)	4.5e-308	1056.6
AT1G66910	PRGDB00066635	At.50007	Putative_R-Genes,_predicted_from_NCBI_UniGene	Arabidopsis thaliana	RLK	42563001	NM_105362	Arabidopsis thaliana protein kinase, putative (AT1G66910) mRNA, complete cds	0	1341.3
AT4G17530	PRGDB00202169	Bra007015	Putative_R-Genes,_predicted_from_Pythozome	Brassica rapa	RLP	--	--	--	7.6e-57	219.9
AT3G45840	PRGDB00200918	Bra023648	Putative_R-Genes,_predicted_from_Pythozome	Brassica rapa	TNL	--	--	--	1.8e-61	236.9
AT4G24450	PRGDB00215518	MDP0000321938	Putative_R-Genes,_predicted_from_Pythozome	Malus x domestica	N	--	--	--	3.1e-305	1047.7
AT3G13090	PRGDB00078803	Vvi.12916	Putative_R-Genes,_predicted_from_NCBI_UniGene	Vitis vinifera	N	225452756	XM_002283015	PREDICTED: Vitis vinifera hypothetical protein LOC100262734 (LOC100262734), mRNA	1.8e-22	108.6
AT5G36930	PRGDB00145870	AT5G36930.2	Putative_R-Genes,_predicted_from_Pythozome	Arabidopsis thaliana	TNL	--	--	disease resistance protein RGA3, putative, expressed (best arabidopsis hit)	0	2345.1
AT1G55960	PRGDB00201127	Bra039367	Putative_R-Genes,_predicted_from_Pythozome	Brassica rapa	RLP	--	--	--	3.2e-131	468
AT5G45520	PRGDB00176612	POPTR_0011s04040.1	Putative_R-Genes,_predicted_from_Pythozome	Populus trichocarpa	NL	--	--	Leucine-rich repeat (LRR) family protein (best arabidopsis hit)	1e-36	155.6
AT3G21500	PRGDB00067001	At.66955	Putative_R-Genes,_predicted_from_NCBI_UniGene	Arabidopsis thaliana	RPW8-NL	110737162	AK228620	Arabidopsis thaliana mRNA for ADR1, complete cds, clone: RAFL15-45-C23	6.4e-110	397.9
AT1G52280	PRGDB00202169	Bra007015	Putative_R-Genes,_predicted_from_Pythozome	Brassica rapa	RLP	--	--	--	4.1e-26	117.9
AT2G45140	PRGDB00145022	AT1G51270.3	Putative_R-Genes,_predicted_from_Pythozome	Arabidopsis thaliana	T	--	--	MSP domain containing protein, expressed (best arabidopsis hit)	4.6e-61	234.2
AT5G66500	PRGDB00183352	GSVIVT01015461001	Putative_R-Genes,_predicted_from_Pythozome	Vitis vinifera	N	--	--	pleiotropic drug resistance 12 (best arabidopsis hit)	1.1e-57	224.2
AT4G25450	PRGDB00078803	Vvi.12916	Putative_R-Genes,_predicted_from_NCBI_UniGene	Vitis vinifera	N	225452756	XM_002283015	PREDICTED: Vitis vinifera hypothetical protein LOC100262734 (LOC100262734), mRNA	1.6e-64	247.3
AT3G19100	PRGDB00213757	MDP0000162676	Putative_R-Genes,_predicted_from_Pythozome	Malus x domestica	RLP	--	--	--	4.2e-63	242.3
AT5G45780	PRGDB00145681	AT5G45780.1	Putative_R-Genes,_predicted_from_Pythozome	Arabidopsis thaliana	RLP	--	--	BRASSINOSTEROID INSENSITIVE 1-associated receptor kinase 1 precursor, putative, expressed (best arabidopsis hit)	4.6e-299	1026.2
AT5G38550	PRGDB00153500	Egrandis_v1_0.000636m	Putative_R-Genes,_predicted_from_Pythozome	Areca catechu	NL	--	--	Mannose-binding lectin superfamily protein (best arabidopsis hit)	1.2e-38	161
AT4G23150	PRGDB00144678	AT4G23150.1	Putative_R-Genes,_predicted_from_Pythozome	Arabidopsis thaliana	RLK-GNK2	--	--	TKL_IRAK_DUF26-lc.9 - DUF26 kinases have homology to DUF26 containing loci, expressed (best arabidopsis hit)	0	1206
AT2G03280	PRGDB00202093	Bra017391	Putative_R-Genes,_predicted_from_Pythozome	Brassica rapa	T	--	--	--	6e-26	118.6
AT4G36450	PRGDB00147216	Bradi4g24910.1	Putative_R-Genes,_predicted_from_Pythozome	Ricinus communis	RLP	--	--	mitogen-activated protein kinase 1 (best arabidopsis hit); CGMC_MAPKCMGC_2_SLT2y_ERK.2 - CGMC includes CDA, MAPK, GSK3, and CLKC kinases, expressed (best rice hit)	5.9e-153	540
AT1G66830	PRGDB00144871	AT1G66830.1	Putative_R-Genes,_predicted_from_Pythozome	Arabidopsis thaliana	RLP	--	--	expressed protein (best arabidopsis hit)	5.7e-306	1049.3
AT4G29654	PRGDB00143382	889167	Putative_R-Genes,_predicted_from_Pythozome	Arabidopsis lyrata	RLP	--	--	Leucine-rich repeat protein kinase family protein (best arabidopsis hit)	8.6e-40	162.9
AT1G61230	PRGDB00155662	Egrandis_v1_0.001393m	Putative_R-Genes,_predicted_from_Pythozome	Areca catechu	TNL	--	--	Mannose-binding lectin superfamily protein (best arabidopsis hit)	1.1e-56	220.7
AT2G20630	PRGDB00213421	MDP0000280399	Putative_R-Genes,_predicted_from_Pythozome	Malus x domestica	RLP	--	--	--	1.3e-30	133.3
AT5G45220	PRGDB00145842	AT5G45220.1	Putative_R-Genes,_predicted_from_Pythozome	Arabidopsis thaliana	T	--	--	expressed protein (best arabidopsis hit)	0	1076.6
AT4G16143	PRGDB00152926	orange1.1g037562m	Putative_R-Genes,_predicted_from_Pythozome	Citrus sinensis	NL	--	--	importin alpha isoform 2 (best arabidopsis hit)	9.1e-118	423.7
AT3G50960	PRGDB00183512	GSVIVT01018889001	Putative_R-Genes,_predicted_from_Pythozome	Vitis vinifera	CNL	--	--	HOPZ-ACTIVATED RESISTANCE 1 (best arabidopsis hit)	2e-90	331.6
AT2G25870	PRGDB00078524	Vvi.704	Putative_R-Genes,_predicted_from_NCBI_UniGene	Vitis vinifera	RLP	225429385	XM_002278307	PREDICTED: Vitis vinifera hypothetical protein LOC100268155 (LOC100268155), mRNA	1.1e-217	755.7
AT4G22910	PRGDB00183702	GSVIVT01023015001	Putative_R-Genes,_predicted_from_Pythozome	Vitis vinifera	NL	--	--	NB-ARC domain-containing disease resistance protein (best arabidopsis hit)	1.2e-20	100.9
AT4G23840	PRGWK00001988	Sotub08g028100.1.1	Contributed_R-Genes	Solanum tuberosum	L	--	--	--	6.1e-30	132.1
AT2G14920	PRGDB00187911	Ta.74193	Putative_R-Genes,_predicted_from_NCBI_UniGene	Triticum aestivum	RLP	241988090	AK335347	Triticum aestivum cDNA, clone: WT012_K21, cultivar: Chinese Spring	7.8e-59	227.3
AT2G42610	PRGDB00155469	orange1.1g000354m	Putative_R-Genes,_predicted_from_Pythozome	Citrus sinensis	CNL	--	--	NB-ARC domain-containing disease resistance protein (best arabidopsis hit)	7.6e-69	259.6
AT5G51560	PRGDB00145801	AT5G51560.1	Putative_R-Genes,_predicted_from_Pythozome	Arabidopsis thaliana	RLP	--	--	expressed protein (best arabidopsis hit)	4.2e-309	1059.7
AT2G03160	PRGDB00215380	MDP0000255887	Putative_R-Genes,_predicted_from_Pythozome	Malus x domestica	TNL	--	--	--	6.6e-29	127.1
AT5G37180	PRGDB00192324	Mtr.12478	Putative_R-Genes,_predicted_from_NCBI_UniGene	Medicago truncatula	TNL	357500090	XM_003620286	Medicago truncatula Sucrose synthase (MTR_6g081120) mRNA, complete cds	3.1e-64	246.5
AT1G66160	PRGDB00079067	Vvi.24747	Putative_R-Genes,_predicted_from_NCBI_UniGene	Vitis vinifera	NL	225424433	XM_002281516	PREDICTED: Vitis vinifera hypothetical protein LOC100249092 (LOC100249092), mRNA	3.4e-99	361.7
AT3G14330	PRGDB00183352	GSVIVT01015461001	Putative_R-Genes,_predicted_from_Pythozome	Vitis vinifera	N	--	--	pleiotropic drug resistance 12 (best arabidopsis hit)	4.6e-40	166
AT2G20142	PRGDB00144543	AT2G20142.1	Putative_R-Genes,_predicted_from_Pythozome	Arabidopsis thaliana	T	--	--	expressed protein (best arabidopsis hit)	4.8e-183	639.8
AT1G74170	PRGDB00066068	At.22865	Putative_R-Genes,_predicted_from_NCBI_UniGene	Arabidopsis thaliana	RLP	186495295	NM_106077	Arabidopsis thaliana AtRLP13 (Receptor Like Protein 13); protein binding (AtRLP13) mRNA, complete cds	0	1198.3
AT1G01680	PRGDB00178246	POPTR_0002s16160.1	Putative_R-Genes,_predicted_from_Pythozome	Populus trichocarpa	N	--	--	U-box domain-containing protein kinase family protein (best arabidopsis hit)	2.2e-31	136
AT4G01350	PRGDB00200918	Bra023648	Putative_R-Genes,_predicted_from_Pythozome	Brassica rapa	TNL	--	--	--	4.8e-60	232.3
AT5G37210	PRGDB00200918	Bra023648	Putative_R-Genes,_predicted_from_Pythozome	Brassica rapa	TNL	--	--	--	4.3e-64	245.7
AT4G02150	PRGDB00152926	orange1.1g037562m	Putative_R-Genes,_predicted_from_Pythozome	Citrus sinensis	NL	--	--	importin alpha isoform 2 (best arabidopsis hit)	5.6e-83	308.1
AT5G59616	PRGDB00201083	Bra002543	Putative_R-Genes,_predicted_from_Pythozome	Brassica rapa	RLP	--	--	--	2e-65	248.1
AT5G44950	PRGDB00202070	Bra027581	Putative_R-Genes,_predicted_from_Pythozome	Brassica rapa	RLK-GNK2	--	--	--	5.2e-95	347.8
AT2G40280	PRGDB00204561	GRMZM2G431021_T01	Putative_R-Genes,_predicted_from_Pythozome	Zea mays	RLK-GNK2	--	--	--	1.8e-21	104
AT1G13960	PRGDB00144657	AT4G12020.1	Putative_R-Genes,_predicted_from_Pythozome	Arabidopsis thaliana	TNL	--	--	expressed protein (best arabidopsis hit)	1.7e-81	303.1
AT2G20340	PRGDB00214154	MDP0000259421	Putative_R-Genes,_predicted_from_Pythozome	Malus x domestica	N	--	--	--	3.6e-230	797
AT5G62380	PRGDB00177091	POPTR_0818s00195.1	Putative_R-Genes,_predicted_from_Pythozome	Populus trichocarpa	T	--	--	NAC domain containing protein 17 (best arabidopsis hit)	3.7e-27	122.1
AT3G61480	PRGDB00186676	--	Putative_R-Genes,_collected_from_NCBI_Protein	Arachis hypogaea	NL	342365827	HQ637178	Arachis hypogaea clone AHF-205D04 NBS-LRR gene cluster, complete sequence.	1.1e-48	195.3
AT4G05340	PRGDB00201975	Bra036845	Putative_R-Genes,_predicted_from_Pythozome	Brassica rapa	CNL	--	--	--	1.4e-21	101.7
AT2G22290	PRGDB00202169	Bra007015	Putative_R-Genes,_predicted_from_Pythozome	Brassica rapa	RLP	--	--	--	3.8e-27	121.3
AT4G03010	PRGWK00000217	MELO3C015878	Contributed_R-Genes	Cucumis melo	RLP	--	--	--	4.7e-111	401
AT3G04060	PRGDB00177091	POPTR_0818s00195.1	Putative_R-Genes,_predicted_from_Pythozome	Populus trichocarpa	T	--	--	NAC domain containing protein 17 (best arabidopsis hit)	3.7e-24	112.1
AT2G42890	PRGDB00218046	Thhalv10027276m	Putative_R-Genes,_predicted_from_Pythozome	Eutrema halophilum	TNL	--	--	--	9.6e-21	102.1
AT5G03640	PRGDB00215446	MDP0000264975	Putative_R-Genes,_predicted_from_Pythozome	Malus x domestica	TNL	--	--	--	4.6e-85	315.8
AT4G29180	PRGDB00144631	AT4G29180.2	Putative_R-Genes,_predicted_from_Pythozome	Arabidopsis thaliana	RLP	--	--	receptor-like protein kinase, putative, expressed (best arabidopsis hit)	0	1707.6
AT5G38930	PRGDB00182795	GSVIVT01000058001	Putative_R-Genes,_predicted_from_Pythozome	Vitis vinifera	RLP	--	--	Leucine-rich repeat protein kinase family protein (best arabidopsis hit)	2e-66	251.9
AT3G30842	PRGDB00145345	AT3G30842.1	Putative_R-Genes,_predicted_from_Pythozome	Arabidopsis thaliana	N	--	--	pleiotropic drug resistance protein, putative, expressed (best arabidopsis hit)	0	2741.1
AT1G43890	PRGDB00202169	Bra007015	Putative_R-Genes,_predicted_from_Pythozome	Brassica rapa	RLP	--	--	--	1.7e-35	149.1
AT5G60270	PRGDB00066667	At.51102	Putative_R-Genes,_predicted_from_NCBI_UniGene	Arabidopsis thaliana	RLK	51969169	AK175514	Arabidopsis thaliana mRNA for receptor like protein kinase, complete cds, clone: RAFL21-93-M15	0	1326.2
AT1G50240	PRGDB00145154	AT1G50240.2	Putative_R-Genes,_predicted_from_Pythozome	Arabidopsis thaliana	N	--	--	expressed protein (best arabidopsis hit)	0	2441
AT1G67000	PRGDB00066747	At.52414	Putative_R-Genes,_predicted_from_NCBI_UniGene	Arabidopsis thaliana	RLK	110741910	AK226799	Arabidopsis thaliana mRNA for hypothetical protein, clone: RAFL07-89-K19	0	1786.5
AT3G01080	PRGDB00144657	AT4G12020.1	Putative_R-Genes,_predicted_from_Pythozome	Arabidopsis thaliana	TNL	--	--	expressed protein (best arabidopsis hit)	6.1e-32	138.3
AT4G11240	PRGDB00215267	MDP0000256952	Putative_R-Genes,_predicted_from_Pythozome	Malus x domestica	RLP	--	--	--	3.8e-58	224.9
AT1G72890	PRGDB00144866	AT1G72890.2	Putative_R-Genes,_predicted_from_Pythozome	Arabidopsis thaliana	TNL	--	--	expressed protein (best arabidopsis hit)	5.9e-281	965.7
AT5G59660	PRGDB00145808	AT5G59660.1	Putative_R-Genes,_predicted_from_Pythozome	Arabidopsis thaliana	RLP	--	--	receptor-like protein kinase, putative, expressed (best arabidopsis hit)	0	1591.2
AT1G30600	PRGDB00214989	MDP0000481805	Putative_R-Genes,_predicted_from_Pythozome	Malus x domestica	N	--	--	--	2e-39	164.1
AT3G22690	PRGDB00183352	GSVIVT01015461001	Putative_R-Genes,_predicted_from_Pythozome	Vitis vinifera	N	--	--	pleiotropic drug resistance 12 (best arabidopsis hit)	8.5e-103	374.8
AT5G44230	PRGDB00216620	MDP0000287465	Putative_R-Genes,_predicted_from_Pythozome	Malus x domestica	N	--	--	--	7.5e-29	128.6
AT2G29940	PRGDB00144495	AT2G29940.1	Putative_R-Genes,_predicted_from_Pythozome	Arabidopsis thaliana	N	--	--	pleiotropic drug resistance protein, putative, expressed (best arabidopsis hit)	0	2785.7
AT3G22000	PRGDB00184533	GSVIVT01038006001	Putative_R-Genes,_predicted_from_Pythozome	Vitis vinifera	RLK-GNK2	--	--	cysteine-rich RLK (RECEPTOR-like protein kinase) 10 (best arabidopsis hit)	3.1e-29	128.6
AT1G69270	PRGDB00145067	AT1G69270.1	Putative_R-Genes,_predicted_from_Pythozome	Arabidopsis thaliana	RLP	--	--	phytosulfokine receptor precursor, putative, expressed (best arabidopsis hit)	2.5e-304	1043.5
AT1G58602	PRGDB00144885	AT1G58602.1	Putative_R-Genes,_predicted_from_Pythozome	Arabidopsis thaliana	CNL	--	--	NBS-LRR disease resistance protein, putative, expressed (best arabidopsis hit)	0	2227.2
AT1G32020	PRGDB00202070	Bra027581	Putative_R-Genes,_predicted_from_Pythozome	Brassica rapa	RLK-GNK2	--	--	--	4.5e-26	117.5
AT4G26540	PRGDB00144843	AT4G26540.1	Putative_R-Genes,_predicted_from_Pythozome	Arabidopsis thaliana	RLP	--	--	receptor-like protein kinase 2 precursor, putative, expressed (best arabidopsis hit)	3e-261	901.4
AT2G02340	PRGWK00001129	Solyc12g096900.1.1	Contributed_R-Genes	Solanum lycopersicum	T	--	--	--	3.1e-30	132.1
AT1G48590	PRGDB00165191	mgv1a000858m	Putative_R-Genes,_predicted_from_Pythozome	Cucumis x hytivus	NL	--	--	NB-ARC domain-containing disease resistance protein (best arabidopsis hit)	2.4e-47	188.3
AT5G60790	PRGDB00187641	Gma.58987	Putative_R-Genes,_predicted_from_NCBI_UniGene	Glycine max	NL	210144184	AK286966	Glycine max cDNA, clone: GMFL01-41-C06	8.9e-122	437.2
AT1G18250	PRGDB00202605	Carubv10019327m	Putative_R-Genes,_predicted_from_Pythozome	Capsella rubella	Other	--	--	--	2.5e-54	211.8
AT1G33670	PRGDB00049824	disease resistance protein-related / LRR protein-related	Putative_R-Genes,_collected_from_NCBI_Protein	Arabidopsis thaliana	RLP	30692895	NM_103082	Arabidopsis thaliana disease resistance protein-related / LRR protein-related (AT1G33590) mRNA, complete cds.	3.5e-94	345.1
AT5G45440	PRGDB00049284	disease resistance protein-related	Putative_R-Genes,_collected_from_NCBI_Protein	Arabidopsis thaliana	N	30694764	NM_123912	Arabidopsis thaliana disease resistance protein-related (AT5G45440) mRNA, complete cds.	9.5e-201	698.7
AT1G19270	PRGDB00214760	MDP0000289234	Putative_R-Genes,_predicted_from_Pythozome	Malus x domestica	N	--	--	--	7.5e-96	350.9
AT2G47800	PRGDB00078803	Vvi.12916	Putative_R-Genes,_predicted_from_NCBI_UniGene	Vitis vinifera	N	225452756	XM_002283015	PREDICTED: Vitis vinifera hypothetical protein LOC100262734 (LOC100262734), mRNA	2.7e-26	121.3
AT4G01500	PRGDB00189344	Hv.10056	Putative_R-Genes,_predicted_from_NCBI_UniGene	Hordeum vulgare	NL	326521753	AK369251	Hordeum vulgare subsp. vulgare mRNA for predicted protein, complete cds, clone: NIASHv2087M16	7.1e-28	124.4
AT4G23200	PRGDB00144634	AT4G23200.1	Putative_R-Genes,_predicted_from_Pythozome	Arabidopsis thaliana	RLK-GNK2	--	--	TKL_IRAK_DUF26-lc.9 - DUF26 kinases have homology to DUF26 containing loci, expressed (best arabidopsis hit)	0	1317.4
AT4G38660	PRGDB00192082	Lsa.52826	Putative_R-Genes,_predicted_from_NCBI_UniGene	Lactuca sativa	Other	329672052	JI574558	TSA: Lactuca sativa Letassy_X1_3613 mRNA sequence	4.4e-65	248.1
AT5G14500	PRGDB00201591	Bra013728	Putative_R-Genes,_predicted_from_Pythozome	Brassica rapa	RLP	--	--	--	7.6e-93	340.1
AT1G67720	PRGDB00144947	AT1G67720.1	Putative_R-Genes,_predicted_from_Pythozome	Arabidopsis thaliana	RLP	--	--	senescence-induced receptor-like serine/threonine-protein kinase precursor, putative, expressed (best arabidopsis hit)	0	1763
AT1G08970	PRGDB00176268	29656.m000483	Putative_R-Genes,_predicted_from_Pythozome	Oryza barthii	Mlo-like	--	--	Seven transmembrane MLO family protein (best arabidopsis hit)	6.7e-41	167.2
AT5G07740	PRGDB00160907	Egrandis_v1_0.003113m	Putative_R-Genes,_predicted_from_Pythozome	Areca catechu	N	--	--	Actin-binding FH2 (Formin Homology) protein (best arabidopsis hit)	5.7e-94	346.3
AT5G53640	PRGDB00202070	Bra027581	Putative_R-Genes,_predicted_from_Pythozome	Brassica rapa	RLK-GNK2	--	--	--	3.1e-46	186
AT1G30410	PRGDB00078803	Vvi.12916	Putative_R-Genes,_predicted_from_NCBI_UniGene	Vitis vinifera	N	225452756	XM_002283015	PREDICTED: Vitis vinifera hypothetical protein LOC100262734 (LOC100262734), mRNA	2.8e-52	207.6
AT2G19410	PRGDB00144610	AT2G19410.1	Putative_R-Genes,_predicted_from_Pythozome	Arabidopsis thaliana	N	--	--	protein kinase family protein, putative, expressed (best arabidopsis hit)	0	1582
AT5G06130	PRGDB00215645	MDP0000303549	Putative_R-Genes,_predicted_from_Pythozome	Malus x domestica	NL	--	--	--	5.3e-57	221.1
AT5G17680	PRGDB00145840	AT5G17680.1	Putative_R-Genes,_predicted_from_Pythozome	Arabidopsis thaliana	TNL	--	--	RGH1A, putative, expressed (best arabidopsis hit)	0	2254.6
AT5G06600	PRGDB00077826	Ta.43882	Putative_R-Genes,_predicted_from_NCBI_UniGene	Triticum aestivum	CN	241984818	AK332078	Triticum aestivum cDNA, clone: WT003_B12, cultivar: Chinese Spring	4.2e-48	193.4
AT2G36910	PRGDB00078803	Vvi.12916	Putative_R-Genes,_predicted_from_NCBI_UniGene	Vitis vinifera	N	225452756	XM_002283015	PREDICTED: Vitis vinifera hypothetical protein LOC100262734 (LOC100262734), mRNA	0	1240.3
AT3G01320	PRGDB00144657	AT4G12020.1	Putative_R-Genes,_predicted_from_Pythozome	Arabidopsis thaliana	TNL	--	--	expressed protein (best arabidopsis hit)	2.7e-20	101.3
AT3G08790	PRGDB00216535	MDP0000279752	Putative_R-Genes,_predicted_from_Pythozome	Malus x domestica	N	--	--	--	1.3e-22	107.8
AT5G19160	PRGDB00216650	MDP0000252094	Putative_R-Genes,_predicted_from_Pythozome	Malus x domestica	RLP	--	--	--	3.8e-80	298.5
AT3G16800	PRGDB00200844	Bra008427	Putative_R-Genes,_predicted_from_Pythozome	Brassica rapa	RLP	--	--	--	2.6e-73	275.4
AT1G76350	PRGDB00213363	MDP0000265619	Putative_R-Genes,_predicted_from_Pythozome	Malus x domestica	N	--	--	--	2.3e-112	406.4
AT4G15720	PRGDB00183352	GSVIVT01015461001	Putative_R-Genes,_predicted_from_Pythozome	Vitis vinifera	N	--	--	pleiotropic drug resistance 12 (best arabidopsis hit)	2.4e-45	183.3
AT1G05700	PRGDB00145236	AT1G05700.1	Putative_R-Genes,_predicted_from_Pythozome	Arabidopsis thaliana	RLP	--	--	senescence-induced receptor-like serine/threonine-protein kinase precursor, putative (best arabidopsis hit)	0	1607.8
AT1G53400	PRGDB00201186	Bra039669	Putative_R-Genes,_predicted_from_Pythozome	Brassica rapa	N	--	--	--	5.6e-49	193
AT3G46260	PRGDB00144568	AT2G14510.1	Putative_R-Genes,_predicted_from_Pythozome	Arabidopsis thaliana	RLP	--	--	receptor-like protein kinase, putative, expressed (best arabidopsis hit)	1.3e-26	120.6
AT4G04920	PRGDB00215932	MDP0000247856	Putative_R-Genes,_predicted_from_Pythozome	Malus x domestica	TNL	--	--	--	0	1545.4
AT5G50320	PRGDB00214205	MDP0000293207	Putative_R-Genes,_predicted_from_Pythozome	Malus x domestica	CNL	--	--	--	2.5e-126	452.2
AT1G01030	PRGDB00189344	Hv.10056	Putative_R-Genes,_predicted_from_NCBI_UniGene	Hordeum vulgare	NL	326521753	AK369251	Hordeum vulgare subsp. vulgare mRNA for predicted protein, complete cds, clone: NIASHv2087M16	2.8e-30	132.5
AT3G25670	PRGDB00066936	At.65155	Putative_R-Genes,_predicted_from_NCBI_UniGene	Arabidopsis thaliana	RLP	18404622	NM_113466	Arabidopsis thaliana leucine-rich repeat family protein (AT3G25670) mRNA, complete cds	1.6e-182	638.6
AT5G48540	PRGDB00198969	Pavirv00068087m	Putative_R-Genes,_predicted_from_Pythozome	Panicum virgatum	RLK-GNK2	--	--	--	1.4e-39	162.9
AT3G02450	PRGDB00182255	441722	Putative_R-Genes,_predicted_from_Pythozome	Selaginella moellendorffii	N	--	--	pleiotropic drug resistance 12 (best arabidopsis hit)	6.8e-24	112.1
AT4G18800	PRGDB00202169	Bra007015	Putative_R-Genes,_predicted_from_Pythozome	Brassica rapa	RLP	--	--	--	2.7e-36	151.8
AT3G03760	PRGDB00213803	MDP0000322059	Putative_R-Genes,_predicted_from_Pythozome	Malus x domestica	RLP	--	--	--	7.6e-52	203.8
AT1G14470	PRGDB00183352	GSVIVT01015461001	Putative_R-Genes,_predicted_from_Pythozome	Vitis vinifera	N	--	--	pleiotropic drug resistance 12 (best arabidopsis hit)	2.3e-23	110.2
AT5G54040	PRGDB00200918	Bra023648	Putative_R-Genes,_predicted_from_Pythozome	Brassica rapa	TNL	--	--	--	1.9e-63	243.4
AT3G53480	PRGDB00145517	AT3G53480.1	Putative_R-Genes,_predicted_from_Pythozome	Arabidopsis thaliana	N	--	--	pleiotropic drug resistance protein 15, putative, expressed (best arabidopsis hit)	0	2751.9
AT3G53610	PRGDB00202169	Bra007015	Putative_R-Genes,_predicted_from_Pythozome	Brassica rapa	RLP	--	--	--	2.2e-110	397.9
AT3G26140	PRGDB00169460	Medtr7g012080.1	Putative_R-Genes,_predicted_from_Pythozome	Medicago truncatula	NL	--	--	Cellulase (glycosyl hydrolase family 5) protein (best arabidopsis hit)	4.9e-36	152.1
AT2G30130	PRGWK00002314	Sotub11g029390.1.1	Contributed_R-Genes	Solanum tuberosum	CNL	--	--	--	2.6e-30	131.7
AT1G78815	PRGDB00149355	clementine0.9_000252m	Putative_R-Genes,_predicted_from_Pythozome	Citrus clementina	CNL	--	--	NB-ARC domain-containing disease resistance protein (best arabidopsis hit)	9.6e-57	219.5
AT3G07980	PRGDB00145344	AT3G07980.1	Putative_R-Genes,_predicted_from_Pythozome	Arabidopsis thaliana	N	--	--	STE_MEKK_ste11_MAP3K.1 - STE kinases include homologs to sterile 7, sterile 11 and sterile 20 from yeast, expressed (best arabidopsis hit)	0	2652.5
AT3G48790	PRGDB00216362	MDP0000301292	Putative_R-Genes,_predicted_from_Pythozome	Malus x domestica	RLP	--	--	--	4.6e-25	115.2
AT5G03530	PRGDB00202169	Bra007015	Putative_R-Genes,_predicted_from_Pythozome	Brassica rapa	RLP	--	--	--	1e-32	139.8
AT3G29763	PRGDB00171198	LOC_Os08g07950.1	Putative_R-Genes,_predicted_from_Pythozome	Oryza sativa	NL	--	--	TTF-type zinc finger protein with HAT dimerisation domain (best arabidopsis hit)	3.9e-70	265.4
AT5G47250	PRGDB00145768	AT5G47250.1	Putative_R-Genes,_predicted_from_Pythozome	Arabidopsis thaliana	CNL	--	--	disease resistance protein RPS2, putative, expressed (best arabidopsis hit)	0	1582.8
AT4G37080	PRGDB00217252	MDP0000284128	Putative_R-Genes,_predicted_from_Pythozome	Malus x domestica	RLP	--	--	--	5.3e-61	235.3
AT3G21930	PRGDB00165454	Glyma20g27620.1	Putative_R-Genes,_predicted_from_Pythozome	Glycine max	RLK-GNK2	--	--	cysteine-rich RLK (RECEPTOR-like protein kinase) 25 (best arabidopsis hit)	3.6e-31	135.2
AT3G26470	PRGDB00143291	944602	Putative_R-Genes,_predicted_from_Pythozome	Arabidopsis lyrata	RPW8-NL	--	--	ADR1-like 1 (best arabidopsis hit)	1.7e-49	195.7
AT1G26870	PRGDB00181635	Si025833m	Putative_R-Genes,_predicted_from_Pythozome	Setaria italica	NL	--	--	NAC domain containing protein 90 (best arabidopsis hit); NBS-LRR disease resistance protein, putative, expressed (best rice hit)	5.9e-27	121.7
AT5G40090	PRGDB00145748	AT5G40090.1	Putative_R-Genes,_predicted_from_Pythozome	Arabidopsis thaliana	TNL	--	--	disease resistance RPP13-like protein 1, putative, expressed (best arabidopsis hit)	4.4e-246	849.7
AT3G50940	PRGDB00201975	Bra036845	Putative_R-Genes,_predicted_from_Pythozome	Brassica rapa	CNL	--	--	--	1.1e-177	622.5
AT1G64310	PRGDB00183352	GSVIVT01015461001	Putative_R-Genes,_predicted_from_Pythozome	Vitis vinifera	N	--	--	pleiotropic drug resistance 12 (best arabidopsis hit)	1.7e-21	104
AT1G72840	PRGDB00144970	AT1G72840.2	Putative_R-Genes,_predicted_from_Pythozome	Arabidopsis thaliana	TNL	--	--	powdery mildew resistance protein PM3F, putative, expressed (best arabidopsis hit)	0	2303.1
AT5G27560	PRGDB00157816	orange1.1g002673m	Putative_R-Genes,_predicted_from_Pythozome	Citrus sinensis	RLP	--	--	Leucine-rich receptor-like protein kinase family protein (best arabidopsis hit)	1.1e-116	419.5
AT4G33950	PRGDB00189827	Hv.34453	Putative_R-Genes,_predicted_from_NCBI_UniGene	Hordeum vulgare	NL	326532047	AK370199	Hordeum vulgare subsp. vulgare mRNA for predicted protein, complete cds, clone: NIASHv2106K13	1.4e-122	439.1
AT3G05240	PRGDB00183352	GSVIVT01015461001	Putative_R-Genes,_predicted_from_Pythozome	Vitis vinifera	N	--	--	pleiotropic drug resistance 12 (best arabidopsis hit)	4.2e-73	275.4
AT5G57480	PRGDB00201975	Bra036845	Putative_R-Genes,_predicted_from_Pythozome	Brassica rapa	CNL	--	--	--	9.9e-77	287.3
AT1G72900	PRGDB00145220	AT1G72900.1	Putative_R-Genes,_predicted_from_Pythozome	Arabidopsis thaliana	TNL	--	--	expressed protein (best arabidopsis hit)	5e-208	723
AT3G46270	PRGDB00189049	Gma.61105	Putative_R-Genes,_predicted_from_NCBI_UniGene	Glycine max	RLP	356547363	XM_003542035	PREDICTED: Glycine max putative leucine-rich repeat receptor-like protein kinase At2g19210-like (LOC100779067), mRNA	1.5e-31	137.1
AT1G03445	PRGDB00215267	MDP0000256952	Putative_R-Genes,_predicted_from_Pythozome	Malus x domestica	RLP	--	--	--	9.9e-44	178.3
AT1G74960	PRGDB00217051	MDP0000182032	Putative_R-Genes,_predicted_from_Pythozome	Malus x domestica	T	--	--	--	2.5e-171	601.7
AT5G24970	PRGDB00078970	Vvi.20745	Putative_R-Genes,_predicted_from_NCBI_UniGene	Vitis vinifera	CNL	225447515	XM_002268092	PREDICTED: Vitis vinifera hypothetical protein LOC100252764 (LOC100252764), mRNA	2.9e-48	193.4
AT1G53350	PRGDB00144904	AT1G53350.1	Putative_R-Genes,_predicted_from_Pythozome	Arabidopsis thaliana	CNL	--	--	disease resistance protein RPM1, putative, expressed (best arabidopsis hit)	0	1772.7
AT3G56760	PRGDB00213757	MDP0000162676	Putative_R-Genes,_predicted_from_Pythozome	Malus x domestica	RLP	--	--	--	3.8e-61	235.7
AT1G43910	PRGDB00201975	Bra036845	Putative_R-Genes,_predicted_from_Pythozome	Brassica rapa	CNL	--	--	--	7.7e-84	310.8
AT1G59760	PRGDB00181545	440019	Putative_R-Genes,_predicted_from_Pythozome	Selaginella moellendorffii	RLP	--	--	DEAD/DEAH box helicase, putative (best arabidopsis hit)	8.8e-66	251.9
AT2G26700	PRGDB00216033	MDP0000314577	Putative_R-Genes,_predicted_from_Pythozome	Malus x domestica	RLP	--	--	--	2.5e-43	176.4
AT1G13430	PRGDB00187911	Ta.74193	Putative_R-Genes,_predicted_from_NCBI_UniGene	Triticum aestivum	RLP	241988090	AK335347	Triticum aestivum cDNA, clone: WT012_K21, cultivar: Chinese Spring	3.1e-58	225.3
AT2G41820	PRGDB00144524	AT2G41820.1	Putative_R-Genes,_predicted_from_Pythozome	Arabidopsis thaliana	RLP	--	--	expressed protein (best arabidopsis hit)	5.4e-232	803.9
AT3G12620	PRGDB00189838	Hv.34616	Putative_R-Genes,_predicted_from_NCBI_UniGene	Hordeum vulgare	NL	326530114	AK377143	Hordeum vulgare subsp. vulgare mRNA for predicted protein, partial cds, clone: NIASHv3149K09	2.2e-105	382.1
AT5G46470	PRGDB00145715	AT5G46470.1	Putative_R-Genes,_predicted_from_Pythozome	Arabidopsis thaliana	TNL	--	--	disease resistance protein, putative, expressed (best arabidopsis hit)	0	2165.2
AT4G04540	PRGDB00144744	AT4G04540.1	Putative_R-Genes,_predicted_from_Pythozome	Arabidopsis thaliana	RLK-GNK2	--	--	TKL_IRAK_DUF26-lc.10 - DUF26 kinases have homology to DUF26 containing loci, expressed (best arabidopsis hit)	0	1322.4
AT4G22810	PRGDB00171449	LOC_Os09g20040.1	Putative_R-Genes,_predicted_from_Pythozome	Oryza sativa	NL	--	--	LRR and NB-ARC domains-containing disease resistance protein (best arabidopsis hit)	2.6e-35	149.1
AT3G07700	PRGDB00078970	Vvi.20745	Putative_R-Genes,_predicted_from_NCBI_UniGene	Vitis vinifera	CNL	225447515	XM_002268092	PREDICTED: Vitis vinifera hypothetical protein LOC100252764 (LOC100252764), mRNA	9.5e-227	786.2
AT3G15430	PRGDB00143462	493465	Putative_R-Genes,_predicted_from_Pythozome	Arabidopsis lyrata	TNL	--	--	Regulator of chromosome condensation (RCC1) family protein (best arabidopsis hit)	2e-26	120.2
AT1G61475	PRGDB00066392	At.36442	Putative_R-Genes,_predicted_from_NCBI_UniGene	Arabidopsis thaliana	RLK	110737441	AK228765	Arabidopsis thaliana mRNA for S-like receptor protein kinase, complete cds, clone: RAFL16-09-F03	1.6e-57	222.2
AT2G03880	PRGDB00183352	GSVIVT01015461001	Putative_R-Genes,_predicted_from_Pythozome	Vitis vinifera	N	--	--	pleiotropic drug resistance 12 (best arabidopsis hit)	1e-59	231.1
AT1G79620	PRGDB00145306	AT1G79620.1	Putative_R-Genes,_predicted_from_Pythozome	Arabidopsis thaliana	RLP	--	--	leucine-rich repeat family protein, putative, expressed (best arabidopsis hit)	0	1673.3
AT1G51860	PRGDB00144977	AT1G51860.1	Putative_R-Genes,_predicted_from_Pythozome	Arabidopsis thaliana	RLP	--	--	senescence-induced receptor-like serine/threonine-protein kinase precursor, putative (best arabidopsis hit)	0	1728
AT1G67510	PRGDB00144949	AT1G67510.1	Putative_R-Genes,_predicted_from_Pythozome	Arabidopsis thaliana	RLP	--	--	expressed protein (best arabidopsis hit)	9.2e-299	1025.4
AT3G16180	PRGDB00215095	MDP0000319352	Putative_R-Genes,_predicted_from_Pythozome	Malus x domestica	TNL	--	--	--	2.4e-34	146.7
AT3G11080	PRGDB00066461	At.39809	Putative_R-Genes,_predicted_from_NCBI_UniGene	Arabidopsis thaliana	RLP	30681598	NM_111945	Arabidopsis thaliana AtRLP35 (Receptor Like Protein 35); kinase	0	1077.8
AT5G28520	PRGDB00155202	Egrandis_v1_0.001471m	Putative_R-Genes,_predicted_from_Pythozome	Areca catechu	TNL	--	--	Mannose-binding lectin superfamily protein (best arabidopsis hit)	7.6e-49	194.5
AT1G30500	PRGDB00201406	Bra003867	Putative_R-Genes,_predicted_from_Pythozome	Brassica rapa	TNL	--	--	--	7.2e-25	113.6
AT5G45800	PRGDB00145886	AT5G45800.1	Putative_R-Genes,_predicted_from_Pythozome	Arabidopsis thaliana	RLP	--	--	receptor-like kinase, putative, expressed (best arabidopsis hit)	0	1214.9
AT4G05200	PRGDB00144722	AT4G05200.1	Putative_R-Genes,_predicted_from_Pythozome	Arabidopsis thaliana	RLK-GNK2	--	--	TKL_IRAK_DUF26-lc.12 - DUF26 kinases have homology to DUF26 containing loci, expressed (best arabidopsis hit)	0	1288.9
AT1G66920	PRGDB00066211	At.28772	Putative_R-Genes,_predicted_from_NCBI_UniGene	Arabidopsis thaliana	RLK	18086367	AY064995	Arabidopsis thaliana At1g66920	0	1240.7
AT3G46280	PRGDB00192523	Mtr.24619	Putative_R-Genes,_predicted_from_NCBI_UniGene	Medicago truncatula	RLP	357513572	XM_003627027	Medicago truncatula Receptor-like protein kinase (MTR_8g014820) mRNA, complete cds	2.2e-30	133.3
AT5G50210	PRGDB00213048	MDP0000693116	Putative_R-Genes,_predicted_from_Pythozome	Malus x domestica	RLP	--	--	--	3.9e-23	109.8
AT1G74770	PRGDB00184759	GRMZM2G312712_T02	Putative_R-Genes,_predicted_from_Pythozome	Zea mays	N	--	--	zinc finger protein-related (best arabidopsis hit); E3 ubiquitin ligase, putative, expressed (best rice hit)	6.1e-205	714.5
AT1G59830	PRGDB00215267	MDP0000256952	Putative_R-Genes,_predicted_from_Pythozome	Malus x domestica	RLP	--	--	--	2.5e-51	202.2
AT5G22380	PRGDB00181635	Si025833m	Putative_R-Genes,_predicted_from_Pythozome	Setaria italica	NL	--	--	NAC domain containing protein 90 (best arabidopsis hit); NBS-LRR disease resistance protein, putative, expressed (best rice hit)	1.1e-46	186.4
AT1G35330	PRGDB00191694	Lsa.50102	Putative_R-Genes,_predicted_from_NCBI_UniGene	Lactuca sativa	N	329683061	JI585567	TSA: Lactuca sativa Letassy_X1_3887 mRNA sequence	1.4e-23	110.2
AT3G46960	PRGDB00181545	440019	Putative_R-Genes,_predicted_from_Pythozome	Selaginella moellendorffii	RLP	--	--	DEAD/DEAH box helicase, putative (best arabidopsis hit)	1.2e-62	241.9
AT3G08620	PRGDB00213184	MDP0000285888	Putative_R-Genes,_predicted_from_Pythozome	Malus x domestica	CNL	--	--	--	4.6e-52	204.5
AT2G23830	PRGDB00145022	AT1G51270.3	Putative_R-Genes,_predicted_from_Pythozome	Arabidopsis thaliana	T	--	--	MSP domain containing protein, expressed (best arabidopsis hit)	1.6e-35	148.7
AT3G05580	PRGDB00215267	MDP0000256952	Putative_R-Genes,_predicted_from_Pythozome	Malus x domestica	RLP	--	--	--	7.5e-59	227.3
AT3G15700	PRGDB00145382	AT3G15700.1	Putative_R-Genes,_predicted_from_Pythozome	Arabidopsis thaliana	NL	--	--	disease resistance protein RPS2, putative, expressed (best arabidopsis hit)	3.3e-207	720.3
AT1G19730	PRGDB00198784	Pavirv00056058m	Putative_R-Genes,_predicted_from_Pythozome	Panicum virgatum	NL	--	--	--	2.9e-24	110.9
AT1G53440	PRGDB00145167	AT1G53440.1	Putative_R-Genes,_predicted_from_Pythozome	Arabidopsis thaliana	RLP	--	--	receptor-like protein kinase 2, putative, expressed (best arabidopsis hit)	0	1695.6
AT1G63870	PRGDB00145010	AT1G63870.1	Putative_R-Genes,_predicted_from_Pythozome	Arabidopsis thaliana	TNL	--	--	Leucine Rich Repeat family protein, expressed (best arabidopsis hit)	0	1923.7
AT3G46740	PRGDB00201131	Bra018196	Putative_R-Genes,_predicted_from_Pythozome	Brassica rapa	NL	--	--	--	0	1392.1
AT5G39620	PRGDB00202169	Bra007015	Putative_R-Genes,_predicted_from_Pythozome	Brassica rapa	RLP	--	--	--	5.5e-23	107.5
AT5G61570	PRGDB00066222	At.29097	Putative_R-Genes,_predicted_from_NCBI_UniGene	Arabidopsis thaliana	RLK	42454882	BX830162	Arabidopsis thaliana Full-length cDNA Complete sequence from clone GSLTFB63ZF04 of Flowers and buds of strain col-0 of Arabidopsis thaliana (thale cress)	2.6e-201	700.7
AT5G55260	PRGDB00215267	MDP0000256952	Putative_R-Genes,_predicted_from_Pythozome	Malus x domestica	RLP	--	--	--	2.7e-50	198.7
AT5G58280	PRGDB00214306	MDP0000240942	Putative_R-Genes,_predicted_from_Pythozome	Malus x domestica	CNL	--	--	--	2.1e-38	159.1
AT2G14510	PRGDB00144568	AT2G14510.1	Putative_R-Genes,_predicted_from_Pythozome	Arabidopsis thaliana	RLP	--	--	receptor-like protein kinase, putative, expressed (best arabidopsis hit)	0	1610.1
AT2G25440	PRGDB00067057	At.74134	Putative_R-Genes,_predicted_from_NCBI_UniGene	Arabidopsis thaliana	RLP	79416718	NM_113404	Arabidopsis thaliana protein binding (AT3G24982) mRNA, complete cds	1.6e-98	360.1
AT3G18400	PRGDB00177091	POPTR_0818s00195.1	Putative_R-Genes,_predicted_from_Pythozome	Populus trichocarpa	T	--	--	NAC domain containing protein 17 (best arabidopsis hit)	2.3e-28	125.9
AT5G52630	PRGDB00183352	GSVIVT01015461001	Putative_R-Genes,_predicted_from_Pythozome	Vitis vinifera	N	--	--	pleiotropic drug resistance 12 (best arabidopsis hit)	9.3e-47	188
AT4G33430	PRGDB00144777	AT4G33430.2	Putative_R-Genes,_predicted_from_Pythozome	Arabidopsis thaliana	RLP	--	--	BRASSINOSTEROID INSENSITIVE 1-associated receptor kinase 1 precursor, putative, expressed (best arabidopsis hit)	0	1173.7
AT2G45920	PRGDB00144424	483731	Putative_R-Genes,_predicted_from_Pythozome	Arabidopsis lyrata	N	--	--	U-box domain-containing protein kinase family protein (best arabidopsis hit)	2.5e-43	176
AT3G50450	PRGDB00145563	AT3G50450.1	Putative_R-Genes,_predicted_from_Pythozome	Arabidopsis thaliana	Other	--	--	--	6.8e-84	309.7
AT5G40080	PRGDB00192275	Mtr.10176	Putative_R-Genes,_predicted_from_NCBI_UniGene	Medicago truncatula	RLP	357487780	XM_003614130	Medicago truncatula Receptor-like protein kinase (MTR_5g045910) mRNA, complete cds	2.9e-35	147.1
AT1G78200	PRGDB00213421	MDP0000280399	Putative_R-Genes,_predicted_from_Pythozome	Malus x domestica	RLP	--	--	--	8.2e-33	140.6
AT4G13810	PRGDB00066323	At.33324	Putative_R-Genes,_predicted_from_NCBI_UniGene	Arabidopsis thaliana	RLP	23306431	BT000466	Arabidopsis thaliana putative disease resistance protein (At4g13900) mRNA, complete cds	7.8e-168	590.5
AT2G04160	PRGDB00214989	MDP0000481805	Putative_R-Genes,_predicted_from_Pythozome	Malus x domestica	N	--	--	--	8.3e-88	324.7
AT1G33560	PRGDB00144870	AT1G33560.1	Putative_R-Genes,_predicted_from_Pythozome	Arabidopsis thaliana	RPW8-NL	--	--	disease resistance protein, putative, expressed (best arabidopsis hit)	0	1412.9
AT1G08070	PRGDB00183352	GSVIVT01015461001	Putative_R-Genes,_predicted_from_Pythozome	Vitis vinifera	N	--	--	pleiotropic drug resistance 12 (best arabidopsis hit)	2.1e-35	150.6
AT2G32680	PRGDB00066935	At.65152	Putative_R-Genes,_predicted_from_NCBI_UniGene	Arabidopsis thaliana	RLP	18404385	NM_113406	Arabidopsis thaliana AtRLP42 (Receptor Like Protein 42); protein binding (AtRLP42) mRNA, complete cds	3.6e-167	588.6
AT1G32070	PRGDB00213497	MDP0000439417	Putative_R-Genes,_predicted_from_Pythozome	Malus x domestica	RLP	--	--	--	3.5e-38	158.3
AT3G46850	PRGDB00214989	MDP0000481805	Putative_R-Genes,_predicted_from_Pythozome	Malus x domestica	N	--	--	--	2.8e-56	219.9
AT4G31000	PRGDB00061486	disease resistance protein	Putative_R-Genes,_collected_from_NCBI_Protein	Brassica rapa subsp. pekinensis	NL	227438288	FJ842853	Brassica rapa subsp. pekinensis isolate BrNL16 disease resistance protein gene, complete cds.	9.2e-36	151.4
AT4G13880	PRGDB00066324	At.33327	Putative_R-Genes,_predicted_from_NCBI_UniGene	Arabidopsis thaliana	RLP	110737926	AK229014	Arabidopsis thaliana mRNA for hypothetical protein, complete cds, clone: RAFL16-31-E24	4.3e-227	787.3
AT5G52000	PRGDB00152926	orange1.1g037562m	Putative_R-Genes,_predicted_from_Pythozome	Citrus sinensis	NL	--	--	importin alpha isoform 2 (best arabidopsis hit)	5.9e-54	211.5
AT4G11470	PRGDB00144792	AT4G11470.1	Putative_R-Genes,_predicted_from_Pythozome	Arabidopsis thaliana	RLK-GNK2	--	--	TKL_IRAK_DUF26-lc.9 - DUF26 kinases have homology to DUF26 containing loci, expressed (best arabidopsis hit)	0	1325.8
AT3G48360	PRGDB00201109	Bra015449	Putative_R-Genes,_predicted_from_Pythozome	Brassica rapa	RLP	--	--	--	2.3e-48	192.6
AT2G40380	PRGDB00217808	Thhalv10006389m	Putative_R-Genes,_predicted_from_Pythozome	Eutrema halophilum	RLP	--	--	--	6.5e-83	306.6
AT1G70140	PRGDB00205338	Lus10015091	Putative_R-Genes,_predicted_from_Pythozome	Linum usitatissimum	RLK-GNK2	--	--	--	4.4e-73	275.8
AT5G64660	PRGDB00079067	Vvi.24747	Putative_R-Genes,_predicted_from_NCBI_UniGene	Vitis vinifera	NL	225424433	XM_002281516	PREDICTED: Vitis vinifera hypothetical protein LOC100249092 (LOC100249092), mRNA	1.4e-36	153.7
AT2G17055	PRGDB00049816	disease resistance protein-related	Putative_R-Genes,_collected_from_NCBI_Protein	Arabidopsis thaliana	T	42570806	NM_201748	Arabidopsis thaliana disease resistance protein-related (AT2G17055) mRNA, complete cds.	1.5e-72	271.6
AT2G39360	PRGWK00000765	Solyc05g054860.1.1	Contributed_R-Genes	Solanum lycopersicum	Pto-like	--	--	--	1.1e-210	733
AT4G23310	PRGDB00144651	AT4G23310.1	Putative_R-Genes,_predicted_from_Pythozome	Arabidopsis thaliana	RLK-GNK2	--	--	TKL_IRAK_DUF26-lc.12 - DUF26 kinases have homology to DUF26 containing loci, expressed (best arabidopsis hit)	0	1569.3
AT3G47090	PRGDB00145408	AT3G47090.1	Putative_R-Genes,_predicted_from_Pythozome	Arabidopsis thaliana	RLP	--	--	receptor kinase, putative (best arabidopsis hit)	6.9e-300	1029.6
AT3G06080	PRGDB00216650	MDP0000252094	Putative_R-Genes,_predicted_from_Pythozome	Malus x domestica	RLP	--	--	--	1.4e-74	280
AT5G03870	PRGDB00217119	MDP0000320460	Putative_R-Genes,_predicted_from_Pythozome	Malus x domestica	RLP	--	--	--	1.8e-27	123.2
AT2G44240	PRGDB00200675	Bra018448	Putative_R-Genes,_predicted_from_Pythozome	Brassica rapa	CNL	--	--	--	8.6e-28	124.4
AT4G14500	PRGDB00067067	At.74913	Putative_R-Genes,_predicted_from_NCBI_UniGene	Arabidopsis thaliana	RLP	222138216	FJ154118	Arabidopsis thaliana At3g13062 mRNA, complete cds	5.8e-38	158.3
AT5G40250	PRGDB00078682	Vvi.8276	Putative_R-Genes,_predicted_from_NCBI_UniGene	Vitis vinifera	NL	225452519	XM_002275052	PREDICTED: Vitis vinifera hypothetical protein LOC100250803 (LOC100250803), mRNA	4.6e-100	364.4
AT3G03770	PRGDB00145542	AT3G03770.2	Putative_R-Genes,_predicted_from_Pythozome	Arabidopsis thaliana	RLP	--	--	protein kinase, putative, expressed (best arabidopsis hit)	0	1187.2
AT1G29730	PRGDB00144966	AT1G29730.1	Putative_R-Genes,_predicted_from_Pythozome	Arabidopsis thaliana	RLP	--	--	receptor-like protein kinase 2, putative, expressed (best arabidopsis hit)	0	1571.2
AT2G41140	PRGDB00213757	MDP0000162676	Putative_R-Genes,_predicted_from_Pythozome	Malus x domestica	RLP	--	--	--	1e-61	237.7
AT1G28370	PRGDB00070731	Mdo.689	Putative_R-Genes,_predicted_from_NCBI_UniGene	Malus x domestica	T	292668962	GU732467	Malus x domestica AP2 domain class transcription factor (AP2D43) mRNA, complete cds	1.2e-23	109.4
AT2G44220	PRGDB00200675	Bra018448	Putative_R-Genes,_predicted_from_Pythozome	Brassica rapa	CNL	--	--	--	2.2e-31	136.3
AT1G13130	PRGDB00169460	Medtr7g012080.1	Putative_R-Genes,_predicted_from_Pythozome	Medicago truncatula	NL	--	--	Cellulase (glycosyl hydrolase family 5) protein (best arabidopsis hit)	5.3e-36	152.1
AT2G15220	PRGDB00050753	R 11	Putative_R-Genes,_collected_from_NCBI_Protein	Glycine max	TNL	27764534	AF541963	Glycine max cv Williams 82 BAC clone Gm_ISb001_091_F11, complete sequence.	7.9e-71	266.5
AT5G16860	PRGDB00183352	GSVIVT01015461001	Putative_R-Genes,_predicted_from_Pythozome	Vitis vinifera	N	--	--	pleiotropic drug resistance 12 (best arabidopsis hit)	1.8e-104	380.2
AT2G17060	PRGDB00144503	AT2G17060.1	Putative_R-Genes,_predicted_from_Pythozome	Arabidopsis thaliana	TNL	--	--	disease resistance protein, putative (best arabidopsis hit)	0	2276.9
AT5G51750	PRGDB00214989	MDP0000481805	Putative_R-Genes,_predicted_from_Pythozome	Malus x domestica	N	--	--	--	1.2e-182	639.8
AT1G65180	PRGDB00200918	Bra023648	Putative_R-Genes,_predicted_from_Pythozome	Brassica rapa	TNL	--	--	--	3.2e-56	219.5
AT1G74450	PRGDB00192108	Lsa.52993	Putative_R-Genes,_predicted_from_NCBI_UniGene	Lactuca sativa	TNL	329671470	JI573976	TSA: Lactuca sativa Letassy_X1_17963 mRNA sequence	2.3e-97	355.5
AT1G72860	PRGDB00144908	AT1G72860.1	Putative_R-Genes,_predicted_from_Pythozome	Arabidopsis thaliana	TNL	--	--	disease resistance protein RGA3, putative, expressed (best arabidopsis hit)	0	2268.4
AT3G59845	PRGDB00078525	Vvi.774	Putative_R-Genes,_predicted_from_NCBI_UniGene	Vitis vinifera	RLP	225469427	XM_002267128	PREDICTED: Vitis vinifera hypothetical protein LOC100251471 (LOC100251471), mRNA	2.9e-96	351.7
AT5G59680	PRGDB00145666	AT5G59680.1	Putative_R-Genes,_predicted_from_Pythozome	Arabidopsis thaliana	RLP	--	--	receptor-like protein kinase, putative, expressed (best arabidopsis hit)	0	1637.5
AT5G64030	PRGDB00204561	GRMZM2G431021_T01	Putative_R-Genes,_predicted_from_Pythozome	Zea mays	RLK-GNK2	--	--	--	7.7e-23	109
AT1G61480	PRGDB00066632	At.49995	Putative_R-Genes,_predicted_from_NCBI_UniGene	Arabidopsis thaliana	RLK	42562857	NM_104829	Arabidopsis thaliana S-locus protein kinase, putative (AT1G61480) mRNA, complete cds	0	1654
AT3G22010	PRGDB00184533	GSVIVT01038006001	Putative_R-Genes,_predicted_from_Pythozome	Vitis vinifera	RLK-GNK2	--	--	cysteine-rich RLK (RECEPTOR-like protein kinase) 10 (best arabidopsis hit)	1.1e-28	126.7
AT4G29240	PRGDB00067624	Bol.25336	Putative_R-Genes,_predicted_from_NCBI_UniGene	Brassica oleracea	RLP	308709250	DK474386	DK474386 full-length kale cDNA library (flowers) Brassica oleracea var. acephala cDNA clone KALE-049E15 5', mRNA sequence	1.8e-36	153.3
AT1G09410	PRGDB00183352	GSVIVT01015461001	Putative_R-Genes,_predicted_from_Pythozome	Vitis vinifera	N	--	--	pleiotropic drug resistance 12 (best arabidopsis hit)	9.1e-41	168.3
AT3G13590	PRGDB00200918	Bra023648	Putative_R-Genes,_predicted_from_Pythozome	Brassica rapa	TNL	--	--	--	3.3e-72	272.3
AT4G12070	PRGDB00049933	Os10g0370100	Putative_R-Genes,_collected_from_NCBI_Protein	Oryza sativa Japonica Group	NL	115481725	NM_001070991	Oryza sativa (japonica cultivar-group) Os10g0370100 (Os10g0370100) mRNA, complete cds.	9.9e-63	240.7
AT1G23640	PRGDB00178714	Sb02g022180.1	Putative_R-Genes,_predicted_from_Pythozome	Sorghum bicolor	NL	--	--	Domain of unknown function (DUF220) (best arabidopsis hit); OBP32pep, putative, expressed (best rice hit)	6.5e-42	171.4
AT5G09950	PRGDB00183352	GSVIVT01015461001	Putative_R-Genes,_predicted_from_Pythozome	Vitis vinifera	N	--	--	pleiotropic drug resistance 12 (best arabidopsis hit)	1.4e-87	324.3
AT5G04550	PRGDB00207410	Aquca_009_00902.1	Putative_R-Genes,_predicted_from_Pythozome	Aquilegia coerulea	RLP	--	--	--	3.7e-51	202.6
AT4G31390	PRGDB00078970	Vvi.20745	Putative_R-Genes,_predicted_from_NCBI_UniGene	Vitis vinifera	CNL	225447515	XM_002268092	PREDICTED: Vitis vinifera hypothetical protein LOC100252764 (LOC100252764), mRNA	2.6e-40	166.8
AT4G35620	PRGDB00192459	Mtr.22577	Putative_R-Genes,_predicted_from_NCBI_UniGene	Medicago truncatula	CNL	357509266	XM_003624874	Medicago truncatula NB-LRR type disease resistance protein (MTR_7g089080) mRNA, complete cds	3.3e-62	238.8
AT1G52110	PRGDB00153500	Egrandis_v1_0.000636m	Putative_R-Genes,_predicted_from_Pythozome	Areca catechu	NL	--	--	Mannose-binding lectin superfamily protein (best arabidopsis hit)	1.7e-38	160.6
AT5G22920	PRGDB00191790	Lsa.51071	Putative_R-Genes,_predicted_from_NCBI_UniGene	Lactuca sativa	N	329678974	JI581480	TSA: Lactuca sativa Letassy_X1_20535 mRNA sequence	5.1e-38	157.9
AT5G61700	PRGDB00154741	orange1.1g002236m	Putative_R-Genes,_predicted_from_Pythozome	Citrus sinensis	N	--	--	ABC2 homolog 6 (best arabidopsis hit)	0	1104.7
AT4G32551	PRGDB00213320	MDP0000177665	Putative_R-Genes,_predicted_from_Pythozome	Malus x domestica	T	--	--	--	7.4e-110	398.3
AT5G17730	PRGDB00201975	Bra036845	Putative_R-Genes,_predicted_from_Pythozome	Brassica rapa	CNL	--	--	--	8.6e-96	350.5
AT5G56620	PRGDB00216122	MDP0000283975	Putative_R-Genes,_predicted_from_Pythozome	Malus x domestica	RLK	--	--	--	1.6e-42	173.3
AT3G44630	PRGDB00145384	AT3G44630.3	Putative_R-Genes,_predicted_from_Pythozome	Arabidopsis thaliana	TNL	--	--	disease resistance protein RGA2, putative, expressed (best arabidopsis hit)	0	1956
AT2G45340	PRGDB00144579	AT2G45340.1	Putative_R-Genes,_predicted_from_Pythozome	Arabidopsis thaliana	RLP	--	--	expressed protein (best arabidopsis hit)	3.4e-290	996.9
AT2G15230	PRGDB00214687	MDP0000210751	Putative_R-Genes,_predicted_from_Pythozome	Malus x domestica	NL	--	--	--	3.4e-29	129
AT1G50270	PRGDB00183352	GSVIVT01015461001	Putative_R-Genes,_predicted_from_Pythozome	Vitis vinifera	N	--	--	pleiotropic drug resistance 12 (best arabidopsis hit)	2.7e-54	213
AT2G34660	PRGDB00078803	Vvi.12916	Putative_R-Genes,_predicted_from_NCBI_UniGene	Vitis vinifera	N	225452756	XM_002283015	PREDICTED: Vitis vinifera hypothetical protein LOC100262734 (LOC100262734), mRNA	1.5e-54	215.3
AT1G11350	PRGDB00066150	At.27599	Putative_R-Genes,_predicted_from_NCBI_UniGene	Arabidopsis thaliana	RLK	20147229	AY091783	Arabidopsis thaliana At1g11350	0	1680.6
AT4G24240	PRGDB00047400	TIR-NBS-TIR-TIR-WRKY type disease resistance protein	Putative_R-Genes,_collected_from_NCBI_Protein	Populus trichocarpa	TNL	105922709	DQ513218	Populus trichocarpa clone 196822 TIR-NBS-TIR-TIR-WRKY type disease resistance protein mRNA, complete cds.	3.1e-21	102.4
AT1G32980	PRGDB00214989	MDP0000481805	Putative_R-Genes,_predicted_from_Pythozome	Malus x domestica	N	--	--	--	6.3e-29	127.1
AT3G21900	PRGDB00184533	GSVIVT01038006001	Putative_R-Genes,_predicted_from_Pythozome	Vitis vinifera	RLK-GNK2	--	--	cysteine-rich RLK (RECEPTOR-like protein kinase) 10 (best arabidopsis hit)	2.8e-24	112.1
AT1G61950	PRGDB00213757	MDP0000162676	Putative_R-Genes,_predicted_from_Pythozome	Malus x domestica	RLP	--	--	--	1.8e-113	409.5
AT5G59810	PRGDB00214989	MDP0000481805	Putative_R-Genes,_predicted_from_Pythozome	Malus x domestica	N	--	--	--	1.3e-80	300.8
AT1G55660	PRGDB00202070	Bra027581	Putative_R-Genes,_predicted_from_Pythozome	Brassica rapa	RLK-GNK2	--	--	--	6.6e-30	131.7
AT3G45700	PRGDB00215095	MDP0000319352	Putative_R-Genes,_predicted_from_Pythozome	Malus x domestica	TNL	--	--	--	6.2e-37	155.2
AT1G47370	PRGDB00144924	AT1G47370.1	Putative_R-Genes,_predicted_from_Pythozome	Arabidopsis thaliana	T	--	--	--	3.7e-211	733.4
AT1G27180	PRGDB00144872	AT1G27180.1	Putative_R-Genes,_predicted_from_Pythozome	Arabidopsis thaliana	TNL	--	--	disease resistance protein RGA2, putative, expressed (best arabidopsis hit)	0	2282.7
AT1G74510	PRGDB00189975	Hv.37291	Putative_R-Genes,_predicted_from_NCBI_UniGene	Hordeum vulgare	NL	326489646	AK370605	Hordeum vulgare subsp. vulgare mRNA for predicted protein, complete cds, clone: NIASHv2113B23	1.2e-73	276.9
AT1G65850	PRGDB00145245	AT1G65850.2	Putative_R-Genes,_predicted_from_Pythozome	Arabidopsis thaliana	TNL	--	--	Leucine Rich Repeat family protein, expressed (best arabidopsis hit)	0	2007.3
AT1G61490	PRGDB00066632	At.49995	Putative_R-Genes,_predicted_from_NCBI_UniGene	Arabidopsis thaliana	RLK	42562857	NM_104829	Arabidopsis thaliana S-locus protein kinase, putative (AT1G61480) mRNA, complete cds	0	1351.3
AT3G11030	PRGDB00216650	MDP0000252094	Putative_R-Genes,_predicted_from_Pythozome	Malus x domestica	RLP	--	--	--	9.9e-57	220.7
AT1G61460	PRGDB00066392	At.36442	Putative_R-Genes,_predicted_from_NCBI_UniGene	Arabidopsis thaliana	RLK	110737441	AK228765	Arabidopsis thaliana mRNA for S-like receptor protein kinase, complete cds, clone: RAFL16-09-F03	0	1220.7
AT2G02660	PRGDB00050665	F12M16.25	Putative_R-Genes,_collected_from_NCBI_Protein	Arabidopsis thaliana	CNL	7769847	AC008007	Genomic sequence for Arabidopsis thaliana BAC F12M16 from chromosome I, complete sequence.	2.4e-36	152.9
AT2G38360	PRGDB00217808	Thhalv10006389m	Putative_R-Genes,_predicted_from_Pythozome	Eutrema halophilum	RLP	--	--	--	1.2e-66	252.7
AT5G22730	PRGDB00202070	Bra027581	Putative_R-Genes,_predicted_from_Pythozome	Brassica rapa	RLK-GNK2	--	--	--	2.9e-59	229.2
AT4G38340	PRGDB00213363	MDP0000265619	Putative_R-Genes,_predicted_from_Pythozome	Malus x domestica	N	--	--	--	1.1e-74	281.2
AT2G42800	PRGDB00065949	At.14156	Putative_R-Genes,_predicted_from_NCBI_UniGene	Arabidopsis thaliana	RLP	42569875	NM_129841	Arabidopsis thaliana AtRLP29 (Receptor Like Protein 29); protein binding (AtRLP29) mRNA, complete cds	1.6e-118	426
AT5G49690	PRGDB00197357	Pavirv00060718m	Putative_R-Genes,_predicted_from_Pythozome	Panicum virgatum	RLP	--	--	--	9.6e-23	107.8
AT3G17450	PRGDB00214960	MDP0000608268	Putative_R-Genes,_predicted_from_Pythozome	Malus x domestica	RLP	--	--	--	7.9e-42	172.2
AT3G47580	PRGDB00145371	AT3G47580.1	Putative_R-Genes,_predicted_from_Pythozome	Arabidopsis thaliana	RLP	--	--	receptor kinase, putative (best arabidopsis hit)	1.7e-282	971.8
AT3G09910	PRGDB00202169	Bra007015	Putative_R-Genes,_predicted_from_Pythozome	Brassica rapa	RLP	--	--	--	1.1e-31	136.3
AT4G23730	PRGDB00201591	Bra013728	Putative_R-Genes,_predicted_from_Pythozome	Brassica rapa	RLP	--	--	--	1.8e-155	548.1
AT5G41180	PRGDB00145645	AT5G41180.1	Putative_R-Genes,_predicted_from_Pythozome	Arabidopsis thaliana	RLP	--	--	expressed protein (best arabidopsis hit)	0	1125.2
AT4G13820	PRGDB00066325	At.33333	Putative_R-Genes,_predicted_from_NCBI_UniGene	Arabidopsis thaliana	RLP	19347838	AY080729	Arabidopsis thaliana putative disease resistance protein (At4g13820) mRNA, complete cds	1.8e-262	904.8
AT3G07360	PRGDB00201108	Bra002153	Putative_R-Genes,_predicted_from_Pythozome	Brassica rapa	TNL	--	--	--	3.6e-54	212.2
AT5G07620	PRGDB00066222	At.29097	Putative_R-Genes,_predicted_from_NCBI_UniGene	Arabidopsis thaliana	RLK	42454882	BX830162	Arabidopsis thaliana Full-length cDNA Complete sequence from clone GSLTFB63ZF04 of Flowers and buds of strain col-0 of Arabidopsis thaliana (thale cress)	3.8e-136	484.2
AT3G15210	PRGDB00070731	Mdo.689	Putative_R-Genes,_predicted_from_NCBI_UniGene	Malus x domestica	T	292668962	GU732467	Malus x domestica AP2 domain class transcription factor (AP2D43) mRNA, complete cds	2.6e-26	118.6
AT1G55610	PRGDB00145189	AT1G55610.2	Putative_R-Genes,_predicted_from_Pythozome	Arabidopsis thaliana	RLP	--	--	serine/threonine-protein kinase BRI1-like 1 precursor, putative, expressed (best arabidopsis hit)	0	1506.9
AT2G16250	PRGDB00144557	AT2G16250.1	Putative_R-Genes,_predicted_from_Pythozome	Arabidopsis thaliana	RLP	--	--	LRR receptor-like protein kinase, putative, expressed (best arabidopsis hit)	0	1127.9
AT2G02360	PRGWK00001129	Solyc12g096900.1.1	Contributed_R-Genes	Solanum lycopersicum	T	--	--	--	6.2e-38	157.5
AT5G26860	PRGDB00158618	Glyma06g35980.1	Putative_R-Genes,_predicted_from_Pythozome	Glycine max	CNL	--	--	lon protease 1 (best arabidopsis hit)	2.4e-158	559.3
AT2G13950	PRGDB00200918	Bra023648	Putative_R-Genes,_predicted_from_Pythozome	Brassica rapa	TNL	--	--	--	3.3e-56	219.2
AT4G34210	PRGDB00215380	MDP0000255887	Putative_R-Genes,_predicted_from_Pythozome	Malus x domestica	TNL	--	--	--	5.8e-41	166.8
AT2G22070	PRGDB00183352	GSVIVT01015461001	Putative_R-Genes,_predicted_from_Pythozome	Vitis vinifera	N	--	--	pleiotropic drug resistance 12 (best arabidopsis hit)	9.8e-68	258.1
AT5G59390	PRGDB00201227	Bra026094	Putative_R-Genes,_predicted_from_Pythozome	Brassica rapa	CNL	--	--	--	4.5e-43	175.6
AT1G53790	PRGDB00050665	F12M16.25	Putative_R-Genes,_collected_from_NCBI_Protein	Arabidopsis thaliana	CNL	7769847	AC008007	Genomic sequence for Arabidopsis thaliana BAC F12M16 from chromosome I, complete sequence.	1.7e-56	219.9
AT3G28520	PRGDB00201975	Bra036845	Putative_R-Genes,_predicted_from_Pythozome	Brassica rapa	CNL	--	--	--	6.1e-73	274.6
AT5G04910	PRGDB00216630	MDP0000266107	Putative_R-Genes,_predicted_from_Pythozome	Malus x domestica	TNL	--	--	--	5.2e-67	253.8
AT5G16990	PRGDB00078525	Vvi.774	Putative_R-Genes,_predicted_from_NCBI_UniGene	Vitis vinifera	RLP	225469427	XM_002267128	PREDICTED: Vitis vinifera hypothetical protein LOC100251471 (LOC100251471), mRNA	1.1e-103	376.3
AT5G55910	PRGDB00215446	MDP0000264975	Putative_R-Genes,_predicted_from_Pythozome	Malus x domestica	TNL	--	--	--	2.8e-113	408.7
AT2G36080	PRGDB00189344	Hv.10056	Putative_R-Genes,_predicted_from_NCBI_UniGene	Hordeum vulgare	NL	326521753	AK369251	Hordeum vulgare subsp. vulgare mRNA for predicted protein, complete cds, clone: NIASHv2087M16	2.7e-24	112.1
AT5G26250	PRGDB00201715	Bra001175	Putative_R-Genes,_predicted_from_Pythozome	Brassica rapa	TNL	--	--	--	4.5e-90	331.6
AT5G12940	PRGDB00067273	Bna.21426	Putative_R-Genes,_predicted_from_NCBI_UniGene	Brassica napus	RLP	151201424	EV114470	0119782 Brassica napus Root library Brassica napus cDNA, mRNA sequence	9.3e-61	233.8
AT5G63790	PRGDB00177091	POPTR_0818s00195.1	Putative_R-Genes,_predicted_from_Pythozome	Populus trichocarpa	T	--	--	NAC domain containing protein 17 (best arabidopsis hit)	3.4e-24	112.1
AT5G04780	PRGDB00183352	GSVIVT01015461001	Putative_R-Genes,_predicted_from_Pythozome	Vitis vinifera	N	--	--	pleiotropic drug resistance 12 (best arabidopsis hit)	3.7e-73	275.8
AT3G54490	PRGDB00047368	TIR-NBS-LRR type disease resistance protein	Putative_R-Genes,_collected_from_NCBI_Protein	Populus trichocarpa	NL	105923217	DQ513250	Populus trichocarpa clone 17221944 TIR-NBS-LRR type disease resistance protein mRNA, complete cds.	7e-22	104
AT4G19470	PRGDB00061493	disease resistance protein	Putative_R-Genes,_collected_from_NCBI_Protein	Brassica rapa subsp. pekinensis	TNL	227438274	FJ842846	Brassica rapa subsp. pekinensis isolate BrTNL20 disease resistance protein gene, complete cds.	1.8e-193	674.9
AT5G44210	PRGDB00070731	Mdo.689	Putative_R-Genes,_predicted_from_NCBI_UniGene	Malus x domestica	T	292668962	GU732467	Malus x domestica AP2 domain class transcription factor (AP2D43) mRNA, complete cds	5.8e-25	114
AT5G42690	PRGDB00217252	MDP0000284128	Putative_R-Genes,_predicted_from_Pythozome	Malus x domestica	RLP	--	--	--	1.6e-61	236.9
AT1G23140	PRGDB00165191	mgv1a000858m	Putative_R-Genes,_predicted_from_Pythozome	Cucumis x hytivus	NL	--	--	NB-ARC domain-containing disease resistance protein (best arabidopsis hit)	4.6e-36	150.6
AT1G69630	PRGDB00202070	Bra027581	Putative_R-Genes,_predicted_from_Pythozome	Brassica rapa	RLK-GNK2	--	--	--	4e-66	251.9
AT5G08020	PRGDB00205274	Lus10003268	Putative_R-Genes,_predicted_from_Pythozome	Linum usitatissimum	T	--	--	--	1e-112	407.1
AT3G54140	PRGDB00215095	MDP0000319352	Putative_R-Genes,_predicted_from_Pythozome	Malus x domestica	TNL	--	--	--	4.9e-61	235.3
AT3G11730	PRGDB00202169	Bra007015	Putative_R-Genes,_predicted_from_Pythozome	Brassica rapa	RLP	--	--	--	5.5e-55	213.8
AT3G47660	PRGDB00143462	493465	Putative_R-Genes,_predicted_from_Pythozome	Arabidopsis lyrata	TNL	--	--	Regulator of chromosome condensation (RCC1) family protein (best arabidopsis hit)	1e-148	527.3
AT2G31270	PRGDB00216085	MDP0000320862	Putative_R-Genes,_predicted_from_Pythozome	Malus x domestica	RLP	--	--	--	2.9e-77	289.3
AT2G22410	PRGDB00183352	GSVIVT01015461001	Putative_R-Genes,_predicted_from_Pythozome	Vitis vinifera	N	--	--	pleiotropic drug resistance 12 (best arabidopsis hit)	4.6e-74	278.9
AT2G41860	PRGDB00213757	MDP0000162676	Putative_R-Genes,_predicted_from_Pythozome	Malus x domestica	RLP	--	--	--	4.8e-103	374.8
AT3G02010	PRGDB00183352	GSVIVT01015461001	Putative_R-Genes,_predicted_from_Pythozome	Vitis vinifera	N	--	--	pleiotropic drug resistance 12 (best arabidopsis hit)	3.7e-41	169.9
AT5G65970	PRGDB00145839	AT5G65970.1	Putative_R-Genes,_predicted_from_Pythozome	Arabidopsis thaliana	Mlo-like	--	--	MLO domain containing protein, putative, expressed (best arabidopsis hit)	0	1130.2
AT3G62020	PRGDB00182795	GSVIVT01000058001	Putative_R-Genes,_predicted_from_Pythozome	Vitis vinifera	RLP	--	--	Leucine-rich repeat protein kinase family protein (best arabidopsis hit)	1.4e-40	166
AT1G17615	PRGDB00145173	AT1G17615.1	Putative_R-Genes,_predicted_from_Pythozome	Arabidopsis thaliana	N	--	--	expressed protein (best arabidopsis hit)	1.2e-215	748.4
AT4G22130	PRGDB00144847	AT4G22130.1	Putative_R-Genes,_predicted_from_Pythozome	Arabidopsis thaliana	RLP	--	--	STRUBBELIG-RECEPTOR FAMILY 7 precursor, putative, expressed (best arabidopsis hit)	1.1e-304	1045
AT1G02530	PRGDB00078803	Vvi.12916	Putative_R-Genes,_predicted_from_NCBI_UniGene	Vitis vinifera	N	225452756	XM_002283015	PREDICTED: Vitis vinifera hypothetical protein LOC100262734 (LOC100262734), mRNA	6.6e-292	1003.4
AT5G16960	PRGDB00078525	Vvi.774	Putative_R-Genes,_predicted_from_NCBI_UniGene	Vitis vinifera	RLP	225469427	XM_002267128	PREDICTED: Vitis vinifera hypothetical protein LOC100251471 (LOC100251471), mRNA	3.9e-101	367.9
AT5G13810	PRGDB00217119	MDP0000320460	Putative_R-Genes,_predicted_from_Pythozome	Malus x domestica	RLP	--	--	--	3.1e-37	155.2
AT4G20790	PRGDB00144818	AT4G20790.1	Putative_R-Genes,_predicted_from_Pythozome	Arabidopsis thaliana	RLP	--	--	receptor-like protein kinase 2 precursor, putative, expressed (best arabidopsis hit)	1.6e-300	1030.8
AT5G12180	PRGDB00213757	MDP0000162676	Putative_R-Genes,_predicted_from_Pythozome	Malus x domestica	RLP	--	--	--	1.2e-125	449.9
AT3G22150	PRGDB00183352	GSVIVT01015461001	Putative_R-Genes,_predicted_from_Pythozome	Vitis vinifera	N	--	--	pleiotropic drug resistance 12 (best arabidopsis hit)	1.5e-55	217.6
AT3G16470	PRGDB00155202	Egrandis_v1_0.001471m	Putative_R-Genes,_predicted_from_Pythozome	Areca catechu	TNL	--	--	Mannose-binding lectin superfamily protein (best arabidopsis hit)	9e-34	144.4
AT5G49870	PRGDB00155202	Egrandis_v1_0.001471m	Putative_R-Genes,_predicted_from_Pythozome	Areca catechu	TNL	--	--	Mannose-binding lectin superfamily protein (best arabidopsis hit)	3.7e-59	229.2
AT1G48480	PRGDB00145209	AT1G48480.1	Putative_R-Genes,_predicted_from_Pythozome	Arabidopsis thaliana	RLP	--	--	atypical receptor-like kinase MARK, putative, expressed (best arabidopsis hit)	6.9e-301	1032.3
AT5G17740	PRGDB00201975	Bra036845	Putative_R-Genes,_predicted_from_Pythozome	Brassica rapa	CNL	--	--	--	3.7e-95	348.6
AT3G25560	PRGDB00145513	AT3G25560.3	Putative_R-Genes,_predicted_from_Pythozome	Arabidopsis thaliana	RLP	--	--	BRASSINOSTEROID INSENSITIVE 1-associated receptor kinase 1 precursor, putative, expressed (best arabidopsis hit)	1.1e-306	1051.6
AT1G76950	PRGDB00143462	493465	Putative_R-Genes,_predicted_from_Pythozome	Arabidopsis lyrata	TNL	--	--	Regulator of chromosome condensation (RCC1) family protein (best arabidopsis hit)	2.5e-239	828.6
AT4G25835	PRGDB00201975	Bra036845	Putative_R-Genes,_predicted_from_Pythozome	Brassica rapa	CNL	--	--	--	4.1e-83	308.5
AT1G44110	PRGDB00217072	MDP0000261726	Putative_R-Genes,_predicted_from_Pythozome	Malus x domestica	RLP	--	--	--	2.4e-74	279.3
AT5G04410	PRGDB00177091	POPTR_0818s00195.1	Putative_R-Genes,_predicted_from_Pythozome	Populus trichocarpa	T	--	--	NAC domain containing protein 17 (best arabidopsis hit)	8.7e-34	144.8
AT4G31240	PRGDB00143356	328596	Putative_R-Genes,_predicted_from_Pythozome	Arabidopsis lyrata	RLP	--	--	Leucine-rich repeat protein kinase family protein (best arabidopsis hit)	1.1e-91	336.7
AT2G39310	PRGDB00155663	Egrandis_v1_0.003380m	Putative_R-Genes,_predicted_from_Pythozome	Areca catechu	TNL	--	--	Disease resistance protein (TIR-NBS-LRR class) family (best arabidopsis hit)	4.7e-38	158.7
AT1G71490	PRGDB00183352	GSVIVT01015461001	Putative_R-Genes,_predicted_from_Pythozome	Vitis vinifera	N	--	--	pleiotropic drug resistance 12 (best arabidopsis hit)	6.3e-63	241.9
AT2G42570	PRGDB00216650	MDP0000252094	Putative_R-Genes,_predicted_from_Pythozome	Malus x domestica	RLP	--	--	--	5.6e-66	251.1
AT3G05650	PRGDB00066461	At.39809	Putative_R-Genes,_predicted_from_NCBI_UniGene	Arabidopsis thaliana	RLP	30681598	NM_111945	Arabidopsis thaliana AtRLP35 (Receptor Like Protein 35); kinase	9.8e-154	543.9
AT4G21380	PRGDB00067455	Bol.18947	Putative_R-Genes,_predicted_from_NCBI_UniGene	Brassica oleracea	RLK	1783311	X98520	B.oleracea mRNA for receptor-like kinase, SFR2	0	1440.2
AT2G39840	PRGDB00215267	MDP0000256952	Putative_R-Genes,_predicted_from_Pythozome	Malus x domestica	RLP	--	--	--	8.3e-58	223.8
AT5G45550	PRGDB00049562	mob1/phocein family protein	Putative_R-Genes,_collected_from_NCBI_Protein	Arabidopsis thaliana	NL	18415227	NM_118023	Arabidopsis thaliana mob1/phocein family protein (AT4G19050) mRNA, complete cds.	7.2e-114	409.5
AT3G53510	PRGDB00145446	AT3G53510.1	Putative_R-Genes,_predicted_from_Pythozome	Arabidopsis thaliana	N	--	--	white-brown complex homolog protein, putative, expressed (best arabidopsis hit)	0	1428.7
AT5G67200	PRGDB00145636	AT5G67200.1	Putative_R-Genes,_predicted_from_Pythozome	Arabidopsis thaliana	RLP	--	--	receptor kinase, putative, expressed (best arabidopsis hit)	0	1110.9
AT4G00970	PRGDB00144853	AT4G00970.1	Putative_R-Genes,_predicted_from_Pythozome	Arabidopsis thaliana	RLK-GNK2	--	--	TKL_IRAK_DUF26-lc.12 - DUF26 kinases have homology to DUF26 containing loci, expressed (best arabidopsis hit)	0	1338.2
AT4G22030	PRGDB00206435	Lus10015549	Putative_R-Genes,_predicted_from_Pythozome	Linum usitatissimum	RLP	--	--	--	3.4e-23	109.8
AT5G23580	PRGDB00213757	MDP0000162676	Putative_R-Genes,_predicted_from_Pythozome	Malus x domestica	RLP	--	--	--	9.5e-130	463.4
AT2G31730	PRGDB00202493	Bra030622	Putative_R-Genes,_predicted_from_Pythozome	Brassica rapa	RLP	--	--	--	5.2e-50	196.8
AT3G19980	PRGDB00215267	MDP0000256952	Putative_R-Genes,_predicted_from_Pythozome	Malus x domestica	RLP	--	--	--	2.7e-50	198.7
AT4G28620	PRGDB00078803	Vvi.12916	Putative_R-Genes,_predicted_from_NCBI_UniGene	Vitis vinifera	N	225452756	XM_002283015	PREDICTED: Vitis vinifera hypothetical protein LOC100262734 (LOC100262734), mRNA	6.3e-55	215.3
AT3G13380	PRGDB00145319	AT3G13380.1	Putative_R-Genes,_predicted_from_Pythozome	Arabidopsis thaliana	RLP	--	--	serine/threonine-protein kinase BRI1-like 1 precursor, putative, expressed (best arabidopsis hit)	0	1533.9
AT3G02630	PRGDB00146307	Bradi1g72570.1	Putative_R-Genes,_predicted_from_Pythozome	Ricinus communis	RLP	--	--	Leucine-rich receptor-like protein kinase family protein (best arabidopsis hit); systemin receptor SR160 precursor, putative, expressed (best rice hit)	1.9e-104	379
AT4G17895	PRGDB00216981	MDP0000297928	Putative_R-Genes,_predicted_from_Pythozome	Malus x domestica	RLP	--	--	--	4.3e-43	176
AT4G02190	PRGDB00200918	Bra023648	Putative_R-Genes,_predicted_from_Pythozome	Brassica rapa	TNL	--	--	--	2.2e-68	260
AT4G14850	PRGDB00183352	GSVIVT01015461001	Putative_R-Genes,_predicted_from_Pythozome	Vitis vinifera	N	--	--	pleiotropic drug resistance 12 (best arabidopsis hit)	2.3e-89	329.7
AT1G06430	PRGDB00182255	441722	Putative_R-Genes,_predicted_from_Pythozome	Selaginella moellendorffii	N	--	--	pleiotropic drug resistance 12 (best arabidopsis hit)	1.2e-24	114.8
AT2G31620	PRGDB00153812	orange1.1g006155m	Putative_R-Genes,_predicted_from_Pythozome	Citrus sinensis	RLK-GNK2	--	--	cysteine-rich RLK (RECEPTOR-like protein kinase) 29 (best arabidopsis hit)	3.5e-35	148.3
AT2G28840	PRGDB00049789	putative RING zinc finger ankyrin protein	Putative_R-Genes,_collected_from_NCBI_Protein	Sorghum bicolor	N	190688725	EU810765	Sorghum bicolor clone BAC Sbb12448, complete sequence.	2e-60	233
AT4G23140	PRGDB00144856	AT4G23140.2	Putative_R-Genes,_predicted_from_Pythozome	Arabidopsis thaliana	RLK-GNK2	--	--	TKL_IRAK_DUF26-lc.20 - DUF26 kinases have homology to DUF26 containing loci, expressed (best arabidopsis hit)	0	1193.3
AT3G61790	PRGWK00001141	Solyc12g100010.1.1	Contributed_R-Genes	Solanum lycopersicum	RLP	--	--	--	1.2e-27	123.6
AT1G71930	PRGDB00177091	POPTR_0818s00195.1	Putative_R-Genes,_predicted_from_Pythozome	Populus trichocarpa	T	--	--	NAC domain containing protein 17 (best arabidopsis hit)	1.6e-24	113.2
AT5G45510	PRGDB00049557	leucine-rich repeat family protein	Putative_R-Genes,_collected_from_NCBI_Protein	Arabidopsis thaliana	Other	30694774	NM_123919	Arabidopsis thaliana leucine-rich repeat family protein (AT5G45510) mRNA, complete cds.	0	2069.7
AT1G17230	PRGDB00145070	AT1G17230.1	Putative_R-Genes,_predicted_from_Pythozome	Arabidopsis thaliana	RLP	--	--	receptor-like protein kinase 2 precursor, putative, expressed (best arabidopsis hit)	4.2e-242	837.8
AT1G77720	PRGDB00193943	Cpo.2990	Putative_R-Genes,_predicted_from_NCBI_UniGene	Coccidioides posadasii	CN	303316551	XM_003068232	Coccidioides posadasii C735 delta SOWgp cell division control protein, putative, mRNA	2.8e-22	107.1
AT3G22050	PRGDB00148821	clementine0.9_004451m	Putative_R-Genes,_predicted_from_Pythozome	Citrus clementina	RLK-GNK2	--	--	cysteine-rich RLK (RECEPTOR-like protein kinase) 29 (best arabidopsis hit)	3.2e-28	125.2
AT4G03080	PRGDB00215267	MDP0000256952	Putative_R-Genes,_predicted_from_Pythozome	Malus x domestica	RLP	--	--	--	3.1e-38	160.2
AT5G05160	PRGDB00145860	AT5G05160.1	Putative_R-Genes,_predicted_from_Pythozome	Arabidopsis thaliana	RLP	--	--	inactive receptor kinase At2g26730 precursor, putative, expressed (best arabidopsis hit)	0	1079.7
AT1G79630	PRGDB00200844	Bra008427	Putative_R-Genes,_predicted_from_Pythozome	Brassica rapa	RLP	--	--	--	1.1e-218	758.8
AT1G53270	PRGDB00144968	AT1G53270.1	Putative_R-Genes,_predicted_from_Pythozome	Arabidopsis thaliana	N	--	--	ABC-2 type transporter domain containing protein, expressed (best arabidopsis hit)	0	1147.1
AT2G01320	PRGDB00144490	AT2G01320.3	Putative_R-Genes,_predicted_from_Pythozome	Arabidopsis thaliana	N	--	--	white-brown complex homolog protein 7, putative, expressed (best arabidopsis hit)	0	1411.4
AT5G47960	PRGDB00202169	Bra007015	Putative_R-Genes,_predicted_from_Pythozome	Brassica rapa	RLP	--	--	--	6.9e-35	147.1
AT1G08420	PRGDB00215267	MDP0000256952	Putative_R-Genes,_predicted_from_Pythozome	Malus x domestica	RLP	--	--	--	5.7e-36	152.9
AT4G33970	PRGDB00066951	At.65451	Putative_R-Genes,_predicted_from_NCBI_UniGene	Arabidopsis thaliana	RLP	186516056	NM_119558	Arabidopsis thaliana protein binding	2.1e-106	386.3
AT1G55920	PRGDB00216620	MDP0000287465	Putative_R-Genes,_predicted_from_Pythozome	Malus x domestica	N	--	--	--	9.4e-22	104
AT3G28890	PRGDB00066511	At.42708	Putative_R-Genes,_predicted_from_NCBI_UniGene	Arabidopsis thaliana	RLP	238479927	NM_001161180	Arabidopsis thaliana AtRLP43 (Receptor Like Protein 43); kinase	4.3e-224	777.3
AT5G02140	PRGDB00202605	Carubv10019327m	Putative_R-Genes,_predicted_from_Pythozome	Capsella rubella	Other	--	--	--	3.1e-51	201.8
AT1G29280	PRGDB00047400	TIR-NBS-TIR-TIR-WRKY type disease resistance protein	Putative_R-Genes,_collected_from_NCBI_Protein	Populus trichocarpa	TNL	105922709	DQ513218	Populus trichocarpa clone 196822 TIR-NBS-TIR-TIR-WRKY type disease resistance protein mRNA, complete cds.	2.7e-22	105.5
AT5G01830	PRGDB00201686	Bra006452	Putative_R-Genes,_predicted_from_Pythozome	Brassica rapa	TNL	--	--	--	2.6e-21	103.6
AT4G37910	PRGDB00167710	Medtr2g047020.1	Putative_R-Genes,_predicted_from_Pythozome	Medicago truncatula	TNL	--	--	heat shock cognate protein 70-1 (best arabidopsis hit)	5.8e-93	341.7
AT3G48670	PRGDB00201227	Bra026094	Putative_R-Genes,_predicted_from_Pythozome	Brassica rapa	CNL	--	--	--	1.7e-102	373.2
AT1G53170	PRGDB00070731	Mdo.689	Putative_R-Genes,_predicted_from_NCBI_UniGene	Malus x domestica	T	292668962	GU732467	Malus x domestica AP2 domain class transcription factor (AP2D43) mRNA, complete cds	2.3e-23	108.6
AT2G45350	PRGDB00183352	GSVIVT01015461001	Putative_R-Genes,_predicted_from_Pythozome	Vitis vinifera	N	--	--	pleiotropic drug resistance 12 (best arabidopsis hit)	6.9e-53	208.4
AT2G26760	PRGDB00192459	Mtr.22577	Putative_R-Genes,_predicted_from_NCBI_UniGene	Medicago truncatula	CNL	357509266	XM_003624874	Medicago truncatula NB-LRR type disease resistance protein (MTR_7g089080) mRNA, complete cds	4.3e-93	341.3
AT4G00005	PRGDB00184231	GSVIVT01032740001	Putative_R-Genes,_predicted_from_Pythozome	Vitis vinifera	RLP	--	--	inflorescence meristem receptor-like kinase 2 (best arabidopsis hit)	7.9e-30	129.4
AT4G36160	PRGDB00177091	POPTR_0818s00195.1	Putative_R-Genes,_predicted_from_Pythozome	Populus trichocarpa	T	--	--	NAC domain containing protein 17 (best arabidopsis hit)	1.2e-26	120.6
AT4G12010	PRGDB00144794	AT4G12010.1	Putative_R-Genes,_predicted_from_Pythozome	Arabidopsis thaliana	TNL	--	--	disease resistance protein RGA3, putative, expressed (best arabidopsis hit)	0	2390.5
AT2G03190	PRGDB00215380	MDP0000255887	Putative_R-Genes,_predicted_from_Pythozome	Malus x domestica	TNL	--	--	--	1.3e-28	125.9
AT5G15250	PRGDB00182255	441722	Putative_R-Genes,_predicted_from_Pythozome	Selaginella moellendorffii	N	--	--	pleiotropic drug resistance 12 (best arabidopsis hit)	9.8e-27	121.7
AT3G19320	PRGDB00066130	At.26947	Putative_R-Genes,_predicted_from_NCBI_UniGene	Arabidopsis thaliana	RLP	30694637	NM_103862	Arabidopsis thaliana leucine-rich repeat family protein (AT1G49750) mRNA, complete cds	4.1e-112	404.8
AT3G13300	PRGDB00147220	Bradi4g25640.1	Putative_R-Genes,_predicted_from_Pythozome	Ricinus communis	N	--	--	Transducin/WD40 repeat-like superfamily protein (best arabidopsis hit); WD domain, G-beta repeat domain containing protein, expressed (best rice hit)	7.6e-153	541.6
AT2G46050	PRGDB00183352	GSVIVT01015461001	Putative_R-Genes,_predicted_from_Pythozome	Vitis vinifera	N	--	--	pleiotropic drug resistance 12 (best arabidopsis hit)	1.8e-37	157.1
AT5G61750	PRGDB00182795	GSVIVT01000058001	Putative_R-Genes,_predicted_from_Pythozome	Vitis vinifera	RLP	--	--	Leucine-rich repeat protein kinase family protein (best arabidopsis hit)	3.8e-35	147.9
AT3G07940	PRGDB00165191	mgv1a000858m	Putative_R-Genes,_predicted_from_Pythozome	Cucumis x hytivus	NL	--	--	NB-ARC domain-containing disease resistance protein (best arabidopsis hit)	4.7e-23	108.6
AT1G16930	PRGDB00202070	Bra027581	Putative_R-Genes,_predicted_from_Pythozome	Brassica rapa	RLK-GNK2	--	--	--	8.3e-64	244.2
AT1G04110	PRGDB00214989	MDP0000481805	Putative_R-Genes,_predicted_from_Pythozome	Malus x domestica	N	--	--	--	2.9e-96	352.8
AT5G08650	PRGDB00184310	GSVIVT01034283001	Putative_R-Genes,_predicted_from_Pythozome	Vitis vinifera	NL	--	--	receptor like protein 14 (best arabidopsis hit)	1.2e-21	104.8
AT5G42980	PRGDB00198784	Pavirv00056058m	Putative_R-Genes,_predicted_from_Pythozome	Panicum virgatum	NL	--	--	--	4.8e-27	120.2
AT3G50230	PRGDB00145451	AT3G50230.1	Putative_R-Genes,_predicted_from_Pythozome	Arabidopsis thaliana	RLP	--	--	receptor kinase, putative, expressed (best arabidopsis hit)	0	1081.2
AT1G31930	PRGDB00147571	clementine0.9_000952m	Putative_R-Genes,_predicted_from_Pythozome	Citrus clementina	RLP	--	--	Leucine-rich repeat protein kinase family protein (best arabidopsis hit)	8.4e-33	142.1
AT5G46490	PRGDB00145837	AT5G46490.2	Putative_R-Genes,_predicted_from_Pythozome	Arabidopsis thaliana	TNL	--	--	disease resistance protein, putative, expressed (best arabidopsis hit)	0	1690.6
AT5G58640	PRGDB00213588	MDP0000304482	Putative_R-Genes,_predicted_from_Pythozome	Malus x domestica	CNL	--	--	--	4e-38	157.9
AT5G39120	PRGDB00182795	GSVIVT01000058001	Putative_R-Genes,_predicted_from_Pythozome	Vitis vinifera	RLP	--	--	Leucine-rich repeat protein kinase family protein (best arabidopsis hit)	5.7e-74	276.9
AT3G62260	PRGDB00213421	MDP0000280399	Putative_R-Genes,_predicted_from_Pythozome	Malus x domestica	RLP	--	--	--	3.8e-81	301.6
AT5G38960	PRGDB00182795	GSVIVT01000058001	Putative_R-Genes,_predicted_from_Pythozome	Vitis vinifera	RLP	--	--	Leucine-rich repeat protein kinase family protein (best arabidopsis hit)	4e-67	254.2
AT3G12060	PRGDB00216650	MDP0000252094	Putative_R-Genes,_predicted_from_Pythozome	Malus x domestica	RLP	--	--	--	6e-112	404.4
AT4G11175	PRGDB00047347	AT4g11210	Putative_R-Genes,_collected_from_NCBI_Protein	Arabidopsis thaliana	TNL	4850281	AL049876	Arabidopsis thaliana DNA chromosome 4, BAC clone T22B4 (ESSA project).	3.9e-60	230.3
AT4G02280	PRGDB00192324	Mtr.12478	Putative_R-Genes,_predicted_from_NCBI_UniGene	Medicago truncatula	TNL	357500090	XM_003620286	Medicago truncatula Sucrose synthase (MTR_6g081120) mRNA, complete cds	5.9e-52	205.7
AT2G17620	PRGDB00192459	Mtr.22577	Putative_R-Genes,_predicted_from_NCBI_UniGene	Medicago truncatula	CNL	357509266	XM_003624874	Medicago truncatula NB-LRR type disease resistance protein (MTR_7g089080) mRNA, complete cds	3.6e-64	245.4
AT3G51550	PRGDB00201990	Bra036791	Putative_R-Genes,_predicted_from_Pythozome	Brassica rapa	TNL	--	--	--	0	1599.7
AT1G26700	PRGDB00144889	AT1G26700.1	Putative_R-Genes,_predicted_from_Pythozome	Arabidopsis thaliana	Mlo-like	--	--	MLO domain containing protein, putative, expressed (best arabidopsis hit)	0	1089.7
AT5G65850	PRGDB00050665	F12M16.25	Putative_R-Genes,_collected_from_NCBI_Protein	Arabidopsis thaliana	CNL	7769847	AC008007	Genomic sequence for Arabidopsis thaliana BAC F12M16 from chromosome I, complete sequence.	2.2e-52	206.1
AT3G11370	PRGDB00200918	Bra023648	Putative_R-Genes,_predicted_from_Pythozome	Brassica rapa	TNL	--	--	--	2.2e-120	432.6
AT4G22280	PRGDB00202070	Bra027581	Putative_R-Genes,_predicted_from_Pythozome	Brassica rapa	RLK-GNK2	--	--	--	2.9e-26	119.4
AT1G01660	PRGDB00178246	POPTR_0002s16160.1	Putative_R-Genes,_predicted_from_Pythozome	Populus trichocarpa	N	--	--	U-box domain-containing protein kinase family protein (best arabidopsis hit)	2.3e-50	199.9
AT1G15510	PRGDB00183352	GSVIVT01015461001	Putative_R-Genes,_predicted_from_Pythozome	Vitis vinifera	N	--	--	pleiotropic drug resistance 12 (best arabidopsis hit)	9.4e-88	324.7
AT1G62950	PRGDB00145307	AT1G62950.1	Putative_R-Genes,_predicted_from_Pythozome	Arabidopsis thaliana	RLP	--	--	leucine-rich repeat transmembrane protein kinase, putative, expressed (best arabidopsis hit)	8.9e-243	839.7
AT5G15120	PRGDB00192469	Mtr.23140	Putative_R-Genes,_predicted_from_NCBI_UniGene	Medicago truncatula	N	357474626	XM_003607550	Medicago truncatula NBS-LRR resistance-like protein 4U (MTR_4g080080) mRNA, complete cds	8.7e-54	210.3
AT1G19320	PRGDB00202605	Carubv10019327m	Putative_R-Genes,_predicted_from_Pythozome	Capsella rubella	Other	--	--	--	9.9e-59	226.5
AT3G49170	PRGDB00183352	GSVIVT01015461001	Putative_R-Genes,_predicted_from_Pythozome	Vitis vinifera	N	--	--	pleiotropic drug resistance 12 (best arabidopsis hit)	1.6e-36	154.5
AT3G04190	PRGDB00182795	GSVIVT01000058001	Putative_R-Genes,_predicted_from_Pythozome	Vitis vinifera	RLP	--	--	Leucine-rich repeat protein kinase family protein (best arabidopsis hit)	2.6e-58	224.9
AT5G38344	PRGDB00145670	AT5G38344.1	Putative_R-Genes,_predicted_from_Pythozome	Arabidopsis thaliana	TNL	--	--	expressed protein (best arabidopsis hit)	3.9e-120	430.3
AT5G43380	PRGDB00215267	MDP0000256952	Putative_R-Genes,_predicted_from_Pythozome	Malus x domestica	RLP	--	--	--	5.4e-60	231.1
AT4G05380	PRGDB00201975	Bra036845	Putative_R-Genes,_predicted_from_Pythozome	Brassica rapa	CNL	--	--	--	9.3e-73	273.1
AT1G56570	PRGDB00183352	GSVIVT01015461001	Putative_R-Genes,_predicted_from_Pythozome	Vitis vinifera	N	--	--	pleiotropic drug resistance 12 (best arabidopsis hit)	2.2e-51	203.4
AT3G18820	PRGDB00202169	Bra007015	Putative_R-Genes,_predicted_from_Pythozome	Brassica rapa	RLP	--	--	--	8.9e-29	126.7
AT1G34210	PRGDB00144969	AT1G34210.1	Putative_R-Genes,_predicted_from_Pythozome	Arabidopsis thaliana	RLP	--	--	BRASSINOSTEROID INSENSITIVE 1-associated receptor kinase 1 precursor, putative, expressed (best arabidopsis hit)	1.5e-281	968
AT4G23515	PRGDB00144762	AT4G23515.1	Putative_R-Genes,_predicted_from_Pythozome	Arabidopsis thaliana	T	--	--	expressed protein (best arabidopsis hit)	2.8e-189	660.6
AT1G70800	PRGDB00165191	mgv1a000858m	Putative_R-Genes,_predicted_from_Pythozome	Cucumis x hytivus	NL	--	--	NB-ARC domain-containing disease resistance protein (best arabidopsis hit)	4.9e-36	150.6
AT4G34220	PRGDB00144670	AT4G34220.1	Putative_R-Genes,_predicted_from_Pythozome	Arabidopsis thaliana	RLP	--	--	expressed protein (best arabidopsis hit)	0	1251.1
AT4G03415	PRGDB00200844	Bra008427	Putative_R-Genes,_predicted_from_Pythozome	Brassica rapa	RLP	--	--	--	1.7e-107	389.4
AT1G29750	PRGDB00144915	AT1G29750.2	Putative_R-Genes,_predicted_from_Pythozome	Arabidopsis thaliana	RLP	--	--	receptor-like protein kinase 2, putative, expressed (best arabidopsis hit)	0	1644.8
AT3G23300	PRGDB00192055	Lsa.52737	Putative_R-Genes,_predicted_from_NCBI_UniGene	Lactuca sativa	NL	329671658	JI574164	TSA: Lactuca sativa CLC_LTR_V1A_40077 mRNA sequence	1.1e-23	111.3
AT3G57070	PRGDB00217119	MDP0000320460	Putative_R-Genes,_predicted_from_Pythozome	Malus x domestica	RLP	--	--	--	5.2e-36	151.8
AT2G36130	PRGDB00217154	MDP0000385217	Putative_R-Genes,_predicted_from_Pythozome	Malus x domestica	RLP	--	--	--	8.4e-30	129.8
AT4G26440	PRGDB00144657	AT4G12020.1	Putative_R-Genes,_predicted_from_Pythozome	Arabidopsis thaliana	TNL	--	--	expressed protein (best arabidopsis hit)	4.8e-32	139
AT1G66310	PRGDB00202070	Bra027581	Putative_R-Genes,_predicted_from_Pythozome	Brassica rapa	RLK-GNK2	--	--	--	3.1e-55	215.7
AT5G23920	PRGDB00215944	MDP0000282838	Putative_R-Genes,_predicted_from_Pythozome	Malus x domestica	CN	--	--	--	1.2e-45	183
AT5G62230	PRGDB00145616	AT5G62230.1	Putative_R-Genes,_predicted_from_Pythozome	Arabidopsis thaliana	RLP	--	--	receptor-like protein kinase 5 precursor, putative, expressed (best arabidopsis hit)	4.5e-256	884
AT5G66880	PRGDB00189827	Hv.34453	Putative_R-Genes,_predicted_from_NCBI_UniGene	Hordeum vulgare	NL	326532047	AK370199	Hordeum vulgare subsp. vulgare mRNA for predicted protein, complete cds, clone: NIASHv2106K13	4e-117	421
AT3G54270	PRGDB00206399	Lus10012284	Putative_R-Genes,_predicted_from_Pythozome	Linum usitatissimum	N	--	--	--	5.4e-129	460.7
AT1G61380	PRGDB00066734	At.52304	Putative_R-Genes,_predicted_from_NCBI_UniGene	Arabidopsis thaliana	RLK	238478926	NM_001160967	Arabidopsis thaliana S-locus protein kinase, putative (AT1G61390) mRNA, complete cds	0	1259.2
AT2G03030	PRGDB00144465	AT2G03030.1	Putative_R-Genes,_predicted_from_Pythozome	Arabidopsis thaliana	T	--	--	expressed protein (best arabidopsis hit)	6.8e-114	409.5
AT5G18700	PRGDB00145883	AT5G18700.1	Putative_R-Genes,_predicted_from_Pythozome	Arabidopsis thaliana	N	--	--	EMB3013, putative, expressed (best arabidopsis hit)	0	2662.1
AT5G16980	PRGDB00078525	Vvi.774	Putative_R-Genes,_predicted_from_NCBI_UniGene	Vitis vinifera	RLP	225469427	XM_002267128	PREDICTED: Vitis vinifera hypothetical protein LOC100251471 (LOC100251471), mRNA	3e-73	275
AT3G03080	PRGDB00078525	Vvi.774	Putative_R-Genes,_predicted_from_NCBI_UniGene	Vitis vinifera	RLP	225469427	XM_002267128	PREDICTED: Vitis vinifera hypothetical protein LOC100251471 (LOC100251471), mRNA	9e-106	383.3
AT1G75640	PRGDB00145218	AT1G75640.1	Putative_R-Genes,_predicted_from_Pythozome	Arabidopsis thaliana	RLP	--	--	leucine-rich repeat family protein, putative, expressed (best arabidopsis hit)	1.4e-253	875.9
AT3G04070	PRGDB00177091	POPTR_0818s00195.1	Putative_R-Genes,_predicted_from_Pythozome	Populus trichocarpa	T	--	--	NAC domain containing protein 17 (best arabidopsis hit)	1.1e-26	120.6
AT1G29180	PRGDB00200918	Bra023648	Putative_R-Genes,_predicted_from_Pythozome	Brassica rapa	TNL	--	--	--	1.8e-71	269.6
AT1G31420	PRGDB00145056	AT1G31420.1	Putative_R-Genes,_predicted_from_Pythozome	Arabidopsis thaliana	RLP	--	--	BRASSINOSTEROID INSENSITIVE 1-associated receptor kinase 1 precursor, putative, expressed (best arabidopsis hit)	2e-291	1000.7
AT5G44510	PRGDB00145862	AT5G44510.1	Putative_R-Genes,_predicted_from_Pythozome	Arabidopsis thaliana	TNL	--	--	disease resistance protein RGA2, putative, expressed (best arabidopsis hit)	0	1779.2
AT1G56170	PRGDB00176268	29656.m000483	Putative_R-Genes,_predicted_from_Pythozome	Oryza barthii	Mlo-like	--	--	Seven transmembrane MLO family protein (best arabidopsis hit)	6.8e-42	170.2
AT2G34930	PRGDB00065996	At.19599	Putative_R-Genes,_predicted_from_NCBI_UniGene	Arabidopsis thaliana	RLP	30686248	NM_129046	Arabidopsis thaliana disease resistance family protein (AT2G34930) mRNA, complete cds	0	1090.9
AT5G41280	PRGDB00153932	orange1.1g006952m	Putative_R-Genes,_predicted_from_Pythozome	Citrus sinensis	RLK-GNK2	--	--	cysteine-rich RLK (RECEPTOR-like protein kinase) 10 (best arabidopsis hit)	8.6e-22	104
AT5G09800	PRGDB00079067	Vvi.24747	Putative_R-Genes,_predicted_from_NCBI_UniGene	Vitis vinifera	NL	225424433	XM_002281516	PREDICTED: Vitis vinifera hypothetical protein LOC100249092 (LOC100249092), mRNA	8.2e-34	144.4
AT3G03200	PRGDB00177091	POPTR_0818s00195.1	Putative_R-Genes,_predicted_from_Pythozome	Populus trichocarpa	T	--	--	NAC domain containing protein 17 (best arabidopsis hit)	1.1e-32	141
AT5G42140	PRGDB00143462	493465	Putative_R-Genes,_predicted_from_Pythozome	Arabidopsis lyrata	TNL	--	--	Regulator of chromosome condensation (RCC1) family protein (best arabidopsis hit)	2.4e-234	812
AT1G66210	PRGDB00214989	MDP0000481805	Putative_R-Genes,_predicted_from_Pythozome	Malus x domestica	N	--	--	--	4.6e-46	186
AT3G25970	PRGDB00183352	GSVIVT01015461001	Putative_R-Genes,_predicted_from_Pythozome	Vitis vinifera	N	--	--	pleiotropic drug resistance 12 (best arabidopsis hit)	6.9e-81	301.6
AT1G26900	PRGDB00183352	GSVIVT01015461001	Putative_R-Genes,_predicted_from_Pythozome	Vitis vinifera	N	--	--	pleiotropic drug resistance 12 (best arabidopsis hit)	4.1e-31	136
AT5G45200	PRGDB00145732	AT5G45200.1	Putative_R-Genes,_predicted_from_Pythozome	Arabidopsis thaliana	TNL	--	--	disease resistance protein RGA2, putative, expressed (best arabidopsis hit)	0	2283.8
AT5G42020	PRGDB00167710	Medtr2g047020.1	Putative_R-Genes,_predicted_from_Pythozome	Medicago truncatula	TNL	--	--	heat shock cognate protein 70-1 (best arabidopsis hit)	1.6e-132	473
AT5G61430	PRGDB00177091	POPTR_0818s00195.1	Putative_R-Genes,_predicted_from_Pythozome	Populus trichocarpa	T	--	--	NAC domain containing protein 17 (best arabidopsis hit)	1.9e-28	126.3
AT4G19060	PRGDB00049250	disease resistance protein-related	Putative_R-Genes,_collected_from_NCBI_Protein	Arabidopsis thaliana	N	30684633	NM_118024	Arabidopsis thaliana disease resistance protein-related (AT4G19060) mRNA, complete cds.	9.9e-183	639
AT4G00210	PRGDB00213803	MDP0000322059	Putative_R-Genes,_predicted_from_Pythozome	Malus x domestica	RLP	--	--	--	3.6e-36	151.4
AT3G51470	PRGDB00213421	MDP0000280399	Putative_R-Genes,_predicted_from_Pythozome	Malus x domestica	RLP	--	--	--	7.8e-129	459.9
AT4G38010	PRGDB00183352	GSVIVT01015461001	Putative_R-Genes,_predicted_from_Pythozome	Vitis vinifera	N	--	--	pleiotropic drug resistance 12 (best arabidopsis hit)	5.3e-52	205.3
AT1G32950	PRGDB00214989	MDP0000481805	Putative_R-Genes,_predicted_from_Pythozome	Malus x domestica	N	--	--	--	2.5e-52	206.8
AT5G53170	PRGDB00182366	412710	Putative_R-Genes,_predicted_from_Pythozome	Selaginella moellendorffii	N	--	--	pleiotropic drug resistance 12 (best arabidopsis hit)	3.4e-39	163.3
AT1G72920	PRGDB00145110	AT1G72920.1	Putative_R-Genes,_predicted_from_Pythozome	Arabidopsis thaliana	T	--	--	expressed protein (best arabidopsis hit)	1.8e-157	554.7
AT1G10680	PRGDB00078803	Vvi.12916	Putative_R-Genes,_predicted_from_NCBI_UniGene	Vitis vinifera	N	225452756	XM_002283015	PREDICTED: Vitis vinifera hypothetical protein LOC100262734 (LOC100262734), mRNA	0	1199.9
AT1G08590	PRGDB00144948	AT1G08590.1	Putative_R-Genes,_predicted_from_Pythozome	Arabidopsis thaliana	RLP	--	--	receptor protein kinase CLAVATA1 precursor, putative, expressed (best arabidopsis hit)	1.4e-252	872.5
AT4G10550	PRGDB00214989	MDP0000481805	Putative_R-Genes,_predicted_from_Pythozome	Malus x domestica	N	--	--	--	2.4e-53	210.3
AT1G73066	PRGDB00065930	At.11684	Putative_R-Genes,_predicted_from_NCBI_UniGene	Arabidopsis thaliana	RLP	26449860	AK117384	Arabidopsis thaliana At1g73070 mRNA for unknown protein, complete cds, clone: RAFL16-96-P09	7.7e-49	194.9
AT5G39100	PRGWK00000444	Solyc01g102880.1.1	Contributed_R-Genes	Solanum lycopersicum	TNL-OT	--	--	--	1.6e-44	178.3
AT5G53360	PRGWK00001141	Solyc12g100010.1.1	Contributed_R-Genes	Solanum lycopersicum	RLP	--	--	--	1.6e-26	119.4
AT5G38280	PRGDB00145806	AT5G38280.1	Putative_R-Genes,_predicted_from_Pythozome	Arabidopsis thaliana	Other	--	--	Protein kinase domain containing protein, expressed (best arabidopsis hit)	0	1315.1
AT1G09270	PRGDB00152926	orange1.1g037562m	Putative_R-Genes,_predicted_from_Pythozome	Citrus sinensis	NL	--	--	importin alpha isoform 2 (best arabidopsis hit)	6e-93	341.3
AT3G42786	PRGDB00066996	At.66835	Putative_R-Genes,_predicted_from_NCBI_UniGene	Arabidopsis thaliana	CNL	186491801	NM_001084273	Arabidopsis thaliana ATP binding	2.7e-30	132.1
AT5G17930	PRGDB00200873	Bra023646	Putative_R-Genes,_predicted_from_Pythozome	Brassica rapa	CN	--	--	--	8.5e-290	995.7
AT2G42005	PRGDB00214610	MDP0000288298	Putative_R-Genes,_predicted_from_Pythozome	Malus x domestica	TNL	--	--	--	4.3e-115	414.5
AT5G37450	PRGDB00145813	AT5G37450.1	Putative_R-Genes,_predicted_from_Pythozome	Arabidopsis thaliana	RLP	--	--	expressed protein (best arabidopsis hit)	0	1523.1
AT1G71390	PRGDB00066450	At.39198	Putative_R-Genes,_predicted_from_NCBI_UniGene	Arabidopsis thaliana	RLP	20466707	AY099820	Arabidopsis thaliana putative disease resistance protein (At2g24160) mRNA, complete cds	5.7e-76	285.4
AT1G32415	PRGDB00216620	MDP0000287465	Putative_R-Genes,_predicted_from_Pythozome	Malus x domestica	N	--	--	--	7.1e-23	109
AT4G27220	PRGDB00144831	AT4G27220.1	Putative_R-Genes,_predicted_from_Pythozome	Arabidopsis thaliana	NL	--	--	disease resistance protein RPS2, putative (best arabidopsis hit)	0	1708
AT2G45420	PRGDB00213803	MDP0000322059	Putative_R-Genes,_predicted_from_Pythozome	Malus x domestica	RLP	--	--	--	2.7e-38	158.7
AT5G49780	PRGDB00145743	AT5G49780.1	Putative_R-Genes,_predicted_from_Pythozome	Arabidopsis thaliana	RLP	--	--	leucine-rich repeat family protein, putative, expressed (best arabidopsis hit)	0	1450.3
AT3G55990	PRGDB00216650	MDP0000252094	Putative_R-Genes,_predicted_from_Pythozome	Malus x domestica	RLP	--	--	--	1.7e-57	223.4
AT5G35390	PRGDB00145710	AT5G35390.1	Putative_R-Genes,_predicted_from_Pythozome	Arabidopsis thaliana	RLP	--	--	receptor-like protein kinase 1, putative, expressed (best arabidopsis hit)	0	1218
AT1G15690	PRGDB00184313	GSVIVT01034326001	Putative_R-Genes,_predicted_from_Pythozome	Vitis vinifera	RLK-GNK2	--	--	cysteine-rich RLK (RECEPTOR-like protein kinase) 10 (best arabidopsis hit)	1.5e-33	144.4
AT5G56190	PRGDB00214485	MDP0000287433	Putative_R-Genes,_predicted_from_Pythozome	Malus x domestica	CN	--	--	--	6.9e-119	427.2
AT4G39270	PRGDB00144681	AT4G39270.1	Putative_R-Genes,_predicted_from_Pythozome	Arabidopsis thaliana	RLP	--	--	LRR receptor-like protein kinase, putative, expressed (best arabidopsis hit)	0	1122.8
AT5G03800	PRGDB00183352	GSVIVT01015461001	Putative_R-Genes,_predicted_from_Pythozome	Vitis vinifera	N	--	--	pleiotropic drug resistance 12 (best arabidopsis hit)	3.4e-24	113.6
AT3G50530	PRGDB00213757	MDP0000162676	Putative_R-Genes,_predicted_from_Pythozome	Malus x domestica	RLP	--	--	--	2.7e-60	233
AT2G30250	PRGDB00144657	AT4G12020.1	Putative_R-Genes,_predicted_from_Pythozome	Arabidopsis thaliana	TNL	--	--	expressed protein (best arabidopsis hit)	2.1e-26	119.8
AT5G35950	PRGDB00155248	Egrandis_v1_0.000468m	Putative_R-Genes,_predicted_from_Pythozome	Areca catechu	TNL	--	--	Mannose-binding lectin superfamily protein (best arabidopsis hit)	6e-30	131.7
AT3G12690	PRGDB00215446	MDP0000264975	Putative_R-Genes,_predicted_from_Pythozome	Malus x domestica	TNL	--	--	--	2e-86	319.7
AT2G17150	PRGDB00213363	MDP0000265619	Putative_R-Genes,_predicted_from_Pythozome	Malus x domestica	N	--	--	--	8e-98	358.2
AT3G10080	PRGDB00182795	GSVIVT01000058001	Putative_R-Genes,_predicted_from_Pythozome	Vitis vinifera	RLP	--	--	Leucine-rich repeat protein kinase family protein (best arabidopsis hit)	7.8e-34	143.7
AT3G14470	PRGDB00145373	AT3G14470.1	Putative_R-Genes,_predicted_from_Pythozome	Arabidopsis thaliana	NL	--	--	disease resistance RPP13-like protein 1, putative, expressed (best arabidopsis hit)	0	1924.8
AT1G79920	PRGDB00167710	Medtr2g047020.1	Putative_R-Genes,_predicted_from_Pythozome	Medicago truncatula	TNL	--	--	heat shock cognate protein 70-1 (best arabidopsis hit)	6.5e-70	265.4
AT1G80470	PRGDB00202070	Bra027581	Putative_R-Genes,_predicted_from_Pythozome	Brassica rapa	RLK-GNK2	--	--	--	1.3e-51	203.8
AT4G24390	PRGDB00171933	LOC_Os11g27450.1	Putative_R-Genes,_predicted_from_Pythozome	Oryza sativa	NL	--	--	RNI-like superfamily protein (best arabidopsis hit)	1.2e-180	632.9
AT4G10440	PRGDB00204561	GRMZM2G431021_T01	Putative_R-Genes,_predicted_from_Pythozome	Zea mays	RLK-GNK2	--	--	--	2.2e-54	213.4
AT1G52660	PRGDB00145191	AT1G52660.1	Putative_R-Genes,_predicted_from_Pythozome	Arabidopsis thaliana	CNL	--	--	disease resistance protein RPS2, putative, expressed (best arabidopsis hit)	8e-201	699.1
AT4G18030	PRGDB00204561	GRMZM2G431021_T01	Putative_R-Genes,_predicted_from_Pythozome	Zea mays	RLK-GNK2	--	--	--	3.9e-43	176
AT3G60120	PRGDB00204891	Lus10020500	Putative_R-Genes,_predicted_from_Pythozome	Linum usitatissimum	RLP	--	--	--	5e-23	109
AT5G58270	PRGDB00078803	Vvi.12916	Putative_R-Genes,_predicted_from_NCBI_UniGene	Vitis vinifera	N	225452756	XM_002283015	PREDICTED: Vitis vinifera hypothetical protein LOC100262734 (LOC100262734), mRNA	8.5e-58	224.9
AT5G62710	PRGDB00145792	AT5G62710.1	Putative_R-Genes,_predicted_from_Pythozome	Arabidopsis thaliana	RLP	--	--	leucine-rich repeat family protein, putative, expressed (best arabidopsis hit)	5.4e-268	922.9
AT2G05920	PRGDB00214989	MDP0000481805	Putative_R-Genes,_predicted_from_Pythozome	Malus x domestica	N	--	--	--	4e-119	428.7
AT1G63930	PRGDB00192108	Lsa.52993	Putative_R-Genes,_predicted_from_NCBI_UniGene	Lactuca sativa	TNL	329671470	JI573976	TSA: Lactuca sativa Letassy_X1_17963 mRNA sequence	4.7e-53	208.4
AT2G26380	PRGDB00049824	disease resistance protein-related / LRR protein-related	Putative_R-Genes,_collected_from_NCBI_Protein	Arabidopsis thaliana	RLP	30692895	NM_103082	Arabidopsis thaliana disease resistance protein-related / LRR protein-related (AT1G33590) mRNA, complete cds.	2.7e-100	365.5
AT3G58190	PRGDB00213803	MDP0000322059	Putative_R-Genes,_predicted_from_Pythozome	Malus x domestica	RLP	--	--	--	2.3e-35	148.7
AT1G54330	PRGDB00177091	POPTR_0818s00195.1	Putative_R-Genes,_predicted_from_Pythozome	Populus trichocarpa	T	--	--	NAC domain containing protein 17 (best arabidopsis hit)	1e-28	127.1
AT5G49290	PRGDB00066899	At.55450	Putative_R-Genes,_predicted_from_NCBI_UniGene	Arabidopsis thaliana	RLP	240256416	NM_124306	Arabidopsis thaliana protein binding (AT5G49290) mRNA, complete cds	1.1e-304	1045.4
AT3G59140	PRGDB00078803	Vvi.12916	Putative_R-Genes,_predicted_from_NCBI_UniGene	Vitis vinifera	N	225452756	XM_002283015	PREDICTED: Vitis vinifera hypothetical protein LOC100262734 (LOC100262734), mRNA	8.8e-22	106.3
AT1G52880	PRGDB00177091	POPTR_0818s00195.1	Putative_R-Genes,_predicted_from_Pythozome	Populus trichocarpa	T	--	--	NAC domain containing protein 17 (best arabidopsis hit)	2.9e-26	119
AT3G25510	PRGDB00145443	AT3G25510.1	Putative_R-Genes,_predicted_from_Pythozome	Arabidopsis thaliana	TNL	--	--	disease resistance protein RGA2, putative, expressed (best arabidopsis hit)	0	3212.9
AT1G05760	PRGDB00050964	RTM1	Reference_R-Genes,_manually_curated	Arabidopsis thaliana	Other	30679421	NM_100456	Arabidopsis thaliana RTM1 (RESTRICTED TEV MOVEMENT 1) (RTM1) mRNA, complete cds.	1.6e-100	364.8
AT1G50700	PRGDB00213757	MDP0000162676	Putative_R-Genes,_predicted_from_Pythozome	Malus x domestica	RLP	--	--	--	1.1e-118	426.8
AT2G24640	PRGDB00216981	MDP0000297928	Putative_R-Genes,_predicted_from_Pythozome	Malus x domestica	RLP	--	--	--	6.4e-52	205.3
AT2G18990	PRGDB00183512	GSVIVT01018889001	Putative_R-Genes,_predicted_from_Pythozome	Vitis vinifera	CNL	--	--	HOPZ-ACTIVATED RESISTANCE 1 (best arabidopsis hit)	1.7e-30	132.5
AT1G13230	PRGDB00066936	At.65155	Putative_R-Genes,_predicted_from_NCBI_UniGene	Arabidopsis thaliana	RLP	18404622	NM_113466	Arabidopsis thaliana leucine-rich repeat family protein (AT3G25670) mRNA, complete cds	8.4e-82	303.9
AT5G48740	PRGDB00145679	AT5G48740.1	Putative_R-Genes,_predicted_from_Pythozome	Arabidopsis thaliana	RLP	--	--	senescence-induced receptor-like serine/threonine-protein kinase precursor, putative, expressed (best arabidopsis hit)	0	1653.3
AT4G11440	PRGDB00216316	MDP0000248430	Putative_R-Genes,_predicted_from_Pythozome	Malus x domestica	N	--	--	--	2.3e-27	123.6
AT3G10660	PRGDB00213757	MDP0000162676	Putative_R-Genes,_predicted_from_Pythozome	Malus x domestica	RLP	--	--	--	1.9e-146	519.2
AT3G23080	PRGDB00189168	Gma.63188	Putative_R-Genes,_predicted_from_NCBI_UniGene	Glycine max	RLP	356523477	XM_003530317	PREDICTED: Glycine max protein STRUBBELIG-RECEPTOR FAMILY 5-like (LOC100785529), mRNA	1.4e-33	143.7
AT4G12400	PRGDB00072070	Os.15454	Putative_R-Genes,_predicted_from_NCBI_UniGene	Oryza sativa Japonica Group	CN	32979699	AK069675	Oryza sativa Japonica Group cDNA clone:J023027M09, full insert sequence	6.5e-66	251.5
AT1G17240	PRGDB00143774	476358	Putative_R-Genes,_predicted_from_Pythozome	Arabidopsis lyrata	RLP	--	--	Leucine-rich receptor-like protein kinase family protein (best arabidopsis hit)	3.9e-135	481.9
ATMG00820	PRGDB00061522	disease resistance protein	Putative_R-Genes,_collected_from_NCBI_Protein	Brassica rapa subsp. pekinensis	NL	227438216	FJ842817	Brassica rapa subsp. pekinensis isolate BrNL12 disease resistance protein gene, complete cds.	6e-31	133.7
AT5G08490	PRGDB00183352	GSVIVT01015461001	Putative_R-Genes,_predicted_from_Pythozome	Vitis vinifera	N	--	--	pleiotropic drug resistance 12 (best arabidopsis hit)	1.7e-105	383.6
AT3G05660	PRGDB00066618	At.49590	Putative_R-Genes,_predicted_from_NCBI_UniGene	Arabidopsis thaliana	RLP	79394814	NM_111439	Arabidopsis thaliana AtRLP33 (Receptor Like Protein 33); kinase	3.7e-286	983.8
AT5G27420	PRGDB00191694	Lsa.50102	Putative_R-Genes,_predicted_from_NCBI_UniGene	Lactuca sativa	N	329683061	JI585567	TSA: Lactuca sativa Letassy_X1_3887 mRNA sequence	1.6e-25	116.7
AT4G27880	PRGWK00001141	Solyc12g100010.1.1	Contributed_R-Genes	Solanum lycopersicum	RLP	--	--	--	2.5e-25	115.9
AT3G21970	PRGDB00075085	Pth.286	Putative_R-Genes,_predicted_from_NCBI_UniGene	Populus trichocarpa	RLK-GNK2	224113934	XM_002316582	Populus trichocarpa predicted protein, mRNA	2.3e-29	129
AT4G35860	PRGDB00202169	Bra007015	Putative_R-Genes,_predicted_from_Pythozome	Brassica rapa	RLP	--	--	--	6.7e-40	163.7
AT1G01200	PRGDB00202169	Bra007015	Putative_R-Genes,_predicted_from_Pythozome	Brassica rapa	RLP	--	--	--	3.3e-35	148.3
AT2G28460	PRGDB00200918	Bra023648	Putative_R-Genes,_predicted_from_Pythozome	Brassica rapa	TNL	--	--	--	2.6e-67	256.5
AT1G65910	PRGDB00177091	POPTR_0818s00195.1	Putative_R-Genes,_predicted_from_Pythozome	Populus trichocarpa	T	--	--	NAC domain containing protein 17 (best arabidopsis hit)	4.2e-37	156
AT5G67360	PRGDB00214989	MDP0000481805	Putative_R-Genes,_predicted_from_Pythozome	Malus x domestica	N	--	--	--	7.3e-121	434.5
AT1G10570	PRGDB00188448	Gma.19334	Putative_R-Genes,_predicted_from_NCBI_UniGene	Glycine max	NL	356567183	XM_003551753	PREDICTED: Glycine max probable disease resistance protein At4g27220-like (LOC100788065), mRNA	4.4e-25	115.9
AT4G09660	PRGDB00171198	LOC_Os08g07950.1	Putative_R-Genes,_predicted_from_Pythozome	Oryza sativa	NL	--	--	TTF-type zinc finger protein with HAT dimerisation domain (best arabidopsis hit)	9.4e-72	271.2
AT3G02300	PRGDB00143462	493465	Putative_R-Genes,_predicted_from_Pythozome	Arabidopsis lyrata	TNL	--	--	Regulator of chromosome condensation (RCC1) family protein (best arabidopsis hit)	2.5e-26	119.8
AT2G01780	PRGDB00067458	Bol.19029	Putative_R-Genes,_predicted_from_NCBI_UniGene	Brassica oleracea	RLK	2598268	Y14285	Brassica oleracea mRNA for SFR1 protein	8.2e-30	130.6
AT4G35390	PRGDB00171449	LOC_Os09g20040.1	Putative_R-Genes,_predicted_from_Pythozome	Oryza sativa	NL	--	--	LRR and NB-ARC domains-containing disease resistance protein (best arabidopsis hit)	3e-25	115.5
AT3G44620	PRGDB00047597	disease resistance protein RPP1-like protein R1	Putative_R-Genes,_collected_from_NCBI_Protein	Arabidopsis thaliana	TNL	215261574	FJ446580	Arabidopsis thaliana disease resistance protein RPP1-like protein R1, disease resistance protein RPP1-like protein R2, disease resistance protein RPP1-like protein R3, disease resistance protein RPP1-like protein R4, disease resistance protein RPP1-like p	3.8e-85	314.3
AT2G44090	PRGDB00202268	Bra037666	Putative_R-Genes,_predicted_from_Pythozome	Brassica rapa	Mlo-like	--	--	--	2.2e-72	273.1
AT5G20630	PRGDB00182795	GSVIVT01000058001	Putative_R-Genes,_predicted_from_Pythozome	Vitis vinifera	RLP	--	--	Leucine-rich repeat protein kinase family protein (best arabidopsis hit)	1.3e-27	122.9
AT1G53080	PRGDB00066338	At.33934	Putative_R-Genes,_predicted_from_NCBI_UniGene	Arabidopsis thaliana	RLK	145339985	NM_116735	Arabidopsis thaliana lectin protein kinase, putative (AT4G04960) mRNA, complete cds	3.2e-45	181.8
AT5G64940	PRGDB00078970	Vvi.20745	Putative_R-Genes,_predicted_from_NCBI_UniGene	Vitis vinifera	CNL	225447515	XM_002268092	PREDICTED: Vitis vinifera hypothetical protein LOC100252764 (LOC100252764), mRNA	1.3e-101	370.5
AT1G80080	PRGDB00066340	At.33989	Putative_R-Genes,_predicted_from_NCBI_UniGene	Arabidopsis thaliana	RLP	30699487	NM_106657	Arabidopsis thaliana TMM (TOO MANY MOUTHS); protein binding	6.9e-160	563.5
AT5G24430	PRGDB00213757	MDP0000162676	Putative_R-Genes,_predicted_from_Pythozome	Malus x domestica	RLP	--	--	--	2.2e-56	219.9
AT2G03770	PRGDB00187911	Ta.74193	Putative_R-Genes,_predicted_from_NCBI_UniGene	Triticum aestivum	RLP	241988090	AK335347	Triticum aestivum cDNA, clone: WT012_K21, cultivar: Chinese Spring	1.9e-62	239.2
AT1G69960	PRGDB00215267	MDP0000256952	Putative_R-Genes,_predicted_from_Pythozome	Malus x domestica	RLP	--	--	--	7.2e-51	200.7
AT1G59780	PRGDB00144897	AT1G59780.1	Putative_R-Genes,_predicted_from_Pythozome	Arabidopsis thaliana	CNL	--	--	NBS-LRR disease resistance protein, putative, expressed (best arabidopsis hit)	0	1804.3
AT2G25620	PRGDB00213421	MDP0000280399	Putative_R-Genes,_predicted_from_Pythozome	Malus x domestica	RLP	--	--	--	3.4e-93	341.7
AT3G18970	PRGDB00183352	GSVIVT01015461001	Putative_R-Genes,_predicted_from_Pythozome	Vitis vinifera	N	--	--	pleiotropic drug resistance 12 (best arabidopsis hit)	1.1e-50	200.7
AT5G44970	PRGDB00202070	Bra027581	Putative_R-Genes,_predicted_from_Pythozome	Brassica rapa	RLK-GNK2	--	--	--	9.1e-59	227.3
AT2G41090	PRGDB00217738	Thhalv10027802m	Putative_R-Genes,_predicted_from_Pythozome	Eutrema halophilum	TNL	--	--	--	1.3e-21	102.8
AT2G31880	PRGDB00144542	AT2G31880.1	Putative_R-Genes,_predicted_from_Pythozome	Arabidopsis thaliana	RLP	--	--	protein kinase domain containing protein, expressed (best arabidopsis hit)	1.1e-261	902.1
AT1G43020	PRGDB00217252	MDP0000284128	Putative_R-Genes,_predicted_from_Pythozome	Malus x domestica	RLP	--	--	--	4.9e-24	112.1
AT1G60095	PRGDB00155662	Egrandis_v1_0.001393m	Putative_R-Genes,_predicted_from_Pythozome	Areca catechu	TNL	--	--	Mannose-binding lectin superfamily protein (best arabidopsis hit)	1.7e-44	180.3
AT4G30520	PRGDB00144798	AT4G30520.1	Putative_R-Genes,_predicted_from_Pythozome	Arabidopsis thaliana	RLP	--	--	receptor-like kinase, putative, expressed (best arabidopsis hit)	0	1089.3
AT4G03390	PRGDB00144772	AT4G03390.1	Putative_R-Genes,_predicted_from_Pythozome	Arabidopsis thaliana	RLP	--	--	STRUBBELIG-RECEPTOR FAMILY 1 precursor, putative, expressed (best arabidopsis hit)	0	1240.3
AT1G72460	PRGDB00145285	AT1G72460.1	Putative_R-Genes,_predicted_from_Pythozome	Arabidopsis thaliana	RLP	--	--	receptor-like protein kinase 1, putative, expressed (best arabidopsis hit)	5e-288	989.6
AT1G32510	PRGDB00177091	POPTR_0818s00195.1	Putative_R-Genes,_predicted_from_Pythozome	Populus trichocarpa	T	--	--	NAC domain containing protein 17 (best arabidopsis hit)	8.8e-27	120.6
AT4G16920	PRGDB00144755	AT4G16920.1	Putative_R-Genes,_predicted_from_Pythozome	Arabidopsis thaliana	TNL	--	--	NBS-LRR disease resistance protein, putative, expressed (best arabidopsis hit)	0	2437.1
AT5G59940	PRGDB00200918	Bra023648	Putative_R-Genes,_predicted_from_Pythozome	Brassica rapa	TNL	--	--	--	9.3e-64	244.6
AT3G55350	PRGDB00077825	Ta.43524	Putative_R-Genes,_predicted_from_NCBI_UniGene	Triticum aestivum	CNL	241987454	AK334711	Triticum aestivum cDNA, clone: WT010_M17, cultivar: Chinese Spring	5.2e-65	248.1
AT3G47870	PRGDB00168892	Medtr5g092860.1	Putative_R-Genes,_predicted_from_Pythozome	Medicago truncatula	CNL	--	--	NB-ARC domain-containing disease resistance protein (best arabidopsis hit)	3e-26	119
AT5G65700	PRGDB00145809	AT5G65700.1	Putative_R-Genes,_predicted_from_Pythozome	Arabidopsis thaliana	RLP	--	--	receptor protein kinase CLAVATA1 precursor, putative, expressed (best arabidopsis hit)	3.2e-257	887.9
AT4G20940	PRGDB00144748	AT4G20940.1	Putative_R-Genes,_predicted_from_Pythozome	Arabidopsis thaliana	RLP	--	--	leucine-rich repeat family protein, putative, expressed (best arabidopsis hit)	6.2e-306	1049.7
AT1G71420	PRGDB00183352	GSVIVT01015461001	Putative_R-Genes,_predicted_from_Pythozome	Vitis vinifera	N	--	--	pleiotropic drug resistance 12 (best arabidopsis hit)	2.1e-64	246.9
AT1G75950	PRGDB00215380	MDP0000255887	Putative_R-Genes,_predicted_from_Pythozome	Malus x domestica	TNL	--	--	--	4.6e-49	193.7
AT3G47770	PRGDB00149440	clementine0.9_001644m	Putative_R-Genes,_predicted_from_Pythozome	Citrus clementina	N	--	--	ABC2 homolog 6 (best arabidopsis hit)	1.3e-302	1038.5
AT1G63250	PRGDB00184759	GRMZM2G312712_T02	Putative_R-Genes,_predicted_from_Pythozome	Zea mays	N	--	--	zinc finger protein-related (best arabidopsis hit); E3 ubiquitin ligase, putative, expressed (best rice hit)	6.1e-25	115.9
AT1G03590	PRGDB00200844	Bra008427	Putative_R-Genes,_predicted_from_Pythozome	Brassica rapa	RLP	--	--	--	4.5e-113	407.9
AT2G39480	PRGDB00078803	Vvi.12916	Putative_R-Genes,_predicted_from_NCBI_UniGene	Vitis vinifera	N	225452756	XM_002283015	PREDICTED: Vitis vinifera hypothetical protein LOC100262734 (LOC100262734), mRNA	1.6e-270	932.6
AT3G28760	PRGDB00183145	GSVIVT01011374001	Putative_R-Genes,_predicted_from_Pythozome	Vitis vinifera	RLP	--	--	--	1.1e-143	509.6
AT5G44940	PRGDB00202070	Bra027581	Putative_R-Genes,_predicted_from_Pythozome	Brassica rapa	RLK-GNK2	--	--	--	7e-56	217.6
AT4G04570	PRGDB00144711	AT4G04570.1	Putative_R-Genes,_predicted_from_Pythozome	Arabidopsis thaliana	RLK-GNK2	--	--	TKL_IRAK_DUF26-la.1 - DUF26 kinases have homology to DUF26 containing loci, expressed (best arabidopsis hit)	0	1327.8
AT5G58120	PRGDB00145704	AT5G58120.1	Putative_R-Genes,_predicted_from_Pythozome	Arabidopsis thaliana	TNL	--	--	Leucine Rich Repeat family protein, expressed (best arabidopsis hit)	0	1989.5
AT1G31850	PRGDB00204561	GRMZM2G431021_T01	Putative_R-Genes,_predicted_from_Pythozome	Zea mays	RLK-GNK2	--	--	--	1.1e-37	157.9
AT5G49910	PRGDB00167710	Medtr2g047020.1	Putative_R-Genes,_predicted_from_Pythozome	Medicago truncatula	TNL	--	--	heat shock cognate protein 70-1 (best arabidopsis hit)	3e-79	296.2
AT5G46460	PRGDB00183352	GSVIVT01015461001	Putative_R-Genes,_predicted_from_Pythozome	Vitis vinifera	N	--	--	pleiotropic drug resistance 12 (best arabidopsis hit)	5.1e-52	205.7
AT5G59130	PRGDB00214989	MDP0000481805	Putative_R-Genes,_predicted_from_Pythozome	Malus x domestica	N	--	--	--	4.7e-56	219.2
AT5G39865	PRGDB00217119	MDP0000320460	Putative_R-Genes,_predicted_from_Pythozome	Malus x domestica	RLP	--	--	--	2.5e-32	139.4
AT1G34180	PRGDB00215739	MDP0000180046	Putative_R-Genes,_predicted_from_Pythozome	Malus x domestica	TNL	--	--	--	7.5e-41	168.3
AT1G63350	PRGDB00145132	AT1G63350.1	Putative_R-Genes,_predicted_from_Pythozome	Arabidopsis thaliana	NL	--	--	disease resistance protein RPS2, putative, expressed (best arabidopsis hit)	0	1746.9
AT1G12580	PRGDB00213757	MDP0000162676	Putative_R-Genes,_predicted_from_Pythozome	Malus x domestica	RLP	--	--	--	6.3e-63	241.5
AT1G73640	PRGDB00202169	Bra007015	Putative_R-Genes,_predicted_from_Pythozome	Brassica rapa	RLP	--	--	--	5e-36	151
AT5G27750	PRGDB00202070	Bra027581	Putative_R-Genes,_predicted_from_Pythozome	Brassica rapa	RLK-GNK2	--	--	--	1.5e-81	303.1
AT4G11650	PRGDB00180145	Si003953m	Putative_R-Genes,_predicted_from_Pythozome	Setaria italica	Other	--	--	osmotin 34 (best arabidopsis hit); expressed protein (best rice hit)	4.4e-67	254.2
AT1G76420	PRGDB00177091	POPTR_0818s00195.1	Putative_R-Genes,_predicted_from_Pythozome	Populus trichocarpa	T	--	--	NAC domain containing protein 17 (best arabidopsis hit)	4.3e-25	115.2
AT3G13110	PRGDB00216620	MDP0000287465	Putative_R-Genes,_predicted_from_Pythozome	Malus x domestica	N	--	--	--	7.6e-21	101.3
AT3G04170	PRGDB00182795	GSVIVT01000058001	Putative_R-Genes,_predicted_from_Pythozome	Vitis vinifera	RLP	--	--	Leucine-rich repeat protein kinase family protein (best arabidopsis hit)	1e-62	239.6
AT3G01580	PRGDB00183352	GSVIVT01015461001	Putative_R-Genes,_predicted_from_Pythozome	Vitis vinifera	N	--	--	pleiotropic drug resistance 12 (best arabidopsis hit)	5.8e-98	358.2
AT1G07340	PRGDB00201715	Bra001175	Putative_R-Genes,_predicted_from_Pythozome	Brassica rapa	TNL	--	--	--	1.9e-45	183.3
AT5G57750	PRGDB00078682	Vvi.8276	Putative_R-Genes,_predicted_from_NCBI_UniGene	Vitis vinifera	NL	225452519	XM_002275052	PREDICTED: Vitis vinifera hypothetical protein LOC100250803 (LOC100250803), mRNA	4.4e-31	134.4
AT2G17430	PRGDB00144537	AT2G17430.1	Putative_R-Genes,_predicted_from_Pythozome	Arabidopsis thaliana	Mlo-like	--	--	MLO domain containing protein, putative, expressed (best arabidopsis hit)	3.1e-291	1000
AT4G11480	PRGDB00144767	AT4G11480.1	Putative_R-Genes,_predicted_from_Pythozome	Arabidopsis thaliana	RLK-GNK2	--	--	TKL_IRAK_DUF26-lc.9 - DUF26 kinases have homology to DUF26 containing loci, expressed (best arabidopsis hit)	0	1298.9
AT1G70790	PRGDB00165191	mgv1a000858m	Putative_R-Genes,_predicted_from_Pythozome	Cucumis x hytivus	NL	--	--	NB-ARC domain-containing disease resistance protein (best arabidopsis hit)	2.1e-37	155.2
AT1G76620	PRGDB00217252	MDP0000284128	Putative_R-Genes,_predicted_from_Pythozome	Malus x domestica	RLP	--	--	--	5.6e-27	122.1
AT1G12290	PRGDB00145077	AT1G12290.1	Putative_R-Genes,_predicted_from_Pythozome	Arabidopsis thaliana	CNL	--	--	disease resistance protein RPS2, putative, expressed (best arabidopsis hit)	0	1767.3
AT3G17090	PRGDB00189838	Hv.34616	Putative_R-Genes,_predicted_from_NCBI_UniGene	Hordeum vulgare	NL	326530114	AK377143	Hordeum vulgare subsp. vulgare mRNA for predicted protein, partial cds, clone: NIASHv3149K09	2.4e-104	378.6
AT5G41750	PRGDB00145642	AT5G41750.2	Putative_R-Genes,_predicted_from_Pythozome	Arabidopsis thaliana	TNL	--	--	disease resistance protein, putative, expressed (best arabidopsis hit)	0	2041.2
AT3G05470	PRGDB00205338	Lus10015091	Putative_R-Genes,_predicted_from_Pythozome	Linum usitatissimum	RLK-GNK2	--	--	--	1.2e-95	350.9
AT2G28970	PRGDB00144472	AT2G28970.1	Putative_R-Genes,_predicted_from_Pythozome	Arabidopsis thaliana	RLP	--	--	receptor-like protein kinase, putative, expressed (best arabidopsis hit)	0	1399
AT4G10530	PRGDB00214989	MDP0000481805	Putative_R-Genes,_predicted_from_Pythozome	Malus x domestica	N	--	--	--	1.4e-47	191
AT1G65920	PRGDB00143462	493465	Putative_R-Genes,_predicted_from_Pythozome	Arabidopsis lyrata	TNL	--	--	Regulator of chromosome condensation (RCC1) family protein (best arabidopsis hit)	2.8e-144	512.7
AT1G78710	PRGDB00216650	MDP0000252094	Putative_R-Genes,_predicted_from_Pythozome	Malus x domestica	RLP	--	--	--	3.1e-69	261.9
AT4G25960	PRGDB00078803	Vvi.12916	Putative_R-Genes,_predicted_from_NCBI_UniGene	Vitis vinifera	N	225452756	XM_002283015	PREDICTED: Vitis vinifera hypothetical protein LOC100262734 (LOC100262734), mRNA	0	1209.1
AT5G12480	PRGDB00213757	MDP0000162676	Putative_R-Genes,_predicted_from_Pythozome	Malus x domestica	RLP	--	--	--	3.4e-104	378.6
AT2G17890	PRGDB00213757	MDP0000162676	Putative_R-Genes,_predicted_from_Pythozome	Malus x domestica	RLP	--	--	--	4.6e-83	308.5
AT1G68840	PRGDB00189344	Hv.10056	Putative_R-Genes,_predicted_from_NCBI_UniGene	Hordeum vulgare	NL	326521753	AK369251	Hordeum vulgare subsp. vulgare mRNA for predicted protein, complete cds, clone: NIASHv2087M16	3.7e-27	122.1
AT1G16330	PRGDB00192459	Mtr.22577	Putative_R-Genes,_predicted_from_NCBI_UniGene	Medicago truncatula	CNL	357509266	XM_003624874	Medicago truncatula NB-LRR type disease resistance protein (MTR_7g089080) mRNA, complete cds	3.9e-62	239.2
AT5G59260	PRGDB00066905	At.55620	Putative_R-Genes,_predicted_from_NCBI_UniGene	Arabidopsis thaliana	RLK	18424215	NM_125317	Arabidopsis thaliana lectin protein kinase family protein (AT5G59270) mRNA, complete cds	9.1e-256	882.5
AT1G15885	PRGDB00061805	Contains similarity to NBS/LRR disease resistance protein gi|3309619 from Arabidopsis thaliana gb|AF074916 and contains a NB-ARC PF|00931 domain and multiple Leucine Rich PF|00560 Repeats.	Putative_R-Genes,_collected_from_NCBI_Protein	Arabidopsis thaliana	CNL	8099275	AC034256	Sequence of BAC F7H2 from Arabidopsis thaliana chromosome 1, complete sequence.	1.2e-35	148.3
AT1G58390	PRGDB00145104	AT1G58390.1	Putative_R-Genes,_predicted_from_Pythozome	Arabidopsis thaliana	CNL	--	--	NBS-LRR disease resistance protein, putative, expressed (best arabidopsis hit)	0	1783.1
AT3G13000	PRGDB00205261	Lus10035703	Putative_R-Genes,_predicted_from_Pythozome	Linum usitatissimum	RLP	--	--	--	1e-162	573.2
AT4G28630	PRGDB00078803	Vvi.12916	Putative_R-Genes,_predicted_from_NCBI_UniGene	Vitis vinifera	N	225452756	XM_002283015	PREDICTED: Vitis vinifera hypothetical protein LOC100262734 (LOC100262734), mRNA	9e-54	211.5
AT5G10020	PRGDB00145892	AT5G10020.1	Putative_R-Genes,_predicted_from_Pythozome	Arabidopsis thaliana	RLP	--	--	expressed protein (best arabidopsis hit)	0	1460.7
AT4G04220	PRGDB00066824	At.54132	Putative_R-Genes,_predicted_from_NCBI_UniGene	Arabidopsis thaliana	RLP	42566299	NM_116660	Arabidopsis thaliana AtRLP46 (Receptor Like Protein 46); kinase	1.6e-177	622.9
AT5G38000	PRGDB00078525	Vvi.774	Putative_R-Genes,_predicted_from_NCBI_UniGene	Vitis vinifera	RLP	225469427	XM_002267128	PREDICTED: Vitis vinifera hypothetical protein LOC100251471 (LOC100251471), mRNA	4.8e-99	360.9
AT4G10540	PRGDB00214989	MDP0000481805	Putative_R-Genes,_predicted_from_Pythozome	Malus x domestica	N	--	--	--	2.1e-54	213.8
AT1G32770	PRGDB00177091	POPTR_0818s00195.1	Putative_R-Genes,_predicted_from_Pythozome	Populus trichocarpa	T	--	--	NAC domain containing protein 17 (best arabidopsis hit)	8.8e-24	110.9
AT1G16910	PRGDB00149355	clementine0.9_000252m	Putative_R-Genes,_predicted_from_Pythozome	Citrus clementina	CNL	--	--	NB-ARC domain-containing disease resistance protein (best arabidopsis hit)	5.4e-53	206.8
AT1G26930	PRGDB00189975	Hv.37291	Putative_R-Genes,_predicted_from_NCBI_UniGene	Hordeum vulgare	NL	326489646	AK370605	Hordeum vulgare subsp. vulgare mRNA for predicted protein, complete cds, clone: NIASHv2113B23	1.8e-84	312.8
AT4G32760	PRGDB00216535	MDP0000279752	Putative_R-Genes,_predicted_from_Pythozome	Malus x domestica	N	--	--	--	7.7e-21	102.1
AT5G66520	PRGDB00183352	GSVIVT01015461001	Putative_R-Genes,_predicted_from_Pythozome	Vitis vinifera	N	--	--	pleiotropic drug resistance 12 (best arabidopsis hit)	4.4e-63	242.3
AT1G66840	PRGDB00201388	Bra004192	Putative_R-Genes,_predicted_from_Pythozome	Brassica rapa	CNL	--	--	--	2.4e-154	545.4
AT5G45080	PRGDB00145739	AT5G45080.1	Putative_R-Genes,_predicted_from_Pythozome	Arabidopsis thaliana	T	--	--	PHLOEM 2-LIKE A5, putative, expressed (best arabidopsis hit)	1.2e-191	668.7
AT5G42130	PRGDB00216316	MDP0000248430	Putative_R-Genes,_predicted_from_Pythozome	Malus x domestica	N	--	--	--	2.2e-135	481.9
AT3G57530	PRGDB00213757	MDP0000162676	Putative_R-Genes,_predicted_from_Pythozome	Malus x domestica	RLP	--	--	--	1.5e-104	379.8
AT5G56140	PRGDB00213184	MDP0000285888	Putative_R-Genes,_predicted_from_Pythozome	Malus x domestica	CNL	--	--	--	5.9e-48	191
AT5G65960	PRGDB00217081	MDP0000283149	Putative_R-Genes,_predicted_from_Pythozome	Malus x domestica	TNL	--	--	--	6.9e-22	104.8
AT1G78750	PRGDB00202070	Bra027581	Putative_R-Genes,_predicted_from_Pythozome	Brassica rapa	RLK-GNK2	--	--	--	3.3e-60	232.3
AT5G58300	PRGDB00145773	AT5G58300.1	Putative_R-Genes,_predicted_from_Pythozome	Arabidopsis thaliana	RLP	--	--	inactive receptor kinase At2g26730 precursor, putative, expressed (best arabidopsis hit)	0	1079.3
AT5G65990	PRGDB00214610	MDP0000288298	Putative_R-Genes,_predicted_from_Pythozome	Malus x domestica	TNL	--	--	--	5.1e-95	347.8
AT2G39190	PRGDB00078970	Vvi.20745	Putative_R-Genes,_predicted_from_NCBI_UniGene	Vitis vinifera	CNL	225447515	XM_002268092	PREDICTED: Vitis vinifera hypothetical protein LOC100252764 (LOC100252764), mRNA	2.1e-33	144.1
AT1G15900	PRGDB00201227	Bra026094	Putative_R-Genes,_predicted_from_Pythozome	Brassica rapa	CNL	--	--	--	2.2e-45	181
AT1G57670	PRGDB00145284	AT1G57670.1	Putative_R-Genes,_predicted_from_Pythozome	Arabidopsis thaliana	T	--	--	expressed protein (best arabidopsis hit)	4.9e-129	460.7
AT3G55100	PRGDB00145322	AT3G55100.1	Putative_R-Genes,_predicted_from_Pythozome	Arabidopsis thaliana	N	--	--	white-brown complex homolog protein, putative, expressed (best arabidopsis hit)	0	1305
AT3G59910	PRGDB00202268	Bra037666	Putative_R-Genes,_predicted_from_Pythozome	Brassica rapa	Mlo-like	--	--	--	6.7e-56	218.4
AT3G19930	PRGDB00147146	Bradi4g14700.1	Putative_R-Genes,_predicted_from_Pythozome	Ricinus communis	NL	--	--	NB-ARC domain-containing disease resistance protein (best arabidopsis hit); disease resistance protein RPM1, putative (best rice hit)	6.4e-44	178.3
AT4G33170	PRGDB00183352	GSVIVT01015461001	Putative_R-Genes,_predicted_from_Pythozome	Vitis vinifera	N	--	--	pleiotropic drug resistance 12 (best arabidopsis hit)	2.9e-93	343.2
AT1G52130	PRGDB00155662	Egrandis_v1_0.001393m	Putative_R-Genes,_predicted_from_Pythozome	Areca catechu	TNL	--	--	Mannose-binding lectin superfamily protein (best arabidopsis hit)	6.9e-40	164.9
AT4G25520	PRGDB00217351	MDP0000726867	Putative_R-Genes,_predicted_from_Pythozome	Malus x domestica	CNL	--	--	--	3.4e-94	345.9
AT1G11990	PRGDB00217317	MDP0000307989	Putative_R-Genes,_predicted_from_Pythozome	Malus x domestica	RLP	--	--	--	9.1e-26	118.2
AT3G15060	PRGDB00202169	Bra007015	Putative_R-Genes,_predicted_from_Pythozome	Brassica rapa	RLP	--	--	--	1e-35	149.8
AT1G23520	PRGDB00178714	Sb02g022180.1	Putative_R-Genes,_predicted_from_Pythozome	Sorghum bicolor	NL	--	--	Domain of unknown function (DUF220) (best arabidopsis hit); OBP32pep, putative, expressed (best rice hit)	9.9e-41	166.8
AT5G10900	PRGDB00215267	MDP0000256952	Putative_R-Genes,_predicted_from_Pythozome	Malus x domestica	RLP	--	--	--	5.4e-34	145.6
AT5G24560	PRGWK00001129	Solyc12g096900.1.1	Contributed_R-Genes	Solanum lycopersicum	T	--	--	--	3.3e-33	141.7
AT1G74360	PRGDB00145310	AT1G74360.1	Putative_R-Genes,_predicted_from_Pythozome	Arabidopsis thaliana	RLP	--	--	BRASSINOSTEROID INSENSITIVE 1 precursor, putative, expressed (best arabidopsis hit)	0	1457.6
AT1G51690	PRGDB00215191	MDP0000254848	Putative_R-Genes,_predicted_from_Pythozome	Malus x domestica	RLK-GNK2	--	--	--	7.6e-153	540.4
AT1G73140	PRGDB00216650	MDP0000252094	Putative_R-Genes,_predicted_from_Pythozome	Malus x domestica	RLP	--	--	--	4.7e-61	235
AT1G65620	PRGDB00213803	MDP0000322059	Putative_R-Genes,_predicted_from_Pythozome	Malus x domestica	RLP	--	--	--	2.6e-25	115.2
AT1G62330	PRGDB00217317	MDP0000307989	Putative_R-Genes,_predicted_from_Pythozome	Malus x domestica	RLP	--	--	--	4.3e-29	129.4
AT1G11300	PRGDB00066623	At.49875	Putative_R-Genes,_predicted_from_NCBI_UniGene	Arabidopsis thaliana	RLK	145335396	NM_101003	Arabidopsis thaliana ATP binding	0	3213.7
AT2G40470	PRGWK00002314	Sotub11g029390.1.1	Contributed_R-Genes	Solanum tuberosum	CNL	--	--	--	5.9e-26	117.5
AT4G36140	PRGDB00144666	AT4G36140.1	Putative_R-Genes,_predicted_from_Pythozome	Arabidopsis thaliana	TNL	--	--	disease resistance RPP13-like protein 1, putative, expressed (best arabidopsis hit)	0	3150.1
AT5G54140	PRGDB00167788	Medtr2g121840.1	Putative_R-Genes,_predicted_from_Pythozome	Medicago truncatula	RLP	--	--	Leucine-rich repeat transmembrane protein kinase protein (best arabidopsis hit)	3e-39	162.5
AT5G41300	PRGDB00166455	cassava4.1_032995m	Putative_R-Genes,_predicted_from_Pythozome	Vitis aestivalis	RLK-GNK2	--	--	cysteine-rich RLK (RECEPTOR-like protein kinase) 25 (best arabidopsis hit)	1e-30	133.7
AT5G59270	PRGDB00066905	At.55620	Putative_R-Genes,_predicted_from_NCBI_UniGene	Arabidopsis thaliana	RLK	18424215	NM_125317	Arabidopsis thaliana lectin protein kinase family protein (AT5G59270) mRNA, complete cds	0	1192.6
AT2G28990	PRGDB00144518	AT2G28990.1	Putative_R-Genes,_predicted_from_Pythozome	Arabidopsis thaliana	RLP	--	--	receptor-like protein kinase, putative, expressed (best arabidopsis hit)	0	1612
AT4G19510	PRGDB00144671	AT4G19510.1	Putative_R-Genes,_predicted_from_Pythozome	Arabidopsis thaliana	TNL	--	--	disease resistance protein RGA3, putative, expressed (best arabidopsis hit)	0	2203.3
AT3G28850	PRGDB00217119	MDP0000320460	Putative_R-Genes,_predicted_from_Pythozome	Malus x domestica	RLP	--	--	--	4.1e-28	125.6
AT3G01600	PRGDB00216122	MDP0000283975	Putative_R-Genes,_predicted_from_Pythozome	Malus x domestica	RLK	--	--	--	3.9e-67	255
AT5G67090	PRGDB00214989	MDP0000481805	Putative_R-Genes,_predicted_from_Pythozome	Malus x domestica	N	--	--	--	1.3e-53	211.1
AT4G11540	PRGDB00200918	Bra023648	Putative_R-Genes,_predicted_from_Pythozome	Brassica rapa	TNL	--	--	--	1.2e-61	237.3
AT5G25910	PRGDB00066264	At.30884	Putative_R-Genes,_predicted_from_NCBI_UniGene	Arabidopsis thaliana	RLP	27311716	BT002464	Arabidopsis thaliana disease resistance protein - like (At5g25910) mRNA, complete cds	2.6e-196	685.3
AT4G23330	PRGDB00201838	Bra019313	Putative_R-Genes,_predicted_from_Pythozome	Brassica rapa	RLK-GNK2	--	--	--	2.6e-36	152.1
AT3G50470	PRGDB00145383	AT3G50470.1	Putative_R-Genes,_predicted_from_Pythozome	Arabidopsis thaliana	Other	--	--	--	6e-113	406.4
AT5G01640	PRGDB00217808	Thhalv10006389m	Putative_R-Genes,_predicted_from_Pythozome	Eutrema halophilum	RLP	--	--	--	5.6e-53	207.2
AT1G75040	PRGDB00213092	MDP0000278380	Putative_R-Genes,_predicted_from_Pythozome	Malus x domestica	Other	--	--	--	1.2e-61	236.1
AT5G44920	PRGDB00145698	AT5G44920.1	Putative_R-Genes,_predicted_from_Pythozome	Arabidopsis thaliana	T	--	--	expressed protein (best arabidopsis hit)	2.6e-147	520.8
AT5G40930	PRGDB00066523	At.43039	Putative_R-Genes,_predicted_from_NCBI_UniGene	Arabidopsis thaliana	TNL	39104559	AK117122	Arabidopsis thaliana At5g40910 mRNA for putative disease resistance protein, complete cds, clone: RAFL16-65-P20	5.4e-25	114
AT5G42270	PRGDB00182255	441722	Putative_R-Genes,_predicted_from_Pythozome	Selaginella moellendorffii	N	--	--	pleiotropic drug resistance 12 (best arabidopsis hit)	3.7e-26	119.8
AT2G02630	PRGDB00200918	Bra023648	Putative_R-Genes,_predicted_from_Pythozome	Brassica rapa	TNL	--	--	--	7.6e-70	264.2
AT2G31160	PRGDB00149355	clementine0.9_000252m	Putative_R-Genes,_predicted_from_Pythozome	Citrus clementina	CNL	--	--	NB-ARC domain-containing disease resistance protein (best arabidopsis hit)	4.1e-48	191
AT2G42730	PRGDB00202070	Bra027581	Putative_R-Genes,_predicted_from_Pythozome	Brassica rapa	RLK-GNK2	--	--	--	6e-27	122.5
AT5G45250	PRGDB00145707	AT5G45250.1	Putative_R-Genes,_predicted_from_Pythozome	Arabidopsis thaliana	TNL	--	--	disease resistance RPP13-like protein 1, putative, expressed (best arabidopsis hit)	0	2312
AT1G51790	PRGDB00144895	AT1G51790.1	Putative_R-Genes,_predicted_from_Pythozome	Arabidopsis thaliana	RLP	--	--	receptor-like protein kinase, putative, expressed (best arabidopsis hit)	0	1652.9
AT5G17760	PRGDB00201975	Bra036845	Putative_R-Genes,_predicted_from_Pythozome	Brassica rapa	CNL	--	--	--	1.3e-97	356.7
AT5G16900	PRGDB00145777	AT5G16900.1	Putative_R-Genes,_predicted_from_Pythozome	Arabidopsis thaliana	RLP	--	--	receptor-like protein kinase, putative, expressed (best arabidopsis hit)	0	1591.6
AT5G48320	PRGDB00200918	Bra023648	Putative_R-Genes,_predicted_from_Pythozome	Brassica rapa	TNL	--	--	--	3.5e-75	283.1
AT4G18760	PRGWK00000106	MELO3C007203	Contributed_R-Genes	Cucumis melo	RLP	--	--	--	1.8e-52	206.5
AT1G33060	PRGDB00177091	POPTR_0818s00195.1	Putative_R-Genes,_predicted_from_Pythozome	Populus trichocarpa	T	--	--	NAC domain containing protein 17 (best arabidopsis hit)	5.5e-32	139
AT5G06540	PRGDB00183352	GSVIVT01015461001	Putative_R-Genes,_predicted_from_Pythozome	Vitis vinifera	N	--	--	pleiotropic drug resistance 12 (best arabidopsis hit)	7.2e-58	224.9
AT3G19700	PRGDB00145406	AT3G19700.1	Putative_R-Genes,_predicted_from_Pythozome	Arabidopsis thaliana	RLP	--	--	receptor-like protein kinase HAIKU2 precursor, putative, expressed (best arabidopsis hit)	0	1156
AT5G39800	PRGDB00192275	Mtr.10176	Putative_R-Genes,_predicted_from_NCBI_UniGene	Medicago truncatula	RLP	357487780	XM_003614130	Medicago truncatula Receptor-like protein kinase (MTR_5g045910) mRNA, complete cds	3.8e-35	146.7
[truncated: 640 more rows]

## Sheet: Gene expression trend analysis
2639 key genes annotated in PRG database in A. thaliana	Gene expression trend analysis was performed in the order of ChWT-8 hpi, ChWT-22 hpi, ChWT-40 hpi, and ChWT-60 hpi.							497 key genes (profile 10,19, 16, 6 and 13)
AT5G47460								AT1G01680
AT1G77170								AT1G07340
AT3G27650								AT1G09080
AT1G75800								AT1G09560
AT5G46500								AT1G11310
AT4G02540		profile10	profile19	profile16	profile6	profile13		AT1G14330
AT4G11890		AT1G01680	AT1G01900	AT1G01450	AT1G05760	AT1G07090		AT1G15520
AT4G11550		AT1G07340	AT1G02520	AT1G08230	AT1G07410	AT1G18250		AT1G16030
AT5G45060		AT1G09080	AT1G05700	AT1G10570	AT1G16260	AT1G21060		AT1G19270
AT3G44480		AT1G09560	AT1G10680	AT1G11260	AT1G17600	AT1G27190		AT1G23520
AT3G28360		AT1G11310	AT1G16130	AT1G15890	AT1G17610	AT1G28360		AT1G23690
AT1G65380		AT1G14330	AT1G16150	AT1G15900	AT1G51800	AT1G28440		AT1G24150
AT2G15880		AT1G15520	AT1G16160	AT1G15910	AT1G51820	AT1G29050		AT1G26515
AT5G46520		AT1G16030	AT1G18200	AT1G22500	AT1G52890	AT1G33060		AT1G28170
AT2G14440		AT1G19270	AT1G18970	AT1G27040	AT1G56120	AT1G48590		AT1G28550
AT1G56540		AT1G23520	AT1G18980	AT1G29400	AT1G71400	AT1G48740		AT1G30400
AT1G63560		AT1G23690	AT1G23560	AT1G32770	AT1G71830	AT1G51500		AT1G32940
AT1G57850		AT1G24150	AT1G26930	AT1G33440	AT1G72900	AT1G66150		AT1G32950
AT4G10630		AT1G26515	AT1G28470	AT1G34460	AT1G72940	AT1G68570		AT1G32960
AT1G42560		AT1G28170	AT1G32450	AT1G49490	AT1G76040	AT1G68840		AT1G33560
AT5G60740		AT1G28550	AT1G34480	AT1G52070	AT1G80470	AT1G72850		AT1G35330
AT1G67480		AT1G30400	AT1G36370	AT1G53340	AT2G02230	AT1G78700		AT1G43910
AT5G20830		AT1G32940	AT1G51420	AT1G55660	AT2G03760	AT1G78815		AT1G44350
AT1G77010		AT1G32950	AT1G55920	AT1G59720	AT2G18190	AT2G17620		AT1G45145
AT2G17590		AT1G32960	AT1G61440	AT1G63590	AT2G23030	AT2G25050		AT1G47890
AT4G04695		AT1G33560	AT1G61820	AT1G63870	AT2G35000	AT2G33050		AT1G48700
AT4G19520		AT1G35330	AT1G63930	AT1G64500	AT2G39310	AT2G42610		AT1G51760
AT1G78070		AT1G43910	AT1G65850	AT1G66440	AT3G10985	AT2G42720		AT1G51790
AT5G05560		AT1G44350	AT1G70690	AT1G69630	AT3G11580	AT3G13065		AT1G51860
AT5G45500		AT1G45145	AT1G74190	AT1G72200	AT3G16450	AT3G16800		AT1G51890
AT3G47800		AT1G47890	AT2G01540	AT1G73066	AT3G18290	AT3G19230		AT1G52900
AT2G40150		AT1G48700	AT2G15220	AT1G73640	AT3G23120	AT3G20820		AT1G53360
AT3G16450		AT1G51760	AT2G18193	AT1G75640	AT3G28600	AT3G21250		AT1G57630
AT5G46330		AT1G51790	AT2G24130	AT1G76310	AT3G30842	AT3G28345		AT1G57670
AT1G74090		AT1G51860	AT2G29940	AT1G77210	AT3G50470	AT3G28860		AT1G59740
AT3G58040		AT1G51890	AT2G30250	AT1G78750	AT3G56400	AT3G44610		AT1G59910
AT1G79250		AT1G52900	AT2G32660	AT2G01320	AT4G01180	AT3G45650		AT1G60890
AT5G45050		AT1G53360	AT2G38320	AT2G01950	AT4G04540	AT3G45780		AT1G61105
AT1G47580		AT1G57630	AT2G44240	AT2G04500	AT4G04695	AT3G54260		AT1G61110
AT4G20270		AT1G57670	AT2G44450	AT2G07750	AT4G04700	AT4G14465		AT1G61360
AT4G02050		AT1G59740	AT2G47800	AT2G15080	AT4G04710	AT4G16990		AT1G61420
AT5G12840		AT1G59910	AT3G04070	AT2G26750	AT4G23170	AT4G18120		AT1G61475
AT5G43470		AT1G60890	AT3G11080	AT2G26760	AT4G23220	AT4G18670		AT1G61550
AT2G02610		AT1G61105	AT3G11390	AT2G30130	AT4G23550	AT4G21650		AT1G61560
AT2G41340		AT1G61110	AT3G13590	AT2G45410	AT4G26560	AT4G25160		AT1G66090
AT3G47740		AT1G61360	AT3G20520	AT3G05930	AT4G34470	AT4G25960		AT1G66160
AT2G06510		AT1G61420	AT3G21210	AT3G06190	AT5G02490	AT4G39400		AT1G70140
AT4G01030		AT1G61475	AT3G26470	AT3G11520	AT5G13580	AT5G03640		AT1G70480
AT1G15530		AT1G61550	AT3G44350	AT3G13062	AT5G16230	AT5G06470		AT1G71390
AT3G13220		AT1G61560	AT3G53480	AT3G16440	AT5G16980	AT5G07000		AT1G72890
AT1G57570		AT1G66090	AT3G61340	AT3G19320	AT5G26340	AT5G23400		AT1G73805
AT4G21680		AT1G66160	AT4G02280	AT3G21090	AT5G38350	AT5G25350		AT1G74360
AT5G67280		AT1G70140	AT4G13920	AT3G24240	AT5G39150	AT5G39820		AT1G75040
AT4G19500		AT1G70480	AT4G14630	AT3G26240	AT5G40000	AT5G45220		AT1G76420
AT1G51480		AT1G71390	AT4G17800	AT3G29035	AT5G45000	AT5G45650		AT1G76970
AT2G21090		AT1G72890	AT4G22030	AT3G45530	AT5G51380	AT5G46330		AT1G77390
AT3G19940		AT1G73805	AT4G22920	AT3G47110	AT5G54650	AT5G61520		AT2G02310
AT4G16470		AT1G74360	AT4G23280	AT3G47580	AT5G59670	AT5G64840		AT2G02870
AT4G15560		AT1G75040	AT4G24250	AT3G50530	ATMG00820	AT5G64940		AT2G16450
AT1G53600		AT1G76420	AT4G26050	AT3G51000				AT2G19190
AT3G20520		AT1G76970	AT4G29230	AT3G51470				AT2G22290
AT4G11911		AT1G77390	AT4G34210	AT3G52310				AT2G23320
AT1G62790		AT2G02310	AT4G37610	AT3G54160				AT2G23830
AT5G63930		AT2G02870	AT4G39890	AT3G58670				AT2G25440
AT4G23260		AT2G16450	AT5G04890	AT3G60250				AT2G26380
AT3G28540		AT2G19190	AT5G06230	AT3G62980				AT2G31880
AT4G20530		AT2G22290	AT5G11870	AT4G00230				AT2G37720
AT3G29375		AT2G23320	AT5G13180	AT4G02050				AT2G39200
AT1G10940		AT2G23830	AT5G15660	AT4G09360				AT2G39350
AT2G31400		AT2G25440	AT5G27920	AT4G11240				AT2G42440
AT2G41700		AT2G26380	AT5G35940	AT4G21323				AT2G43000
AT4G28680		AT2G31880	AT5G37490	AT4G21400				AT2G46620
AT1G32230		AT2G37720	AT5G39100	AT4G23530				AT2G47000
AT1G16530		AT2G39200	AT5G39110	AT4G25835				AT3G01080
AT4G31010		AT2G39350	AT5G39610	AT4G26620				AT3G02840
AT2G02870		AT2G42440	AT5G40020	AT4G28650				AT3G02875
AT3G23955		AT2G43000	AT5G41280	AT4G31250				AT3G02880
AT4G04720		AT2G46620	AT5G44210	AT4G33620				AT3G03080
AT2G21530		AT2G47000	AT5G45090	AT4G33970				AT3G04060
AT5G04890		AT3G01080	AT5G45210	AT4G35390				AT3G04180
AT3G21910		AT3G02840	AT5G45240	AT4G36450				AT3G05360
AT1G24330		AT3G02875	AT5G45500	AT4G38340				AT3G05580
AT1G66950		AT3G02880	AT5G49690	AT5G01160				AT3G08870
AT5G46050		AT3G03080	AT5G58050	AT5G06530				AT3G10500
AT2G38320		AT3G04060	AT5G59390	AT5G07100				AT3G11010
AT2G39350		AT3G04180	AT5G65500	AT5G17680				AT3G11330
AT1G10330		AT3G05360		AT5G23270				AT3G11402
AT1G11000		AT3G05580		AT5G39370				AT3G11570
AT5G47180		AT3G08870		AT5G40100				AT3G11840
AT2G25700		AT3G10500		AT5G43030				AT3G13080
AT5G37980		AT3G11010		AT5G44900				AT3G13090
AT4G15200		AT3G11330		AT5G44940				AT3G13100
AT2G28500		AT3G11402		AT5G45070				AT3G13380
AT4G03260		AT3G11570		AT5G46500				AT3G14850
AT1G78840		AT3G11840		AT5G47180				AT3G15060
AT4G34215		AT3G13080		AT5G48620				AT3G15500
AT3G59170		AT3G13090		AT5G48770				AT3G15700
AT1G20610		AT3G13100		AT5G53170				AT3G22060
AT2G13360		AT3G13380		AT5G58575				AT3G24900
AT1G17250		AT3G14850		AT5G59260				AT3G25010
AT2G44680		AT3G15060						AT3G25260
AT1G27040		AT3G15500						AT3G25620
AT3G24982		AT3G15700						AT3G26130
AT1G73090		AT3G22060						AT3G28510
AT2G26330		AT3G24900						AT3G28540
AT5G24590		AT3G25010						AT3G28580
AT3G49710		AT3G25260						AT3G28850
AT5G50480		AT3G25620						AT3G42786
AT4G00315		AT3G26130						AT3G44400
AT3G17980		AT3G28510						AT3G45080
AT3G53240		AT3G28540						AT3G46270
AT5G26920		AT3G28580						AT3G46280
AT5G07180		AT3G28850						AT3G47780
AT2G39760		AT3G42786						AT3G48890
AT4G36000		AT3G44400						AT3G50950
AT3G47840		AT3G45080						AT3G51570
AT4G23570		AT3G46270						AT3G52450
AT3G57080		AT3G46280						AT3G55470
AT5G05850		AT3G47780						AT3G59120
AT3G26130		AT3G48890						AT3G60020
AT3G19020		AT3G50950						AT3G60120
AT3G26660		AT3G51570						AT3G61390
AT3G56550		AT3G52450						AT3G62260
AT2G36380		AT3G55470						AT4G00210
AT3G56080		AT3G59120						AT4G02190
AT1G65790		AT3G60020						AT4G04490
AT1G11160		AT3G60120						AT4G04500
AT1G31320		AT3G61390						AT4G04510
AT5G18780		AT3G62260						AT4G08450
AT5G61730		AT4G00210						AT4G09120
AT5G25350		AT4G02190						AT4G10530
AT5G46540		AT4G04490						AT4G11170
AT5G65570		AT4G04500						AT4G11300
AT1G02130		AT4G04510						AT4G11340
AT2G29000		AT4G08450						AT4G11470
AT1G51620		AT4G09120						AT4G11480
AT1G28340		AT4G10530						AT4G11890
AT3G45530		AT4G11170						AT4G12400
AT5G39820		AT4G11300						AT4G13890
AT3G11130		AT4G11340						AT4G14370
AT1G58807		AT4G11470						AT4G18050
AT4G21400		AT4G11480						AT4G18430
AT3G16340		AT4G11890						AT4G18890
AT5G04870		AT4G12400						AT4G19470
AT4G19640		AT4G13890						AT4G19520
AT5G46510		AT4G14370						AT4G19925
AT1G30650		AT4G18050						AT4G21940
AT1G02690		AT4G18430						AT4G23150
AT1G66940		AT4G18890						AT4G23190
AT5G27910		AT4G19470						AT4G23250
AT5G40000		AT4G19520						AT4G23270
AT1G34190		AT4G19925						AT4G23515
AT1G22950		AT4G21940						AT4G25390
AT1G61820		AT4G23150						AT4G25900
AT4G23290		AT4G23190						AT4G26280
AT5G08305		AT4G23250						AT4G26470
AT3G14400		AT4G23270						AT4G27410
AT4G04370		AT4G23515						AT4G31550
AT4G18250		AT4G25390						AT4G33920
AT4G23230		AT4G25900						AT4G34390
AT5G23680		AT4G26280						AT4G36150
AT5G13180		AT4G26470						AT4G38830
AT3G45080		AT4G27410						AT5G01550
AT1G13780		AT4G31550						AT5G01640
AT3G46820		AT4G33920						AT5G01830
AT3G04510		AT4G34390						AT5G03620
AT2G27670		AT4G36150						AT5G06750
AT2G01210		AT4G38830						AT5G06860
AT3G07410		AT5G01550						AT5G08790
AT5G47200		AT5G01640						AT5G09800
AT3G28380		AT5G01830						AT5G14490
AT5G58830		AT5G03620						AT5G16900
AT1G63430		AT5G06750						AT5G16960
AT2G33050		AT5G06860						AT5G16970
AT1G43980		AT5G08790						AT5G17740
AT5G21060		AT5G09800						AT5G17760
AT5G11300		AT5G14490						AT5G17970
AT4G29450		AT5G16900						AT5G18270
AT1G12110		AT5G16960						AT5G18350
AT2G45910		AT5G16970						AT5G19410
AT5G46060		AT5G17740						AT5G20830
AT1G20230		AT5G17760						AT5G24430
AT1G70480		AT5G17970						AT5G24540
AT1G52900		AT5G18270						AT5G24550
AT1G64550		AT5G18350						AT5G25770
AT2G22300		AT5G19410						AT5G25930
AT3G44350		AT5G20830						AT5G26700
AT5G09590		AT5G24430						AT5G26920
AT2G27060		AT5G24540						AT5G27420
AT5G66620		AT5G24550						AT5G27910
AT2G30590		AT5G25770						AT5G38344
AT1G10850		AT5G25930						AT5G40010
AT1G51880		AT5G26700						AT5G41550
AT3G29035		AT5G26920						AT5G41730
AT2G33020		AT5G27420						AT5G41750
AT5G07680		AT5G27910						AT5G42430
AT4G09570		AT5G38344						AT5G46050
AT4G38830		AT5G40010						AT5G46520
AT3G25060		AT5G41550						AT5G47200
AT3G45070		AT5G41730						AT5G47850
AT4G16900		AT5G41750						AT5G48380
AT2G45750		AT5G42430						AT5G48540
AT2G34720		AT5G46050						AT5G49870
AT3G13530		AT5G46520						AT5G50480
AT1G10760		AT5G47200						AT5G51630
AT5G42430		AT5G47850						AT5G53640
AT5G66600		AT5G48380						AT5G54170
AT1G15210		AT5G48540						AT5G57035
AT3G54840		AT5G49870						AT5G57480
AT4G15040		AT5G50480						AT5G58840
AT3G44670		AT5G51630						AT5G59270
AT4G23300		AT5G53640						AT5G59930
AT4G33620		AT5G54170						AT5G59940
AT1G13910		AT5G57035						AT5G63790
AT4G24810		AT5G57480						AT5G64060
AT1G10920		AT5G58840						AT5G64660
AT1G61560		AT5G59270						AT5G66890
AT5G07100		AT5G59930						AT1G01900
AT2G25470		AT5G59940						AT1G02520
AT2G23070		AT5G63790						AT1G05700
AT5G49980		AT5G64060						AT1G10680
AT5G18330		AT5G64660						AT1G16130
AT3G54710		AT5G66890						AT1G16150
AT1G35670								AT1G16160
AT1G02335								AT1G18200
AT1G64300								AT1G18970
AT1G61390								AT1G18980
AT3G45720								AT1G23560
AT3G55110								AT1G26930
AT2G23660								AT1G28470
AT5G47520								AT1G32450
AT5G65550								AT1G34480
AT3G29230								AT1G36370
AT1G58848								AT1G51420
AT5G20440								AT1G55920
AT1G70520								AT1G61440
AT1G53310								AT1G61820
AT1G26515								AT1G63930
AT4G16095								AT1G65850
AT2G01540								AT1G70690
AT4G23510								AT1G74190
AT1G51965								AT2G01540
AT4G11300								AT2G15220
AT2G19210								AT2G18193
AT3G13850								AT2G24130
AT4G01250								AT2G29940
AT3G12490								AT2G30250
AT2G33670								AT2G32660
AT1G19090								AT2G38320
AT1G51420								AT2G44240
AT5G02760								AT2G44450
AT3G19085								AT2G47800
AT1G47210								AT3G04070
AT3G46330								AT3G11080
AT2G02220								AT3G11390
AT4G39890								AT3G13590
AT4G16990								AT3G20520
AT2G24300								AT3G21210
AT3G22060								AT3G26470
AT3G61170								AT3G44350
AT2G35620								AT3G53480
AT4G13920								AT3G61340
AT4G26480								AT4G02280
AT1G53420								AT4G13920
AT1G51830								AT4G14630
AT3G28390								AT4G17800
AT4G23210								AT4G22030
AT3G50000								AT4G22920
AT1G66150								AT4G23280
AT5G56440								AT4G24250
AT2G39940								AT4G26050
AT2G17040								AT4G29230
AT4G19050								AT4G34210
AT5G24550								AT4G37610
AT1G61440								AT4G39890
AT1G50370								AT5G04890
AT4G14370								AT5G06230
AT2G25790								AT5G11870
AT1G74190								AT5G13180
AT1G59910								AT5G15660
AT2G45410								AT5G27920
AT2G38910								AT5G35940
AT2G18750								AT5G37490
AT3G25500								AT5G39100
AT3G23290								AT5G39110
AT3G02840								AT5G39610
AT5G22610								AT5G40020
AT2G06845								AT5G41280
AT1G23980								AT5G44210
AT5G55820								AT5G45090
AT1G50640								AT5G45210
AT1G58190								AT5G45240
AT4G15233								AT5G45500
AT1G17880								AT5G49690
AT3G21090								AT5G58050
AT2G16870								AT5G59390
AT4G08470								AT5G65500
AT4G09420								AT1G01450
AT4G23160								AT1G08230
AT1G12040								AT1G10570
AT4G12050								AT1G11260
AT5G54170								AT1G15890
AT4G37380								AT1G15900
AT1G09630								AT1G15910
AT4G34980								AT1G22500
AT3G62980								AT1G27040
AT2G30340								AT1G29400
AT1G63860								AT1G32770
AT1G69990								AT1G33440
AT4G11490								AT1G34460
AT2G33870								AT1G49490
AT1G28360								AT1G52070
AT1G09660								AT1G53340
AT1G65390								AT1G55660
AT3G08530								AT1G59720
AT4G02770								AT1G63590
AT1G05810								AT1G63870
AT1G59720								AT1G64500
AT5G53840								AT1G66440
AT1G49490								AT1G69630
AT1G13420								AT1G72200
AT3G05930								AT1G73066
AT1G64040								AT1G73640
AT4G10800								AT1G75640
AT5G48620								AT1G76310
AT2G40320								AT1G77210
AT3G12145								AT1G78750
AT5G40320								AT2G01320
AT5G06860								AT2G01950
AT4G18610								AT2G04500
AT5G48360								AT2G07750
AT2G28790								AT2G15080
AT1G11880								AT2G26750
AT1G14020								AT2G26760
AT5G06250								AT2G30130
AT1G24485								AT2G45410
AT5G58530								AT3G05930
AT1G73230								AT3G06190
AT3G29765								AT3G11520
AT1G11330								AT3G13062
AT4G00380								AT3G16440
AT3G02200								AT3G19320
AT3G11090								AT3G21090
AT3G07000								AT3G24240
AT4G38670								AT3G26240
AT1G11130								AT3G29035
AT1G62700								AT3G45530
AT1G76970								AT3G47110
AT5G39150								AT3G47580
AT3G61910								AT3G50530
AT3G02750								AT3G51000
AT2G27610								AT3G51470
AT3G56400								AT3G52310
AT5G25930								AT3G54160
AT2G20850								AT3G58670
AT2G13790								AT3G60250
AT1G69350								AT3G62980
AT2G44830								AT4G00230
AT2G38610								AT4G02050
AT2G22590								AT4G09360
AT2G15080								AT4G11240
AT4G32430								AT4G21323
AT3G53360								AT4G21400
AT3G12000								AT4G23530
AT4G21650								AT4G25835
AT5G35940								AT4G26620
AT1G03440								AT4G28650
AT1G60110								AT4G31250
AT2G19240								AT4G33620
AT5G39350								AT4G33970
AT3G23750								AT4G35390
AT1G11660								AT4G36450
AT5G56760								AT4G38340
AT1G07560								AT5G01160
AT5G54890								AT5G06530
AT3G27080								AT5G07100
AT2G39330								AT5G17680
AT3G21340								AT5G23270
AT3G13065								AT5G39370
AT1G66970								AT5G40100
AT4G04700								AT5G43030
AT5G08790								AT5G44900
AT2G42600								AT5G44940
AT5G38910								AT5G45070
AT5G10260								AT5G46500
AT1G63740								AT5G47180
AT4G31250								AT5G48620
AT5G28490								AT5G48770
AT3G05950								AT5G53170
AT3G46830								AT5G58575
AT1G61190								AT5G59260
AT5G15300								AT1G05760
AT1G20140								AT1G07410
AT4G08450								AT1G16260
AT5G65270								AT1G17600
AT5G46270								AT1G17610
AT1G57650								AT1G51800
AT2G31310								AT1G51820
AT3G57830								AT1G52890
AT5G22800								AT1G56120
AT5G45640								AT1G71400
AT4G21065								AT1G71830
AT5G66640								AT1G72900
AT3G26620								AT1G72940
AT3G05960								AT1G76040
AT5G01950								AT1G80470
AT5G03620								AT2G02230
AT1G64070								AT2G03760
AT5G01560								AT2G18190
AT5G45240								AT2G23030
AT2G17290								AT2G35000
AT1G74630								AT2G39310
AT1G69850								AT3G10985
AT5G43730								AT3G11580
AT3G48800								AT3G16450
AT3G09440								AT3G18290
AT5G38260								AT3G23120
AT4G14096								AT3G28600
AT2G23460								AT3G30842
AT5G18370								AT3G50470
AT5G66080								AT3G56400
AT5G43660								AT4G01180
AT1G45616								AT4G04540
AT1G45243								AT4G04695
AT5G50330								AT4G04700
AT2G39460								AT4G04710
AT3G45860								AT4G23170
AT3G53590								AT4G23220
AT3G50950								AT4G23550
AT3G45660								AT4G26560
AT4G04710								AT4G34470
AT1G61310								AT5G02490
AT4G03230								AT5G13580
AT2G15640								AT5G16230
AT4G23550								AT5G16980
AT4G32700								AT5G26340
AT3G28940								AT5G38350
AT5G20680								AT5G39150
AT3G07040								AT5G40000
AT4G09430								AT5G45000
AT4G25270								AT5G51380
AT3G16460								AT5G54650
AT5G19680								AT5G59670
AT5G13270								ATMG00820
AT2G35890								AT1G07090
AT1G03980								AT1G18250
AT4G01830								AT1G21060
AT1G48120								AT1G27190
AT5G19420								AT1G28360
AT1G03540								AT1G28440
AT1G16030								AT1G29050
AT2G04300								AT1G33060
AT5G61740								AT1G48590
AT1G60400								AT1G48740
AT4G26720								AT1G51500
AT3G60020								AT1G66150
AT4G31860								AT1G68570
AT1G08350								AT1G68840
AT1G30400								AT1G72850
AT3G44290								AT1G78700
AT3G21080								AT1G78815
AT1G70610								AT2G17620
AT5G44700								AT2G25050
AT5G66910								AT2G33050
AT1G56410								AT2G42610
AT4G20650								AT2G42720
AT2G02640								AT3G13065
AT3G08870								AT3G16800
AT2G32130								AT3G19230
AT1G72250								AT3G20820
AT1G48040								AT3G21250
AT3G23270								AT3G28345
AT1G55430								AT3G28860
AT5G01160								AT3G44610
AT1G06150								AT3G45650
AT2G35840								AT3G45780
AT1G66980								AT3G54260
AT4G16880								AT4G14465
AT4G29060								AT4G16990
AT4G24250								AT4G18120
AT2G26360								AT4G18670
AT1G66360								AT4G21650
AT3G04220								AT4G25160
AT1G25580								AT4G25960
AT4G36010								AT4G39400
AT3G58310								AT5G03640
AT5G16240								AT5G06470
AT3G04210								AT5G07000
AT4G01820								AT5G23400
AT3G05675								AT5G25350
AT4G04960								AT5G39820
AT1G09970								AT5G45220
AT3G16830								AT5G45650
AT1G60620								AT5G46330
ATMG00810								AT5G61520
AT2G36350								AT5G64840
AT1G43850								AT5G64940
AT1G55700
AT2G36980
AT1G61300
AT5G58500
AT1G73580
AT5G13230
AT1G09665
AT1G66640
AT3G20730
AT4G10200
AT1G23570
AT2G17600
AT2G23950
AT3G17640
AT1G44000
AT5G61520
AT1G16150
AT5G38940
AT5G39180
AT5G03650
AT5G16000
AT2G20540
AT3G48780
AT3G52310
AT1G52070
AT4G21230
AT5G61670
AT5G65500
AT4G11260
AT4G24280
AT5G58160
AT5G17260
AT2G02890
AT1G53730
AT5G47750
AT2G15430
AT1G54160
AT4G39990
AT5G37660
AT2G04865
AT4G35270
AT3G02880
AT5G07150
AT4G08210
AT3G21960
AT1G47890
AT1G70530
AT5G49750
AT4G32520
AT1G56130
AT4G29230
AT3G59120
AT1G68750
AT5G17950
AT2G02690
AT5G59120
AT4G36070
AT3G11385
AT3G47750
AT5G16210
AT1G07650
AT2G37720
AT5G17000
AT1G67020
AT3G46060
AT3G02620
AT2G23080
AT4G18890
AT1G20590
AT3G27580
AT3G13870
AT4G21940
AT4G15230
AT4G30020
AT5G52830
AT2G07680
AT2G36730
AT1G17720
AT3G25260
AT5G07110
AT2G26730
AT3G16810
AT1G78700
AT3G61410
AT1G53070
AT3G25620
AT1G18910
AT4G04490
AT4G21410
AT5G16230
AT3G51030
AT1G59580
AT2G37310
AT4G23280
AT5G57580
AT1G51780
AT5G59190
AT5G43790
AT1G67130
AT5G03360
AT4G20590
AT1G06140
AT2G02780
AT5G59200
AT3G47110
AT4G39400
AT3G02330
AT5G61240
AT1G51500
AT2G26750
AT3G51490
AT2G34300
AT1G07550
AT4G35310
AT1G65950
AT1G31810
AT3G28345
ATMG00240
AT4G08500
AT5G66860
AT5G39040
AT3G13760
AT3G29040
AT3G15510
AT1G04210
AT3G58710
AT3G10985
AT5G28350
AT2G35000
AT5G61760
AT4G11521
AT2G34400
AT3G62970
AT2G25050
AT1G52040
AT3G23120
AT5G45090
AT3G05360
AT4G35580
AT5G49660
AT4G19191
AT5G51670
AT5G45840
AT2G31470
AT5G26340
AT5G23430
AT1G35710
AT1G33170
AT1G20840
AT2G42290
AT3G28580
AT3G04180
AT4G16835
AT1G26560
AT5G55900
AT3G13340
AT1G27910
AT5G11940
AT3G21470
AT5G62730
AT1G17590
AT3G25010
AT3G04750
AT1G04120
AT4G19925
AT1G61550
AT1G60800
AT5G59100
AT4G19390
AT1G12270
AT5G66610
AT2G19190
AT5G47280
AT3G63370
AT3G45290
AT5G22010
AT2G27570
AT3G18070
AT1G16260
AT5G40010
AT3G48030
AT3G14067
AT4G39460
AT3G15050
AT4G16930
AT4G21300
AT4G15960
AT5G63290
AT3G45710
AT3G50420
AT1G32970
AT3G11460
AT1G75820
AT1G26500
AT2G25010
AT1G34460
AT3G46370
AT3G08710
AT4G33000
AT1G33612
AT2G43500
AT5G42260
AT3G49740
AT1G64480
AT1G69710
AT2G39200
AT5G41730
AT5G46040
AT1G20640
AT5G26190
AT3G21210
AT3G51890
AT3G21670
AT4G20610
AT3G17250
AT2G40160
AT3G49060
AT1G73080
AT5G49140
AT4G38520
AT4G11460
AT4G22930
AT3G13100
AT4G23220
AT2G40270
AT1G51890
AT5G23270
AT1G60320
AT3G21940
AT5G49310
AT4G20450
AT3G15500
AT1G33600
AT2G04540
AT1G11280
AT2G01950
AT2G42430
AT1G16940
AT5G64470
AT4G00960
AT5G48770
AT4G20770
AT4G14630
AT3G01590
AT1G05500
AT3G58500
AT2G15042
AT4G38250
AT5G47850
AT4G28490
AT3G60160
AT4G37930
AT4G17170
AT1G62440
AT3G05340
AT4G18050
AT2G42500
AT2G36360
AT5G23510
AT5G11870
AT1G78230
AT1G15520
AT3G28600
AT5G43030
AT5G23670
AT1G11340
AT1G63580
AT1G05750
AT5G47080
AT4G14368
AT5G47100
AT1G67530
AT1G71960
AT5G48910
AT2G41330
AT3G50930
AT2G34380
AT1G07390
AT5G11250
AT4G25800
AT5G49340
AT3G16610
AT3G12770
AT5G01620
AT5G52860
AT2G04500
AT1G47800
AT5G44870
AT1G32960
AT3G11390
AT2G42810
AT1G56140
AT1G08820
AT1G12230
AT1G51805
AT1G18200
AT3G11330
AT5G66870
AT5G18810
AT4G20140
AT4G21323
AT1G56145
AT4G35130
AT3G60970
AT5G51100
AT3G52890
AT3G55470
AT1G33020
AT5G03520
AT1G51370
AT1G15910
AT4G16890
AT4G23320
AT2G39830
AT1G19720
AT5G38850
AT1G68570
AT5G07370
AT5G41290
AT1G71810
AT1G63880
AT5G62090
AT5G45160
AT1G76310
AT1G74820
AT2G17210
AT4G28560
AT4G30250
AT1G27880
AT1G59620
AT3G52450
AT3G21920
AT3G14730
AT5G40380
AT5G38240
AT2G01820
AT5G14210
AT5G37490
AT1G31540
AT1G56510
AT1G72300
AT5G63470
AT5G18650
AT5G24360
AT1G61180
AT1G13410
AT3G28415
AT1G72200
AT2G43710
AT4G28650
AT3G42880
AT2G13600
AT4G23250
AT1G48880
AT3G27480
AT1G51820
AT3G47730
AT4G34390
AT2G13610
AT3G47790
AT1G07900
AT1G21710
AT3G46730
AT1G14390
AT2G33170
AT3G11580
AT2G17520
AT3G12550
AT3G05200
AT1G32870
AT5G02350
AT3G45920
AT1G13790
AT1G72950
AT5G56220
AT4G38230
AT1G63590
AT4G00750
AT1G66440
AT5G45730
AT5G32470
AT2G18170
AT5G60860
AT5G67470
AT2G24130
AT4G23440
AT1G71830
AT4G16950
AT1G18485
AT1G51270
AT1G80790
AT1G66090
AT3G13570
AT5G20590
AT5G66300
AT4G01910
AT3G60010
AT4G23130
AT2G06541
AT3G13290
AT5G37290
AT3G26240
AT2G46620
AT3G20310
AT4G20560
AT5G41550
AT4G11390
AT3G16100
AT1G18980
AT3G12610
AT3G51070
AT2G19230
AT3G03560
AT1G59890
AT4G28500
AT5G16700
AT5G06470
AT5G15660
AT5G02400
AT3G60600
AT3G54160
AT1G50310
AT1G20150
AT5G45210
AT2G23300
AT2G31680
AT5G37940
AT5G67480
AT2G31110
AT5G20690
AT1G09560
AT5G40020
AT4G25160
AT5G25560
AT2G46870
AT5G19410
AT4G10510
AT5G17880
AT5G05400
AT2G30010
AT3G47780
AT2G40070
AT3G44610
AT1G22020
AT2G13800
AT5G41740
AT3G55050
AT1G36070
AT5G05380
AT1G77450
AT4G08850
AT5G12350
AT1G79600
AT2G02230
AT3G19380
AT3G16940
AT4G32950
AT5G51270
AT5G58050
AT1G51910
AT1G28470
AT5G06750
AT1G53345
AT5G58150
AT5G23400
AT1G72960
AT5G56660
AT3G27150
AT1G61400
AT4G26690
AT5G07010
AT3G20190
AT1G23690
AT3G50460
AT1G41920
AT3G23960
AT4G20630
AT5G17960
AT5G48780
AT5G51630
AT3G11402
AT5G59930
AT1G63570
AT1G22740
AT4G27420
AT4G04510
AT5G39390
AT4G08480
AT1G18660
AT4G09120
AT5G41540
AT2G15130
AT1G03130
AT1G51870
AT5G50390
AT2G29400
AT3G55280
AT3G13770
AT4G16940
AT3G29450
AT5G44910
AT2G23320
AT1G56040
AT1G32450
AT2G32140
AT1G75030
AT4G18670
AT1G17630
AT1G25560
AT5G63710
AT1G59218
AT1G01450
AT2G35930
AT3G56370
AT5G27930
AT4G23530
AT1G72870
AT5G42280
AT3G46840
AT1G53340
AT1G29720
AT5G44900
AT3G16430
AT1G27060
AT4G13650
AT5G45770
AT1G29400
AT5G48940
AT4G17980
AT4G31670
AT5G59670
AT3G49670
AT5G04670
AT4G23240
AT3G26810
AT1G28010
AT5G15610
AT1G47350
AT1G20160
AT1G74740
AT4G17615
AT5G01890
AT5G13580
AT1G35610
AT5G52620
AT1G59740
AT1G05770
AT5G53320
AT1G08230
AT3G63270
AT4G35300
AT1G63750
AT4G23170
AT4G27190
AT1G55070
AT3G01260
AT2G28070
AT5G38340
AT4G30400
AT3G45680
AT1G28170
AT3G57430
AT2G02750
AT4G39530
AT4G19920
AT1G69490
AT1G61610
AT2G43000
AT1G12280
AT2G06990
AT1G31440
AT1G56010
AT3G20820
AT5G27110
AT1G53370
AT3G54260
AT4G23740
AT1G34420
AT3G04150
AT4G30700
AT5G56270
AT2G01510
AT5G45260
AT3G11520
AT1G62740
AT4G12020
AT5G41800
AT5G62570
AT4G09012
AT4G17640
AT5G06230
AT2G44610
AT5G23060
AT2G35270
AT5G13720
AT4G23180
AT1G72610
AT5G40170
AT5G43040
AT3G04200
AT1G69860
AT3G25280
AT5G28540
AT2G07760
AT1G23580
AT4G14103
AT4G39300
AT5G39890
AT1G30790
AT5G22720
AT5G51350
AT1G51460
AT1G15890
AT5G39110
AT2G03750
AT2G17020
AT4G20540
AT3G02130
AT5G56780
AT5G45650
AT3G09040
AT5G47380
AT5G61000
AT3G24190
AT1G17750
AT3G26782
AT5G27920
AT3G55130
AT4G20570
AT5G55770
AT4G28380
AT1G74200
AT1G01670
AT5G59090
AT1G16480
AT1G23660
AT1G57630
AT3G18290
AT3G52340
AT4G18120
AT5G23490
AT3G08820
AT4G11530
AT5G39370
AT4G19910
AT1G44050
AT3G14020
AT1G48540
AT1G21380
AT1G50250
AT3G20440
AT1G05690
AT2G14830
AT3G62870
AT3G28040
AT5G45230
AT1G31770
AT3G14350
AT3G59200
AT3G26630
AT5G40510
AT5G40470
AT4G19045
AT1G56520
AT1G43630
AT4G21480
AT4G31550
AT3G55090
AT2G36390
AT1G52890
AT4G26640
AT5G18340
AT3G62150
AT1G70810
AT2G18060
AT4G37490
AT1G35860
AT1G79670
AT1G61750
AT3G11870
AT2G03170
AT5G18360
AT2G25980
AT4G16150
AT4G20920
AT5G44960
AT5G24270
AT3G22320
AT4G01780
AT1G79580
AT4G37250
AT1G72830
AT2G03300
AT1G59124
AT1G79930
AT3G51740
AT4G11910
AT1G70250
AT2G39850
AT1G48700
AT3G46530
AT5G59840
AT5G51370
AT2G02450
AT3G12580
AT4G36550
AT1G80600
AT3G05370
AT3G15170
AT3G24240
AT2G07750
AT5G39160
AT5G56650
AT5G07000
AT3G26550
AT1G16160
AT3G24900
AT3G05780
AT4G22730
AT1G12820
AT5G01550
AT5G20480
AT5G26700
AT1G21060
AT2G47000
AT3G13062
AT2G33760
AT5G46290
AT3G61970
AT2G33080
AT1G77210
AT1G51760
AT1G29760
AT4G23190
AT3G46240
AT4G02340
AT1G18890
AT5G59920
AT5G19020
AT3G18215
AT5G14490
AT2G44450
AT4G17160
AT3G24480
AT3G19230
AT3G14460
AT3G22220
AT3G24110
AT3G51000
AT2G26740
AT3G56420
AT2G30900
AT3G20480
AT5G22660
AT1G07410
AT1G17930
AT4G18520
AT4G11170
AT5G49770
AT3G24660
AT1G78730
AT1G29470
AT4G40010
AT2G02040
AT2G37010
AT3G48890
AT1G25320
AT4G33990
AT3G28860
AT1G61500
AT2G03380
AT1G46984
AT3G59130
AT3G10110
AT4G20600
AT1G16920
AT5G66330
AT5G46590
AT3G54540
AT5G59600
AT1G45145
AT2G37280
AT1G49100
AT3G26100
AT3G15130
AT1G33440
AT1G56120
AT3G02875
AT1G63360
AT5G58870
AT5G43020
AT4G20550
AT1G80490
AT1G54470
AT5G18270
AT4G16960
AT5G38540
AT1G24190
AT4G23270
AT5G61350
AT5G22290
AT4G13890
AT2G37320
AT2G42920
AT1G69550
AT1G31430
AT3G47760
AT1G66910
AT4G17530
AT3G45840
AT4G24450
AT3G13090
AT5G36930
AT1G55960
AT5G45520
AT3G21500
AT1G52280
AT2G45140
AT5G66500
AT4G25450
AT3G19100
AT5G45780
AT5G38550
AT4G23150
AT2G03280
AT4G36450
AT1G66830
AT4G29654
AT1G61230
AT2G20630
AT5G45220
AT4G16143
AT3G50960
AT2G25870
AT4G22910
AT4G23840
AT2G14920
AT2G42610
AT5G51560
AT2G03160
AT5G37180
AT1G66160
AT3G14330
AT2G20142
AT1G74170
AT1G01680
AT4G01350
AT5G37210
AT4G02150
AT5G59616
AT5G44950
AT2G40280
AT1G13960
AT2G20340
AT5G62380
AT3G61480
AT4G05340
AT2G22290
AT4G03010
AT3G04060
AT2G42890
AT5G03640
AT4G29180
AT5G38930
AT3G30842
AT1G43890
AT5G60270
AT1G50240
AT1G67000
AT3G01080
AT4G11240
AT1G72890
AT5G59660
AT1G30600
AT3G22690
AT5G44230
AT2G29940
AT3G22000
AT1G69270
AT1G58602
AT1G32020
AT4G26540
AT2G02340
AT1G48590
AT5G60790
AT1G18250
AT1G33670
AT5G45440
AT1G19270
AT2G47800
AT4G01500
AT4G23200
AT4G38660
AT5G14500
AT1G67720
AT1G08970
AT5G07740
AT5G53640
AT1G30410
AT2G19410
AT5G06130
AT5G17680
AT5G06600
AT2G36910
AT3G01320
AT3G08790
AT5G19160
AT3G16800
AT1G76350
AT4G15720
AT1G05700
AT1G53400
AT3G46260
AT4G04920
AT5G50320
AT1G01030
AT3G25670
AT5G48540
AT3G02450
AT4G18800
AT3G03760
AT1G14470
AT5G54040
AT3G53480
AT3G53610
AT3G26140
AT2G30130
AT1G78815
AT3G07980
AT3G48790
AT5G03530
AT3G29763
AT5G47250
AT4G37080
AT3G21930
AT3G26470
AT1G26870
AT5G40090
AT3G50940
AT1G64310
AT1G72840
AT5G27560
AT4G33950
AT3G05240
AT5G57480
AT1G72900
AT3G46270
AT1G03445
AT1G74960
AT5G24970
AT1G53350
AT3G56760
AT1G43910
AT1G59760
AT2G26700
AT1G13430
AT2G41820
AT3G12620
AT5G46470
AT4G04540
AT4G22810
AT3G07700
AT3G15430
AT1G61475
AT2G03880
AT1G79620
AT1G51860
AT1G67510
AT3G16180
AT3G11080
AT5G28520
AT1G30500
AT5G45800
AT4G05200
AT1G66920
AT3G46280
AT5G50210
AT1G74770
AT1G59830
AT5G22380
AT1G35330
AT3G46960
AT3G08620
AT2G23830
AT3G05580
AT3G15700
AT1G19730
AT1G53440
AT1G63870
AT3G46740
AT5G39620
AT5G61570
AT5G55260
AT5G58280
AT2G14510
AT2G25440
AT3G18400
AT5G52630
AT4G33430
AT2G45920
AT3G50450
AT5G40080
AT1G78200
AT4G13810
AT2G04160
AT1G33560
AT1G08070
AT2G32680
AT1G32070
AT3G46850
AT4G31000
AT4G13880
AT5G52000
AT4G11470
AT3G48360
AT2G40380
AT1G70140
AT5G64660
AT2G17055
AT2G39360
AT4G23310
AT3G47090
AT3G06080
AT5G03870
AT2G44240
AT4G14500
AT5G40250
AT3G03770
AT1G29730
AT2G41140
AT1G28370
AT2G44220
AT1G13130
AT2G15220
AT5G16860
AT2G17060
AT5G51750
AT1G65180
AT1G74450
AT1G72860
AT3G59845
AT5G59680
AT5G64030
AT1G61480
AT3G22010
AT4G29240
AT1G09410
AT3G13590
AT4G12070
AT1G23640
AT5G09950
AT5G04550
AT4G31390
AT4G35620
AT1G52110
AT5G22920
AT5G61700
AT4G32551
AT5G17730
AT5G56620
AT3G44630
AT2G45340
AT2G15230
AT1G50270
AT2G34660
AT1G11350
AT4G24240
AT1G32980
AT3G21900
AT1G61950
AT5G59810
AT1G55660
AT3G45700
AT1G47370
AT1G27180
AT1G74510
AT1G65850
AT1G61490
AT3G11030
AT1G61460
AT2G02660
AT2G38360
AT5G22730
AT4G38340
AT2G42800
AT5G49690
AT3G17450
AT3G47580
AT3G09910
AT4G23730
AT5G41180
AT4G13820
AT3G07360
AT5G07620
AT3G15210
AT1G55610
AT2G16250
AT2G02360
AT5G26860
AT2G13950
AT4G34210
AT2G22070
AT5G59390
AT1G53790
AT3G28520
AT5G04910
AT5G16990
AT5G55910
AT2G36080
AT5G26250
AT5G12940
AT5G63790
AT5G04780
AT3G54490
AT4G19470
AT5G44210
AT5G42690
AT1G23140
AT1G69630
AT5G08020
AT3G54140
AT3G11730
AT3G47660
AT2G31270
AT2G22410
AT2G41860
AT3G02010
AT5G65970
AT3G62020
AT1G17615
AT4G22130
AT1G02530
AT5G16960
AT5G13810
AT4G20790
AT5G12180
AT3G22150
AT3G16470
AT5G49870
AT1G48480
AT5G17740
AT3G25560
AT1G76950
AT4G25835
AT1G44110
AT5G04410
AT4G31240
AT2G39310
AT1G71490
AT2G42570
AT3G05650
AT4G21380
AT2G39840
AT5G45550
AT3G53510
AT5G67200
AT4G00970
AT4G22030
AT5G23580
AT2G31730
AT3G19980
AT4G28620
AT3G13380
AT3G02630
AT4G17895
AT4G02190
AT4G14850
AT1G06430
AT2G31620
AT2G28840
AT4G23140
AT3G61790
AT1G71930
AT5G45510
AT1G17230
AT1G77720
AT3G22050
AT4G03080
AT5G05160
AT1G79630
AT1G53270
AT2G01320
AT5G47960
AT1G08420
AT4G33970
AT1G55920
AT3G28890
AT5G02140
AT1G29280
AT5G01830
AT4G37910
AT3G48670
AT1G53170
AT2G45350
AT2G26760
AT4G00005
AT4G36160
AT4G12010
AT2G03190
AT5G15250
AT3G19320
AT3G13300
AT2G46050
AT5G61750
AT3G07940
AT1G16930
AT1G04110
AT5G08650
AT5G42980
AT3G50230
AT1G31930
AT5G46490
AT5G58640
AT5G39120
AT3G62260
AT5G38960
AT3G12060
AT4G11175
AT4G02280
AT2G17620
AT3G51550
AT1G26700
AT5G65850
AT3G11370
AT4G22280
AT1G01660
AT1G15510
AT1G62950
AT5G15120
AT1G19320
AT3G49170
AT3G04190
AT5G38344
AT5G43380
AT4G05380
AT1G56570
AT3G18820
AT1G34210
AT4G23515
AT1G70800
AT4G34220
AT4G03415
AT1G29750
AT3G23300
AT3G57070
AT2G36130
AT4G26440
AT1G66310
AT5G23920
AT5G62230
AT5G66880
AT3G54270
AT1G61380
AT2G03030
AT5G18700
AT5G16980
AT3G03080
AT1G75640
AT3G04070
AT1G29180
AT1G31420
AT5G44510
AT1G56170
AT2G34930
AT5G41280
AT5G09800
AT3G03200
AT5G42140
AT1G66210
AT3G25970
AT1G26900
AT5G45200
AT5G42020
AT5G61430
AT4G19060
AT4G00210
AT3G51470
AT4G38010
AT1G32950
AT5G53170
AT1G72920
AT1G10680
AT1G08590
AT4G10550
AT1G73066
AT5G39100
AT5G53360
AT5G38280
AT1G09270
AT3G42786
AT5G17930
AT2G42005
AT5G37450
AT1G71390
AT1G32415
AT4G27220
AT2G45420
AT5G49780
AT3G55990
AT5G35390
AT1G15690
AT5G56190
AT4G39270
AT5G03800
AT3G50530
AT2G30250
AT5G35950
AT3G12690
AT2G17150
AT3G10080
AT3G14470
AT1G79920
AT1G80470
AT4G24390
AT4G10440
AT1G52660
AT4G18030
AT3G60120
AT5G58270
AT5G62710
AT2G05920
AT1G63930
AT2G26380
AT3G58190
AT1G54330
AT5G49290
AT3G59140
AT1G52880
AT3G25510
AT1G05760
AT1G50700
AT2G24640
AT2G18990
AT1G13230
AT5G48740
AT4G11440
AT3G10660
AT3G23080
AT4G12400
AT1G17240
ATMG00820
AT5G08490
AT3G05660
AT5G27420
AT4G27880
AT3G21970
AT4G35860
AT1G01200
AT2G28460
AT1G65910
AT5G67360
AT1G10570
AT4G09660
AT3G02300
AT2G01780
AT4G35390
AT3G44620
AT2G44090
AT5G20630
AT1G53080
AT5G64940
AT1G80080
AT5G24430
AT2G03770
AT1G69960
AT1G59780
AT2G25620
AT3G18970
AT5G44970
AT2G41090
AT2G31880
AT1G43020
AT1G60095
AT4G30520
AT4G03390
AT1G72460
AT1G32510
AT4G16920
AT5G59940
AT3G55350
AT3G47870
AT5G65700
AT4G20940
AT1G71420
AT1G75950
AT3G47770
AT1G63250
AT1G03590
AT2G39480
AT3G28760
AT5G44940
AT4G04570
AT5G58120
AT1G31850
AT5G49910
AT5G46460
AT5G59130
AT5G39865
AT1G34180
AT1G63350
AT1G12580
AT1G73640
AT5G27750
AT4G11650
AT1G76420
AT3G13110
AT3G04170
AT3G01580
AT1G07340
AT5G57750
AT2G17430
AT4G11480
AT1G70790
AT1G76620
AT1G12290
AT3G17090
AT5G41750
AT3G05470
AT2G28970
AT4G10530
AT1G65920
AT1G78710
AT4G25960
AT5G12480
AT2G17890
AT1G68840
AT1G16330
AT5G59260
AT1G15885
AT1G58390
AT3G13000
AT4G28630
AT5G10020
AT4G04220
AT5G38000
AT4G10540
AT1G32770
AT1G16910
AT1G26930
AT4G32760
AT5G66520
AT1G66840
AT5G45080
AT5G42130
AT3G57530
AT5G56140
AT5G65960
AT1G78750
AT5G58300
AT5G65990
AT2G39190
AT1G15900
AT1G57670
AT3G55100
AT3G59910
AT3G19930
AT4G33170
AT1G52130
AT4G25520
AT1G11990
AT3G15060
AT1G23520
AT5G10900
AT5G24560
AT1G74360
AT1G51690
AT1G73140
AT1G65620
AT1G62330
AT1G11300
AT2G40470
AT4G36140
AT5G54140
AT5G41300
AT5G59270
AT2G28990
AT4G19510
AT3G28850
AT3G01600
AT5G67090
AT4G11540
AT5G25910
AT4G23330
AT3G50470
AT5G01640
AT1G75040
AT5G44920
AT5G40930
AT5G42270
AT2G02630
AT2G31160
AT2G42730
AT5G45250
AT1G51790
AT5G17760
AT5G16900
AT5G48320
AT4G18760
AT1G33060
AT5G06540
AT3G19700
AT5G39800
[truncated: 640 more rows]
