# Supplementary material for: Dual Transcriptome Analysis Reveals That ChATG8 Is Required for Fungal Development, Melanization and Pathogenicity during the Interaction between Colletotrichum higginsianum and Arabidopsis thaliana
Source: Int J Mol Sci. 2023 Feb 22;24(5):4376. doi: 10.3390/ijms24054376 (PMC10002072; doi:10.3390/ijms24054376)
Supplement: Supplementary file 1 [file ijms-24-04376-s001.zip › Supplementary file/Supplementary data S4 Key genes annotated in PHI database in C. higginsianum.xlsx]

## Sheet: Annotated in PHI database
Query_id	Query_length	Query_start	Query_end	Subject_id	Subject_length	Subject_start	Subject_end	Identity(%)	Align_length	Mismatch	Gap	Score	E_value	PHI-base_accession	DB_Type	Accession	Gene_name	Pathogen_NCBI_Taxonomy_ID	Pathogen_species	Disease_name	Host_NCBI_Taxonomy_ID	Experimental_host	Function
CH63R_00002	844	16	835	Q00903	793	53	793	26.5	896	428	231	240.4	1.1e-63	PHI:24	Uniprot	Q00903	Avenacinase	29850	Gaeumannomyces graminis	No Data Found	4498	Avena sativa (related: oat)	Avenacinase
CH63R_00002	844	575	824	Q99324	803	513	791	32.9	280	157	31	127.1	1.4e-29	PHI:191	Uniprot	Q99324	TOM1	39703	Septoria lycopersici	Leaf Spot	4081	Solanum lycopersicum (related: tomato)	Tomatinase
CH63R_00004	520	36	515	Q5XTQ5	615	104	569	22.9	493	340	40	89.7	1.5e-18	PHI:538	Uniprot	Q5XTQ5	FRT1	40559	Botrytis cinerea	Grey Mould	3885	Phaseolus vulgaris (related: string bean)	Fructose transporter
CH63R_00005	300	8	299	C3PTB1	475	170	474	35.9	309	177	21	174.1	3.5e-44	PHI:2834	Uniprot	C3PTB1	LAM1	5016	Bipolaris maydis	Southern Corn Leaf Blight	4577	Zea mays (related: maize)	Putative 3-hydroxyacyl-CoA dehydrogenase
CH63R_00009	446	230	445	I1RUD7	410	182	395	58.3	216	88	2	265.8	1.3e-71	PHI:1811	Uniprot	I1RUD7	GzZC126	5518	Fusarium graminearum	Fusarium Ear Blight	4564	Triticum (related: wheat)	transcription factor
CH63R_00011	533	54	502	Q8Y8N0	520	4	399	33	451	245	57	226.1	1.4e-59	PHI:7620	Uniprot	Q8Y8N0	Lmo0866	1639	Listeria monocytogenes	Listeriosis	9606	Homo sapiens (related: human)	DExD-box RNA-helicase
CH63R_00011	533	53	479	B9XXL6	492	21	394	32.9	429	231	57	223	1.2e-58	PHI:8011	Uniprot	B9XXL6	rhpa	210	Helicobacter pylori	gastric infections	10090	Mus musculus (related: House mouse)	DEAD-box RNA helicase
CH63R_00011	533	43	478	Q58Z64	616	27	408	29.9	438	249	58	191.4	3.8e-49	PHI:423	Uniprot	Q58Z64	VAD1	5207	Cryptococcus neoformans	Cryptococcosis	10090	Mus musculus (related: house mouse)	RNA helicase
CH63R_00011	533	52	505	Q4I7F9	721	288	710	30.1	482	250	87	190.3	8.5e-49	PHI:1458	Uniprot	Q4I7F9	GzAra006	5518	Fusarium graminearum	Fusarium Ear Blight	4564	Triticum (related: wheat)	transcription factor
CH63R_00011	533	56	505	Q8Y7M8	470	3	388	29.5	451	252	66	167.9	4.5e-42	PHI:7618	Uniprot	Q8Y7M8	Lmo1246	1639	Listeria monocytogenes	Listeriosis	9606	Homo sapiens (related: human)	DExD-box RNA-helicase
CH63R_00011	533	53	467	Q4WMS3	777	202	638	27.8	475	245	98	161	5.5e-40	PHI:2549	Uniprot	Q4WMS3	MAK5	746128	Aspergillus fumigatus	Invasive Pulmonary Aspergillosis	Lethal pathogen phenotype	Lethal pathogen phenotype	Probable RNA-helicase of the DEAD box family
CH63R_00011	533	66	511	Q8Y755	435	19	411	26.8	455	262	71	142.9	1.5e-34	PHI:7619	Uniprot	Q8Y755	Lmo1450	1639	Listeria monocytogenes	Listeriosis	9606	Homo sapiens (related: human)	DExD-box RNA-helicase
CH63R_00044	219	92	217	J9VUY6	544	400	542	55.9	143	46	17	155.2	1.2e-38	PHI:6871	Uniprot	J9VUY6	gua1	5207	Cryptococcus neoformans	fungal meningitis	6239	Caenorhabditis elegans (related: roundworm)	GMP synthase
CH63R_00050	990	514	560	G4N4R4	552	358	407	64	50	15	3	68.9	5.3e-12	PHI:5676	Uniprot	G4N4R4	FZC73	318829	Magnaporthe oryzae	Rice Blast	4513	Hordeum vulgare (related: barley)	Zn2Cys6 transcription factor
CH63R_00050	990	209	342	G4N4R4	552	227	364	40.7	145	68	18	64.7	1e-10	PHI:5676	Uniprot	G4N4R4	FZC73	318829	Magnaporthe oryzae	Rice Blast	4513	Hordeum vulgare (related: barley)	Zn2Cys6 transcription factor
CH63R_00056	122	23	115	I1SAR3	285	141	232	43	93	52	1	92	7.2e-20	PHI:1285	Uniprot	I1SAR3	FGSG_13944	5518	Fusarium graminearum	Fusarium Ear Blight	4564	Triticum (related: wheat)	protein kinase
CH63R_00063	454	44	446	I1RFK9	422	5	414	42.2	412	227	11	343.2	6.7e-95	PHI:1269	Uniprot	I1RFK9	FGSG_02488	5518	Fusarium graminearum	Fusarium Ear Blight	4564	Triticum (related: wheat)	protein kinase
CH63R_00066	685	40	455	Q4WJR9	847	73	497	34.9	427	265	13	243.4	1.1e-64	PHI:6554	Uniprot	Q4WJR9	sB	746128	Aspergillus fumigatus	Invasive pulmonary aspergillosis	10090	Mus musculus (related: House mouse)	Sulfate transporter
CH63R_00068	483	78	444	A7EU07	455	71	431	45.4	372	187	16	363.6	5.1e-101	PHI:4508	Uniprot	A7EU07	Ss-odc1	5180	Sclerotinia sclerotiorum	White Mould	4045	Apium graveolens (no common name found)	oxalate decarboxylase
CH63R_00068	483	78	448	A7EZM9	504	106	470	43.4	376	197	16	338.6	1.7e-93	PHI:4509	Uniprot	A7EZM9	Ss-odc2	5180	Sclerotinia sclerotiorum	White Mould	4045	Apium graveolens (no common name found)	oxalate decarboxylase
CH63R_00072	396	11	284	Q6A2T2	391	16	296	25.2	298	182	41	73.9	6.6e-14	PHI:441	Uniprot	Q6A2T2	BTP1	40559	Botrytis cinerea	Grey Mould	3885	Phaseolus vulgaris (related: string bean)	G-protein coupled receptor
CH63R_00072	396	118	293	G5EI24	514	198	380	24.2	186	128	13	52.8	1.6e-07	PHI:7194	Uniprot	G5EI24	WISH	318829	Magnaporthe oryzae	Rice Blast	4530	Oryza sativa (related: Rice)	Transmembrane protein related to water wettability, infection, surface sensing and hyper-conidiation
CH63R_00078	597	1	594	J9VNZ8	591	1	591	33.5	624	352	63	309.3	1.4e-84	PHI:3528	Uniprot	J9VNZ8	PHO89	5207	Cryptococcus neoformans	Cryptococcosis	10090	Mus musculus (related: house mouse)	Phosphate Acquisition and Storage
CH63R_00082	476	1	456	I1RHY5	457	1	455	75.3	457	110	3	742.3	5.2e-215	PHI:6125	Uniprot	I1RHY5	FGSG_03402	5518	Fusarium graminearum	Fusarium head blight	4577	Zea mays (related: maize)	putative phosphatase genes
CH63R_00082	476	30	453	I1RU98	469	35	469	34.9	447	256	35	280	7.3e-76	PHI:6126	Uniprot	I1RU98	FGSG_07783	5518	Fusarium graminearum	Fusarium head blight	4577	Zea mays (related: maize)	putative phosphatase genes
CH63R_00085	237	78	226	G4XKY9	307	157	307	33.1	151	99	2	92.4	1.1e-19	PHI:2315	Uniprot	G4XKY9	ChLae1	5016	Bipolaris maydis	Leaf Blight	4577	Zea mays (related: maize)	Regulate T-toxin biosyn thesis
CH63R_00085	237	80	220	J4UU56	307	160	300	26.6	143	101	4	58.5	1.7e-09	PHI:7564	Uniprot	J4UU56	BbmtrA	176275	Beauveria bassiana	white muscardine disease	7137	Galleria mellonella (related: Greater wax moth)	Putative methyltransferase
CH63R_00094	664	118	661	Q5A2T6	604	42	578	28.5	562	359	43	205.7	2.4e-53	PHI:513	Uniprot	Q5A2T6	ARN1 (SIT1)	5476	Candida albicans	Candidiasis	9606	Homo sapiens (related: human)	Siderophore transporter
CH63R_00094	664	142	590	A4ZGP3	583	86	507	19.6	454	328	37	50.1	1.7e-06	PHI:1161	Uniprot	A4ZGP3	MgMfs1	1047171	Zymoseptoria tritici	Septoria Leaf Blotch	4564	Triticum (related: wheat)	major facilitator superfamily transporter
CH63R_00097	718	25	413	G7TM01	564	14	361	32.9	395	212	53	168.7	3.6e-42	PHI:2964	Uniprot	G7TM01	AsnB	347	Xanthomonas oryzae	Leaf Blight	4530	Oryza sativa (related: rice)	Asparagine synthetase
CH63R_00098	512	70	509	E2EAF6	528	78	525	40.2	458	246	28	339.7	8.3e-94	PHI:2357	Uniprot	E2EAF6	CYP52X1	176275	Beauveria bassiana	No Data Found	7137	Galleria mellonella (related: greater wax moth)	Fatty Acid Hydroxylase Activity; Cytochrome P450 Subfamily
CH63R_00105	431	11	420	Q9C1F9	423	6	411	50.4	413	195	10	424.5	2.2e-119	PHI:566	Uniprot	Q9C1F9	cel2	5017	Bipolaris zeicola	Leaf Spot	4577	Zea mays (related: maize)	Endo-beta-1,4-glucanase
CH63R_00107	338	1	338	W7MCU7	344	4	344	60.4	356	108	33	445.3	9.3e-126	PHI:7597	Uniprot	W7MCU7	FvDim5	117187	Fusarium verticillioides	maize ear rot	4577	Zea mays (related: maize)	Lysine histone methyltransferase
CH63R_00117	104	1	85	O94196	102	1	88	64	89	27	5	115.9	4e-27	PHI:458	Uniprot	O94196	MHP1	318829	Magnaporthe oryzae	Rice Blast	4530	Oryza sativa (related: rice)	Hydrophobin
CH63R_00117	104	32	94	Q8J1W4	756	575	638	51.6	64	30	1	73.2	2.9e-14	PHI:291	Uniprot	Q8J1W4	CPPH1	5111	Claviceps purpurea	Ergot	4550	Secale cereale (related: rye)	Hydrophobin
CH63R_00118	461	65	454	I1RC95	391	15	381	39	390	215	23	272.7	1.1e-73	PHI:1566	Uniprot	I1RC95	GzOB006	5518	Fusarium graminearum	Fusarium Ear Blight	4564	Triticum (related: wheat)	transcription factor
CH63R_00118	461	201	430	G4MQP9	1250	847	1078	38.1	236	136	10	148.7	2.4e-36	PHI:2177	Uniprot	G4MQP9	PAS1	318829	Magnaporthe oryzae	Rice Blast	4530	Oryza sativa (related: rice)	Transcription factor
CH63R_00118	461	203	430	I1RNL3	1244	851	1082	38.5	234	136	8	148.7	2.4e-36	PHI:2715	Uniprot	I1RNL3	PEX6	5518	Fusarium graminearum	Fusarium Head Blight	4565	Triticum aestivum (related: bread wheat)	Peroxisomal biogenesis factor 6
CH63R_00118	461	203	430	Q9C1E9	1388	989	1220	37.6	234	138	8	147.1	7.1e-36	PHI:226	Uniprot	Q9C1E9	PEX6	5462	Colletotrichum lagenaria	Anthracnose	3659	Cucumis sativus (related: cucumber)	Peroxisome biogenesis
CH63R_00118	461	203	430	G4NBI6	1375	991	1222	37.6	234	138	8	144.1	6e-35	PHI:2033	Uniprot	G4NBI6	MgPex6	318829	Magnaporthe oryzae	Rice Blast	4530	Oryza sativa (related: rice)	peroxisome biogenesis
CH63R_00118	461	203	430	Q0PND8	1375	991	1222	37.6	234	138	8	144.1	6e-35	PHI:593	Uniprot	Q0PND8	PEX6	318829	Magnaporthe oryzae	Rice Blast	4530	Oryza sativa (related: rice)	--
CH63R_00118	461	189	431	Q5EMY3	424	95	342	37.5	251	146	11	141	5.1e-34	PHI:860	Uniprot	Q5EMY3	MSP1	318829	Magnaporthe oryzae	Rice Blast	4513	Hordeum vulgare (related: barley)	Small secreted protein
CH63R_00118	461	199	456	Q5AG40	439	126	376	35.9	262	153	15	140.2	8.7e-34	PHI:2553	Uniprot	Q5AG40	VPS4	5476	Candida albicans	Candidiasis	10090	Mus musculus (related: house mouse)	Pre-vacuolar protein sorting gene
CH63R_00118	461	199	431	J9VX80	439	124	352	34.7	236	144	10	133.7	8.1e-32	PHI:4644	Uniprot	J9VX80	VPS4	5207	Cryptococcus neoformans	Cryptococcosis	10090	Mus musculus (related: house mouse)	Endosomal sorting complex
CH63R_00126	633	99	613	I1R9K8	648	141	634	46.3	529	235	49	424.1	4.1e-119	PHI:1717	Uniprot	I1R9K8	GzZC032	5518	Fusarium graminearum	Fusarium Ear Blight	4564	Triticum (related: wheat)	transcription factor
CH63R_00126	633	135	462	I1S3R7	551	40	351	31.4	331	205	22	172.6	2.2e-43	PHI:1697	Uniprot	I1S3R7	GzZC012	5518	Fusarium graminearum	Fusarium Ear Blight	4564	Triticum (related: wheat)	transcription factor
CH63R_00131	494	8	489	Q0V515	492	7	484	54.8	484	211	8	543.5	3.6e-155	PHI:3914	Uniprot	Q0V515	Sdh1	13684	Parastagonospora nodorum	Stagonospora Nodorum Blotch	4565	Triticum aestivum (related: bread wheat)	encodes succinic semialdehyde dehydrogenase
CH63R_00131	494	1	494	G4MXJ4	536	37	534	53.4	498	228	4	532.7	6.4e-152	PHI:2145	Uniprot	G4MXJ4	MoSSADH	318829	Magnaporthe oryzae	Rice Blast	4513	Hordeum vulgare (related: barley)	Succinate-semialdehyde dehydrogenase
CH63R_00131	494	21	485	Q882F5	493	10	477	38.1	470	284	7	323.9	4.5e-89	PHI:7788	Uniprot	Q882F5	AldB (PSPTO_2673)	317	Pseudomonas syringae	bacterial speck of tomato	3702	Arabidopsis thaliana (related: Thale cress)	Indole-3-acetaldehyde dehydrogenase
CH63R_00131	494	17	485	A0A076ZMY5	487	4	476	34.4	477	301	12	275.4	1.9e-74	PHI:7520	Uniprot	A0A076ZMY5	VK055_1952	573	Klebsiella pneumoniae	pneumonia	10090	Mus musculus (related: House mouse)	Betaine aldehyde dehydrogenase
CH63R_00131	494	18	484	Q88BC5	497	21	492	33.5	477	302	15	249.6	1.1e-66	PHI:7787	Uniprot	Q88BC5	AldA (PSPTO_0092)	317	Pseudomonas syringae	bacterial speck of tomato	3702	Arabidopsis thaliana (related: Thale cress)	Indole-3-acetaldehyde dehydrogenase
CH63R_00134	1081	10	1062	G4MXG4	1094	14	1060	64.2	1058	363	16	1300.8	0	PHI:2095	Uniprot	G4MXG4	Calcium-transporting ATPase 3	318829	Magnaporthe oryzae	Rice Blast	4564	Triticum (related: wheat)	Ca2+ pump
CH63R_00134	1081	1	1065	G4MNA5	1096	1	1060	62.9	1074	375	23	1293.5	0	PHI:2096	Uniprot	G4MNA5	Calcium-transporting ATPase 3	318829	Magnaporthe oryzae	Rice Blast	4564	Triticum (related: wheat)	Ca2+ pump
CH63R_00134	1081	28	1035	G4N471	1110	13	1058	47.8	1059	489	64	886.7	3.8e-258	PHI:2098	Uniprot	G4N471	Calcium-transporting ATPase 3	318829	Magnaporthe oryzae	Rice Blast	4564	Triticum (related: wheat)	Ca2+ pump
CH63R_00134	1081	41	899	A0A076ZK37	879	8	766	32.2	864	476	110	395.2	3.5e-110	PHI:7492	Uniprot	A0A076ZK37	VK055_1980	573	Klebsiella pneumoniae	pneumonia	10090	Mus musculus (related: House mouse)	HADa ATPase, P type
CH63R_00134	1081	25	1039	J4VXB0	998	4	985	29.6	1072	608	147	369	2.7e-102	PHI:7150	Uniprot	J4VXB0	eca1	176275	Beauveria bassiana	white muscardine disease	7137	Galleria mellonella (related: Greater wax moth)	Calcium transporting ATPase
CH63R_00134	1081	29	995	Q9P872	917	28	866	30.3	977	533	148	363.2	1.5e-100	PHI:440	Uniprot	Q9P872	PMR1	5476	Candida albicans	Candidiasis	10090	Mus musculus (related: house mouse)	P-type ATPase transporter
CH63R_00134	1081	28	1008	J4KLZ9	2339	62	1009	28.3	1045	588	161	357.1	1.1e-98	PHI:7155	Uniprot	J4KLZ9	pmr1	176275	Beauveria bassiana	white muscardine disease	7137	Galleria mellonella (related: Greater wax moth)	Calcium-transporting P-type ATPase
CH63R_00134	1081	52	894	J9VQQ3	1414	298	1132	26.7	899	539	120	248.4	5.3e-66	PHI:3801	Uniprot	J9VQQ3	Pmc1	5207	Cryptococcus neoformans	No Data Found	10090	Mus musculus (related: house mouse)	putative vacuolar calcium ATPase
CH63R_00134	1081	99	873	G4N2W2	1286	205	963	28.2	825	476	116	246.5	2e-65	PHI:2099	Uniprot	G4N2W2	Pmc1	318829	Magnaporthe oryzae	Rice Blast	4564	Triticum (related: wheat)	Ca2+ pump
CH63R_00134	1081	57	1015	J5K3K8	1269	150	1047	25.7	993	609	129	234.2	1e-61	PHI:7151	Uniprot	J5K3K8	pmcA	176275	Beauveria bassiana	white muscardine disease	7137	Galleria mellonella (related: Greater wax moth)	Calcium transporting ATPase
CH63R_00134	1081	46	892	J5JIF8	1155	149	953	26.7	881	536	110	231.1	8.8e-61	PHI:7153	Uniprot	J5JIF8	pmcC	176275	Beauveria bassiana	white muscardine disease	7137	Galleria mellonella (related: Greater wax moth)	Calcium transporting ATPase
CH63R_00134	1081	46	1020	J4KMX0	1379	279	1209	26.2	1023	615	140	230.7	1.1e-60	PHI:7152	Uniprot	J4KMX0	pmcB	176275	Beauveria bassiana	white muscardine disease	7137	Galleria mellonella (related: Greater wax moth)	Calcium transporting ATPase
CH63R_00134	1081	37	806	B3LDT4	1003	88	753	23.8	816	426	196	181.4	8e-46	PHI:1041	Uniprot	B3LDT4	Lmpma1	5022	Leptosphaeria maculans	Phoma Stem Canker	3708	Brassica napus (related: rape)	plasma membrane H+ATPase
CH63R_00134	1081	42	397	Q669S4	899	39	382	26.8	385	212	70	134.4	1.1e-31	PHI:7573	Uniprot	Q669S4	MgtB	633	Yersinia pseudotuberculosis	zoonotic infection	7137	Galleria mellonella (related: Greater wax moth)	Magnesium ion transporter
CH63R_00134	1081	42	397	Q7CIZ1	899	39	382	26.8	385	212	70	134	1.5e-31	PHI:7573	Uniprot	Q7CIZ1	MgtB	632	Yersinia pestis	pneumonic plague	10090	Mus musculus (related: House mouse)	Magnesium ion transporter
CH63R_00134	1081	519	806	A0A0D5BX39	1016	522	768	28.9	291	160	47	98.2	8.9e-21	PHI:4750	Uniprot	A0A0D5BX39	ChPMA2	80884	Colletotrichum higginsianum	Anthracnose Leaf Spot	3702	Arabidopsis thaliana (related: thale cress)	Plasma membrane proton pump
CH63R_00134	1081	610	798	Q8J286	1167	907	1060	30.5	190	95	37	75.1	8e-14	PHI:244	Uniprot	Q8J286	CLAP1	290576	Colletotrichum lindemuthianum	Anthracnose	3885	Phaseolus vulgaris (related: string bean)	Copper transporting ATPase
CH63R_00135	1056	805	963	I1S4Q3	1014	661	823	21.2	165	122	8	50.4	2.1e-06	PHI:1756	Uniprot	I1S4Q3	GzZC071	5518	Fusarium graminearum	Fusarium Ear Blight	4564	Triticum (related: wheat)	transcription factor
CH63R_00138	561	93	535	G2XIG8	525	28	495	28.2	475	302	39	178.3	3.5e-45	PHI:7173	Uniprot	G2XIG8	HiC-15	27337	Verticillium dahliae	vascular wilt	3635	Gossypium hirsutum (related: cotton)	Isotrichodermin C-15 hydroxylase
CH63R_00143	512	16	461	Q6WP49	510	20	459	26.1	460	306	34	153.7	8.4e-38	PHI:438	Uniprot	Q6WP49	BcBOT1 (CND5)	40559	Botrytis cinerea	Grey Mould	4081	Solanum lycopersicum (related: tomato)	Cytochrome P450 monooxygenase
CH63R_00144	237	17	227	B1GVX7	2460	6	215	59.7	211	84	1	266.9	3.2e-72	PHI:2290	Uniprot	B1GVX7	BcBOA6	40559	Botrytis cinerea	Grey Mould	3885	Phaseolus vulgaris (related: string bean)	Polyketide synthases
CH63R_00144	237	17	232	Q6ZX14	4034	11	225	52.8	216	101	1	231.9	1.1e-61	PHI:325	Uniprot	Q6ZX14	ACE1	318829	Magnaporthe oryzae	Rice Blast	4530	Oryza sativa (related: rice)	Effector protein, polyketide synthase
CH63R_00144	237	16	232	I1RUB2	3920	8	223	51.2	217	105	1	231.5	1.5e-61	PHI:719	Uniprot	I1RUB2	GzFUS1	5518	Fusarium graminearum	Fusarium Ear Blight	4564	Triticum (related: wheat)	Fusarin C synthesis
CH63R_00144	237	19	233	W7MT31	2409	60	273	47.9	215	111	1	205.7	8.7e-54	PHI:3387	Uniprot	W7MT31	FVEG_12523	117187	Fusarium verticillioides	Ear And Stalk Rot Of Maize	4577	Zea mays (related: maize)	fusaric acid biosynthesis
CH63R_00144	237	19	233	A0A0D2YG10	2410	60	273	47.4	215	112	1	204.5	1.9e-53	PHI:6936	Uniprot	A0A0D2YG10	fub1	5507	Fusarium oxysporum	Fusarium wilt	10090	Mus musculus (related: House mouse)	Polyketide synthase
CH63R_00144	237	20	224	Q6RKH3	413	1	204	46.8	205	108	1	193.7	3.4e-50	PHI:726	Uniprot	Q6RKH3	PKS7	5518	Fusarium graminearum	Fusarium Ear Blight	4564	Triticum (related: wheat)	Polyketide synthase
CH63R_00144	237	19	224	Q2VLJ2	2352	12	215	47.1	206	107	2	188.7	1.1e-48	PHI:714	Uniprot	Q2VLJ2	PKS4 (ZEA1)	5518	Fusarium graminearum	Fusarium Ear Blight	4513	Hordeum vulgare (related: barley)	Zearalenone synthesis
CH63R_00144	237	2	225	P9WQE7	1876	87	308	45.1	226	118	6	179.1	8.7e-46	PHI:7220	Uniprot	P9WQE7	ppsA	1773	Mycobacterium tuberculosis	tuberculosis	10090	Mus musculus (related: House mouse)	Phthiocerol synthesis polyketide synthase
CH63R_00144	237	19	223	A0A1W5T7B8	2284	7	210	43.9	205	114	1	173.3	4.8e-44	PHI:7243	Uniprot	A0A1W5T7B8	pks15	176275	Beauveria bassiana	white muscardine disease	7091	Bombyx mori (related: domestic silkworm)	Clade III polyketide synthase
CH63R_00144	237	16	227	I1RHS7	2565	9	219	42	212	122	1	167.9	2e-42	PHI:727	Uniprot	I1RHS7	PKS17	5518	Fusarium graminearum	Fusarium Ear Blight	4564	Triticum (related: wheat)	Polyketide synthase
CH63R_00144	237	19	227	Q92217	2528	14	223	41.7	211	120	3	164.1	2.9e-41	PHI:55	Uniprot	Q92217	PKS1	5016	Bipolaris maydis	Leaf Blight	4577	Zea mays (related: maize)	Polyketide synthase
CH63R_00144	237	11	225	A0A075TRC0	1776	27	239	39.4	218	124	8	157.1	3.5e-39	PHI:4505	Uniprot	A0A075TRC0	PePatK	27334	Penicillium expansum	Fruit Decay; Carcinogenic	122118	Prunus americana (related: goose plum)	Encodes a 6-methylsalicylic acid synthase; patulin production
CH63R_00144	237	6	225	G1XU04	1761	8	225	39	223	128	8	157.1	3.5e-39	PHI:5276	Uniprot	G1XU04	AOL_s00215g283	13349	Arthrobotrys oligospora	No Data Found	6239	Caenorhabditis elegans (related: roundworm)	Polyketide Synthase Gene
CH63R_00144	237	12	224	Q66SY0	2073	375	585	38	216	126	8	142.1	1.2e-34	PHI:3990	Uniprot	Q66SY0	PKS12	5518	Fusarium graminearum	Fusarium Head Blight	4513	Hordeum vulgare (related: barley)	Putative Polyketide Synthase; aurofusarin biosynthesis
CH63R_00144	237	19	223	B9JV05	2523	3	204	37.6	205	125	3	138.7	1.3e-33	PHI:2895	Uniprot	B9JV05	F-avi4330	373	Agrobacterium vitis	Crown Gall Of Grapes	29760	Vitis vinifera (related: wine grape)	Polyketide synthetase protein
CH63R_00144	237	19	223	Q6RKG2	2141	13	213	39	205	121	4	133.3	5.5e-32	PHI:2425	Uniprot	Q6RKG2	PKS2	5016	Bipolaris maydis	Southern Corn Leaf Blight	4577	Zea mays (related: maize)	T-toxin production
CH63R_00144	237	89	216	Q0P7J3	866	77	207	37.9	132	77	5	81.3	2.5e-16	PHI:7840	Uniprot	Q0P7J3	clbC	562	Escherichia coli	neonatal meningitis	10090	Mus musculus (related: House mouse)	Polyketide synthase
CH63R_00144	237	89	224	Q63KU5	4236	2277	2413	38	142	77	11	80.5	4.2e-16	PHI:7014	Uniprot	Q63KU5	glbC	28450	Burkholderia pseudomallei	Melioidosis	10090	Mus musculus (related: House mouse)	Putative peptide synthase/polyketide synthase; proteasome inhibitor
CH63R_00145	2356	1	2349	B1GVX7	2460	358	2449	30.8	2382	1325	323	922.9	1.1e-268	PHI:2290	Uniprot	B1GVX7	BcBOA6	40559	Botrytis cinerea	Grey Mould	3885	Phaseolus vulgaris (related: string bean)	Polyketide synthases
CH63R_00145	2356	1	2356	I1RUB2	3920	357	2445	29.8	2369	1371	293	869.4	1.4e-252	PHI:719	Uniprot	I1RUB2	GzFUS1	5518	Fusarium graminearum	Fusarium Ear Blight	4564	Triticum (related: wheat)	Fusarin C synthesis
CH63R_00145	2356	1	2346	Q6ZX14	4034	366	2495	29.2	2369	1416	262	773.9	7.9e-224	PHI:325	Uniprot	Q6ZX14	ACE1	318829	Magnaporthe oryzae	Rice Blast	4530	Oryza sativa (related: rice)	Effector protein, polyketide synthase
CH63R_00145	2356	1	2350	Q9Y8A2	2586	372	2559	26.3	2494	1387	450	521.5	7.1e-148	PHI:255	Uniprot	Q9Y8A2	FUM1 (FUM5)	5127	Fusarium fujikuroi	Foolish Seedling	4530	Oryza sativa (related: rice)	Polyketide synthase
CH63R_00145	2356	1	761	D2E9X0	2376	397	1079	33.3	783	400	122	316.2	4.5e-86	PHI:2379	Uniprot	D2E9X0	DEP5	29001	Alternaria brassicicola	Black Spot	3702	Arabidopsis thaliana (related: thale cress)	Histone Deacetylase Inhibitor
CH63R_00145	2356	1	748	Q2VLJ2	2352	354	1004	30.2	766	402	133	298.9	7.5e-81	PHI:714	Uniprot	Q2VLJ2	PKS4 (ZEA1)	5518	Fusarium graminearum	Fusarium Ear Blight	4513	Hordeum vulgare (related: barley)	Zearalenone synthesis
CH63R_00145	2356	1	758	A0A1W5T7B8	2284	351	1014	30.1	771	419	120	296.2	4.8e-80	PHI:7243	Uniprot	A0A1W5T7B8	pks15	176275	Beauveria bassiana	white muscardine disease	7091	Bombyx mori (related: domestic silkworm)	Clade III polyketide synthase
CH63R_00145	2356	1969	2353	A0A1W5T7B8	2284	1898	2269	32.2	391	240	25	147.1	3.6e-35	PHI:7243	Uniprot	A0A1W5T7B8	pks15	176275	Beauveria bassiana	white muscardine disease	7091	Bombyx mori (related: domestic silkworm)	Clade III polyketide synthase
CH63R_00145	2356	1	1306	Q92217	2528	357	1559	24.9	1376	790	243	287.7	1.7e-77	PHI:55	Uniprot	Q92217	PKS1	5016	Bipolaris maydis	Leaf Blight	4577	Zea mays (related: maize)	Polyketide synthase
CH63R_00145	2356	1	747	A0A0D2YG10	2410	401	1073	28.9	783	411	146	276.9	3e-74	PHI:6936	Uniprot	A0A0D2YG10	fub1	5507	Fusarium oxysporum	Fusarium wilt	10090	Mus musculus (related: House mouse)	Polyketide synthase
CH63R_00145	2356	1967	2259	A0A0D2YG10	2410	2036	2315	30.2	298	185	23	112.1	1.3e-24	PHI:6936	Uniprot	A0A0D2YG10	fub1	5507	Fusarium oxysporum	Fusarium wilt	10090	Mus musculus (related: House mouse)	Polyketide synthase
CH63R_00145	2356	1	747	W7MT31	2409	401	1073	28.9	783	411	146	271.6	1.3e-72	PHI:3387	Uniprot	W7MT31	FVEG_12523	117187	Fusarium verticillioides	Ear And Stalk Rot Of Maize	4577	Zea mays (related: maize)	fusaric acid biosynthesis
CH63R_00145	2356	1967	2259	W7MT31	2409	2035	2314	30.5	298	184	23	114.4	2.6e-25	PHI:3387	Uniprot	W7MT31	FVEG_12523	117187	Fusarium verticillioides	Ear And Stalk Rot Of Maize	4577	Zea mays (related: maize)	fusaric acid biosynthesis
CH63R_00145	2356	1	711	Q6RKG2	2141	355	976	29.4	728	391	123	230.3	3.3e-60	PHI:2425	Uniprot	Q6RKG2	PKS2	5016	Bipolaris maydis	Southern Corn Leaf Blight	4577	Zea mays (related: maize)	T-toxin production
CH63R_00145	2356	1	749	I1RHS7	2565	356	1045	26.2	771	466	103	214.2	2.4e-55	PHI:727	Uniprot	I1RHS7	PKS17	5518	Fusarium graminearum	Fusarium Ear Blight	4564	Triticum (related: wheat)	Polyketide synthase
CH63R_00145	2356	1	557	B9JV05	2523	342	829	28.1	559	329	73	177.2	3.3e-44	PHI:2895	Uniprot	B9JV05	F-avi4330	373	Agrobacterium vitis	Crown Gall Of Grapes	29760	Vitis vinifera (related: wine grape)	Polyketide synthetase protein
CH63R_00145	2356	1978	2167	B9JV05	2523	2134	2324	30.7	192	130	3	86.7	5.8e-17	PHI:2895	Uniprot	B9JV05	F-avi4330	373	Agrobacterium vitis	Crown Gall Of Grapes	29760	Vitis vinifera (related: wine grape)	Polyketide synthetase protein
CH63R_00145	2356	1	557	P9WQE7	1876	446	934	28.4	563	323	80	166.8	4.4e-41	PHI:7220	Uniprot	P9WQE7	ppsA	1773	Mycobacterium tuberculosis	tuberculosis	10090	Mus musculus (related: House mouse)	Phthiocerol synthesis polyketide synthase
CH63R_00145	2356	1	580	Q0V687	1720	319	830	26.7	587	348	82	158.3	1.6e-38	PHI:3324	Uniprot	Q0V687	SN477	13684	Parastagonospora nodorum	Septoria Nodorum Blotch	4565	Triticum aestivum (related: bread wheat)	synthesis of (R)-mellein
CH63R_00145	2356	1	595	I1RXV6	2138	585	1107	25.9	599	364	80	127.1	3.9e-29	PHI:722	Uniprot	I1RXV6	PGL1	5518	Fusarium graminearum	Fusarium Ear Blight	4564	Triticum (related: wheat)	Black p erithecial pigment synthesis
CH63R_00145	2356	1	576	B0XVQ6	2146	722	1234	26.1	591	344	93	124.8	1.9e-28	PHI:7335	Uniprot	B0XVQ6	pksP	746128	Aspergillus fumigatus	Pulmonary aspergillosis	7137	Galleria mellonella (related: Greater wax moth)	Polyketide synthetase
CH63R_00145	2356	1	576	O59897	2146	722	1234	26.1	591	344	93	124.8	1.9e-28	PHI:101	Uniprot	O59897	ALB1	746128	Aspergillus fumigatus	Respiratory Disease	10090	Mus musculus (related: house mouse)	Polyketide synthase
CH63R_00145	2356	1	576	O60026	2146	722	1234	26.1	591	344	93	124.8	1.9e-28	PHI:116	Uniprot	O60026	PKSP	746128	Aspergillus fumigatus	Respiratory Disease	10090	Mus musculus (related: house mouse)	Polyketide Synthase
CH63R_00145	2356	1	576	Q4WZA8	2146	722	1234	26.1	591	344	93	124.8	1.9e-28	PHI:6891	Uniprot	Q4WZA8	pksP	746128	Aspergillus fumigatus	invasive pulmonary aspergillosis	10090	Mus musculus (related: House mouse)	Conidial pigment polyketide synthase
CH63R_00148	2604	54	2594	A0A0D2YG10	2410	53	2408	30.7	2579	1526	261	939.5	1.2e-273	PHI:6936	Uniprot	A0A0D2YG10	fub1	5507	Fusarium oxysporum	Fusarium wilt	10090	Mus musculus (related: House mouse)	Polyketide synthase
CH63R_00148	2604	54	2592	W7MT31	2409	53	2405	30.4	2577	1531	262	934.5	3.9e-272	PHI:3387	Uniprot	W7MT31	FVEG_12523	117187	Fusarium verticillioides	Ear And Stalk Rot Of Maize	4577	Zea mays (related: maize)	fusaric acid biosynthesis
CH63R_00148	2604	54	2594	Q2VLJ2	2352	5	2348	29.2	2590	1540	295	882.9	1.3e-256	PHI:714	Uniprot	Q2VLJ2	PKS4 (ZEA1)	5518	Fusarium graminearum	Fusarium Ear Blight	4513	Hordeum vulgare (related: barley)	Zearalenone synthesis
CH63R_00148	2604	60	2594	Q92217	2528	13	2521	29.4	2738	1501	432	876.7	9.6e-255	PHI:55	Uniprot	Q92217	PKS1	5016	Bipolaris maydis	Leaf Blight	4577	Zea mays (related: maize)	Polyketide synthase
CH63R_00148	2604	59	2587	I1RUB2	3920	9	2440	28.7	2655	1545	349	746.9	1.1e-215	PHI:719	Uniprot	I1RUB2	GzFUS1	5518	Fusarium graminearum	Fusarium Ear Blight	4564	Triticum (related: wheat)	Fusarin C synthesis
CH63R_00148	2604	60	2594	A0A1W5T7B8	2284	6	2274	27.3	2585	1514	366	733.8	1e-211	PHI:7243	Uniprot	A0A1W5T7B8	pks15	176275	Beauveria bassiana	white muscardine disease	7091	Bombyx mori (related: domestic silkworm)	Clade III polyketide synthase
CH63R_00148	2604	59	2594	D2E9X0	2376	48	2363	27.3	2588	1558	324	729.9	1.4e-210	PHI:2379	Uniprot	D2E9X0	DEP5	29001	Alternaria brassicicola	Black Spot	3702	Arabidopsis thaliana (related: thale cress)	Histone Deacetylase Inhibitor
CH63R_00148	2604	60	2585	Q9Y8A2	2586	31	2558	27.5	2718	1589	382	712.2	3.1e-205	PHI:255	Uniprot	Q9Y8A2	FUM1 (FUM5)	5127	Fusarium fujikuroi	Foolish Seedling	4530	Oryza sativa (related: rice)	Polyketide synthase
CH63R_00148	2604	59	2589	I1RHS7	2565	10	2561	26.1	2748	1619	413	685.3	4.1e-197	PHI:727	Uniprot	I1RHS7	PKS17	5518	Fusarium graminearum	Fusarium Ear Blight	4564	Triticum (related: wheat)	Polyketide synthase
CH63R_00148	2604	58	1208	B1GVX7	2460	5	1114	35.6	1180	661	99	607.8	8.3e-174	PHI:2290	Uniprot	B1GVX7	BcBOA6	40559	Botrytis cinerea	Grey Mould	3885	Phaseolus vulgaris (related: string bean)	Polyketide synthases
CH63R_00148	2604	2173	2401	B1GVX7	2460	2062	2290	28.3	251	136	44	83.6	5.4e-16	PHI:2290	Uniprot	B1GVX7	BcBOA6	40559	Botrytis cinerea	Grey Mould	3885	Phaseolus vulgaris (related: string bean)	Polyketide synthases
CH63R_00148	2604	59	2412	Q6ZX14	4034	11	2353	26.9	2521	1499	345	587.8	8.9e-168	PHI:325	Uniprot	Q6ZX14	ACE1	318829	Magnaporthe oryzae	Rice Blast	4530	Oryza sativa (related: rice)	Effector protein, polyketide synthase
CH63R_00148	2604	56	1349	Q6RKG2	2141	8	1233	31.4	1311	797	102	550.1	2.1e-156	PHI:2425	Uniprot	Q6RKG2	PKS2	5016	Bipolaris maydis	Southern Corn Leaf Blight	4577	Zea mays (related: maize)	T-toxin production
CH63R_00148	2604	2192	2483	Q6RKG2	2141	1765	2037	30.3	294	182	23	122.1	1.4e-27	PHI:2425	Uniprot	Q6RKG2	PKS2	5016	Bipolaris maydis	Southern Corn Leaf Blight	4577	Zea mays (related: maize)	T-toxin production
CH63R_00148	2604	38	1095	P9WQE9	2126	4	993	33.1	1066	629	84	472.2	5.4e-133	PHI:7221	Uniprot	P9WQE9	pks2	1773	Mycobacterium tuberculosis	tuberculosis	10090	Mus musculus (related: House mouse)	Polyketide synthase
CH63R_00148	2604	1954	2394	P9WQE9	2126	1551	1955	28.3	449	270	52	121.7	1.8e-27	PHI:7221	Uniprot	P9WQE9	pks2	1773	Mycobacterium tuberculosis	tuberculosis	10090	Mus musculus (related: House mouse)	Polyketide synthase
CH63R_00148	2604	41	884	P9WQE7	1876	84	890	34.6	850	507	49	424.1	1.7e-118	PHI:7220	Uniprot	P9WQE7	ppsA	1773	Mycobacterium tuberculosis	tuberculosis	10090	Mus musculus (related: House mouse)	Phthiocerol synthesis polyketide synthase
CH63R_00148	2604	2186	2390	P9WQE7	1876	1482	1691	32.3	223	120	31	104.4	3e-22	PHI:7220	Uniprot	P9WQE7	ppsA	1773	Mycobacterium tuberculosis	tuberculosis	10090	Mus musculus (related: House mouse)	Phthiocerol synthesis polyketide synthase
CH63R_00148	2604	61	1117	B9JV05	2523	3	998	32.5	1069	637	85	419.1	5.5e-117	PHI:2895	Uniprot	B9JV05	F-avi4330	373	Agrobacterium vitis	Crown Gall Of Grapes	29760	Vitis vinifera (related: wine grape)	Polyketide synthetase protein
CH63R_00148	2604	31	876	A0A075TRC0	1776	6	815	33.1	857	515	58	396.7	2.9e-110	PHI:4505	Uniprot	A0A075TRC0	PePatK	27334	Penicillium expansum	Fruit Decay; Carcinogenic	122118	Prunus americana (related: goose plum)	Encodes a 6-methylsalicylic acid synthase; patulin production
CH63R_00148	2604	2193	2376	A0A075TRC0	1776	1409	1589	35.6	194	102	23	105.9	1e-22	PHI:4505	Uniprot	A0A075TRC0	PePatK	27334	Penicillium expansum	Fruit Decay; Carcinogenic	122118	Prunus americana (related: goose plum)	Encodes a 6-methylsalicylic acid synthase; patulin production
CH63R_00148	2604	62	474	Q6RKH3	413	1	413	47	415	216	4	375.6	6.9e-104	PHI:726	Uniprot	Q6RKH3	PKS7	5518	Fusarium graminearum	Fusarium Ear Blight	4564	Triticum (related: wheat)	Polyketide synthase
CH63R_00148	2604	53	950	I1RJE8	2029	387	1247	31.8	925	540	91	364.8	1.2e-100	PHI:721	Uniprot	I1RJE8	GRS1	5518	Fusarium graminearum	Fusarium Ear Blight	4564	Triticum (related: wheat)	Polyketide synthase
CH63R_00148	2604	97	870	Q0V687	1720	12	753	33.4	793	458	70	362.1	7.9e-100	PHI:3324	Uniprot	Q0V687	SN477	13684	Parastagonospora nodorum	Septoria Nodorum Blotch	4565	Triticum aestivum (related: bread wheat)	synthesis of (R)-mellein
CH63R_00148	2604	2188	2376	Q0V687	1720	1346	1531	34.5	200	106	25	103.6	5.1e-22	PHI:3324	Uniprot	Q0V687	SN477	13684	Parastagonospora nodorum	Septoria Nodorum Blotch	4565	Triticum aestivum (related: bread wheat)	synthesis of (R)-mellein
CH63R_00148	2604	62	474	Q6RKH5	415	1	415	44.8	417	224	6	355.1	9.7e-98	PHI:728	Uniprot	Q6RKH5	PKS5	5518	Fusarium graminearum	Fusarium Ear Blight	4564	Triticum (related: wheat)	Polyketide synthase
CH63R_00152	432	119	428	Q8XQ67	937	604	930	30.1	336	200	35	127.5	5.5e-30	PHI:7323	Uniprot	Q8XQ67	ralA	305	Ralstonia solanacearum	bacterial wilt	4081	Solanum lycopersicum (related: Tomato)	Ralfuranone synthase
CH63R_00153	322	41	318	Q32WF7	266	8	265	24.2	285	182	34	50.8	4.8e-07	PHI:2269	Uniprot	Q32WF7	Mdh1	13684	Parastagonospora nodorum	Glume Blotch	4564	Triticum (related: wheat)	Mannitol 2-dehydrogenase
CH63R_00155	612	45	608	Q9P8L8	598	78	580	34.3	565	308	63	313.5	7.6e-86	PHI:544	Uniprot	Q9P8L8	BCMFS1	40559	Botrytis cinerea	Grey Mould	4081	Solanum lycopersicum (related: tomato)	MFS transporters
CH63R_00155	612	30	605	A4ZGP3	583	50	568	35	583	308	71	305.8	1.6e-83	PHI:1161	Uniprot	A4ZGP3	MgMfs1	1047171	Zymoseptoria tritici	Septoria Leaf Blotch	4564	Triticum (related: wheat)	major facilitator superfamily transporter
CH63R_00155	612	67	608	G2XD29	573	71	554	34.7	545	292	64	281.6	3.2e-76	PHI:2731	Uniprot	G2XD29	VdSge1	27337	Verticillium dahliae	Vascular Wilt	4081	Solanum lycopersicum (related: tomato)	Transcriptional regulator
CH63R_00155	612	76	611	A0A290WI18	511	2	468	34.3	536	283	69	273.5	8.7e-74	PHI:7706	Uniprot	A0A290WI18	VEDA_05196	27337	Verticillium dahliae	vascular wilt	4236	Lactuca sativa (related: garden lettuce)	Major facilitator superfamily
CH63R_00155	612	67	591	O93886	607	74	543	31.8	528	299	61	234.6	4.5e-62	PHI:141	Uniprot	O93886	CFP	84275	Cercospora kikuchii	Leaf Blight And Purple Seed Stain	3847	Glycine max (related: soybean)	Cercosporin secretion
CH63R_00155	612	79	609	D2E9W8	564	71	545	26.7	544	317	82	165.6	2.6e-41	PHI:2377	Uniprot	D2E9W8	DEP3	29001	Alternaria brassicicola	Black Spot	3702	Arabidopsis thaliana (related: thale cress)	Histone Deacetylase Inhibitor
CH63R_00155	612	62	559	I1REJ1	1693	64	466	27.3	499	266	97	137.5	7.5e-33	PHI:1662	Uniprot	I1REJ1	GzCCHC002	5518	Fusarium graminearum	Fusarium Ear Blight	4564	Triticum (related: wheat)	transcription factor
CH63R_00157	494	73	488	I1RFK9	422	5	418	40.9	425	231	20	317	5.6e-87	PHI:1269	Uniprot	I1RFK9	FGSG_02488	5518	Fusarium graminearum	Fusarium Ear Blight	4564	Triticum (related: wheat)	protein kinase
CH63R_00159	1388	12	1352	Q9C2Y4	1501	23	1470	53.1	1455	562	121	1426.4	0	PHI:405	Uniprot	Q9C2Y4	PDE1	318829	Magnaporthe oryzae	Rice Blast	4530	Oryza sativa (related: rice)	Tagged; aminophospholipid translocase
CH63R_00159	1388	81	1189	G4NGP6	1324	200	1211	23.6	1221	612	321	255.8	4.3e-68	PHI:2097	Uniprot	G4NGP6	Neo1	318829	Magnaporthe oryzae	Rice Blast	4564	Triticum (related: wheat)	Ca2+ pump
CH63R_00160	239	58	232	Q99174	230	47	225	46.7	180	90	6	157.5	2.7e-39	PHI:2849	Uniprot	Q99174	cutA	169388	Fusarium solani	Storage Rots	3662	Cucurbita moschata (related: crookneck pumpkin)	Cutinase
CH63R_00160	239	52	228	Q2VF46	201	25	197	40.9	181	95	12	128.6	1.4e-30	PHI:2383	Uniprot	Q2VF46	MfCUT1	38448	Monilinia fructicola	Brown Rot	42229	Prunus avium (related: sweet cherry)	Cutinase
CH63R_00160	239	58	228	Q00298	202	31	198	40.3	176	92	13	126.3	6.7e-30	PHI:69	Uniprot	Q00298	CUTA	40559	Botrytis cinerea	Grey Mould	4081	Solanum lycopersicum (related: tomato)	Cutinase
CH63R_00160	239	58	232	Q9Y7G8	203	32	203	36.2	177	106	7	108.2	1.9e-24	PHI:407	Uniprot	Q9Y7G8	PBC1	76659	Pyrenopeziza brassicae	Light Leaf Spot	3708	Brassica napus (related: rape)	Cutinase
CH63R_00161	809	74	808	G4MKY1	747	14	746	63.2	752	241	36	808.9	7.6e-235	PHI:7991	Uniprot	G4MKY1	PoVps9	318829	Magnaporthe oryzae	Rice Blast	4530	Oryza sativa (related: rice)	vacuolar protein sorting-associated protein 9
CH63R_00166	722	69	105	I1RHG6	485	15	51	67.6	37	12	0	62.8	2.8e-10	PHI:1909	Uniprot	I1RHG6	GzZC224	5518	Fusarium graminearum	Fusarium Ear Blight	4564	Triticum (related: wheat)	transcription factor
CH63R_00166	722	70	109	I1RH59	649	23	62	55	40	18	0	57	1.5e-08	PHI:1925	Uniprot	I1RH59	GzZC240	5518	Fusarium graminearum	Fusarium Ear Blight	4564	Triticum (related: wheat)	transcription factor
CH63R_00166	722	70	105	I1RHR0	624	30	65	63.9	36	13	0	54.3	9.8e-08	PHI:1904	Uniprot	I1RHR0	GzZC219	5518	Fusarium graminearum	Fusarium Ear Blight	4564	Triticum (related: wheat)	transcription factor
CH63R_00166	722	70	102	G4MNC4	518	66	98	54.5	33	15	0	49.3	3.2e-06	PHI:5667	Uniprot	G4MNC4	FZC66	318829	Magnaporthe oryzae	Rice Blast	4513	Hordeum vulgare (related: barley)	Zn2Cys6 transcription factor
CH63R_00166	722	70	105	I1RNY0	505	8	43	52.8	36	17	0	48.1	7e-06	PHI:1893	Uniprot	I1RNY0	GzZC208	5518	Fusarium graminearum	Fusarium Ear Blight	4564	Triticum (related: wheat)	transcription factor
CH63R_00167	375	2	375	Q4WIQ3	379	8	379	29.3	386	247	26	135.6	1.7e-32	PHI:3277	Uniprot	Q4WIQ3	gnoA	746128	Aspergillus fumigatus	Invasive Pulmonary Aspergillosis	10090	Mus musculus (related: house mouse)	S-nitrosoglutathione reductase
CH63R_00176	875	37	610	O93841	914	26	618	44.1	606	294	45	528.5	2.2e-150	PHI:243	Uniprot	O93841	CHIP6	474922	Colletotrichum gloeosporioides	Anthracnose	3435	Persea americana (related: avocado)	Sterol glycosyl transferase
CH63R_00176	875	96	525	G4N8A1	1563	990	1463	31.1	499	250	94	242.3	3.1e-64	PHI:2087	Uniprot	G4N8A1	Moatg26	318829	Magnaporthe oryzae	Rice Blast	4530	Oryza sativa (related: rice)	--
CH63R_00185	868	150	724	Q9HG15	746	31	605	79.5	576	116	2	909.8	3.4e-265	PHI:169	Uniprot	Q9HG15	CLTA1	290576	Colletotrichum lindemuthianum	Anthracnose	3885	Phaseolus vulgaris (related: string bean)	Transcription factor
CH63R_00185	868	150	711	I1RAP1	665	31	601	60.6	573	213	13	691	2.5e-199	PHI:1988	Uniprot	I1RAP1	GzZC303	5518	Fusarium graminearum	Fusarium Ear Blight	4564	Triticum (related: wheat)	transcription factor
CH63R_00185	868	150	628	I1RLI4	630	37	514	27.1	510	309	63	153.7	1.4e-37	PHI:1979	Uniprot	I1RLI4	GzZC294	5518	Fusarium graminearum	Fusarium Ear Blight	4564	Triticum (related: wheat)	transcription factor
CH63R_00185	868	97	521	I1RMD1	963	53	539	22.6	514	282	116	80.5	1.5e-15	PHI:1958	Uniprot	I1RMD1	GzZC273	5518	Fusarium graminearum	Fusarium Ear Blight	4564	Triticum (related: wheat)	transcription factor
CH63R_00185	868	150	637	I1RXJ4	652	56	542	23	525	329	75	74.3	1.1e-13	PHI:1762	Uniprot	I1RXJ4	GzZC077	5518	Fusarium graminearum	Fusarium Ear Blight	4564	Triticum (related: wheat)	transcription factor
CH63R_00185	868	214	549	I1RB12	694	124	450	22.3	354	230	45	60.5	1.6e-09	PHI:1968	Uniprot	I1RB12	GzZC283	5518	Fusarium graminearum	Fusarium Ear Blight	4564	Triticum (related: wheat)	transcription factor
CH63R_00185	868	398	551	G4N3M5	542	147	315	27.2	169	108	15	58.5	6.3e-09	PHI:5602	Uniprot	G4N3M5	FZC12	318829	Magnaporthe oryzae	Rice Blast	4513	Hordeum vulgare (related: barley)	Zn2Cys6 transcription factor
CH63R_00185	868	348	485	I1S9C5	645	150	283	26.6	143	91	14	55.1	6.9e-08	PHI:1865	Uniprot	I1S9C5	GzZC180	5518	Fusarium graminearum	Fusarium Ear Blight	4564	Triticum (related: wheat)	transcription factor
CH63R_00185	868	291	486	I1RD74	847	261	452	22.9	201	141	14	50.8	1.3e-06	PHI:1961	Uniprot	I1RD74	GzZC276	5518	Fusarium graminearum	Fusarium Ear Blight	4564	Triticum (related: wheat)	transcription factor
CH63R_00186	938	46	924	I1RAP2	932	51	924	56.4	905	338	57	926	5e-270	PHI:1987	Uniprot	I1RAP2	GzZC302	5518	Fusarium graminearum	Fusarium Ear Blight	4564	Triticum (related: wheat)	transcription factor
CH63R_00186	938	63	478	G4NIV0	912	23	461	22.2	469	282	83	85.1	6.7e-17	PHI:5600	Uniprot	G4NIV0	TAS1	318829	Magnaporthe oryzae	Rice Blast	4513	Hordeum vulgare (related: barley)	Zn2Cys6 transcription factor
CH63R_00195	572	32	563	D2E9W8	564	39	552	38.2	532	311	18	357.8	3.3e-99	PHI:2377	Uniprot	D2E9W8	DEP3	29001	Alternaria brassicicola	Black Spot	3702	Arabidopsis thaliana (related: thale cress)	Histone Deacetylase Inhibitor
CH63R_00195	572	53	568	Q9P8L8	598	93	598	30.4	523	340	24	263.5	8.4e-71	PHI:544	Uniprot	Q9P8L8	BCMFS1	40559	Botrytis cinerea	Grey Mould	4081	Solanum lycopersicum (related: tomato)	MFS transporters
CH63R_00195	572	53	499	A4ZGP3	583	77	513	32.4	451	287	18	243.4	9e-65	PHI:1161	Uniprot	A4ZGP3	MgMfs1	1047171	Zymoseptoria tritici	Septoria Leaf Blotch	4564	Triticum (related: wheat)	major facilitator superfamily transporter
CH63R_00195	572	69	537	A0A290WI18	511	2	452	33.9	472	288	24	243	1.2e-64	PHI:7706	Uniprot	A0A290WI18	VEDA_05196	27337	Verticillium dahliae	vascular wilt	4236	Lactuca sativa (related: garden lettuce)	Major facilitator superfamily
CH63R_00195	572	34	572	G2XD29	573	48	572	29.7	543	360	22	233	1.2e-61	PHI:2731	Uniprot	G2XD29	VdSge1	27337	Verticillium dahliae	Vascular Wilt	4081	Solanum lycopersicum (related: tomato)	Transcriptional regulator
CH63R_00195	572	50	515	O93886	607	64	513	28.2	471	312	26	203.4	1e-52	PHI:141	Uniprot	O93886	CFP	84275	Cercospora kikuchii	Leaf Blight And Purple Seed Stain	3847	Glycine max (related: soybean)	Cercosporin secretion
CH63R_00199	735	353	501	I1S2R1	570	287	432	32.5	151	95	7	85.5	4e-17	PHI:1423	Uniprot	I1S2R1	GzC2H091	5518	Fusarium graminearum	Fusarium Ear Blight	4564	Triticum (related: wheat)	transcription factor
CH63R_00202	552	406	506	G7TM01	564	342	439	31.4	102	65	5	49.3	2.4e-06	PHI:2964	Uniprot	G7TM01	AsnB	347	Xanthomonas oryzae	Leaf Blight	4530	Oryza sativa (related: rice)	Asparagine synthetase
CH63R_00204	523	22	523	I6YDU0	507	13	505	67.1	502	156	9	700.7	1.9e-202	PHI:2907	Uniprot	I6YDU0	Cyp51A	5518	Fusarium graminearum	Fusarium Head Blight	3750	Malus domestica (related: apple)	P450 sterol 14a -demethylase, an enzyme essential for sterol biosynthesis and the target of azole fungicides
CH63R_00204	523	16	522	Q4WNT5	515	7	509	63.7	509	177	8	677.9	1.3e-195	PHI:2534	Uniprot	Q4WNT5	ERG11A	746128	Aspergillus fumigatus	Invasive Pulmonary Aspergillosis	10090	Mus musculus (related: house mouse)	14 alpha-demethylase
CH63R_00204	523	24	522	G4MRP8	515	22	510	63.5	507	159	26	644.8	1.2e-185	PHI:2190	Uniprot	G4MRP8	MoCYP51A	318829	Magnaporthe oryzae	Rice Blast	4530	Oryza sativa (related: rice)	Sterol 14 a-demethylase
CH63R_00204	523	12	523	E9QY26	524	16	519	57.2	516	205	16	592	9.5e-170	PHI:2535	Uniprot	E9QY26	ERG11B	746128	Aspergillus fumigatus	Invasive Pulmonary Aspergillosis	10090	Mus musculus (related: house mouse)	14 alpha-demethylase
CH63R_00204	523	24	523	I1RBR4	526	33	526	54.9	506	210	18	565.5	9.5e-162	PHI:2908	Uniprot	I1RBR4	Cyp51B	5518	Fusarium graminearum	Fusarium Head Blight	3750	Malus domestica (related: apple)	P450 sterol 14a -demethylase, an enzyme essential for sterol biosynthesis and the target of azole fungicides
CH63R_00204	523	4	522	G4MZG5	526	11	526	53.2	526	229	17	553.1	4.9e-158	PHI:2191	Uniprot	G4MZG5	MoCYP51B	318829	Magnaporthe oryzae	Rice Blast	4530	Oryza sativa (related: rice)	Sterol 14 a-demethylase
CH63R_00204	523	20	499	A4ULI4	517	27	515	55.2	495	201	21	531.6	1.5e-151	PHI:838	Uniprot	A4ULI4	erg11/cyp51	1047171	Zymoseptoria tritici	Septoria Leaf Blotch	4564	Triticum (related: wheat)	eburicol 14 alpha-demethylase
CH63R_00204	523	20	499	A4ULI7	517	27	515	54.9	495	202	21	530	4.4e-151	PHI:841	Uniprot	A4ULI7	erg11/cyp51	1047171	Zymoseptoria tritici	Septoria Leaf Blotch	4564	Triticum (related: wheat)	eburicol 14 alpha-demethylase
CH63R_00204	523	20	499	B6E218	493	3	491	54.9	495	202	21	530	4.4e-151	PHI:1151	Uniprot	B6E218	cyp51/erg11	1047171	Zymoseptoria tritici	Septoria Leaf Blotch	4564	Triticum (related: wheat)	eburicol 14 alpha-demethylase
CH63R_00204	523	20	499	B6E223	493	3	491	54.7	495	203	21	529.3	7.5e-151	PHI:1153	Uniprot	B6E223	cyp51/erg11	1047171	Zymoseptoria tritici	Septoria Leaf Blotch	4564	Triticum (related: wheat)	eburicol 14 alpha-demethylase
CH63R_00204	523	20	499	B6E221	493	3	491	54.9	495	202	21	528.9	9.8e-151	PHI:1150	Uniprot	B6E221	cyp51/erg11	1047171	Zymoseptoria tritici	Septoria Leaf Blotch	4564	Triticum (related: wheat)	eburicol 14 alpha-demethylase
CH63R_00204	523	20	499	B6E222	493	3	491	54.9	495	202	21	528.1	1.7e-150	PHI:1154	Uniprot	B6E222	cyp51/erg11	1047171	Zymoseptoria tritici	Septoria Leaf Blotch	4564	Triticum (related: wheat)	eburicol 14 alpha-demethylase
CH63R_00204	523	20	499	A4ULJ0	518	27	515	54.7	495	203	21	527.3	2.9e-150	PHI:844	Uniprot	A4ULJ0	erg11/cyp51	1047171	Zymoseptoria tritici	Septoria Leaf Blotch	4564	Triticum (related: wheat)	eburicol 14 alpha-demethylase
CH63R_00204	523	20	499	A4ULI8	517	27	515	54.9	495	202	21	526.6	4.9e-150	PHI:842	Uniprot	A4ULI8	erg11/cyp51	1047171	Zymoseptoria tritici	Septoria Leaf Blotch	4564	Triticum (related: wheat)	eburicol 14 alpha-demethylase
CH63R_00204	523	20	499	A4ULJ1	517	27	515	54.5	495	204	21	525.8	8.3e-150	PHI:845	Uniprot	A4ULJ1	erg11/cyp51	1047171	Zymoseptoria tritici	Septoria Leaf Blotch	4564	Triticum (related: wheat)	eburicol 14 alpha-demethylase
CH63R_00204	523	20	499	A4ULI6	517	27	515	54.7	495	203	21	525.4	1.1e-149	PHI:840	Uniprot	A4ULI6	erg11/cyp51	1047171	Zymoseptoria tritici	Septoria Leaf Blotch	4564	Triticum (related: wheat)	eburicol 14 alpha-demethylase
CH63R_00204	523	20	499	A4ULJ2	515	27	513	55.2	495	199	23	522.3	9.2e-149	PHI:846	Uniprot	A4ULJ2	erg11/cyp51	1047171	Zymoseptoria tritici	Septoria Leaf Blotch	4564	Triticum (related: wheat)	eburicol 14 alpha-demethylase
CH63R_00204	523	20	499	B6E227	491	3	489	55.2	495	199	23	522.3	9.2e-149	PHI:1158	Uniprot	B6E227	cyp51/erg11	1047171	Zymoseptoria tritici	Septoria Leaf Blotch	4564	Triticum (related: wheat)	eburicol 14 alpha-demethylase
CH63R_00204	523	20	499	B6E225	491	3	489	55.2	495	199	23	519.6	6e-148	PHI:1156	Uniprot	B6E225	cyp51/erg11	1047171	Zymoseptoria tritici	Septoria Leaf Blotch	4564	Triticum (related: wheat)	eburicol 14 alpha-demethylase
CH63R_00204	523	20	499	A4ULI5	515	27	513	54.9	495	200	23	516.9	3.9e-147	PHI:839	Uniprot	A4ULI5	erg11/cyp51	1047171	Zymoseptoria tritici	Septoria Leaf Blotch	4564	Triticum (related: wheat)	eburicol 14 alpha-demethylase
CH63R_00205	1244	27	1243	Q9C2Y4	1501	62	1473	42	1422	610	215	981.5	1.3e-286	PHI:405	Uniprot	Q9C2Y4	PDE1	318829	Magnaporthe oryzae	Rice Blast	4530	Oryza sativa (related: rice)	Tagged; aminophospholipid translocase
CH63R_00205	1244	35	1072	G4NGP6	1324	183	1213	24.8	1180	596	291	286.2	2.6e-77	PHI:2097	Uniprot	G4NGP6	Neo1	318829	Magnaporthe oryzae	Rice Blast	4564	Triticum (related: wheat)	Ca2+ pump
CH63R_00206	267	3	260	Q5K6X5	401	77	324	39.1	266	136	26	155.2	1.5e-38	PHI:6297	Uniprot	Q5K6X5	CDC50	5207	Cryptococcus neoformans	Fungal meningitis	10090	Mus musculus (related: House mouse)	Lipid Flippase Subunit
CH63R_00206	267	3	260	J9VW44	401	77	324	38.5	265	139	24	152.9	7.5e-38	PHI:6889	Uniprot	J9VW44	cdc50	5207	Cryptococcus neoformans	Cryptococcosis	10090	Mus musculus (related: House mouse)	Cell division control protein
CH63R_00219	660	1	660	N4VA68	653	1	653	92	661	44	9	1146.3	0	PHI:6971	Uniprot	N4VA68	cocbk1	5465	Colletotrichum orbiculare	anthracnose of Cucurbitaceae	3659	Cucumis sativus (related: cucumber)	Serine threonine kinase
CH63R_00219	660	4	660	I1RC85	627	6	627	81.6	658	84	37	985.3	4.9e-288	PHI:1204	Uniprot	I1RC85	(Sc Cbk1)	5518	Fusarium graminearum	Fusarium Ear Blight	4564	Triticum (related: wheat)	protein kinase
CH63R_00219	660	1	660	Q5K2R7	655	1	655	81.7	672	94	29	984.9	6.3e-288	PHI:393	Uniprot	Q5K2R7	CpCOT1	5111	Claviceps purpurea	Ergot	4550	Secale cereale (related: rye)	Serine/threonine protein kinase
CH63R_00219	660	196	611	O59918	608	118	547	57.9	430	167	14	504.2	3.3e-143	PHI:158	Uniprot	O59918	UKC1	5270	Ustilago maydis	Corn Smut	4577	Zea mays (related: maize)	Protein kinase
CH63R_00219	660	216	653	I1RWG6	662	201	636	34.2	448	273	22	261.9	2.8e-70	PHI:1187	Uniprot	I1RWG6	(Sc Dbf2/Dbf20)	5518	Fusarium graminearum	Fusarium Ear Blight	4564	Triticum (related: wheat)	protein kinase
CH63R_00219	660	266	652	Q4WJD1	875	464	813	34.7	398	201	59	216.5	1.4e-56	PHI:6670	Uniprot	Q4WJD1	SchA	746128	Aspergillus fumigatus	invasive pulmonary aspergillosis	10090	Mus musculus (related: House mouse)	Ser/Thr kinase of AGC family (the cAMP-dependent PKA, cGMP dependent protein kinase G and phospholipid-dependent protein kinase C family)
CH63R_00219	660	273	652	L7JE74	903	495	835	35.2	389	195	57	216.1	1.8e-56	PHI:3132	Uniprot	L7JE74	Mosch9	318829	Magnaporthe oryzae	Rice Blast	4530	Oryza sativa (related: rice)	kinase
CH63R_00219	660	260	652	I1RAE5	896	474	825	35.2	401	203	57	213.4	1.2e-55	PHI:3131	Uniprot	I1RAE5	FgSCH9	5518	Fusarium graminearum	Fusarium Head Blight	4577	Zea mays (related: maize)	kinase
CH63R_00219	660	224	632	I1RP88	630	233	600	30.8	416	233	55	208.8	2.8e-54	PHI:1226	Uniprot	I1RP88	FGSG_05845	5518	Fusarium graminearum	Fusarium Ear Blight	4564	Triticum (related: wheat)	protein kinase
CH63R_00219	660	275	607	G5EHP7	408	74	380	34.3	347	174	54	202.6	2e-52	PHI:7724	Uniprot	G5EHP7	cpk2	318829	Magnaporthe oryzae	Rice blast disease	4513	Hordeum vulgare (related: barley)	Second catalytic subunit of cyclic AMP-protein kinase A
CH63R_00219	660	275	607	C5MB73	405	92	378	33.2	340	167	60	202.2	2.7e-52	PHI:7810	Uniprot	C5MB73	CaTpk1 (CTRG_03315)	5482	Candida tropicalis	infection of oral mucosa and genital tract	10090	Mus musculus (related: House mouse)	Catalytic subunit of PKA
CH63R_00219	660	275	607	Q5AP71	405	92	378	33.2	340	167	60	201.4	4.5e-52	PHI:427	Uniprot	Q5AP71	TPK1	5476	Candida albicans	Candidiasis	10090	Mus musculus (related: house mouse)	PKA catalytic subunit
CH63R_00219	660	275	607	I1RWQ0	392	57	364	33.9	351	171	61	198.7	2.9e-51	PHI:3088	Uniprot	I1RWQ0	CPK2	5518	Fusarium graminearum	Fusarium Head Blight	4577	Zea mays (related: maize)	encode the catalytic subunits of cyclic AMP (cAMP)-dependent protein kinase A (PKA)
CH63R_00219	660	274	633	Q8NJW8	1216	419	781	33.2	374	225	25	195.7	2.5e-50	PHI:515	Uniprot	Q8NJW8	UKB1	5270	Ustilago maydis	Corn Smut	4577	Zea mays (related: maize)	Serine/threonine kinase
CH63R_00219	660	280	607	Q99079	405	96	378	34.1	334	163	57	194.5	5.6e-50	PHI:100	Uniprot	Q99079	ADR1	5270	Ustilago maydis	Corn Smut	4577	Zea mays (related: maize)	PKA catalytic subunit
CH63R_00219	660	275	613	C5M7A4	425	114	409	30.5	347	182	59	191.8	3.6e-49	PHI:7811	Uniprot	C5M7A4	CaTpk2 (CTRG_01736)	5482	Candida tropicalis	infection of oral mucosa and genital tract	10090	Mus musculus (related: House mouse)	Catalytic subunit of PKA
CH63R_00219	660	264	596	I1RSW5	591	267	553	33.6	339	167	58	191.8	3.6e-49	PHI:3087	Uniprot	I1RSW5	CPK1	5518	Fusarium graminearum	Fusarium Head Blight	4577	Zea mays (related: maize)	encode the catalytic subunits of cyclic AMP (cAMP)-dependent protein kinase A (PKA)
CH63R_00219	660	275	613	Q9P932	411	100	395	30.5	347	182	59	191.4	4.7e-49	PHI:428	Uniprot	Q9P932	TPK2	5476	Candida albicans	Candidiasis	10090	Mus musculus (related: house mouse)	PKA catalytic subunit
CH63R_00219	660	260	596	Q01143	539	212	502	32.7	343	173	58	191	6.1e-49	PHI:36	Uniprot	Q01143	CPKA	318829	Magnaporthe oryzae	Rice Blast	4530	Oryza sativa (related: rice)	PKA catalytic subunit
CH63R_00219	660	262	596	Q75T36	518	193	481	33.1	341	170	58	191	6.1e-49	PHI:341	Uniprot	Q75T36	CPK1	5462	Colletotrichum lagenaria	Anthracnose	3659	Cucumis sativus (related: cucumber)	PKA catalytic subunit
CH63R_00223	170	47	170	G4N906	162	36	160	61.6	125	47	1	157.1	2.5e-39	PHI:2404	Uniprot	G4N906	SLP 1	318829	Magnaporthe oryzae	Rice Blast	4530	Oryza sativa (related: rice)	Effector protein
CH63R_00223	170	48	168	B3VBK9	228	111	217	36.9	122	61	16	60.1	4.2e-10	PHI:5576	Uniprot	B3VBK9	Ecp6	5499	Passalora fulva	Tomato Leaf Mould	4081	Solanum lycopersicum (related: tomato)	Effector
CH63R_00225	528	47	501	Q5XTQ5	615	106	548	24.4	468	316	38	112.8	1.7e-25	PHI:538	Uniprot	Q5XTQ5	FRT1	40559	Botrytis cinerea	Grey Mould	3885	Phaseolus vulgaris (related: string bean)	Fructose transporter
CH63R_00226	409	1	397	G4N606	610	177	569	43.8	416	192	42	339	1.1e-93	PHI:5632	Uniprot	G4N606	FZC37	318829	Magnaporthe oryzae	Rice Blast	4513	Hordeum vulgare (related: barley)	Zn2Cys6 transcription factor
CH63R_00226	409	1	218	I1S4A5	515	136	363	26.7	236	147	26	52.4	2.1e-07	PHI:1749	Uniprot	I1S4A5	GzZC064	5518	Fusarium graminearum	Fusarium Ear Blight	4564	Triticum (related: wheat)	transcription factor
CH63R_00232	557	33	552	F5HHD5	625	75	597	44.2	525	286	7	430.6	3.9e-121	PHI:2266	Uniprot	F5HHD5	Ptr2	13684	Parastagonospora nodorum	Glume Blotch	4564	Triticum (related: wheat)	Di/tripeptide transport
CH63R_00232	557	33	552	Q6Y392	625	75	597	44.2	525	286	7	430.6	3.9e-121	PHI:1085	Uniprot	Q6Y392	Ptr2	13684	Parastagonospora nodorum	Glume Blotch	4564	Triticum (related: wheat)	Di/tripeptide transporter
CH63R_00236	378	80	307	I1S7V2	267	43	267	48.2	228	115	3	214.5	3e-56	PHI:1818	Uniprot	I1S7V2	GzZC133	5518	Fusarium graminearum	Fusarium Ear Blight	4564	Triticum (related: wheat)	transcription factor
CH63R_00236	378	139	249	G4NLS4	759	282	397	33.9	118	69	9	64.3	5e-11	PHI:5625	Uniprot	G4NLS4	FZC31	318829	Magnaporthe oryzae	Rice Blast	4513	Hordeum vulgare (related: barley)	Zn2Cys6 transcription factor
CH63R_00238	371	1	324	P32964	368	1	322	43.3	330	173	14	279.6	7.4e-76	PHI:143	Uniprot	P32964	CHT	5563	Gloeocercospora sorghi	Leaf Spot/Blight	4558	Sorghum bicolor (related: sorghum)	Cyanide hydratase
CH63R_00244	268	48	206	I1S1V3	812	278	457	24.5	184	110	29	63.5	6e-11	PHI:1238	Uniprot	I1S1V3	FGSG_10725	5518	Fusarium graminearum	Fusarium Ear Blight	4564	Triticum (related: wheat)	protein kinase
CH63R_00244	268	57	200	I1S5M8	243	70	216	27.4	157	91	23	58.2	2.5e-09	PHI:1258	Uniprot	I1S5M8	FGSG_12149	5518	Fusarium graminearum	Fusarium Ear Blight	4564	Triticum (related: wheat)	protein kinase
CH63R_00253	305	48	289	A0A0D3LXG7	297	22	288	34.7	268	148	27	159.1	1.2e-39	PHI:4620	Uniprot	A0A0D3LXG7	PcPL20	4784	Phytophthora capsici	Vine Blight	4097	Nicotiana tabacum (related: common tobacco)	pectate lyase
CH63R_00253	305	75	266	Q04701	242	42	232	43.5	193	106	3	155.2	1.7e-38	PHI:179	Uniprot	Q04701	PELA	140110	Nectria haematococca	Root Rot	3888	Pisum sativum (related: pea)	Pectate lyase
CH63R_00253	305	55	233	Q00845	233	27	204	44.8	181	95	5	148.3	2.1e-36	PHI:180	Uniprot	Q00845	PELD	140110	Nectria haematococca	Root Rot	3888	Pisum sativum (related: pea)	Pectate lyase
CH63R_00253	305	54	254	Q33CQ4	252	22	212	37.6	205	110	18	121.3	2.8e-28	PHI:5550	Uniprot	Q33CQ4	Bxpel1	6326	Bursaphelenchus xylophilus	Pine Wilt Disease	3350	Pinus thunbergii (related: japanese black pine)	Pectate lyase
CH63R_00253	305	95	262	A0A0E3USI9	242	58	222	38.4	172	95	11	101.7	2.3e-22	PHI:4845	Uniprot	A0A0E3USI9	PL1332	29001	Alternaria brassicicola	Black Spot Disease	3712	Brassica oleracea (no common name found)	Pectate Lyase-Coding Gene
CH63R_00253	305	104	240	E0SM75	344	155	302	32.5	154	81	23	73.2	8.6e-14	PHI:6858	Uniprot	E0SM75	PelI	204038	Dickeya dadantii	Soft rot disease	3702	Arabidopsis thaliana (related: Thale cress)	pectate lyase
CH63R_00256	554	96	543	Q96VB5	578	99	561	28.8	480	293	49	142.1	2.7e-34	PHI:508	Uniprot	Q96VB5	AFT1	5599	Alternaria alternata	Black Spot	23211	Pyrus communis (related: pear)	AF-toxin biosynthesis
CH63R_00256	554	96	543	O93800	578	99	561	27.6	478	301	45	139.8	1.4e-33	PHI:133	Uniprot	O93800	AKT1	5599	Alternaria alternata	Black Spot	23211	Pyrus communis (related: pear)	Carboxyl-activating enzyme, essential for AK Toxin
CH63R_00256	554	169	506	A0A016PUA3	4731	2625	2988	22.2	370	250	38	53.1	1.7e-07	PHI:3659	Uniprot	A0A016PUA3	NPS1	5518	Fusarium graminearum	Fusarium Head Blight	4565	Triticum aestivum (related: bread wheat)	peptide synthetase
CH63R_00262	615	99	612	Q4PBY9	546	7	510	26.7	520	359	22	158.7	3.1e-39	PHI:4586	Uniprot	Q4PBY9	Srt1	5270	Ustilago maydis	Smut Disease	4577	Zea mays (related: maize)	hexose transporter
CH63R_00264	667	51	661	I1RR94	631	13	613	53.7	618	262	24	639	8.6e-184	PHI:6122	Uniprot	I1RR94	FGSG_06610	5518	Fusarium graminearum	Fusarium head blight	4577	Zea mays (related: maize)	--
CH63R_00274	473	264	472	Q2FH26	422	212	420	48.8	211	104	4	192.2	2e-49	PHI:7353	Uniprot	Q2FH26	odhB	1280	Staphylococcus aureus	skin infections; food poisoning; respiratory diseases	7955	Danio rerio (related: zebrafish)	Dihydrolipoamide succinyltransferase
CH63R_00277	842	257	711	I1RYC6	581	42	443	29.1	470	250	83	177.9	6.9e-45	PHI:1824	Uniprot	I1RYC6	GzZC139	5518	Fusarium graminearum	Fusarium Ear Blight	4564	Triticum (related: wheat)	transcription factor
CH63R_00277	842	308	727	I1RH29	480	33	404	20	426	281	60	66.6	2.2e-11	PHI:1832	Uniprot	I1RH29	GzZC147	5518	Fusarium graminearum	Fusarium Ear Blight	4564	Triticum (related: wheat)	transcription factor
CH63R_00280	544	36	542	Q0V515	492	8	486	52.1	507	215	28	504.6	2.1e-143	PHI:3914	Uniprot	Q0V515	Sdh1	13684	Parastagonospora nodorum	Stagonospora Nodorum Blotch	4565	Triticum aestivum (related: bread wheat)	encodes succinic semialdehyde dehydrogenase
CH63R_00280	544	35	542	G4MXJ4	536	44	531	52	512	218	28	500.7	3e-142	PHI:2145	Uniprot	G4MXJ4	MoSSADH	318829	Magnaporthe oryzae	Rice Blast	4513	Hordeum vulgare (related: barley)	Succinate-semialdehyde dehydrogenase
CH63R_00280	544	48	538	Q882F5	493	10	479	34.9	493	296	25	304.7	3.1e-83	PHI:7788	Uniprot	Q882F5	AldB (PSPTO_2673)	317	Pseudomonas syringae	bacterial speck of tomato	3702	Arabidopsis thaliana (related: Thale cress)	Indole-3-acetaldehyde dehydrogenase
CH63R_00280	544	48	538	Q88BC5	497	24	495	31.4	497	310	31	241.1	4.3e-64	PHI:7787	Uniprot	Q88BC5	AldA (PSPTO_0092)	317	Pseudomonas syringae	bacterial speck of tomato	3702	Arabidopsis thaliana (related: Thale cress)	Indole-3-acetaldehyde dehydrogenase
CH63R_00287	800	221	777	I1S0J3	1023	166	701	24.4	599	348	105	136.7	1.7e-32	PHI:1526	Uniprot	I1S0J3	GzHOMEL036	5518	Fusarium graminearum	Fusarium Ear Blight	4564	Triticum (related: wheat)	transcription factor
CH63R_00287	800	615	780	I1S0N5	1114	477	641	25.1	167	122	3	76.3	2.7e-14	PHI:1552	Uniprot	I1S0N5	GzMyb016	5518	Fusarium graminearum	Fusarium Ear Blight	4564	Triticum (related: wheat)	transcription factor
CH63R_00290	634	53	169	A0A068B0X0	486	47	150	36.8	117	61	13	91.3	6.4e-19	PHI:7257	Uniprot	A0A068B0X0	Rs-scp-1	46012	Radopholus similis	toppling or blackhead disease	226677	Anthurium andraeanum (related: oilcloth flower)	Serine carboxypeptidases, esophageal gland-secreted protein
CH63R_00293	823	47	818	Q00903	793	27	791	55.3	785	318	33	821.6	1.2e-238	PHI:24	Uniprot	Q00903	Avenacinase	29850	Gaeumannomyces graminis	No Data Found	4498	Avena sativa (related: oat)	Avenacinase
CH63R_00293	823	69	814	Q99324	803	40	796	52	765	340	27	778.5	1.1e-225	PHI:191	Uniprot	Q99324	TOM1	39703	Septoria lycopersici	Leaf Spot	4081	Solanum lycopersicum (related: tomato)	Tomatinase
CH63R_00296	457	8	390	G5EI24	514	13	405	33.3	405	236	34	174.1	5.4e-44	PHI:7194	Uniprot	G5EI24	WISH	318829	Magnaporthe oryzae	Rice Blast	4530	Oryza sativa (related: Rice)	Transmembrane protein related to water wettability, infection, surface sensing and hyper-conidiation
CH63R_00298	362	33	321	A5IYL7	346	24	307	29.2	298	188	23	120.9	4.3e-28	PHI:6517	Uniprot	A5IYL7	adhT	2110	Mycoplasma agalactiae	contagious agalactia	9940	Ovis aries (related: sheep)	Alcohol dehydrogenase
CH63R_00299	429	12	343	G4MLU0	405	30	351	57.8	332	130	10	387.9	2.2e-108	PHI:2208	Uniprot	G4MLU0	endo-1,4-beta-xylanase [GH10 family]	318829	Magnaporthe oryzae	Rice Blast	4564	Triticum (related: wheat)	Endo-beta-1,4 xylanase
CH63R_00299	429	20	341	G4NBN8	397	31	342	52.8	322	142	10	341.7	1.8e-94	PHI:2206	Uniprot	G4NBN8	endo-1,4-beta-xylanase precursor [GH10 family]	318829	Magnaporthe oryzae	Rice Blast	4564	Triticum (related: wheat)	Endo-beta-1,4 xylanase
CH63R_00299	429	6	341	G4N1Y8	362	6	335	45.1	344	167	22	285	2e-77	PHI:2209	Uniprot	G4N1Y8	endo-1,4-beta-xylanase [GH10 family]	318829	Magnaporthe oryzae	Rice Blast	4564	Triticum (related: wheat)	Endo-beta-1,4 xylanase
CH63R_00299	429	3	343	A0A288Q8R8	477	15	348	39.3	349	189	23	243.4	6.8e-65	PHI:7912	Uniprot	A0A288Q8R8	ppxyn2	4792	Phytophthora parasitica	Tobacco black shank disease	4081	Solanum lycopersicum (related: Tomato)	Endo-beta-1,4-xylanase
CH63R_00299	429	20	315	W2MG57	386	32	317	40.2	296	167	10	217.6	4e-57	PHI:7911	Uniprot	W2MG57	ppxyn1	4792	Phytophthora parasitica	Tobacco black shank disease	4081	Solanum lycopersicum (related: Tomato)	Endo-beta-1,4-xylanase
CH63R_00299	429	20	343	I1S3C6	381	80	378	41.5	328	159	33	215.7	1.5e-56	PHI:4246	Uniprot	I1S3C6	xyl03624	5518	Fusarium graminearum	Fusarium Head Blight	3847	Glycine max (related: soybean)	Degradation of xylan components of plant cell wall
CH63R_00299	429	20	341	O59937	384	84	380	41	327	158	35	214.5	3.4e-56	PHI:569	Uniprot	O59937	XYL3	5507	Fusarium oxysporum	Vascular Wilt	4081	Solanum lycopersicum (related: tomato)	Endo-beta-1,4-xylanase
CH63R_00301	155	55	133	I1RIP4	525	218	309	55.4	92	28	13	102.4	6.7e-23	PHI:3038	Uniprot	I1RIP4	FgERG5B	5518	Fusarium graminearum	Fusarium Head Blight	4565	Triticum aestivum (related: bread wheat)	cytochrome P450 61
CH63R_00301	155	56	126	I1RE80	536	220	301	41.7	84	34	15	67.4	2.4e-12	PHI:3037	Uniprot	I1RE80	FgERG5A	5518	Fusarium graminearum	Fusarium Head Blight	4565	Triticum aestivum (related: bread wheat)	cytochrome P450 61
CH63R_00308	464	151	462	G4MMH7	436	122	433	69.2	312	96	0	429.1	9.4e-121	PHI:4494	Uniprot	G4MMH7	AnnA7	318829	Magnaporthe oryzae	Rice Blast	4530	Oryza sativa (related: rice)	Annexin A7
CH63R_00313	492	39	477	Q9X4G0	432	10	428	40.8	441	237	24	325.1	2e-89	PHI:5042	Uniprot	Q9X4G0	hmgA	287	Pseudomonas aeruginosa	Opportunistic Infections	6239	Caenorhabditis elegans (related: roundworm)	Homogentisate 1-2-Dioxygenase
CH63R_00314	573	163	398	P29138	388	132	346	28.9	253	125	55	65.5	3.4e-11	PHI:4615	Uniprot	P29138	Pr1	5530	Metarhizium anisopliae	Fungal Keratitis	6941	Rhipicephalus microplus (related: southern cattle tick)	subtilisin-like protease
CH63R_00319	881	3	880	I1RG99	902	2	901	77.9	905	168	32	1345.5	0	PHI:6091	Uniprot	I1RG99	FgVps35	5518	Fusarium graminearum	Fusarium Head Blight	4565	Triticum aestivum (related: bread wheat)	Components of retromer
CH63R_00327	435	44	411	G4NIB5	459	59	434	27.8	388	248	32	137.1	6.9e-33	PHI:812	Uniprot	G4NIB5	MGG_10702	318829	Magnaporthe oryzae	Rice Blast	4530	Oryza sativa (related: rice)	Hypothetical protein
CH63R_00328	669	3	660	G4NJD1	704	24	674	37.4	681	373	53	399.8	8.8e-112	PHI:2171	Uniprot	G4NJD1	Peroxisomal copper amine oxidase	318829	Magnaporthe oryzae	Rice Blast	4513	Hordeum vulgare (related: barley)	Cu-amine-oxidase
CH63R_00330	658	98	657	Q2VLJ1	565	27	562	37.6	574	306	52	354.4	4.2e-98	PHI:716	Uniprot	Q2VLJ1	ZEB1	5518	Fusarium graminearum	Fusarium Ear Blight	4513	Hordeum vulgare (related: barley)	Zearalenone synthesis
CH63R_00333	497	3	485	A7EZM9	504	31	494	62.9	483	160	19	632.9	4.6e-182	PHI:4509	Uniprot	A7EZM9	Ss-odc2	5180	Sclerotinia sclerotiorum	White Mould	4045	Apium graveolens (no common name found)	oxalate decarboxylase
CH63R_00333	497	54	478	A7EU07	455	47	452	55.4	426	169	21	494.2	2.6e-140	PHI:4508	Uniprot	A7EU07	Ss-odc1	5180	Sclerotinia sclerotiorum	White Mould	4045	Apium graveolens (no common name found)	oxalate decarboxylase
CH63R_00346	320	1	241	G9JLA8	229	1	229	48.5	241	112	12	208.8	1.4e-54	PHI:3378	Uniprot	G9JLA8	Plegl1	285811	Pseudopyrenochaeta lycopersici	Corky Root Rot Of Tomato	4081	Solanum lycopersicum (related: tomato)	lytic polysaccharide monooxygenase
CH63R_00352	319	1	317	I1RM19	315	1	315	61	323	112	14	401	1.9e-112	PHI:3036	Uniprot	I1RM19	FgERG3B	5518	Fusarium graminearum	Fusarium Head Blight	4565	Triticum aestivum (related: bread wheat)	C-5 sterol desaturase
CH63R_00352	319	1	285	I1RFM2	349	1	301	46.1	304	142	22	262.7	8e-71	PHI:3035	Uniprot	I1RFM2	FgERG3A	5518	Fusarium graminearum	Fusarium Head Blight	4565	Triticum aestivum (related: bread wheat)	C-5 sterol desaturase
CH63R_00352	319	53	288	Q59VG6	386	112	346	46.5	241	118	11	215.7	1.1e-56	PHI:8029	Uniprot	Q59VG6	ERG3	5476	Candida albicans	Oropharyngeal candidiasis	10090	Mus musculus (related: House mouse)	C-5 sterol desaturase
CH63R_00355	430	29	419	Q6FVH4	505	31	436	29.2	424	249	51	159.5	1.3e-39	PHI:7934	Uniprot	Q6FVH4	Cgyps10	5478	Candida glabrata	disseminated candidiasis	9606	Homo sapiens (related: Human)	Cell surface-associated aspartyl protease (yapsins)
CH63R_00355	430	36	419	Q6FVH8	519	43	438	25.6	414	260	48	135.6	2e-32	PHI:7929	Uniprot	Q6FVH8	Cgyps5	5478	Candida glabrata	disseminated candidiasis	9606	Homo sapiens (related: Human)	Cell surface-associated aspartyl protease (yapsins)
CH63R_00355	430	46	405	Q6FVH3	508	50	432	24.4	398	248	53	126.3	1.2e-29	PHI:7935	Uniprot	Q6FVH3	Cgyps11	5478	Candida glabrata	disseminated candidiasis	9606	Homo sapiens (related: Human)	Cell surface-associated aspartyl protease (yapsins)
CH63R_00355	430	33	419	Q6FVH9	482	39	438	25.5	416	265	45	125.6	2.1e-29	PHI:7928	Uniprot	Q6FVH9	Cgyps4	5478	Candida glabrata	disseminated candidiasis	9606	Homo sapiens (related: Human)	Cell surface-associated aspartyl protease (yapsins)
CH63R_00355	430	46	419	Q6FVH5	521	52	436	26.4	406	246	53	119.4	1.5e-27	PHI:7933	Uniprot	Q6FVH5	Cgyps9	5478	Candida glabrata	disseminated candidiasis	9606	Homo sapiens (related: Human)	Cell surface-associated aspartyl protease (yapsins)
CH63R_00355	430	48	402	P0DJ06	398	74	394	29.4	361	209	46	118.2	3.3e-27	PHI:6812	Uniprot	P0DJ06	sap2	5476	Candida albicans	Peritonitis	10090	Mus musculus (related: House mouse)	Secreted aspartic peptidase
CH63R_00355	430	45	402	P43093	417	90	414	29	365	212	47	117.5	5.6e-27	PHI:125	Uniprot	P43093	SAP4	5476	Candida albicans	Candidiasis	10090	Mus musculus (related: house mouse)	Aspartyl proteinase
CH63R_00355	430	45	402	Q5A8N2	417	90	414	29	365	212	47	117.5	5.6e-27	PHI:6814	Uniprot	Q5A8N2	sap4	5476	Candida albicans	Peritonitis	10090	Mus musculus (related: House mouse)	Secreted aspartic peptidase
CH63R_00355	430	32	419	Q6FVH6	519	38	442	26.4	424	257	55	117.1	7.3e-27	PHI:7932	Uniprot	Q6FVH6	Cgyps8	5478	Candida glabrata	disseminated candidiasis	9606	Homo sapiens (related: Human)	Cell surface-associated aspartyl protease (yapsins)
CH63R_00355	430	45	402	P43095	418	91	415	28.5	365	214	47	112.8	1.4e-25	PHI:127	Uniprot	P43095	SAP6	5476	Candida albicans	Candidiasis	10141	Cavia porcellus (related: domestic guinea pig)	Aspartyl proteinase
CH63R_00355	430	48	394	P0CY28	398	76	387	27.2	353	210	47	112.1	2.4e-25	PHI:73	Uniprot	P0CY28	SAP3	5476	Candida albicans	Candidiasis	10090	Mus musculus (related: house mouse)	Aspartyl proteinase
CH63R_00355	430	48	394	P0CY29	398	76	387	27.2	353	210	47	112.1	2.4e-25	PHI:6813	Uniprot	P0CY29	sap3	5476	Candida albicans	Peritonitis	10090	Mus musculus (related: House mouse)	Secreted aspartic peptidase
CH63R_00355	430	45	402	Q5AC08	418	91	415	28.5	365	214	47	111.7	3.1e-25	PHI:6816	Uniprot	Q5AC08	sap6	5476	Candida albicans	Peritonitis	10090	Mus musculus (related: House mouse)	Secreted aspartic peptidase
CH63R_00355	430	48	399	P0CY26	391	68	385	28.3	357	212	44	109	2e-24	PHI:68	Uniprot	P0CY26	SAP1	5476	Candida albicans	Candidiasis	10141	Cavia porcellus (related: domestic guinea pig)	Aspartyl proteinase
CH63R_00355	430	48	399	P0CY27	391	68	385	28.3	357	212	44	109	2e-24	PHI:6811	Uniprot	P0CY27	sap1	5476	Candida albicans	Peritonitis	10090	Mus musculus (related: House mouse)	Secreted aspartic peptidase
CH63R_00355	430	48	398	Q59VH7	588	230	581	26.8	388	211	73	107.1	7.6e-24	PHI:480	Uniprot	Q59VH7	SAP7	5476	Candida albicans	Candidiasis	10090	Mus musculus (related: house mouse)	Aspartyl proteinase
CH63R_00355	430	48	394	P43094	418	94	407	27.1	351	215	41	101.7	3.2e-22	PHI:6815	Uniprot	P43094	sap5	5476	Candida albicans	Peritonitis	10090	Mus musculus (related: House mouse)	Secreted aspartic peptidase
CH63R_00355	430	22	394	Q8NJS2	397	57	397	22.8	386	240	58	79.7	1.3e-15	PHI:697	Uniprot	Q8NJS2	ugt51E1	5022	Leptosphaeria maculans	Phoma Stem Canker	3708	Brassica napus (related: rape)	UDP-glucose: sterol glucosyltransferase
CH63R_00355	430	45	97	Q6FVJ4	591	68	114	47.2	53	22	6	47.4	7.1e-06	PHI:7926	Uniprot	Q6FVJ4	Cgyps2	5478	Candida glabrata	disseminated candidiasis	9606	Homo sapiens (related: Human)	Cell surface-associated aspartyl protease (yapsins)
CH63R_00358	244	55	243	Q00455	188	1	187	88.9	189	19	2	355.1	9.1e-99	PHI:58	Uniprot	Q00455	SCD1	5462	Colletotrichum lagenaria	Anthracnose	3659	Cucumis sativus (related: cucumber)	Scytalone dehydratase
CH63R_00358	244	63	221	F8R4X8	185	10	168	75.5	159	39	0	276.9	3.1e-75	PHI:2313	Uniprot	F8R4X8	SCD	5530	Metarhizium anisopliae	Green Muscardine Disease	51655	Plutella xylostella (related: diamondback moth)	Dihydroxynaphthalene Melanin Biosynthesis
CH63R_00358	244	62	213	A7F6T4	203	6	157	54.6	152	69	0	194.5	2.1e-50	PHI:7695	Uniprot	A7F6T4	SCD1	5180	Sclerotinia sclerotiorum	White mould	3708	Brassica napus (related: rape)	Scytalone dehydratase
CH63R_00370	1480	9	1428	O60034	1562	49	1505	54.9	1460	615	43	1553.1	0	PHI:1030	Uniprot	O60034	bcatrA	40559	Botrytis cinerea	Grey Mould	3906	Vicia faba (related: fava bean)	ABC Transporter
CH63R_00370	1480	16	1439	Q874F3	1484	55	1473	38.9	1454	823	65	958	1.9e-279	PHI:391	Uniprot	Q874F3	ABC2	318829	Magnaporthe oryzae	Rice Blast	4530	Oryza sativa (related: rice)	ABC transporter
CH63R_00370	1480	109	1442	Q9UW03	1439	82	1428	39.5	1377	760	73	954.5	2.1e-278	PHI:2309	Uniprot	Q9UW03	BcatrB	40559	Botrytis cinerea	Grey Mould	3702	Arabidopsis thaliana (related: thale cress)	ABC transporter
CH63R_00370	1480	99	1447	Q4X006	1499	123	1488	37.3	1390	807	65	887.1	4e-258	PHI:4229	Uniprot	Q4X006	abcA	746128	Aspergillus fumigatus	Invasive Pulmonary Aspergillosis	7137	Galleria mellonella (related: greater wax moth)	ABC transporter-encoding genes
CH63R_00370	1480	96	1442	Q96VL9	1501	107	1473	37.7	1394	795	74	879.4	8.4e-256	PHI:543	Uniprot	Q96VL9	BCATRD	40559	Botrytis cinerea	Grey Mould	4081	Solanum lycopersicum (related: tomato)	ABC transporter
CH63R_00370	1480	102	1447	I1RL06	1489	118	1479	37.5	1395	790	82	863.6	4.8e-251	PHI:3925	Uniprot	I1RL06	FgABC3	5518	Fusarium graminearum	Fusarium Head Blight	4577	Zea mays (related: maize)	ABC Transporter
CH63R_00370	1480	93	1447	O13407	1619	154	1539	38	1415	788	89	860.9	3.1e-250	PHI:132	Uniprot	O13407	ABC1	318829	Magnaporthe oryzae	Rice Blast	4530	Oryza sativa (related: rice)	ABC transporter
CH63R_00370	1480	96	1447	E9RBG1	1497	118	1487	36.8	1389	822	56	860.5	4e-250	PHI:4230	Uniprot	E9RBG1	abcB	746128	Aspergillus fumigatus	Invasive Pulmonary Aspergillosis	7137	Galleria mellonella (related: greater wax moth)	ABC transporter-encoding genes
CH63R_00370	1480	93	1463	F0XP73	1539	147	1529	36.8	1409	827	64	842	1.5e-244	PHI:2693	Uniprot	F0XP73	GcABC-G1	226899	Grosmannia clavigera	No Data Found	3339	Pinus contorta (related: lodgepole pine)	ABC ef铿倁x transporter
CH63R_00370	1480	162	1447	Q96WW9	1491	172	1480	37.3	1320	783	45	840.1	5.7e-244	PHI:258	Uniprot	Q96WW9	GPABC1	5128	Fusarium sambucinum	Potato Rot	4113	Solanum tuberosum (related: potato)	ABC transporter
CH63R_00370	1480	107	1448	Q9C1I7	1635	172	1525	35.9	1389	808	82	833.2	6.9e-242	PHI:310	Uniprot	Q9C1I7	MgAtr4	1047171	Zymoseptoria tritici	Septoria Leaf Blotch	4564	Triticum (related: wheat)	ABC transporter
CH63R_00370	1480	83	1447	A5H456	1811	421	1804	35.1	1407	848	65	805.8	1.2e-233	PHI:1159	Uniprot	A5H456	MgAtr7	1047171	Zymoseptoria tritici	Septoria Leaf Blotch	4564	Triticum (related: wheat)	ATP-binding cassette (ABC) transporter
CH63R_00370	1480	109	1447	Q04182	1529	137	1516	34.5	1419	810	119	776.9	5.9e-225	PHI:2815	Uniprot	Q04182	pdr15	4932	Saccharomyces cerevisiae	No Data Found	6239	Caenorhabditis elegans (related: roundworm)	ATP binding cassette trans-porter of the plasma membrane implicated in general cellular detoxi铿乧ation
CH63R_00370	1480	829	1039	Q8ZQE4	648	9	219	27.4	219	143	16	64.7	1.5e-10	PHI:3928	Uniprot	Q8ZQE4	MacB	28901	Salmonella enterica	Food Poisoning; Enteritis	10090	Mus musculus (related: house mouse)	ABC-Type Ef铿倁x Pump
CH63R_00370	1480	826	1020	P15031	255	2	196	25.9	201	137	12	53.5	3.4e-07	PHI:8010	Uniprot	P15031	fecE	562	Escherichia coli	Bovine mastitis	9913	Bos taurus (related: cattle)	Fe(3+) dicitrate transport ATP-binding protein
CH63R_00373	588	29	587	Q5A2T6	604	16	586	36.9	578	339	26	380.6	4.9e-106	PHI:513	Uniprot	Q5A2T6	ARN1 (SIT1)	5476	Candida albicans	Candidiasis	9606	Homo sapiens (related: human)	Siderophore transporter
CH63R_00381	537	19	493	G4N740	547	18	473	37.5	485	264	39	290.4	6.1e-79	PHI:4024	Uniprot	G4N740	MoST1	318829	Magnaporthe oryzae	Rice Blast	4530	Oryza sativa (related: rice)	hexose transporter-like protein
CH63R_00381	537	22	493	J9VQA5	520	12	463	29.9	478	303	32	209.5	1.4e-54	PHI:2968	Uniprot	J9VQA5	Hxs1	5207	Cryptococcus neoformans	Cryptococcal Meningoencephalitis	10090	Mus musculus (related: house mouse)	Glucose uptake and transport
CH63R_00381	537	18	507	Q5ZUY9	471	8	458	29.5	498	296	55	206.1	1.5e-53	PHI:6381	Uniprot	Q5ZUY9	iolT	446	Legionella pneumophila	Legionnaires鈥?disease	5755	Acanthamoeba castellanii (no common name found)	inositol transporter
CH63R_00381	537	18	498	Q5XTQ5	615	101	553	28.8	483	312	32	172.6	1.8e-43	PHI:538	Uniprot	Q5XTQ5	FRT1	40559	Botrytis cinerea	Grey Mould	3885	Phaseolus vulgaris (related: string bean)	Fructose transporter
CH63R_00382	539	14	539	I1RL30	540	11	540	50.7	533	253	10	517.7	2.3e-147	PHI:1094	Uniprot	I1RL30	FGSG_04610	5518	Fusarium graminearum	Fusarium Ear Blight	4564	Triticum (related: wheat)	Similar to maltose permease
CH63R_00383	730	239	414	I1S7J0	257	76	251	40.1	177	104	2	135.6	3.4e-32	PHI:1819	Uniprot	I1S7J0	GzZC134	5518	Fusarium graminearum	Fusarium Ear Blight	4564	Triticum (related: wheat)	transcription factor
CH63R_00389	964	120	961	I1S4X3	942	129	940	44.3	870	399	86	611.3	2.8e-175	PHI:1843	Uniprot	I1S4X3	GzZC158	5518	Fusarium graminearum	Fusarium Ear Blight	4564	Triticum (related: wheat)	transcription factor
CH63R_00390	1571	246	1571	G4MQB0	1535	134	1535	54.4	1428	523	128	1173.7	0	PHI:3066	Uniprot	G4MQB0	MoRga6	318829	Magnaporthe oryzae	Rice Blast	4513	Hordeum vulgare (related: barley)	Rho GTPase activating proteins
CH63R_00390	1571	1221	1464	G4N7K5	821	98	374	25.9	282	166	43	57	3.3e-08	PHI:3062	Uniprot	G4N7K5	MoRga2	318829	Magnaporthe oryzae	Rice Blast	4513	Hordeum vulgare (related: barley)	Rho GTPase activating proteins
CH63R_00401	322	17	103	P0A4L3	103	14	99	35.2	88	54	3	72	2e-13	PHI:7258	Uniprot	P0A4L3	TrxA	1639	Listeria monocytogenes	Listeriosis	10090	Mus musculus (related: House mouse)	Oxidoreductase
CH63R_00401	322	4	94	P0AA28	109	6	94	28.6	91	63	2	63.9	5.5e-11	PHI:2644	Uniprot	P0AA28	thioredoxin 1	28901	Salmonella enterica	Food Poisoning	6239	Caenorhabditis elegans (related: roundworm)	Redox activity
CH63R_00408	1120	484	1084	Q5KN74	965	285	880	28.5	622	398	47	208.4	6.3e-54	PHI:7207	Uniprot	Q5KN74	msh2	5207	Cryptococcus neoformans	fungal meningitis	10090	Mus musculus (related: House mouse)	DNA mismatch repair protein
CH63R_00411	715	178	715	G4MQQ3	751	191	751	59.7	561	203	23	485.7	1.3e-137	PHI:3065	Uniprot	G4MQQ3	MoRga5	318829	Magnaporthe oryzae	Rice Blast	4513	Hordeum vulgare (related: barley)	Rho GTPase activating proteins
CH63R_00414	832	1	832	I1RSI4	811	1	808	76.9	835	163	30	1231.5	0	PHI:1587	Uniprot	I1RSI4	GzOB027	5518	Fusarium graminearum	Fusarium Ear Blight	4564	Triticum (related: wheat)	transcription factor
CH63R_00414	832	226	733	I1RAH4	1020	392	923	39	538	292	36	351.7	3.4e-97	PHI:1562	Uniprot	I1RAH4	GzOB002	5518	Fusarium graminearum	Fusarium Ear Blight	4564	Triticum (related: wheat)	transcription factor
CH63R_00414	832	230	728	I1RFJ2	954	236	791	35.8	567	285	79	330.9	6.3e-91	PHI:1573	Uniprot	I1RFJ2	GzOB013	5518	Fusarium graminearum	Fusarium Ear Blight	4564	Triticum (related: wheat)	transcription factor
CH63R_00414	832	95	745	V6RLW4	721	2	654	33.5	687	387	70	325.9	2e-89	PHI:1583	Uniprot	V6RLW4	GzOB023	5518	Fusarium graminearum	Fusarium Ear Blight	4564	Triticum (related: wheat)	transcription factor
CH63R_00414	832	230	755	I1RFX8	856	301	835	34.5	548	324	35	297.4	7.7e-81	PHI:1574	Uniprot	I1RFX8	GzOB014	5518	Fusarium graminearum	Fusarium Ear Blight	4564	Triticum (related: wheat)	transcription factor
CH63R_00414	832	231	737	I1RE46	871	117	673	34.6	561	309	58	293.5	1.1e-79	PHI:1570	Uniprot	I1RE46	GzOB010	5518	Fusarium graminearum	Fusarium Ear Blight	4564	Triticum (related: wheat)	transcription factor
CH63R_00415	1214	1	1214	G4MQP9	1250	1	1250	57.7	1266	468	68	1319.7	0	PHI:2177	Uniprot	G4MQP9	PAS1	318829	Magnaporthe oryzae	Rice Blast	4530	Oryza sativa (related: rice)	Transcription factor
CH63R_00415	1214	758	1066	I1RNL3	1244	756	1082	40.4	337	163	38	206.8	2e-53	PHI:2715	Uniprot	I1RNL3	PEX6	5518	Fusarium graminearum	Fusarium Head Blight	4565	Triticum aestivum (related: bread wheat)	Peroxisomal biogenesis factor 6
CH63R_00415	1214	758	1066	Q9C1E9	1388	897	1220	40.5	333	165	33	206.1	3.4e-53	PHI:226	Uniprot	Q9C1E9	PEX6	5462	Colletotrichum lagenaria	Anthracnose	3659	Cucumis sativus (related: cucumber)	Peroxisome biogenesis
CH63R_00415	1214	741	1066	G4NBI6	1375	872	1222	38.4	357	183	37	198.4	7.1e-51	PHI:2033	Uniprot	G4NBI6	MgPex6	318829	Magnaporthe oryzae	Rice Blast	4530	Oryza sativa (related: rice)	peroxisome biogenesis
CH63R_00415	1214	741	1066	Q0PND8	1375	872	1222	38.4	357	183	37	198.4	7.1e-51	PHI:593	Uniprot	Q0PND8	PEX6	318829	Magnaporthe oryzae	Rice Blast	4530	Oryza sativa (related: rice)	--
CH63R_00415	1214	831	1068	I1RC95	391	123	359	37.2	242	143	9	159.8	2.8e-39	PHI:1566	Uniprot	I1RC95	GzOB006	5518	Fusarium graminearum	Fusarium Ear Blight	4564	Triticum (related: wheat)	transcription factor
CH63R_00415	1214	841	1070	J9VX80	439	132	355	33	233	144	12	127.5	1.5e-29	PHI:4644	Uniprot	J9VX80	VPS4	5207	Cryptococcus neoformans	Cryptococcosis	10090	Mus musculus (related: house mouse)	Endosomal sorting complex
CH63R_00415	1214	841	1069	Q5AG40	439	134	356	33.5	230	145	8	120.6	1.9e-27	PHI:2553	Uniprot	Q5AG40	VPS4	5476	Candida albicans	Candidiasis	10090	Mus musculus (related: house mouse)	Pre-vacuolar protein sorting gene
CH63R_00415	1214	841	1070	Q5EMY3	424	114	345	31.9	238	148	14	109.8	3.3e-24	PHI:860	Uniprot	Q5EMY3	MSP1	318829	Magnaporthe oryzae	Rice Blast	4513	Hordeum vulgare (related: barley)	Small secreted protein
CH63R_00420	447	71	270	G4MLK2	684	81	279	37.6	210	110	21	138.3	3.2e-33	PHI:8047	Uniprot	G4MLK2	Uba2	318829	Magnaporthe oryzae	Rice Blast	4513	Hordeum vulgare (related: barley)	SUMOylation-associated protein
CH63R_00422	883	2	872	I1RA39	836	3	823	56.1	913	267	134	886.3	4.1e-258	PHI:1205	Uniprot	I1RA39	(Sc CDC15)	5518	Fusarium graminearum	Fusarium Ear Blight	4564	Triticum (related: wheat)	protein kinase
CH63R_00422	883	48	461	I1RNY7	676	27	417	30.8	428	245	51	186.8	1.5e-47	PHI:1181	Uniprot	I1RNY7	(Sc Kic1)	5518	Fusarium graminearum	Fusarium Ear Blight	4564	Triticum (related: wheat)	protein kinase
CH63R_00422	883	40	371	I1RT48	645	27	331	32.6	334	194	31	168.3	5.7e-42	PHI:1216	Uniprot	I1RT48	FGSG_07344	5518	Fusarium graminearum	Fusarium Ear Blight	4564	Triticum (related: wheat)	protein kinase
CH63R_00422	883	48	329	C6KEF5	833	559	822	31.8	283	173	20	146.4	2.3e-35	PHI:2127	Uniprot	C6KEF5	MGSTE20p	1047171	Zymoseptoria tritici	Leaf Blotch	4564	Triticum (related: wheat)	--
CH63R_00422	883	42	346	G4NGK7	1484	59	358	33	318	182	31	146	3e-35	PHI:2161	Uniprot	G4NGK7	2022-09-01	318829	Magnaporthe oryzae	Rice Blast	4530	Oryza sativa (related: rice)	Cytokinesis
CH63R_00422	883	13	308	Q4P5N0	746	445	723	30.6	304	178	33	142.9	2.6e-34	PHI:2233	Uniprot	Q4P5N0	Smu1	5270	Ustilago maydis	Corn Smut	4577	Zea mays (related: maize)	putative protein-arginine methyltransferases
CH63R_00422	883	42	319	Q9HFT9	1230	936	1211	30.1	286	182	18	140.2	1.7e-33	PHI:476	Uniprot	Q9HFT9	STE11alpha	5207	Cryptococcus neoformans	Cryptococcosis	10090	Mus musculus (related: house mouse)	MAP kinase kinase kinase
CH63R_00422	883	32	338	Q7Z8E9	914	624	912	29.2	308	198	20	139.4	2.8e-33	PHI:518	Uniprot	Q7Z8E9	MST20	318829	Magnaporthe oryzae	Rice Blast	4530	Oryza sativa (related: rice)	PAK kinase
CH63R_00422	883	48	325	Q8X1F0	654	390	649	32.9	280	166	22	138.7	4.8e-33	PHI:680	Uniprot	Q8X1F0	PAK1	5207	Cryptococcus neoformans	Cryptococcosis	10090	Mus musculus (related: house mouse)	Protein Kinase
CH63R_00422	883	47	319	Q8J230	1566	1109	1390	29.6	294	174	33	132.1	4.5e-31	PHI:6069	Uniprot	Q8J230	kpp4	5270	Ustilago maydis	Smut Disease	4577	Zea mays (related: maize)	MAPKK kinase
CH63R_00422	883	7	308	B6VCT9	957	648	953	28.4	313	206	18	122.5	3.6e-28	PHI:2484	Uniprot	B6VCT9	Ste11	40559	Botrytis cinerea	Grey Mould	3750	Malus domestica (related: apple)	MAP triple kinase
CH63R_00422	883	44	318	I1S0Y9	1396	58	298	30.8	279	151	42	122.1	4.7e-28	PHI:1186	Uniprot	I1S0Y9	(Sc Cdc15)	5518	Fusarium graminearum	Fusarium Ear Blight	4564	Triticum (related: wheat)	protein kinase
CH63R_00422	883	46	307	E9EX34	1663	1374	1638	29.3	276	170	25	120.2	1.8e-27	PHI:5434	Uniprot	E9EX34	Mero-Bck1	568076	Metarhizium robertsii	No Data Found	7137	Galleria mellonella (related: greater wax moth)	MAPKKK
CH63R_00422	883	46	307	W7MFP3	1781	1495	1759	28.2	273	177	19	119.8	2.3e-27	PHI:5270	Uniprot	W7MFP3	FvBck1	117187	Fusarium verticillioides	Pokkah Boeng	4547	Saccharum officinarum (related: sugarcane)	MAP kinase kinase kinase
CH63R_00422	883	46	307	X0KCM6	1787	1501	1765	28.2	273	177	19	119.8	2.3e-27	PHI:4681	Uniprot	X0KCM6	FoBck1	5507	Fusarium oxysporum	Vascular Wilt Disease Of Banana	4641	Musa acuminata (related: dwarf banana)	MAP kinase
CH63R_00422	883	46	307	G4NDR3	1528	1242	1506	28.6	273	176	19	118.2	6.8e-27	PHI:777	Uniprot	G4NDR3	MGG_00883	318829	Magnaporthe oryzae	Rice Blast	4530	Oryza sativa (related: rice)	--
CH63R_00422	883	43	309	I1RY42	909	1	265	28.3	272	183	12	115.2	5.7e-26	PHI:3178	Uniprot	I1RY42	FgKin1	5518	Fusarium graminearum	Fusarium Head Blight	4565	Triticum aestivum (related: bread wheat)	kinases
CH63R_00422	883	46	250	I1RQI2	1831	1584	1788	30.5	213	132	16	112.1	4.9e-25	PHI:1195	Uniprot	I1RQI2	(Sc Bck1)	5518	Fusarium graminearum	Fusarium Ear Blight	4564	Triticum (related: wheat)	protein kinase
CH63R_00422	883	46	307	A0A097BQG4	1619	1329	1593	26	269	188	11	111.7	6.3e-25	PHI:5539	Uniprot	A0A097BQG4	CpBck1	5116	Cryphonectria parasitica	Chestnut Blight	21020	Castanea sativa (related: chestnut)	MAPKKKinase
CH63R_00422	883	29	315	G4N7H1	651	93	408	25.2	321	201	39	98.6	5.6e-21	PHI:3177	Uniprot	G4N7H1	MoTos3	318829	Magnaporthe oryzae	Rice Blast	4530	Oryza sativa (related: rice)	Putative Snf1-activating kinases
CH63R_00424	473	6	473	I1RA52	468	5	468	88.2	468	51	4	847.4	1.1e-246	PHI:445	Uniprot	I1RA52	NOS1	5518	Fusarium graminearum	Fusarium Ear Blight	4577	Zea mays (related: maize)	Ubiquinone oxidoreductase
CH63R_00425	494	46	486	P25535	400	5	389	30.3	445	246	64	168.7	2.4e-42	PHI:7028	Uniprot	P25535	ubiI	562	Escherichia coli	Urinary tract infections	10090	Mus musculus (related: House mouse)	Aerobic ubiquinone-8 synthase
CH63R_00426	696	5	696	I1RA50	681	6	681	55.6	698	282	28	645.2	1.3e-185	PHI:1453	Uniprot	I1RA50	GzAra001	5518	Fusarium graminearum	Fusarium Ear Blight	4564	Triticum (related: wheat)	transcription factor
CH63R_00429	850	94	849	G4MR33	813	51	813	58.3	787	273	55	831.2	1.5e-241	PHI:6396	Uniprot	G4MR33	MoMNR2	318829	Magnaporthe oryzae	Rice Blast	4530	Oryza sativa (related: rice)	CorA transporter
CH63R_00429	850	270	837	J9VTH6	791	256	778	44.6	585	245	79	426.4	1.1e-119	PHI:7813	Uniprot	J9VTH6	Mgt2 (CNAG_03502)	5207	Cryptococcus neoformans	fungal meningitis	10090	Mus musculus (related: House mouse)	Mg transporter
CH63R_00429	850	510	846	G4MV40	621	302	618	48.4	339	151	24	311.2	5.2e-85	PHI:6395	Uniprot	G4MV40	MoALR2	318829	Magnaporthe oryzae	Rice Blast	4530	Oryza sativa (related: rice)	CorA transporter
CH63R_00429	850	522	814	J9VDP1	989	435	916	22.6	492	172	209	109.8	2.3e-24	PHI:7814	Uniprot	J9VDP1	Mgt3 (CNAG_00010)	5207	Cryptococcus neoformans	fungal meningitis	10090	Mus musculus (related: House mouse)	Mg transporter
CH63R_00437	595	50	522	G4MXJ4	536	44	487	40.3	476	249	35	345.1	2.3e-95	PHI:2145	Uniprot	G4MXJ4	MoSSADH	318829	Magnaporthe oryzae	Rice Blast	4513	Hordeum vulgare (related: barley)	Succinate-semialdehyde dehydrogenase
CH63R_00437	595	51	522	Q0V515	492	8	442	38.1	473	254	39	322.8	1.2e-88	PHI:3914	Uniprot	Q0V515	Sdh1	13684	Parastagonospora nodorum	Stagonospora Nodorum Blotch	4565	Triticum aestivum (related: bread wheat)	encodes succinic semialdehyde dehydrogenase
CH63R_00437	595	54	540	Q882F5	493	1	457	30	490	307	36	233.4	9.7e-62	PHI:7788	Uniprot	Q882F5	AldB (PSPTO_2673)	317	Pseudomonas syringae	bacterial speck of tomato	3702	Arabidopsis thaliana (related: Thale cress)	Indole-3-acetaldehyde dehydrogenase
CH63R_00437	595	63	504	Q88BC5	497	24	437	28.1	449	281	42	185.3	3e-47	PHI:7787	Uniprot	Q88BC5	AldA (PSPTO_0092)	317	Pseudomonas syringae	bacterial speck of tomato	3702	Arabidopsis thaliana (related: Thale cress)	Indole-3-acetaldehyde dehydrogenase
CH63R_00443	399	241	399	I1RSD5	158	1	158	87.4	159	19	1	270	6.3e-73	PHI:1384	Uniprot	I1RSD5	GzC2H047	5518	Fusarium graminearum	Fusarium Ear Blight	4564	Triticum (related: wheat)	transcription factor
CH63R_00443	399	327	381	I1RYG0	305	237	291	54.5	55	25	0	72.4	1.9e-13	PHI:1410	Uniprot	I1RYG0	GzC2H076	5518	Fusarium graminearum	Fusarium Ear Blight	4564	Triticum (related: wheat)	transcription factor
CH63R_00443	399	330	381	B8NKI3	319	255	306	55.8	52	23	0	71.2	4.3e-13	PHI:5494	Uniprot	B8NKI3	mtfA	5059	Aspergillus flavus	Ear Rot In Corn And Yellow Mould In Peanuts	3818	Arachis hypogaea (related: peanut)	Master transcription factor gene
CH63R_00443	399	273	381	Q4WCW8	336	211	322	35.7	112	69	3	67.8	4.7e-12	PHI:3467	Uniprot	Q4WCW8	mtfA	746128	Aspergillus fumigatus	Pulmonary Aspergillosis	7137	Galleria mellonella (related: greater wax moth)	A veA-dependent gene encoding a novel C2H2 finger domain transcription factor
CH63R_00460	537	3	537	I1RDG6	545	15	545	39.2	538	317	10	404.8	2.2e-113	PHI:1555	Uniprot	I1RDG6	GzMyb019	5518	Fusarium graminearum	Fusarium Ear Blight	4564	Triticum (related: wheat)	transcription factor
CH63R_00461	695	6	524	G4N5Y8	729	59	590	47.2	568	215	85	395.2	2.3e-110	PHI:5653	Uniprot	G4N5Y8	FZC56	318829	Magnaporthe oryzae	Rice Blast	4513	Hordeum vulgare (related: barley)	Zn2Cys6 transcription factor
CH63R_00461	695	2	537	I1S956	563	18	484	39.5	549	237	95	357.5	5.2e-99	PHI:1720	Uniprot	I1S956	GzZC035	5518	Fusarium graminearum	Fusarium Ear Blight	4564	Triticum (related: wheat)	transcription factor
CH63R_00461	695	141	519	I1R9D4	613	151	523	25.1	391	263	30	112.5	2.9e-25	PHI:2000	Uniprot	I1R9D4	GzZC315	5518	Fusarium graminearum	Fusarium Ear Blight	4564	Triticum (related: wheat)	transcription factor
CH63R_00461	695	10	481	I1RXK9	511	7	445	21.5	502	301	93	76.3	2.3e-14	PHI:1850	Uniprot	I1RXK9	GzZC165	5518	Fusarium graminearum	Fusarium Ear Blight	4564	Triticum (related: wheat)	transcription factor
CH63R_00462	585	22	538	P9WQ19	601	43	535	28.7	551	301	92	225.7	2e-59	PHI:6732	Uniprot	P9WQ19	treS	1773	Mycobacterium tuberculosis	tuberculosis	10090	Mus musculus (related: House mouse)	Trehalose synthase
CH63R_00463	601	202	587	A0A0J9ULI2	1054	237	631	33.7	413	229	45	176	1.9e-44	PHI:7683	Uniprot	A0A0J9ULI2	nit2	5507	Fusarium oxysporum	Fusarium wilt	4081	Solanum lycopersicum (related: Tomato)	Nitrate reductase
CH63R_00463	601	209	592	O00101	891	81	490	30.8	425	238	56	167.5	6.6e-42	PHI:2336	Uniprot	O00101	NIA1	13684	Parastagonospora nodorum	Wheat Glume Blotch Disease	4564	Triticum (related: wheat)	Nitrate reductase
CH63R_00463	601	210	583	A0A0C4DHR8	904	91	483	30.9	408	233	49	166	1.9e-41	PHI:7682	Uniprot	A0A0C4DHR8	nit1	5507	Fusarium oxysporum	Fusarium wilt	4081	Solanum lycopersicum (related: Tomato)	Nitrate reductase
CH63R_00464	352	4	338	Q00049	388	8	325	26.3	346	216	39	95.5	1.9e-20	PHI:7768	Uniprot	Q00049	NorA (AflE)	5059	Aspergillus flavus	Ear rot in corn and yellow mould in peanuts	3818	Arachis hypogaea (related: peanut)	Norsolorinic acid reductase
CH63R_00466	2044	16	2043	Q75T35	2143	120	2140	81.2	2049	337	49	2655.6	0	PHI:332	Uniprot	Q75T35	CAC1	5462	Colletotrichum lagenaria	Anthracnose	3659	Cucumis sativus (related: cucumber)	Adenylate cyclase
CH63R_00466	2044	2	2037	I1RCC9	2279	238	2245	69.1	2066	551	88	2171.4	0	PHI:4174	Uniprot	I1RCC9	Fgac1	5518	Fusarium graminearum	Fusarium Head Blight	4577	Zea mays (related: maize)	Adenyly l Cyclase
CH63R_00466	2044	10	2041	E9F4P0	2168	155	2152	68.6	2055	566	80	2114.7	0	PHI:3069	Uniprot	E9F4P0	MrAC	568076	Metarhizium robertsii	No Data Found	7137	Galleria mellonella (related: greater wax moth)	Adenylate cyclase
CH63R_00466	2044	5	2036	J4UTE1	2153	139	2129	66.7	2050	605	77	2051.9	0	PHI:3068	Uniprot	J4UTE1	BbAC	176275	Beauveria bassiana	White Muscardine Disease	7137	Galleria mellonella (related: greater wax moth)	Adenylate cyclase
CH63R_00466	2044	2	2040	O13328	2160	146	2156	65.6	2080	606	110	2014.6	0	PHI:6817	Uniprot	O13328	mac1	318829	Magnaporthe oryzae	Rice blast disease	4530	Oryza sativa (related: rice)	Adenylate cyclase
CH63R_00466	2044	4	2018	Q9P880	2139	130	2113	55.2	2050	817	101	1631.7	0	PHI:2368	Uniprot	Q9P880	bac	40559	Botrytis cinerea	Grey Mould	4072	Capsicum annuum (no common name found)	Adenylate cyclase
CH63R_00466	2044	11	2028	K9FEW0	2120	144	2067	43	2062	993	182	1092	0	PHI:6681	Uniprot	K9FEW0	Pdac1	36651	Penicillium digitatum	green mould decay on citrus fruit	85571	Citrus reticulata (related: tangerine)	Adenylyl cyclase
CH63R_00466	2044	537	1943	P49606	2493	974	2342	42.4	1435	732	94	600.1	1.4e-171	PHI:22	Uniprot	P49606	UAC1	5270	Ustilago maydis	Corn Smut	4577	Zea mays (related: maize)	Adenylate cyclase
CH63R_00466	2044	444	2028	Q9HFT8	1690	203	1690	34.3	1640	870	207	560.8	9.1e-160	PHI:204	Uniprot	Q9HFT8	CaCDC35	5476	Candida albicans	Candidiasis	10090	Mus musculus (related: house mouse)	Adenylate cyclase
CH63R_00466	2044	491	1954	Q9C443	2271	793	2181	34.8	1490	845	127	542.3	3.4e-154	PHI:241	Uniprot	Q9C443	CAC1	5207	Cryptococcus neoformans	Cryptococcosis	9986	Oryctolagus cuniculus (related: rabbit)	Adenylate cyclase
CH63R_00471	391	95	383	G4MQZ2	309	19	304	41.2	291	164	7	214.5	3.1e-56	PHI:2038	Uniprot	G4MQZ2	Mir1	318829	Magnaporthe oryzae	Rice Blast	4513	Hordeum vulgare (related: barley)	--
CH63R_00475	283	3	283	G4MR53	288	2	288	81.2	287	48	6	458.8	6.8e-130	PHI:7188	Uniprot	G4MR53	MoCAPB	318829	Magnaporthe oryzae	Rice Blast	4513	Hordeum vulgare (related: barley)	F-actin capping protein homolog
CH63R_00475	283	4	282	Q5AMP9	291	1	289	46.2	303	125	38	251.5	1.6e-67	PHI:2568	Uniprot	Q5AMP9	CAP2	5476	Candida albicans	Candidiasis	10090	Mus musculus (related: house mouse)	Regulation of iron homeostasis
CH63R_00480	1037	485	1006	I1S0N5	1114	178	633	32.4	527	280	76	235.7	3.4e-62	PHI:1552	Uniprot	I1S0N5	GzMyb016	5518	Fusarium graminearum	Fusarium Ear Blight	4564	Triticum (related: wheat)	transcription factor
CH63R_00480	1037	488	993	I1S0J3	1023	173	683	28.4	531	335	45	189.5	2.8e-48	PHI:1526	Uniprot	I1S0J3	GzHOMEL036	5518	Fusarium graminearum	Fusarium Ear Blight	4564	Triticum (related: wheat)	transcription factor
CH63R_00487	609	160	597	P43077	562	111	546	32.1	452	277	30	232.3	2.2e-61	PHI:4987	Uniprot	P43077	HEX1	5476	Candida albicans	Disseminated Candidiasis	10090	Mus musculus (related: house mouse)	beta-hexosaminidase
CH63R_00488	535	98	525	E2EAF6	528	100	520	40.7	447	220	45	315.5	1.8e-86	PHI:2357	Uniprot	E2EAF6	CYP52X1	176275	Beauveria bassiana	No Data Found	7137	Galleria mellonella (related: greater wax moth)	Fatty Acid Hydroxylase Activity; Cytochrome P450 Subfamily
CH63R_00491	918	1	918	I1RRX4	910	1	910	60.1	934	333	40	891.7	1e-259	PHI:1291	Uniprot	I1RRX4	TOP1	5518	Fusarium graminearum	Fusarium Ear Blight	4564	Triticum (related: wheat)	Topoisomerase I required to relac supercoilded DNA
CH63R_00491	918	282	918	Q00313	778	155	778	52	637	293	13	630.9	3.2e-181	PHI:80	Uniprot	Q00313	TOP1	5476	Candida albicans	Candidiasis	10090	Mus musculus (related: house mouse)	Topoisomerase I
CH63R_00493	1087	390	1087	I1S828	697	1	697	64.2	701	244	7	932.9	4.7e-272	PHI:1503	Uniprot	I1S828	GzHMG035	5518	Fusarium graminearum	Fusarium Ear Blight	4564	Triticum (related: wheat)	transcription factor
CH63R_00496	417	1	417	B5TM01	406	1	405	74.4	422	86	22	613.2	3.2e-176	PHI:2158	Uniprot	B5TM01	MoCMK1	318829	Magnaporthe oryzae	Rice Blast	4530	Oryza sativa (related: rice)	Calcium/calmodulin-dependent kinase
CH63R_00496	417	6	414	Q00LS5	408	1	408	68.9	427	96	37	559.3	5.4e-160	PHI:2271	Uniprot	Q00LS5	CpkA	13684	Parastagonospora nodorum	Glume Blotch	4564	Triticum (related: wheat)	Calcium/calmodulin-dependent protein kinase
CH63R_00496	417	1	416	I1RRX7	368	1	367	67.8	416	85	49	546.6	3.6e-156	PHI:1183	Uniprot	I1RRX7	(Sc Cmk1/Cmk2)	5518	Fusarium graminearum	Fusarium Ear Blight	4564	Triticum (related: wheat)	protein kinase
CH63R_00496	417	6	348	I1RA20	407	1	334	38.8	353	187	29	234.2	4e-62	PHI:1244	Uniprot	I1RA20	FGSG_00337	5518	Fusarium graminearum	Fusarium Ear Blight	4564	Triticum (related: wheat)	protein kinase
CH63R_00496	417	13	331	A9Z1V6	394	13	324	39.9	331	168	31	232.6	1.2e-61	PHI:2272	Uniprot	A9Z1V6	CpkB	13684	Parastagonospora nodorum	Glume Blotch	4564	Triticum (related: wheat)	Calcium/calmodulin-dependent protein kinase
CH63R_00496	417	29	301	I1RB79	581	106	401	31.8	314	155	59	169.9	9.3e-43	PHI:1249	Uniprot	I1RB79	FGSG_00786	5518	Fusarium graminearum	Fusarium Ear Blight	4564	Triticum (related: wheat)	protein kinase
CH63R_00496	417	17	307	Q59Z32	589	140	448	30.3	327	174	54	156	1.4e-38	PHI:2554	Uniprot	Q59Z32	Rck2	5476	Candida albicans	Candidiasis	10090	Mus musculus (related: house mouse)	Hog1p-MAP kinase-activated protein kinase
CH63R_00496	417	5	294	E9E8J3	732	59	327	34.2	295	163	31	134.8	3.3e-32	PHI:3263	Uniprot	E9E8J3	MaSnf1	92637	Metarhizium acridum	No Data Found	7004	Locusta migratoria (related: migratory locust)	sucrose non-fermenting protein kinase
CH63R_00496	417	23	298	G4NEB4	803	130	384	34.2	281	154	31	132.5	1.6e-31	PHI:3173	Uniprot	G4NEB4	Mosnf1	318829	Magnaporthe oryzae	Rice Blast	4530	Oryza sativa (related: rice)	Central role in response to nutrient stress
CH63R_00496	417	23	298	Q1HGK2	803	130	384	34.2	281	154	31	132.5	1.6e-31	PHI:1058	Uniprot	Q1HGK2	MoSNF1	318829	Magnaporthe oryzae	Rice Blast	4530	Oryza sativa (related: rice)	MoSNF1 protein
CH63R_00496	417	23	298	I1RZP6	711	66	320	34.5	281	153	31	131.3	3.6e-31	PHI:3862	Uniprot	I1RZP6	FgSNF1	5518	Fusarium graminearum	Fusarium Head Blight	4565	Triticum aestivum (related: bread wheat)	sucrose non-fermenting 1 protein kinase complex genes
CH63R_00496	417	13	296	Q9Y880	880	49	316	34.4	294	157	36	130.6	6.2e-31	PHI:188	Uniprot	Q9Y880	SNF1	5017	Bipolaris zeicola	Leaf Spot	4577	Zea mays (related: maize)	Protein Kinase
CH63R_00496	417	9	296	B0LW64	491	159	436	29.6	304	172	42	128.6	2.4e-30	PHI:2317	Uniprot	B0LW64	aapk1	5599	Alternaria alternata	Brown Spot	4097	Nicotiana tabacum (related: common tobacco)	cAMP-Dependent Protein Kinase
CH63R_00496	417	27	296	G4N7T3	539	232	484	31.1	280	156	37	126.7	9e-30	PHI:7725	Uniprot	G4N7T3	cpkA	318829	Magnaporthe oryzae	Rice blast disease	4513	Hordeum vulgare (related: barley)	Catalytic subunit of cyclic AMP-protein kinase A
CH63R_00496	417	20	296	I1RSW5	591	271	535	30.8	292	160	42	125.9	1.5e-29	PHI:3087	Uniprot	I1RSW5	CPK1	5518	Fusarium graminearum	Fusarium Head Blight	4577	Zea mays (related: maize)	encode the catalytic subunits of cyclic AMP (cAMP)-dependent protein kinase A (PKA)
CH63R_00496	417	23	296	Q8J2N0	706	67	315	34.4	279	148	35	125.2	2.6e-29	PHI:301	Uniprot	Q8J2N0	foSNF1	5507	Fusarium oxysporum	Vascular Wilt	3702	Arabidopsis thaliana (related: thale cress)	Protein Kinase
CH63R_00496	417	14	294	O42793	530	205	473	30.5	295	165	40	124	5.8e-29	PHI:146	Uniprot	O42793	CT-PKAC	5466	Colletotrichum trifolii	Anthracnose	3879	Medicago sativa (related: lucerne)	PKA catalytic subunit
CH63R_00496	417	27	294	Q75T36	518	211	461	30.6	278	156	37	124	5.8e-29	PHI:341	Uniprot	Q75T36	CPK1	5462	Colletotrichum lagenaria	Anthracnose	3659	Cucumis sativus (related: cucumber)	PKA catalytic subunit
CH63R_00496	417	13	296	E5ADK1	889	49	316	33	294	161	36	123.2	9.9e-29	PHI:4169	Uniprot	E5ADK1	LmSNF1	5022	Leptosphaeria maculans	Stem Canker	3708	Brassica napus (related: rape)	repression and derepression of the cell wall degrading enzymes
CH63R_00496	417	27	316	C0H5W3	487	180	459	28.3	307	176	44	121.7	2.9e-28	PHI:2370	Uniprot	C0H5W3	bcpka1	40559	Botrytis cinerea	Grey Mould	4072	Capsicum annuum (no common name found)	cAMP pathway catalytic subunit
CH63R_00499	1329	45	1329	Q3Y5V5	1321	15	1321	44.5	1349	643	106	1079.3	0	PHI:2042	Uniprot	Q3Y5V5	ABC3	318829	Magnaporthe oryzae	Rice Blast	4513	Hordeum vulgare (related: barley)	multidrug resistance; protection from oxidative stress
CH63R_00499	1329	858	1318	A0A086VCI7	570	86	542	32.6	469	296	20	194.9	8.6e-50	PHI:6912	Uniprot	A0A086VCI7	ybtP	562	Escherichia coli	urinary tract infection	10090	Mus musculus (related: House mouse)	ATP Binding Cassette Protein
CH63R_00499	1329	333	698	Q4Q4W3	704	372	678	31.5	375	180	77	145.6	6e-35	PHI:5554	Uniprot	Q4Q4W3	LmABCB3	5664	Leishmania major	Leishmaniasis	10090	Mus musculus (related: house mouse)	Mitochondrial ABC transporter
CH63R_00499	1329	225	681	Q5WWE3	718	312	707	24.4	467	272	81	110.2	2.8e-24	PHI:4975	Uniprot	Q5WWE3	LssB	446	Legionella pneumophila	Legionellosis Or Legionnaires鈥?Disease	5755	Acanthamoeba castellanii (no common name found)	Functional Type 1 Secretion System
CH63R_00499	1329	1105	1327	A0A0H3JS81	252	23	244	29	238	138	31	99.8	3.8e-21	PHI:6579	Uniprot	A0A0H3JS81	VraD	1280	Staphylococcus aureus	skin infections; food poisoning; respiratory diseases	7137	Galleria mellonella (related: Greater wax moth)	Involved in Gallidermin and Daptomycin Resistance
CH63R_00499	1329	333	691	Q9UW87	1606	1282	1598	27.3	370	205	64	99.4	4.9e-21	PHI:267	Uniprot	Q9UW87	MLT1	5476	Candida albicans	Candidiasis	10090	Mus musculus (related: house mouse)	ABC transporter
CH63R_00499	1329	177	671	B2SRG1	719	274	698	21.1	498	317	76	82	8.1e-16	PHI:1141	Uniprot	B2SRG1	raxB	347	Xanthomonas oryzae	Bacterial Blight	4530	Oryza sativa (related: rice)	ATP-binding transporter protein required for Ax21 activity
CH63R_00499	1329	1098	1318	I1S2J9	1472	615	827	29.1	227	141	20	81.3	1.4e-15	PHI:3924	Uniprot	I1S2J9	FgABC1	5518	Fusarium graminearum	Fusarium Head Blight	4577	Zea mays (related: maize)	ABC Transporter
CH63R_00499	1329	413	680	Q8PM59	267	36	249	24.4	270	146	58	80.9	1.8e-15	PHI:3412	Uniprot	Q8PM59	pstB	346	Xanthomonas citri	Citrus Canker	171249	Citrus limonia (related: mandarin lime)	phosphate metabolism
CH63R_00499	1329	534	683	Q8DPC2	385	96	228	29.4	153	85	23	61.6	1.1e-09	PHI:6319	Uniprot	Q8DPC2	potA	1313	Streptococcus pneumoniae	Pneumococcal pneumonia	10090	Mus musculus (related: House mouse)	ABC transporter ATP-binding protein - spermidine/putrescine transport
CH63R_00499	1329	595	728	H7C7L2	323	164	300	31.4	137	91	3	59.3	5.6e-09	PHI:7821	Uniprot	H7C7L2	oppF (bb0335)	139	Borrelia burgdorferi	Lyme disease	10090	Mus musculus (related: House mouse)	Oligopepeptide (Opp) transporter that drives transport by hydrolyzing ATP
CH63R_00499	1329	400	684	W9B5Y9	264	13	235	21.8	294	150	80	56.6	3.6e-08	PHI:7541	Uniprot	W9B5Y9	FepC (VK055_1930)	573	Klebsiella pneumoniae	pneumonia	10090	Mus musculus (related: House mouse)	Ferric vibriobactin ABC transporter, ATP-binding protein
CH63R_00499	1329	595	741	Q7NAX1	443	226	381	28.8	156	102	9	52	9e-07	PHI:7715	Uniprot	Q7NAX1	MGA_0220	2096	Mycoplasma gallisepticum	airsacculitis	9031	Gallus gallus (related: chicken)	Oligopeptide transporter ATP-binding protein OppD1
CH63R_00499	1329	595	681	P15031	255	138	226	30.3	89	60	2	49.7	4.5e-06	PHI:8010	Uniprot	P15031	fecE	562	Escherichia coli	Bovine mastitis	9913	Bos taurus (related: cattle)	Fe(3+) dicitrate transport ATP-binding protein
CH63R_00501	974	88	973	I1S832	896	30	895	50.1	893	412	34	817	3.4e-237	PHI:1723	Uniprot	I1S832	GzZC038	5518	Fusarium graminearum	Fusarium Ear Blight	4564	Triticum (related: wheat)	transcription factor
CH63R_00501	974	81	972	G4MRM4	992	32	990	46.1	977	424	103	763.5	4.4e-221	PHI:5651	Uniprot	G4MRM4	FZC54	318829	Magnaporthe oryzae	Rice Blast	4513	Hordeum vulgare (related: barley)	Zn2Cys6 transcription factor
CH63R_00501	974	81	965	G4NFL5	971	10	965	30	973	576	105	314.3	7.1e-86	PHI:5644	Uniprot	G4NFL5	FZC47	318829	Magnaporthe oryzae	Rice Blast	4513	Hordeum vulgare (related: barley)	Zn2Cys6 transcription factor
CH63R_00501	974	343	968	I1RM02	761	140	755	32	640	397	38	307.8	6.6e-84	PHI:1955	Uniprot	I1RM02	GzZC270	5518	Fusarium graminearum	Fusarium Ear Blight	4564	Triticum (related: wheat)	transcription factor
CH63R_00501	974	91	867	G4MU22	973	3	858	22.9	874	559	115	89.7	2.8e-18	PHI:5637	Uniprot	G4MU22	PIG1	318829	Magnaporthe oryzae	Rice Blast	4513	Hordeum vulgare (related: barley)	Zn2Cys6 transcription factor
CH63R_00501	974	143	521	I1S708	515	144	492	21.7	387	257	46	50.4	1.9e-06	PHI:1844	Uniprot	I1S708	GzZC159	5518	Fusarium graminearum	Fusarium Ear Blight	4564	Triticum (related: wheat)	transcription factor
CH63R_00504	714	27	383	D2E9W7	528	9	374	21.5	390	249	57	52.4	3.7e-07	PHI:2376	Uniprot	D2E9W7	DEP2	29001	Alternaria brassicicola	Black Spot	3702	Arabidopsis thaliana (related: thale cress)	Histone Deacetylase Inhibitor
CH63R_00513	456	124	435	Q59UR2	335	38	332	45.2	312	154	17	300.8	3.8e-82	PHI:6214	Uniprot	Q59UR2	MNN10	5476	Candida albicans	disseminated candidiasis	10090	Mus musculus (related: House mouse)	alpha-1,6-mannosyltransferase
CH63R_00514	326	27	320	C0NFK7	335	32	327	50.3	300	139	10	317.4	2.8e-87	PHI:6265	Uniprot	C0NFK7	Eng1	5037	Histoplasma capsulatum	histoplasmosis	10090	Mus musculus (related: House mouse)	Secreted -(1,3)-glucanase
CH63R_00523	495	9	468	Q6FM61	593	94	558	39	474	266	23	308.9	1.5e-84	PHI:2570	Uniprot	Q6FM61	CYB2	5478	Candida glabrata	Candidiasis	10090	Mus musculus (related: house mouse)	Lactate dehydrogenase
CH63R_00523	495	86	477	W7N2A8	387	8	387	34	397	240	22	191.8	2.7e-49	PHI:3383	Uniprot	W7N2A8	FVEG_12531	117187	Fusarium verticillioides	Ear And Stalk Rot Of Maize	4577	Zea mays (related: maize)	fusaric acid biosynthesis
CH63R_00524	643	4	643	F9WWR1	643	3	643	82.5	641	111	1	1104	0	PHI:4966	Uniprot	F9WWR1	sdi1	1047171	Zymoseptoria tritici	Septoria Tritici Blotch	4565	Triticum aestivum (related: bread wheat)	Succinate dehydrogenase
CH63R_00524	643	49	606	P0AC41	588	2	558	56.7	564	231	13	597	3.6e-171	PHI:7964	Uniprot	P0AC41	sdhA	562	Escherichia coli	urinary tract infection	6239	Caenorhabditis elegans (related: roundworm)	Succinate dehydrogenase 铿俛voprotein subunit
CH63R_00524	643	58	643	C5BDL7	599	7	581	41.2	604	308	47	409.8	8.2e-115	PHI:2960	Uniprot	C5BDL7	frdA	67780	Edwardsiella ictaluri	Enteric Septicemia	7998	Ictalurus punctatus (related: channel catfish)	Fumarate reductase
CH63R_00525	277	41	277	O42772	297	53	295	83.1	243	35	6	435.6	6e-123	PHI:822	Uniprot	O42772	Ip	1047171	Zymoseptoria tritici	Septoria Leaf Blotch	4564	Triticum (related: wheat)	succinate dehydrogenase subunit
CH63R_00525	277	47	275	P07014	238	4	233	52.6	232	105	5	255.4	1.1e-68	PHI:7965	Uniprot	P07014	sdhB	562	Escherichia coli	urinary tract infection	6239	Caenorhabditis elegans (related: roundworm)	Succinate dehydrogenase iron-sulfur subunit
CH63R_00528	1224	588	1007	Q4I7F9	721	275	717	34	450	260	37	258.5	5.8e-69	PHI:1458	Uniprot	Q4I7F9	GzAra006	5518	Fusarium graminearum	Fusarium Ear Blight	4564	Triticum (related: wheat)	transcription factor
CH63R_00528	1224	607	940	B9XXL6	492	26	346	35.6	334	202	13	224.9	7.1e-59	PHI:8011	Uniprot	B9XXL6	rhpa	210	Helicobacter pylori	gastric infections	10090	Mus musculus (related: House mouse)	DEAD-box RNA helicase
CH63R_00528	1224	602	940	Q8Y8N0	520	3	329	37.2	339	201	12	217.2	1.5e-56	PHI:7620	Uniprot	Q8Y8N0	Lmo0866	1639	Listeria monocytogenes	Listeriosis	9606	Homo sapiens (related: human)	DExD-box RNA-helicase
CH63R_00528	1224	607	940	Q58Z64	616	42	363	32.5	335	212	14	184.1	1.4e-46	PHI:423	Uniprot	Q58Z64	VAD1	5207	Cryptococcus neoformans	Cryptococcosis	10090	Mus musculus (related: house mouse)	RNA helicase
CH63R_00528	1224	600	940	Q4WMS3	777	200	598	30.9	405	210	70	159.8	2.8e-39	PHI:2549	Uniprot	Q4WMS3	MAK5	746128	Aspergillus fumigatus	Invasive Pulmonary Aspergillosis	Lethal pathogen phenotype	Lethal pathogen phenotype	Probable RNA-helicase of the DEAD box family
CH63R_00528	1224	619	940	Q8Y755	435	23	334	27.5	324	221	14	147.1	1.9e-35	PHI:7619	Uniprot	Q8Y755	Lmo1450	1639	Listeria monocytogenes	Listeriosis	9606	Homo sapiens (related: human)	DExD-box RNA-helicase
CH63R_00531	677	313	547	I1RBT2	635	309	524	30.6	248	127	45	108.6	4.1e-24	PHI:1347	Uniprot	I1RBT2	GzC2H007	5518	Fusarium graminearum	Fusarium Ear Blight	4564	Triticum (related: wheat)	transcription factor
CH63R_00535	505	288	502	Q2FH26	422	221	420	27.4	215	141	15	94.7	4.6e-20	PHI:7353	Uniprot	Q2FH26	odhB	1280	Staphylococcus aureus	skin infections; food poisoning; respiratory diseases	7955	Danio rerio (related: zebrafish)	Dihydrolipoamide succinyltransferase
CH63R_00539	786	57	761	D4I0P4	871	167	849	38.6	710	404	32	473.8	5.7e-134	PHI:7393	Uniprot	D4I0P4	EAMY _3005	552	Erwinia amylovora	Fire blight	3750	Malus domestica (related: apple)	Type VI secretion system protein
CH63R_00539	786	76	756	D4I229	886	195	850	38.7	685	387	33	467.6	4e-132	PHI:7438	Uniprot	D4I229	EAMY _3222	552	Erwinia amylovora	Fire blight	3750	Malus domestica (related: apple)	Type VI secretion system protein
CH63R_00539	786	76	756	A0A0H3HVK0	1027	182	929	38.4	760	377	91	458	3.2e-129	PHI:5335	Uniprot	A0A0H3HVK0	clpV-5	28450	Burkholderia pseudomallei	Melioidosis	10090	Mus musculus (related: house mouse)	T6SS5 Effector
CH63R_00539	786	76	747	Q7WP75	869	179	834	38.3	674	396	20	437.2	5.9e-123	PHI:2645	Uniprot	Q7WP75	ClpV	518	Bordetella bronchiseptica	Bordetellosis	10090	Mus musculus (related: house mouse)	Translocation of T6SS effector proteins essential for virulence
CH63R_00539	786	69	679	H9L4K2	879	186	774	40.9	618	329	36	435.3	2.2e-122	PHI:6590	Uniprot	H9L4K2	clpV	28901	Salmonella enterica	Salmonellosis	44689	Dictyostelium discoideum (related: amoeba)	ATPase
CH63R_00539	786	77	747	Q6TKU1	919	178	866	38.2	702	390	44	428.7	2.1e-120	PHI:4559	Uniprot	Q6TKU1	T6SS2	562	Escherichia coli	Meningitis	8839	Anas platyrhynchos (related: mallard)	Type VI secretion systems (T6SSs) effectors
CH63R_00540	183	1	180	Q5AND9	181	1	180	88.3	180	21	0	330.9	1.4e-91	PHI:7009	Uniprot	Q5AND9	arf2	5476	Candida albicans	disseminated candidiasis	10090	Mus musculus (related: House mouse)	Small GTPases of the Arf (ADP-ribosylation factor) family which regulate membrane/protein trafficking
CH63R_00540	183	1	178	Q5AMP3	185	1	181	59.7	181	70	3	221.1	1.5e-58	PHI:7011	Uniprot	Q5AMP3	arl1	5476	Candida albicans	disseminated candidiasis	10090	Mus musculus (related: House mouse)	ADP-ribosylation factor-like protein
CH63R_00540	183	8	175	A0A1D8PJ64	175	4	172	50.9	169	82	1	186	5.5e-48	PHI:7010	Uniprot	A0A1D8PJ64	arf3	5476	Candida albicans	disseminated candidiasis	10090	Mus musculus (related: House mouse)	Small GTPases of the Arf (ADP-ribosylation factor) family which regulate membrane/protein trafficking
CH63R_00540	183	46	130	P87032	353	179	273	29.5	95	57	10	46.6	5.2e-06	PHI:76	Uniprot	P87032	GPA1	5270	Ustilago maydis	Corn Smut	4577	Zea mays (related: maize)	G alpha protein subunit
CH63R_00553	948	245	691	P87198	1459	313	757	37.1	480	234	68	241.5	5.7e-64	PHI:464	Uniprot	P87198	KIN1	5270	Ustilago maydis	Corn Smut	4577	Zea mays (related: maize)	Kinesin
CH63R_00553	948	235	526	P87199	968	42	307	38	300	144	42	176	2.9e-44	PHI:465	Uniprot	P87199	KIN2	5270	Ustilago maydis	Corn Smut	4577	Zea mays (related: maize)	Kinesin
CH63R_00553	948	180	313	Q86ZB5	496	14	172	29.6	159	87	25	64.3	1.2e-10	PHI:7358	Uniprot	Q86ZB5	KLP7	40559	Botrytis cinerea	grey mould fungus	3827	Cicer arietinum (related: Chickpea)	Kinesin-like protein
CH63R_00557	526	1	524	I1RBR4	526	1	525	77.9	526	113	3	850.9	1.1e-247	PHI:2908	Uniprot	I1RBR4	Cyp51B	5518	Fusarium graminearum	Fusarium Head Blight	3750	Malus domestica (related: apple)	P450 sterol 14a -demethylase, an enzyme essential for sterol biosynthesis and the target of azole fungicides
CH63R_00557	526	1	524	G4MZG5	526	1	526	73.6	526	137	2	789.3	4.1e-229	PHI:2191	Uniprot	G4MZG5	MoCYP51B	318829	Magnaporthe oryzae	Rice Blast	4530	Oryza sativa (related: rice)	Sterol 14 a-demethylase
CH63R_00557	526	1	524	E9QY26	524	1	518	59.8	525	203	8	643.7	2.8e-185	PHI:2535	Uniprot	E9QY26	ERG11B	746128	Aspergillus fumigatus	Invasive Pulmonary Aspergillosis	10090	Mus musculus (related: house mouse)	14 alpha-demethylase
CH63R_00557	526	22	525	Q4WNT5	515	5	510	57.6	517	195	24	597	3e-171	PHI:2534	Uniprot	Q4WNT5	ERG11A	746128	Aspergillus fumigatus	Invasive Pulmonary Aspergillosis	10090	Mus musculus (related: house mouse)	14 alpha-demethylase
CH63R_00557	526	1	504	A4ULI4	517	1	517	58.2	521	197	21	582.8	5.8e-167	PHI:838	Uniprot	A4ULI4	erg11/cyp51	1047171	Zymoseptoria tritici	Septoria Leaf Blotch	4564	Triticum (related: wheat)	eburicol 14 alpha-demethylase
CH63R_00557	526	1	505	A4ULJ0	518	1	518	57.9	522	199	21	580.9	2.2e-166	PHI:844	Uniprot	A4ULJ0	erg11/cyp51	1047171	Zymoseptoria tritici	Septoria Leaf Blotch	4564	Triticum (related: wheat)	eburicol 14 alpha-demethylase
CH63R_00557	526	1	504	A4ULI7	517	1	517	57.8	521	199	21	579.7	4.9e-166	PHI:841	Uniprot	A4ULI7	erg11/cyp51	1047171	Zymoseptoria tritici	Septoria Leaf Blotch	4564	Triticum (related: wheat)	eburicol 14 alpha-demethylase
CH63R_00557	526	1	504	A4ULI8	517	1	517	57.8	521	199	21	577.8	1.9e-165	PHI:842	Uniprot	A4ULI8	erg11/cyp51	1047171	Zymoseptoria tritici	Septoria Leaf Blotch	4564	Triticum (related: wheat)	eburicol 14 alpha-demethylase
CH63R_00557	526	1	504	A4ULJ1	517	1	517	57.6	521	200	21	577	3.2e-165	PHI:845	Uniprot	A4ULJ1	erg11/cyp51	1047171	Zymoseptoria tritici	Septoria Leaf Blotch	4564	Triticum (related: wheat)	eburicol 14 alpha-demethylase
CH63R_00557	526	1	504	A4ULI6	517	1	517	57.8	521	199	21	576.6	4.1e-165	PHI:840	Uniprot	A4ULI6	erg11/cyp51	1047171	Zymoseptoria tritici	Septoria Leaf Blotch	4564	Triticum (related: wheat)	eburicol 14 alpha-demethylase
CH63R_00557	526	34	504	B6E223	493	10	493	59.3	486	181	17	573.2	4.6e-164	PHI:1153	Uniprot	B6E223	cyp51/erg11	1047171	Zymoseptoria tritici	Septoria Leaf Blotch	4564	Triticum (related: wheat)	eburicol 14 alpha-demethylase
CH63R_00557	526	34	504	B6E218	493	10	493	59.3	486	181	17	572.4	7.8e-164	PHI:1151	Uniprot	B6E218	cyp51/erg11	1047171	Zymoseptoria tritici	Septoria Leaf Blotch	4564	Triticum (related: wheat)	eburicol 14 alpha-demethylase
CH63R_00557	526	34	504	B6E222	493	10	493	59.3	486	181	17	572	1e-163	PHI:1154	Uniprot	B6E222	cyp51/erg11	1047171	Zymoseptoria tritici	Septoria Leaf Blotch	4564	Triticum (related: wheat)	eburicol 14 alpha-demethylase
CH63R_00557	526	1	504	A4ULJ2	515	1	515	57	521	201	23	571.6	1.3e-163	PHI:846	Uniprot	A4ULJ2	erg11/cyp51	1047171	Zymoseptoria tritici	Septoria Leaf Blotch	4564	Triticum (related: wheat)	eburicol 14 alpha-demethylase
CH63R_00557	526	34	504	B6E221	493	10	493	59.3	486	181	17	571.2	1.7e-163	PHI:1150	Uniprot	B6E221	cyp51/erg11	1047171	Zymoseptoria tritici	Septoria Leaf Blotch	4564	Triticum (related: wheat)	eburicol 14 alpha-demethylase
CH63R_00557	526	1	504	A4ULI5	515	1	515	57.2	521	200	23	570.1	3.9e-163	PHI:839	Uniprot	A4ULI5	erg11/cyp51	1047171	Zymoseptoria tritici	Septoria Leaf Blotch	4564	Triticum (related: wheat)	eburicol 14 alpha-demethylase
CH63R_00557	526	34	504	B6E227	491	10	491	58.4	486	183	19	564.3	2.1e-161	PHI:1158	Uniprot	B6E227	cyp51/erg11	1047171	Zymoseptoria tritici	Septoria Leaf Blotch	4564	Triticum (related: wheat)	eburicol 14 alpha-demethylase
CH63R_00557	526	34	504	B6E225	491	10	491	58.4	486	183	19	562.4	8.1e-161	PHI:1156	Uniprot	B6E225	cyp51/erg11	1047171	Zymoseptoria tritici	Septoria Leaf Blotch	4564	Triticum (related: wheat)	eburicol 14 alpha-demethylase
CH63R_00557	526	32	524	I6YDU0	507	15	504	53.7	497	219	11	555.1	1.3e-158	PHI:2907	Uniprot	I6YDU0	Cyp51A	5518	Fusarium graminearum	Fusarium Head Blight	3750	Malus domestica (related: apple)	P450 sterol 14a -demethylase, an enzyme essential for sterol biosynthesis and the target of azole fungicides
CH63R_00557	526	1	491	A4ULI9	502	1	502	56.9	508	196	23	553.5	3.8e-158	PHI:843	Uniprot	A4ULI9	erg11/cyp51	1047171	Zymoseptoria tritici	Septoria Leaf Blotch	4564	Triticum (related: wheat)	eburicol 14 alpha-demethylase
CH63R_00564	771	30	681	Q9UW13	622	26	591	22.1	682	385	146	120.9	9.1e-28	PHI:186	Uniprot	Q9UW13	RIM8	5476	Candida albicans	Candidiasis	10090	Mus musculus (related: house mouse)	Activates RIM101
CH63R_00565	596	14	596	I1RBU0	609	34	609	64.9	584	196	9	708.4	1e-204	PHI:1632	Uniprot	I1RBU0	GzWing004	5518	Fusarium graminearum	Fusarium Ear Blight	4564	Triticum (related: wheat)	transcription factor
CH63R_00572	165	1	164	I1RCB7	172	7	170	87.8	164	20	0	314.7	9.2e-87	PHI:1567	Uniprot	I1RCB7	GzOB007	5518	Fusarium graminearum	Fusarium Ear Blight	4564	Triticum (related: wheat)	transcription factor
CH63R_00588	662	246	581	J9VNE4	344	33	338	25.8	337	218	32	91.7	5.1e-19	PHI:7828	Uniprot	J9VNE4	Uxt1	5207	Cryptococcus neoformans	fungal meningitis	10090	Mus musculus (related: House mouse)	UDP-Xyltransporter
CH63R_00590	962	676	962	I1RBZ7	233	1	233	41.8	299	96	78	194.1	1.1e-49	PHI:1316	Uniprot	I1RBZ7	GzBrom001	5518	Fusarium graminearum	Fusarium Ear Blight	4564	Triticum (related: wheat)	transcription factor
CH63R_00595	1165	336	1152	I1RCK0	850	1	818	66.1	847	228	59	991.5	1.2e-289	PHI:1920	Uniprot	I1RCK0	GzZC235	5518	Fusarium graminearum	Fusarium Ear Blight	4564	Triticum (related: wheat)	transcription factor
CH63R_00595	1165	336	1165	G4N7V2	880	1	879	57.5	884	317	59	919.1	7.5e-268	PHI:5604	Uniprot	G4N7V2	FZC14	318829	Magnaporthe oryzae	Rice Blast	4513	Hordeum vulgare (related: barley)	Zn2Cys6 transcription factor
CH63R_00595	1165	367	1065	I1RIY6	692	10	666	28.9	712	438	68	309.7	2.1e-84	PHI:1841	Uniprot	I1RIY6	GzZC156	5518	Fusarium graminearum	Fusarium Ear Blight	4564	Triticum (related: wheat)	transcription factor
CH63R_00595	1165	366	799	I1RXE8	712	30	425	23.2	440	288	50	92	6.9e-19	PHI:1763	Uniprot	I1RXE8	GzZC078	5518	Fusarium graminearum	Fusarium Ear Blight	4564	Triticum (related: wheat)	transcription factor
CH63R_00595	1165	345	783	I1RHN1	722	15	413	25.4	449	275	60	91.7	9e-19	PHI:1906	Uniprot	I1RHN1	GzZC221	5518	Fusarium graminearum	Fusarium Ear Blight	4564	Triticum (related: wheat)	transcription factor
CH63R_00595	1165	545	797	I1RYY1	773	185	429	26.5	257	173	16	86.3	3.8e-17	PHI:1757	Uniprot	I1RYY1	GzZC072	5518	Fusarium graminearum	Fusarium Ear Blight	4564	Triticum (related: wheat)	transcription factor
CH63R_00596	513	140	512	O59928	430	49	429	52.2	381	174	8	420.2	4.8e-118	PHI:144	Uniprot	O59928	CHT42	29875	Trichoderma virens	Mycopathogen	456999	Rhizoctonia solani (no common name found)	Chitinase
CH63R_00598	381	1	377	I1RAF0	370	1	368	63	378	129	11	424.1	2.5e-119	PHI:1343	Uniprot	I1RAF0	GzC2H003	5518	Fusarium graminearum	Fusarium Ear Blight	4564	Triticum (related: wheat)	transcription factor
CH63R_00604	896	1	896	I1RAE5	896	1	896	65	927	262	62	1081.6	0	PHI:3131	Uniprot	I1RAE5	FgSCH9	5518	Fusarium graminearum	Fusarium Head Blight	4577	Zea mays (related: maize)	kinase
CH63R_00604	896	5	896	L7JE74	903	8	903	59.9	928	304	68	978.8	6.2e-286	PHI:3132	Uniprot	L7JE74	Mosch9	318829	Magnaporthe oryzae	Rice Blast	4530	Oryza sativa (related: rice)	kinase
CH63R_00604	896	117	842	Q4WJD1	875	92	824	55.8	761	273	63	734.9	1.6e-212	PHI:6670	Uniprot	Q4WJD1	SchA	746128	Aspergillus fumigatus	invasive pulmonary aspergillosis	10090	Mus musculus (related: House mouse)	Ser/Thr kinase of AGC family (the cAMP-dependent PKA, cGMP dependent protein kinase G and phospholipid-dependent protein kinase C family)
CH63R_00604	896	309	840	Q5AHG6	787	198	728	59.2	549	189	35	614.4	3.1e-176	PHI:2557	Uniprot	Q5AHG6	CaSch9p	5476	Candida albicans	Candidiasis	10090	Mus musculus (related: house mouse)	Protein kinase
CH63R_00604	896	293	841	Q8NKF8	690	23	639	46.6	625	250	84	504.2	4.5e-143	PHI:376	Uniprot	Q8NKF8	SCH9	5207	Cryptococcus neoformans	Cryptococcosis	10090	Mus musculus (related: house mouse)	Protein Kinase
CH63R_00604	896	447	831	I1RP88	630	235	603	47.5	387	183	20	345.1	3.5e-95	PHI:1226	Uniprot	I1RP88	FGSG_05845	5518	Fusarium graminearum	Fusarium Ear Blight	4564	Triticum (related: wheat)	protein kinase
CH63R_00604	896	492	836	Q4WVG0	1106	777	1106	39.1	350	188	25	260.4	1.1e-69	PHI:5065	Uniprot	Q4WVG0	pkcA	746128	Aspergillus fumigatus	Invasive Pulmonary Aspergillosis	10090	Mus musculus (related: house mouse)	protein kinase C; cell wall integrity
CH63R_00604	896	475	788	I1RSW5	591	259	566	43.2	317	168	12	255.4	3.6e-68	PHI:3087	Uniprot	I1RSW5	CPK1	5518	Fusarium graminearum	Fusarium Head Blight	4577	Zea mays (related: maize)	encode the catalytic subunits of cyclic AMP (cAMP)-dependent protein kinase A (PKA)
CH63R_00604	896	489	831	I1RZ37	1167	835	1162	38.2	348	190	25	253.4	1.4e-67	PHI:1237	Uniprot	I1RZ37	FGSG_09660	5518	Fusarium graminearum	Fusarium Ear Blight	4564	Triticum (related: wheat)	protein kinase
CH63R_00604	896	485	799	G4N7T3	539	217	528	41.9	320	173	13	251.5	5.2e-67	PHI:7725	Uniprot	G4N7T3	cpkA	318829	Magnaporthe oryzae	Rice blast disease	4513	Hordeum vulgare (related: barley)	Catalytic subunit of cyclic AMP-protein kinase A
CH63R_00604	896	485	799	Q01143	539	217	528	41.9	320	173	13	250.8	8.9e-67	PHI:36	Uniprot	Q01143	CPKA	318829	Magnaporthe oryzae	Rice Blast	4530	Oryza sativa (related: rice)	PKA catalytic subunit
CH63R_00604	896	494	788	Q75T36	518	205	494	43.6	298	157	11	249.6	2e-66	PHI:341	Uniprot	Q75T36	CPK1	5462	Colletotrichum lagenaria	Anthracnose	3659	Cucumis sativus (related: cucumber)	PKA catalytic subunit
CH63R_00604	896	494	788	O42793	530	217	506	43.6	298	157	11	249.2	2.6e-66	PHI:146	Uniprot	O42793	CT-PKAC	5466	Colletotrichum trifolii	Anthracnose	3879	Medicago sativa (related: lucerne)	PKA catalytic subunit
CH63R_00604	896	494	837	I1RAE2	512	167	500	41.7	348	185	18	248.8	3.4e-66	PHI:1241	Uniprot	I1RAE2	FGSG_00469	5518	Fusarium graminearum	Fusarium Ear Blight	4564	Triticum (related: wheat)	protein kinase
CH63R_00604	896	486	788	C5MB73	405	83	379	43.3	305	163	10	248.4	4.4e-66	PHI:7810	Uniprot	C5MB73	CaTpk1 (CTRG_03315)	5482	Candida tropicalis	infection of oral mucosa and genital tract	10090	Mus musculus (related: House mouse)	Catalytic subunit of PKA
CH63R_00604	896	486	788	Q5AP71	405	83	379	43	305	164	10	247.7	7.5e-66	PHI:427	Uniprot	Q5AP71	TPK1	5476	Candida albicans	Candidiasis	10090	Mus musculus (related: house mouse)	PKA catalytic subunit
CH63R_00604	896	485	799	Q8J129	502	180	491	41.9	320	173	13	245	4.9e-65	PHI:371	Uniprot	Q8J129	PKAC1	746128	Aspergillus fumigatus	Aspergillosis	10090	Mus musculus (related: house mouse)	PKA catalytic subunit
CH63R_00604	896	484	788	Q9HFW0	515	191	490	43.7	311	158	17	243.4	1.4e-64	PHI:227	Uniprot	Q9HFW0	PKA1	5207	Cryptococcus neoformans	Cryptococcosis	7227	Drosophila melanogaster (related: fruit fly)	--
CH63R_00604	896	485	799	C0H5W3	487	165	476	41.2	320	175	13	242.3	3.2e-64	PHI:2370	Uniprot	C0H5W3	bcpka1	40559	Botrytis cinerea	Grey Mould	4072	Capsicum annuum (no common name found)	cAMP pathway catalytic subunit
CH63R_00604	896	485	799	B0LW64	491	169	480	40.9	320	176	13	240	1.6e-63	PHI:2317	Uniprot	B0LW64	aapk1	5599	Alternaria alternata	Brown Spot	4097	Nicotiana tabacum (related: common tobacco)	cAMP-Dependent Protein Kinase
CH63R_00607	524	1	518	I1RAE2	512	1	506	72.8	518	129	12	703	3.8e-203	PHI:1241	Uniprot	I1RAE2	FGSG_00469	5518	Fusarium graminearum	Fusarium Ear Blight	4564	Triticum (related: wheat)	protein kinase
CH63R_00607	524	148	506	I1RP88	630	256	603	41.1	360	199	13	258.8	1.9e-69	PHI:1226	Uniprot	I1RP88	FGSG_05845	5518	Fusarium graminearum	Fusarium Ear Blight	4564	Triticum (related: wheat)	protein kinase
CH63R_00607	524	171	472	G4YTW4	858	506	821	40.3	320	169	22	251.9	2.3e-67	PHI:3530	Uniprot	G4YTW4	PsMPK7	67593	Phytophthora sojae	Stem Rot Of Soybean	3847	Glycine max (related: soybean)	stress-associated mitogen-activated protein kinase
CH63R_00607	524	167	463	Q5AP71	405	79	369	43.5	299	159	10	245	2.8e-65	PHI:427	Uniprot	Q5AP71	TPK1	5476	Candida albicans	Candidiasis	10090	Mus musculus (related: house mouse)	PKA catalytic subunit
CH63R_00607	524	167	463	C5MB73	405	79	369	43.1	299	160	10	243.4	8.3e-65	PHI:7810	Uniprot	C5MB73	CaTpk1 (CTRG_03315)	5482	Candida tropicalis	infection of oral mucosa and genital tract	10090	Mus musculus (related: House mouse)	Catalytic subunit of PKA
CH63R_00607	524	165	462	Q01143	539	209	504	42.1	304	162	14	240	9.2e-64	PHI:36	Uniprot	Q01143	CPKA	318829	Magnaporthe oryzae	Rice Blast	4530	Oryza sativa (related: rice)	PKA catalytic subunit
CH63R_00607	524	168	478	C0H5W3	487	165	471	39.9	316	176	14	237.7	4.5e-63	PHI:2370	Uniprot	C0H5W3	bcpka1	40559	Botrytis cinerea	Grey Mould	4072	Capsicum annuum (no common name found)	cAMP pathway catalytic subunit
CH63R_00607	524	165	462	G4N7T3	539	209	504	41.8	304	163	14	236.9	7.8e-63	PHI:7725	Uniprot	G4N7T3	cpkA	318829	Magnaporthe oryzae	Rice blast disease	4513	Hordeum vulgare (related: barley)	Catalytic subunit of cyclic AMP-protein kinase A
CH63R_00607	524	168	462	O42793	530	208	495	41.9	296	163	9	236.9	7.8e-63	PHI:146	Uniprot	O42793	CT-PKAC	5466	Colletotrichum trifolii	Anthracnose	3879	Medicago sativa (related: lucerne)	PKA catalytic subunit
CH63R_00607	524	168	462	Q75T36	518	196	483	41.6	296	164	9	236.1	1.3e-62	PHI:341	Uniprot	Q75T36	CPK1	5462	Colletotrichum lagenaria	Anthracnose	3659	Cucumis sativus (related: cucumber)	PKA catalytic subunit
CH63R_00607	524	160	462	B0LW64	491	161	456	40.1	304	173	9	234.2	5e-62	PHI:2317	Uniprot	B0LW64	aapk1	5599	Alternaria alternata	Brown Spot	4097	Nicotiana tabacum (related: common tobacco)	cAMP-Dependent Protein Kinase
CH63R_00607	524	173	462	I1RSW5	591	273	555	41.9	291	160	9	230.7	5.6e-61	PHI:3087	Uniprot	I1RSW5	CPK1	5518	Fusarium graminearum	Fusarium Head Blight	4577	Zea mays (related: maize)	encode the catalytic subunits of cyclic AMP (cAMP)-dependent protein kinase A (PKA)
CH63R_00607	524	168	462	F9X6J7	461	139	426	39.5	296	170	9	229.6	1.2e-60	PHI:1044	Uniprot	F9X6J7	MgTpk2	1047171	Zymoseptoria tritici	Septoria Leaf Blotch	4564	Triticum (related: wheat)	Protein kinase A subunit c
CH63R_00607	524	173	490	C5M7A4	425	109	418	38.9	324	178	20	228.8	2.1e-60	PHI:7811	Uniprot	C5M7A4	CaTpk2 (CTRG_01736)	5482	Candida tropicalis	infection of oral mucosa and genital tract	10090	Mus musculus (related: House mouse)	Catalytic subunit of PKA
CH63R_00607	524	173	462	Q8J129	502	185	467	41.6	291	161	9	228.4	2.8e-60	PHI:371	Uniprot	Q8J129	PKAC1	746128	Aspergillus fumigatus	Aspergillosis	10090	Mus musculus (related: house mouse)	PKA catalytic subunit
CH63R_00607	524	138	477	Q9P932	411	59	395	37.8	347	199	17	228	3.6e-60	PHI:428	Uniprot	Q9P932	TPK2	5476	Candida albicans	Candidiasis	10090	Mus musculus (related: house mouse)	PKA catalytic subunit
CH63R_00607	524	179	508	Q4WVG0	1106	781	1103	37.9	335	191	17	225.3	2.3e-59	PHI:5065	Uniprot	Q4WVG0	pkcA	746128	Aspergillus fumigatus	Invasive Pulmonary Aspergillosis	10090	Mus musculus (related: house mouse)	protein kinase C; cell wall integrity
CH63R_00607	524	171	514	Q8NIK9	567	187	562	35.4	384	200	48	219.5	1.3e-57	PHI:370	Uniprot	Q8NIK9	PKA2	5207	Cryptococcus neoformans	Cryptococcosis	10090	Mus musculus (related: house mouse)	Cyclic AMP dependent protein kinase
CH63R_00607	524	163	471	Q9HFW0	515	187	489	39.2	311	179	10	217.6	4.9e-57	PHI:227	Uniprot	Q9HFW0	PKA1	5207	Cryptococcus neoformans	Cryptococcosis	7227	Drosophila melanogaster (related: fruit fly)	--
CH63R_00607	524	159	508	I1RZ37	1167	822	1164	34.6	355	215	17	216.5	1.1e-56	PHI:1237	Uniprot	I1RZ37	FGSG_09660	5518	Fusarium graminearum	Fusarium Ear Blight	4564	Triticum (related: wheat)	protein kinase
CH63R_00609	377	9	360	Q9UW18	389	28	377	50.4	353	171	4	362.8	6.7e-101	PHI:469	Uniprot	Q9UW18	TOXG	5017	Bipolaris zeicola	Leaf Spot	4577	Zea mays (related: maize)	Alanine racemase
CH63R_00614	213	1	104	Q6T7C1	207	1	107	51.4	107	49	3	90.1	4.8e-19	PHI:350	Uniprot	Q6T7C1	EMP1	318829	Magnaporthe oryzae	Rice Blast	4530	Oryza sativa (related: rice)	Extracellular protein
CH63R_00618	788	39	783	I1RM25	1195	446	1141	33.9	759	425	77	383.3	1e-106	PHI:1579	Uniprot	I1RM25	GzOB019	5518	Fusarium graminearum	Fusarium Ear Blight	4564	Triticum (related: wheat)	transcription factor
CH63R_00631	507	2	505	I1RA89	515	4	511	64.8	509	173	6	689.1	5.5e-199	PHI:1086	Uniprot	I1RA89	FGSG_00416	5518	Fusarium graminearum	Fusarium Ear Blight	4564	Triticum (related: wheat)	Putative Major Facilitator Superfamily
CH63R_00631	507	2	505	A0A0D2X9S0	513	4	509	63.9	510	174	10	687.2	2.1e-198	PHI:7684	Uniprot	A0A0D2X9S0	ntr1	5507	Fusarium oxysporum	Fusarium wilt	4081	Solanum lycopersicum (related: Tomato)	High-affinity nitrate/nitrite transporter
CH63R_00633	1060	117	1059	I1RAM0	1078	147	1077	61.9	956	326	38	983.8	2.3e-287	PHI:7125	Uniprot	I1RAM0	FgKar9	5518	Fusarium graminearum	Fusarium head blight	4565	Triticum aestivum (related: bread wheat)	Cortical protein
CH63R_00635	468	78	468	I1RC95	391	1	391	94.6	391	21	0	726.5	2.9e-210	PHI:1566	Uniprot	I1RC95	GzOB006	5518	Fusarium graminearum	Fusarium Ear Blight	4564	Triticum (related: wheat)	transcription factor
CH63R_00635	468	198	436	G4MQP9	1250	841	1080	37.7	244	143	9	166.8	8.8e-42	PHI:2177	Uniprot	G4MQP9	PAS1	318829	Magnaporthe oryzae	Rice Blast	4530	Oryza sativa (related: rice)	Transcription factor
CH63R_00635	468	209	434	Q9C1E9	1388	991	1220	38.1	231	137	6	155.2	2.6e-38	PHI:226	Uniprot	Q9C1E9	PEX6	5462	Colletotrichum lagenaria	Anthracnose	3659	Cucumis sativus (related: cucumber)	Peroxisome biogenesis
CH63R_00635	468	209	442	I1RNL3	1244	853	1090	36.8	239	145	6	154.5	4.5e-38	PHI:2715	Uniprot	I1RNL3	PEX6	5518	Fusarium graminearum	Fusarium Head Blight	4565	Triticum aestivum (related: bread wheat)	Peroxisomal biogenesis factor 6
CH63R_00635	468	203	440	Q5AG40	439	126	359	38.9	239	140	6	152.5	1.7e-37	PHI:2553	Uniprot	Q5AG40	VPS4	5476	Candida albicans	Candidiasis	10090	Mus musculus (related: house mouse)	Pre-vacuolar protein sorting gene
CH63R_00635	468	209	434	G4NBI6	1375	993	1222	36.8	231	140	6	147.9	4.2e-36	PHI:2033	Uniprot	G4NBI6	MgPex6	318829	Magnaporthe oryzae	Rice Blast	4530	Oryza sativa (related: rice)	peroxisome biogenesis
CH63R_00635	468	209	434	Q0PND8	1375	993	1222	36.8	231	140	6	147.9	4.2e-36	PHI:593	Uniprot	Q0PND8	PEX6	318829	Magnaporthe oryzae	Rice Blast	4530	Oryza sativa (related: rice)	--
CH63R_00635	468	203	429	J9VX80	439	124	346	37	230	135	10	140.6	6.8e-34	PHI:4644	Uniprot	J9VX80	VPS4	5207	Cryptococcus neoformans	Cryptococcosis	10090	Mus musculus (related: house mouse)	Endosomal sorting complex
CH63R_00635	468	209	437	Q5EMY3	424	112	344	34.5	235	146	8	138.7	2.6e-33	PHI:860	Uniprot	Q5EMY3	MSP1	318829	Magnaporthe oryzae	Rice Blast	4513	Hordeum vulgare (related: barley)	Small secreted protein
CH63R_00636	700	1	700	E9R5E2	694	1	694	84.7	700	101	6	1191	0	PHI:2513	Uniprot	E9R5E2	GFA1	746128	Aspergillus fumigatus	Invasive Pulmonary Aspergillosis	10090	Mus musculus (related: house mouse)	Glutamine-fructose-6-phosphate aminotransferase
CH63R_00641	1198	83	1196	G4MZD0	1181	72	1179	68.3	1136	310	50	1480.7	0	PHI:4054	Uniprot	G4MZD0	Lrg1	318829	Magnaporthe oryzae	Rice Blast	4530	Oryza sativa (related: rice)	LIM domain-containing proteins
CH63R_00643	1685	45	1394	D9J222	1567	2	1303	61.6	1362	451	72	1483.4	0	PHI:2453	Uniprot	D9J222	Snt2	5507	Fusarium oxysporum	Muskmelon Wilt Disease	3656	Cucumis melo (related: muskmelon)	BAH/PHD-containing transcription factor
CH63R_00651	507	32	478	I1RRU8	497	20	467	65.9	449	150	3	640.2	2.9e-184	PHI:1622	Uniprot	I1RRU8	GzJUM004	5518	Fusarium graminearum	Fusarium Ear Blight	4564	Triticum (related: wheat)	transcription factor
CH63R_00652	396	25	389	Q58Z64	616	38	401	43.2	366	205	3	291.6	2e-79	PHI:423	Uniprot	Q58Z64	VAD1	5207	Cryptococcus neoformans	Cryptococcosis	10090	Mus musculus (related: house mouse)	RNA helicase
CH63R_00652	396	25	379	Q8Y8N0	520	4	357	40.6	355	210	1	278.5	1.8e-75	PHI:7620	Uniprot	Q8Y8N0	Lmo0866	1639	Listeria monocytogenes	Listeriosis	9606	Homo sapiens (related: human)	DExD-box RNA-helicase
CH63R_00652	396	24	378	B9XXL6	492	21	377	38.4	359	215	6	263.8	4.5e-71	PHI:8011	Uniprot	B9XXL6	rhpa	210	Helicobacter pylori	gastric infections	10090	Mus musculus (related: House mouse)	DEAD-box RNA helicase
CH63R_00652	396	26	387	Q8Y7M8	470	2	355	36.7	362	221	8	237.3	4.5e-63	PHI:7618	Uniprot	Q8Y7M8	Lmo1246	1639	Listeria monocytogenes	Listeriosis	9606	Homo sapiens (related: human)	DExD-box RNA-helicase
CH63R_00652	396	25	379	Q8Y755	435	7	362	32.2	357	239	3	203	9.4e-53	PHI:7619	Uniprot	Q8Y755	Lmo1450	1639	Listeria monocytogenes	Listeriosis	9606	Homo sapiens (related: human)	DExD-box RNA-helicase
CH63R_00652	396	24	389	Q4I7F9	721	289	689	31.4	401	240	35	196.4	8.8e-51	PHI:1458	Uniprot	Q4I7F9	GzAra006	5518	Fusarium graminearum	Fusarium Ear Blight	4564	Triticum (related: wheat)	transcription factor
CH63R_00652	396	22	363	Q4WMS3	777	200	610	29	414	219	75	140.6	5.7e-34	PHI:2549	Uniprot	Q4WMS3	MAK5	746128	Aspergillus fumigatus	Invasive Pulmonary Aspergillosis	Lethal pathogen phenotype	Lethal pathogen phenotype	Probable RNA-helicase of the DEAD box family
CH63R_00654	259	11	228	A0A075TRB3	259	46	252	26.1	234	130	43	55.8	1.2e-08	PHI:3301	Uniprot	A0A075TRB3	patN	27334	Penicillium expansum	Blue Mould	3750	Malus domestica (related: apple)	Production of Patulin
CH63R_00654	259	8	228	Q4JIM2	259	39	252	26.7	240	131	45	53.5	6e-08	PHI:3866	Uniprot	Q4JIM2	IDH	27334	Penicillium expansum	Blue Mould Rot	3750	Malus domestica (related: apple)	isoepoxyedon dehydrogenase
CH63R_00656	419	4	419	J4UPL6	427	15	427	37.2	430	239	31	233	8.9e-62	PHI:5394	Uniprot	J4UPL6	mas5	176275	Beauveria bassiana	White Muscardine Disease	7137	Galleria mellonella (related: greater wax moth)	Heat shock protein classified to Hsp40 group
CH63R_00656	419	8	72	Q5NEU6	308	5	68	52.3	65	30	1	67.4	6.5e-12	PHI:4733	Uniprot	Q5NEU6	dnaJ	263	Francisella tularensis	Tularemia	10090	Mus musculus (related: house mouse)	--
CH63R_00656	419	2	77	I1RZL0	535	18	94	45.5	77	41	1	64.3	5.5e-11	PHI:1414	Uniprot	I1RZL0	GzC2H081	5518	Fusarium graminearum	Fusarium Ear Blight	4564	Triticum (related: wheat)	transcription factor
CH63R_00656	419	7	68	Q8RP09	432	359	421	46	63	33	1	55.8	2e-08	PHI:981	Uniprot	Q8RP09	hopI1	317	Pseudomonas syringae	Bacterial Leaf Spot	3702	Arabidopsis thaliana (related: thale cress)	effector
CH63R_00659	1018	407	1012	Q5KN74	965	308	874	26.1	618	394	63	169.1	3.9e-42	PHI:7207	Uniprot	Q5KN74	msh2	5207	Cryptococcus neoformans	fungal meningitis	10090	Mus musculus (related: House mouse)	DNA mismatch repair protein
CH63R_00662	430	1	429	I1RRU2	405	1	405	65.9	434	114	34	533.9	2.5e-152	PHI:1248	Uniprot	I1RRU2	FGSG_06832	5518	Fusarium graminearum	Fusarium Ear Blight	4564	Triticum (related: wheat)	protein kinase
CH63R_00671	604	7	604	P21264	571	6	571	46	600	288	36	472.6	9.7e-134	PHI:501	Uniprot	P21264	ADE2	4932	Saccharomyces cerevisiae	No Data Found	10090	Mus musculus (related: house mouse)	Phosphoribosylaminoimidazole carboxylase
CH63R_00671	604	1	602	P0C017	582	1	578	46.8	609	286	38	449.9	6.7e-127	PHI:14	Uniprot	P0C017	ADE2	5207	Cryptococcus neoformans	Cryptococcosis	9986	Oryctolagus cuniculus (related: rabbit)	Phosphoribosylaminoimidazole carboxylase
CH63R_00671	604	7	604	Q92210	568	6	565	45	600	288	42	449.5	8.8e-127	PHI:196	Uniprot	Q92210	ADE2	5476	Candida albicans	Candidiasis	10090	Mus musculus (related: house mouse)	Phosphoribosylaminoimidazole carboxylase
CH63R_00687	209	1	209	I1RRW3	209	1	209	97.6	209	5	0	444.5	9.8e-126	PHI:1658	Uniprot	I1RRW3	GzCCCH002	5518	Fusarium graminearum	Fusarium Ear Blight	4564	Triticum (related: wheat)	transcription factor
CH63R_00692	117	18	49	Q9HEQ8	114	15	46	75	32	8	0	55.5	7.1e-09	PHI:335	Uniprot	Q9HEQ8	CGRA	746128	Aspergillus fumigatus	Aspergillosis	10090	Mus musculus (related: house mouse)	Ribosome synthesis
CH63R_00694	191	60	166	G4MVC5	139	13	116	37.4	107	64	3	88.6	1.2e-18	PHI:6927	Uniprot	G4MVC5	MoRAD6	318829	Magnaporthe oryzae	Rice Blast	4513	Hordeum vulgare (related: barley)	Ubiquitin ligase
CH63R_00703	690	223	658	I1S4C9	1733	621	1056	24.7	494	256	116	82	4.2e-16	PHI:1660	Uniprot	I1S4C9	GzCCCH004	5518	Fusarium graminearum	Fusarium Ear Blight	4564	Triticum (related: wheat)	transcription factor
CH63R_00706	561	1	561	I1RRX1	531	1	531	61.4	572	169	52	435.6	1.2e-122	PHI:1382	Uniprot	I1RRX1	GzC2H045	5518	Fusarium graminearum	Fusarium Ear Blight	4564	Triticum (related: wheat)	transcription factor
CH63R_00706	561	4	561	G4NBR8	548	3	548	43.9	599	242	94	258.5	2.7e-69	PHI:4065	Uniprot	G4NBR8	MoMsn2	318829	Magnaporthe oryzae	Rice Blast	4530	Oryza sativa (related: rice)	Zinc Finger Protein
CH63R_00717	321	20	310	G4NCI6	677	365	674	28.5	316	195	31	97.8	3.4e-21	PHI:6612	Uniprot	G4NCI6	Mocapn9	318829	Magnaporthe oryzae	Rice Blast	4513	Hordeum vulgare (related: barley)	Calpain
CH63R_00723	693	1	693	I1RSE9	683	1	683	71	696	186	16	988.4	6e-289	PHI:1917	Uniprot	I1RSE9	GzZC232	5518	Fusarium graminearum	Fusarium Ear Blight	4564	Triticum (related: wheat)	transcription factor
CH63R_00723	693	55	693	G4NBS6	696	54	696	74.6	646	154	10	979.9	2.1e-286	PHI:5666	Uniprot	G4NBS6	MoPRO1	318829	Magnaporthe oryzae	Rice Blast	4513	Hordeum vulgare (related: barley)	Zn2Cys6 transcription factor
CH63R_00723	693	56	693	N0DU70	780	71	780	54.5	712	248	76	723.8	2.8e-209	PHI:3613	Uniprot	N0DU70	ProA	35717	Epichloe festucae	No Data Found	4522	Lolium perenne (related: perennial ryegrass)	transcription factor with a Zn(II)2Cys6(C6-zinc) helps in Symbiotic relationship
CH63R_00723	693	57	182	I1RB67	610	15	142	27.3	128	91	2	58.9	3.8e-09	PHI:1984	Uniprot	I1RB67	GzZC299	5518	Fusarium graminearum	Fusarium Ear Blight	4564	Triticum (related: wheat)	transcription factor
CH63R_00723	693	57	113	G4MWF8	704	14	72	40.7	59	33	2	58.5	5e-09	PHI:5685	Uniprot	G4MWF8	FZC81	318829	Magnaporthe oryzae	Rice Blast	4513	Hordeum vulgare (related: barley)	Zn2Cys6 transcription factor
CH63R_00723	693	55	111	I1RUV3	427	5	64	38.3	60	34	3	53.5	1.6e-07	PHI:1861	Uniprot	I1RUV3	GzZC176	5518	Fusarium graminearum	Fusarium Ear Blight	4564	Triticum (related: wheat)	transcription factor
CH63R_00723	693	55	87	I1S6Q5	494	26	58	54.5	33	15	0	48.5	5.2e-06	PHI:1748	Uniprot	I1S6Q5	GzZC063	5518	Fusarium graminearum	Fusarium Ear Blight	4564	Triticum (related: wheat)	transcription factor
CH63R_00729	434	30	433	Q4WX65	396	1	395	69.3	407	110	15	511.9	1e-145	PHI:2540	Uniprot	Q4WX65	IPP1	746128	Aspergillus fumigatus	Invasive Pulmonary Aspergillosis	Lethal pathogen phenotype	Lethal pathogen phenotype	Inorganic pyrophosphatase
CH63R_00734	571	49	569	G4MTZ0	577	54	575	80.8	525	94	7	542.7	7.2e-155	PHI:2114	Uniprot	G4MTZ0	Calnexin	318829	Magnaporthe oryzae	Rice Blast	4564	Triticum (related: wheat)	--
CH63R_00734	571	49	507	Q6Q487	563	41	499	81.3	460	84	2	493.4	5e-140	PHI:2306	Uniprot	Q6Q487	clxA	746128	Aspergillus fumigatus	Aspergillosis	10090	Mus musculus (related: house mouse)	Lectin chaperone
CH63R_00734	571	58	273	I3VB56	401	22	220	39.3	219	110	23	141.4	4.8e-34	PHI:4926	Uniprot	I3VB56	Rs-CRT	46012	Radopholus similis	No Data Found	4081	Solanum lycopersicum (related: tomato)	Ca2+-binding multifunctional protein that plays key roles in the parasitism, immune evasion, reproduction and pathogenesis.
CH63R_00735	574	82	505	A0A076ZMY5	487	7	434	30.8	428	292	4	210.7	6.5e-55	PHI:7520	Uniprot	A0A076ZMY5	VK055_1952	573	Klebsiella pneumoniae	pneumonia	10090	Mus musculus (related: House mouse)	Betaine aldehyde dehydrogenase
CH63R_00735	574	82	553	Q0V515	492	19	481	28.7	478	320	21	199.9	1.2e-51	PHI:3914	Uniprot	Q0V515	Sdh1	13684	Parastagonospora nodorum	Stagonospora Nodorum Blotch	4565	Triticum aestivum (related: bread wheat)	encodes succinic semialdehyde dehydrogenase
CH63R_00735	574	82	507	Q88BC5	497	23	453	30.9	433	290	9	191.4	4.1e-49	PHI:7787	Uniprot	Q88BC5	AldA (PSPTO_0092)	317	Pseudomonas syringae	bacterial speck of tomato	3702	Arabidopsis thaliana (related: Thale cress)	Indole-3-acetaldehyde dehydrogenase
CH63R_00735	574	82	553	G4MXJ4	536	57	526	27.5	484	325	26	174.1	6.8e-44	PHI:2145	Uniprot	G4MXJ4	MoSSADH	318829	Magnaporthe oryzae	Rice Blast	4513	Hordeum vulgare (related: barley)	Succinate-semialdehyde dehydrogenase
CH63R_00737	598	19	535	G4NC17	476	16	475	46	524	212	71	422.9	8.7e-119	PHI:5185	Uniprot	G4NC17	MoAPX1	318829	Magnaporthe oryzae	Rice Blast	4530	Oryza sativa (related: rice)	Class I peroxidase
CH63R_00737	598	10	523	G4MZ98	804	9	521	37	527	305	27	288.5	2.6e-78	PHI:5186	Uniprot	G4MZ98	MoAPX2	318829	Magnaporthe oryzae	Rice Blast	4530	Oryza sativa (related: rice)	Class I peroxidase
CH63R_00739	583	64	577	G4NGA7	536	32	530	36.7	523	298	33	366.7	7.2e-102	PHI:2032	Uniprot	G4NGA7	VTL1	318829	Magnaporthe oryzae	Rice Blast	4530	Oryza sativa (related: rice)	intracellular triacylglycerol lipases
CH63R_00739	583	57	549	I1RHI8	550	26	510	32.6	521	287	64	224.6	4.4e-59	PHI:6121	Uniprot	I1RHI8	FGSG_03243	5518	Fusarium graminearum	Fusarium head blight	4577	Zea mays (related: maize)	TAG lipases
CH63R_00742	478	53	478	I1RBU9	444	17	444	38.7	444	238	34	252.7	1.2e-67	PHI:1557	Uniprot	I1RBU9	GzNH002	5518	Fusarium graminearum	Fusarium Ear Blight	4564	Triticum (related: wheat)	transcription factor
CH63R_00742	478	16	478	G4MQR5	474	25	474	36.2	492	243	71	248.8	1.8e-66	PHI:5648	Uniprot	G4MQR5	FZC51	318829	Magnaporthe oryzae	Rice Blast	4513	Hordeum vulgare (related: barley)	Zn2Cys6 transcription factor
CH63R_00745	231	134	231	C3JXE9	196	67	164	51	98	48	0	100.5	3.8e-22	PHI:2836	Uniprot	C3JXE9	RED3	5016	Bipolaris maydis	Southern Corn Leaf Blight	4577	Zea mays (related: maize)	Putative short chain dehydrogenase
CH63R_00748	406	1	405	I1RSE4	405	1	405	68.6	405	127	0	587.8	1.4e-168	PHI:1096	Uniprot	I1RSE4	FGSG_07062	5518	Fusarium graminearum	Fusarium Ear Blight	4564	Triticum (related: wheat)	Unknown
CH63R_00758	350	1	314	J5JBK6	330	11	311	67.6	315	87	15	395.6	8.7e-111	PHI:7058	Uniprot	J5JBK6	PilB	176275	Beauveria bassiana	white muscardine disease	7137	Galleria mellonella (related: Greater wax moth)	Core eisosome protein
CH63R_00758	350	71	285	J5K938	348	57	270	54.4	215	97	1	216.1	9.5e-57	PHI:7057	Uniprot	J5K938	PilA	176275	Beauveria bassiana	white muscardine disease	7137	Galleria mellonella (related: Greater wax moth)	Core eisosome protein
CH63R_00761	477	1	477	I1RAH1	492	16	492	83.4	477	79	0	832.8	2.9e-242	PHI:4658	Uniprot	I1RAH1	FgHXK1	5518	Fusarium graminearum	Fusarium Head Blight	4565	Triticum aestivum (related: bread wheat)	hexokinase
CH63R_00761	477	7	460	I1RGY2	453	3	451	53.3	454	207	5	488.4	1.3e-138	PHI:4659	Uniprot	I1RGY2	FgHXK2	5518	Fusarium graminearum	Fusarium Head Blight	4577	Zea mays (related: maize)	hexokinase
CH63R_00763	783	1	783	I1RAH2	812	32	812	80.4	790	139	16	1166.4	0	PHI:1629	Uniprot	I1RAH2	GzWing001	5518	Fusarium graminearum	Fusarium Ear Blight	4564	Triticum (related: wheat)	transcription factor
CH63R_00763	783	1	779	J9VQL2	864	1	863	40.6	890	391	138	595.5	1.3e-170	PHI:3529	Uniprot	J9VQL2	VTC4	5207	Cryptococcus neoformans	Cryptococcosis	10090	Mus musculus (related: house mouse)	Phosphate Acquisition and Storage
CH63R_00765	1031	1	1027	I1RAH4	1020	1	1017	72.2	1041	251	38	1359.4	0	PHI:1562	Uniprot	I1RAH4	GzOB002	5518	Fusarium graminearum	Fusarium Ear Blight	4564	Triticum (related: wheat)	transcription factor
CH63R_00765	1031	407	928	I1RSI4	811	208	706	38.6	528	289	35	341.7	4.4e-94	PHI:1587	Uniprot	I1RSI4	GzOB027	5518	Fusarium graminearum	Fusarium Ear Blight	4564	Triticum (related: wheat)	transcription factor
CH63R_00765	1031	406	1021	V6RLW4	721	125	715	34.5	632	357	57	340.5	9.8e-94	PHI:1583	Uniprot	V6RLW4	GzOB023	5518	Fusarium graminearum	Fusarium Ear Blight	4564	Triticum (related: wheat)	transcription factor
CH63R_00765	1031	358	935	I1RFJ2	954	190	798	34.9	621	349	55	326.6	1.5e-89	PHI:1573	Uniprot	I1RFJ2	GzOB013	5518	Fusarium graminearum	Fusarium Ear Blight	4564	Triticum (related: wheat)	transcription factor
CH63R_00765	1031	396	921	I1RFX8	856	290	804	35.6	547	299	53	312.4	2.9e-85	PHI:1574	Uniprot	I1RFX8	GzOB014	5518	Fusarium graminearum	Fusarium Ear Blight	4564	Triticum (related: wheat)	transcription factor
CH63R_00765	1031	399	929	I1RE46	871	109	665	34.1	592	294	96	304.3	7.8e-83	PHI:1570	Uniprot	I1RE46	GzOB010	5518	Fusarium graminearum	Fusarium Ear Blight	4564	Triticum (related: wheat)	transcription factor
CH63R_00767	447	1	447	J4KLZ9	2339	1905	2339	64	450	144	18	544.7	1.5e-155	PHI:7155	Uniprot	J4KLZ9	pmr1	176275	Beauveria bassiana	white muscardine disease	7137	Galleria mellonella (related: Greater wax moth)	Calcium-transporting P-type ATPase
CH63R_00768	1894	1	1887	J4KLZ9	2339	1	1857	67.7	1896	565	48	2386.7	0	PHI:7155	Uniprot	J4KLZ9	pmr1	176275	Beauveria bassiana	white muscardine disease	7137	Galleria mellonella (related: Greater wax moth)	Calcium-transporting P-type ATPase
CH63R_00768	1894	53	1048	Q9P872	917	16	901	49.4	1006	379	130	835.1	2.3e-242	PHI:440	Uniprot	Q9P872	PMR1	5476	Candida albicans	Candidiasis	10090	Mus musculus (related: house mouse)	P-type ATPase transporter
CH63R_00768	1894	91	1048	J4VXB0	998	34	976	30.4	1037	549	173	422.2	4.7e-118	PHI:7150	Uniprot	J4VXB0	eca1	176275	Beauveria bassiana	white muscardine disease	7137	Galleria mellonella (related: Greater wax moth)	Calcium transporting ATPase
CH63R_00768	1894	80	1047	A0A076ZK37	879	11	869	31	980	543	133	400.6	1.5e-111	PHI:7492	Uniprot	A0A076ZK37	VK055_1980	573	Klebsiella pneumoniae	pneumonia	10090	Mus musculus (related: House mouse)	HADa ATPase, P type
CH63R_00768	1894	68	967	G4N471	1110	17	949	29.7	998	539	163	334	1.7e-91	PHI:2098	Uniprot	G4N471	Calcium-transporting ATPase 3	318829	Magnaporthe oryzae	Rice Blast	4564	Triticum (related: wheat)	Ca2+ pump
CH63R_00768	1894	47	1024	G4MNA5	1096	11	1003	26.4	1073	615	175	322.4	5.1e-88	PHI:2096	Uniprot	G4MNA5	Calcium-transporting ATPase 3	318829	Magnaporthe oryzae	Rice Blast	4564	Triticum (related: wheat)	Ca2+ pump
CH63R_00768	1894	54	924	G4MXG4	1094	22	876	27.9	941	522	156	311.6	8.9e-85	PHI:2095	Uniprot	G4MXG4	Calcium-transporting ATPase 3	318829	Magnaporthe oryzae	Rice Blast	4564	Triticum (related: wheat)	Ca2+ pump
CH63R_00768	1894	96	1012	J5JIF8	1155	163	1027	26.7	966	558	150	275.8	5.4e-74	PHI:7153	Uniprot	J5JIF8	pmcC	176275	Beauveria bassiana	white muscardine disease	7137	Galleria mellonella (related: Greater wax moth)	Calcium transporting ATPase
CH63R_00768	1894	72	931	Q669S4	899	34	777	27	877	490	150	258.8	6.9e-69	PHI:7573	Uniprot	Q669S4	MgtB	633	Yersinia pseudotuberculosis	zoonotic infection	7137	Galleria mellonella (related: Greater wax moth)	Magnesium ion transporter
CH63R_00768	1894	72	931	Q7CIZ1	899	34	777	27	877	490	150	258.5	9e-69	PHI:7573	Uniprot	Q7CIZ1	MgtB	632	Yersinia pestis	pneumonic plague	10090	Mus musculus (related: House mouse)	Magnesium ion transporter
CH63R_00768	1894	93	1035	J5K3K8	1269	150	1052	25.3	990	606	134	252.7	4.9e-67	PHI:7151	Uniprot	J5K3K8	pmcA	176275	Beauveria bassiana	white muscardine disease	7137	Galleria mellonella (related: Greater wax moth)	Calcium transporting ATPase
CH63R_00768	1894	93	1010	J9VQQ3	1414	303	1207	23.8	989	599	155	232.3	6.9e-61	PHI:3801	Uniprot	J9VQQ3	Pmc1	5207	Cryptococcus neoformans	No Data Found	10090	Mus musculus (related: house mouse)	putative vacuolar calcium ATPase
CH63R_00768	1894	93	1035	G4N2W2	1286	149	1087	24.5	1017	616	152	228	1.3e-59	PHI:2099	Uniprot	G4N2W2	Pmc1	318829	Magnaporthe oryzae	Rice Blast	4564	Triticum (related: wheat)	Ca2+ pump
CH63R_00768	1894	137	1012	J4KMX0	1379	350	1182	25	917	563	125	225.7	6.5e-59	PHI:7152	Uniprot	J4KMX0	pmcB	176275	Beauveria bassiana	white muscardine disease	7137	Galleria mellonella (related: Greater wax moth)	Calcium transporting ATPase
CH63R_00768	1894	70	941	A0A0D5BX39	1016	110	850	22.3	902	510	191	134	2.6e-31	PHI:4750	Uniprot	A0A0D5BX39	ChPMA2	80884	Colletotrichum higginsianum	Anthracnose Leaf Spot	3702	Arabidopsis thaliana (related: thale cress)	Plasma membrane proton pump
CH63R_00768	1894	73	912	B3LDT4	1003	88	802	21.8	868	498	181	133.7	3.3e-31	PHI:1041	Uniprot	B3LDT4	Lmpma1	5022	Leptosphaeria maculans	Phoma Stem Canker	3708	Brassica napus (related: rape)	plasma membrane H+ATPase
CH63R_00768	1894	677	883	P57698	690	449	616	28.5	207	109	39	89	9.4e-18	PHI:4712	Uniprot	P57698	kdpB	287	Pseudomonas aeruginosa	Nosocomial Infections	10090	Mus musculus (related: house mouse)	Transport of small molecules
CH63R_00768	1894	678	866	Q60048	711	528	679	29.5	190	95	39	75.9	8.3e-14	PHI:7386	Uniprot	Q60048	CadA	1639	Listeria monocytogenes	Listeriosis	10090	Mus musculus (related: House mouse)	Cadmium-dependent efflux pump regulator
CH63R_00768	1894	677	851	B7VKI8	968	762	897	30.3	175	83	39	74.3	2.4e-13	PHI:5275	Uniprot	B7VKI8	copA	212663	Vibrio tasmaniensis	No Data Found	29159	Crassostrea gigas (related: pacific oyster)	Copper homeostasis
CH63R_00768	1894	678	825	Q9UVL6	1197	979	1093	29.2	154	64	45	53.9	3.4e-07	PHI:6484	Uniprot	Q9UVL6	CRP1	5476	Candida albicans	disseminated candidiasis	10090	Mus musculus (related: House mouse)	Copper efflux pump
CH63R_00771	1199	1	1199	W7MUV5	1199	1	1199	69.2	1226	324	54	1499.6	0	PHI:5391	Uniprot	W7MUV5	FvSO	117187	Fusarium verticillioides	Maize Ear Rot	4577	Zea mays (related: maize)	WW domain protein required fro growth
CH63R_00771	1199	1	1199	K9Y567	1233	1	1233	68.1	1255	322	78	1493.4	0	PHI:4506	Uniprot	K9Y567	So (soft)	35717	Epichloe festucae	No Data Found	4606	Festuca arundinacea (related: tall fescue)	Symbiotic
CH63R_00776	539	1	420	I1RSJ5	459	1	413	47.6	445	176	57	306.6	8.2e-84	PHI:1489	Uniprot	I1RSJ5	GzHMG021	5518	Fusarium graminearum	Fusarium Ear Blight	4564	Triticum (related: wheat)	transcription factor
CH63R_00778	1302	1	1301	E9F082	1304	1	1303	81.5	1305	235	6	1991.9	0	PHI:2323	Uniprot	E9F082	mhk1	568076	Metarhizium robertsii	No Data Found	7067	Tenebrio molitor (related: yellow mealworm)	Group III histidine kinase
CH63R_00778	1302	1	1296	Q9C1U1	1307	1	1303	78.1	1307	271	15	1913.7	0	PHI:551	Uniprot	Q9C1U1	HIK1	318829	Magnaporthe oryzae	Rice Blast	4530	Oryza sativa (related: rice)	Histidine Kinase
CH63R_00778	1302	4	1289	A7F519	1309	3	1306	76.2	1307	287	24	1837.4	0	PHI:2910	Uniprot	A7F519	Shk1	5180	Sclerotinia sclerotiorum	No Data Found	3747	Fragaria x ananassa (related: strawberry)	Two-component histidine kinase
CH63R_00778	1302	2	1289	Q8X1E7	1315	1	1307	75.3	1310	299	25	1822	0	PHI:550	Uniprot	Q8X1E7	BOS1	40559	Botrytis cinerea	Grey Mould	4081	Solanum lycopersicum (related: tomato)	Histidine Kinase
CH63R_00778	1302	2	1289	Q8X215	1315	1	1307	75.3	1310	299	25	1822	0	PHI:837	Uniprot	Q8X215	os-1 / bos1 / barA	40559	Botrytis cinerea	Grey Mould	No host tests done	No host tests done	two component histidine kinase
CH63R_00778	1302	8	1285	Q09JB7	1330	7	1316	62.8	1321	437	54	1473.4	0	PHI:2482	Uniprot	Q09JB7	AlHK1	160389	Alternaria longipes	Brown Spot	4097	Nicotiana tabacum (related: common tobacco)	Group III two-component Histidine Kinase
CH63R_00778	1302	33	1223	Q0U9D3	1239	37	1235	66.5	1205	384	20	1471.4	0	PHI:7569	Uniprot	Q0U9D3	NIK1	13684	Parastagonospora nodorum	Septoria nodorum blotch	4565	Triticum aestivum (related: bread wheat)	Histidine kinase
CH63R_00778	1302	8	1285	Q66WP9	1328	7	1314	62.2	1321	443	56	1456.8	0	PHI:2288	Uniprot	Q66WP9	abnik1	29001	Alternaria brassicicola	Black Spot	3712	Brassica oleracea (no common name found)	Histidine kinase
CH63R_00778	1302	168	1254	O42696	1081	41	1031	56.9	1094	362	110	1094	0	PHI:138	Uniprot	O42696	CaNIK1	5476	Candida albicans	Candidiasis	10090	Mus musculus (related: house mouse)	Histidine Kinase
CH63R_00778	1302	168	1254	O74271	1081	41	1031	56.8	1094	363	110	1091.6	0	PHI:212	Uniprot	O74271	COS1/CHIK1	5476	Candida albicans	Candidiasis	10090	Mus musculus (related: house mouse)	Histidine Kinase
CH63R_00778	1302	72	1218	Q1A1Y7	1383	178	1358	51.6	1191	522	54	1080.1	0	PHI:599	Uniprot	Q1A1Y7	TCO1	5207	Cryptococcus neoformans	Cryptococcosis	10090	Mus musculus (related: house mouse)	Putative histidine sensor kinase
CH63R_00778	1302	687	1218	Q8Z445	918	252	783	35.5	557	309	50	302.4	3.7e-82	PHI:562	Uniprot	Q8Z445	barA	28901	Salmonella enterica	Gastroenteritis	10090	Mus musculus (related: house mouse)	--
CH63R_00778	1302	688	1216	Q8RMF4	935	250	786	31.3	559	332	52	236.9	1.9e-62	PHI:6600	Uniprot	Q8RMF4	gacS	470	Acinetobacter baumannii	Bacteremia	7955	Danio rerio (related: zebrafish)	Sensor histidine kinase/ global virulence regulator
CH63R_00778	1302	710	1218	Q5AHA0	2471	1987	2464	30.1	519	312	51	211.1	1.1e-54	PHI:136	Uniprot	Q5AHA0	CaHK1 (CHK1)	5476	Candida albicans	Candidiasis	10114	Rattus (related: rat)	Histidine Kinase
CH63R_00778	1302	700	1216	P58662	948	452	936	29.8	521	326	40	202.2	5.3e-52	PHI:3011	Uniprot	P58662	rcsC11	28901	Salmonella enterica	Food Poisoning	10090	Mus musculus (related: house mouse)	Sensor protein
CH63R_00778	1302	712	1216	A0A034UYN5	987	494	968	29.7	518	308	56	199.5	3.4e-51	PHI:4480	Uniprot	A0A034UYN5	rcsC	552	Erwinia amylovora	Fire Blight	23211	Pyrus communis (related: pear)	Amylovoran production and pathogenticity
CH63R_00778	1302	712	1216	D4I7B7	956	463	937	29.7	518	308	56	199.5	3.4e-51	PHI:2500	Uniprot	D4I7B7	rcsC	552	Erwinia amylovora	Fire Blight	23211	Pyrus communis (related: pear)	Phosphorelay system
CH63R_00778	1302	702	947	P0C0F7	726	169	411	42.5	247	137	5	186.8	2.3e-47	PHI:7059	Uniprot	P0C0F7	RpfC	339	Xanthomonas campestris	black rot disease	3712	Brassica oleracea (no common name found)	Receptor histidine kinase
CH63R_00778	1302	698	953	G4MKP6	1994	1300	1551	41.8	256	145	4	185.7	5.1e-47	PHI:3161	Uniprot	G4MKP6	Mohik5	318829	Magnaporthe oryzae	Rice Blast	4530	Oryza sativa (related: rice)	Histidine Kinase
CH63R_00778	1302	701	1218	Q9C1Q7	708	305	704	29.5	525	238	132	183	3.3e-46	PHI:253	Uniprot	Q9C1Q7	FOS1	746128	Aspergillus fumigatus	Aspergillosis	10090	Mus musculus (related: house mouse)	Histidine Kinase
CH63R_00781	664	1	663	I1RSK0	672	1	669	69.7	673	190	14	899.8	2.7e-262	PHI:1257	Uniprot	I1RSK0	FGSG_07121	5518	Fusarium graminearum	Fusarium Ear Blight	4564	Triticum (related: wheat)	protein kinase
CH63R_00781	664	279	547	Q59Z32	589	143	436	39.7	305	137	47	210.3	9.8e-55	PHI:2554	Uniprot	Q59Z32	Rck2	5476	Candida albicans	Candidiasis	10090	Mus musculus (related: house mouse)	Hog1p-MAP kinase-activated protein kinase
CH63R_00781	664	239	574	I1RB79	581	61	425	33.1	378	198	55	203	1.6e-52	PHI:1249	Uniprot	I1RB79	FGSG_00786	5518	Fusarium graminearum	Fusarium Ear Blight	4564	Triticum (related: wheat)	protein kinase
CH63R_00781	664	279	552	P52497	620	50	310	37.8	275	156	15	188	5.2e-48	PHI:7073	Uniprot	P52497	snf1	5476	Candida albicans	disseminated candidiasis	10090	Mus musculus (related: House mouse)	Serine/threonine kinase
CH63R_00781	664	279	552	G4NEB4	803	127	386	39.5	276	149	18	184.9	4.4e-47	PHI:3173	Uniprot	G4NEB4	Mosnf1	318829	Magnaporthe oryzae	Rice Blast	4530	Oryza sativa (related: rice)	Central role in response to nutrient stress
CH63R_00781	664	279	552	Q1HGK2	803	127	386	39.5	276	149	18	184.9	4.4e-47	PHI:1058	Uniprot	Q1HGK2	MoSNF1	318829	Magnaporthe oryzae	Rice Blast	4530	Oryza sativa (related: rice)	MoSNF1 protein
CH63R_00781	664	279	552	I1RZP6	711	63	322	37.6	274	157	14	184.5	5.8e-47	PHI:3862	Uniprot	I1RZP6	FgSNF1	5518	Fusarium graminearum	Fusarium Head Blight	4565	Triticum aestivum (related: bread wheat)	sucrose non-fermenting 1 protein kinase complex genes
CH63R_00781	664	279	552	E9E8J3	732	74	333	37.2	274	158	14	183.7	9.9e-47	PHI:3263	Uniprot	E9E8J3	MaSnf1	92637	Metarhizium acridum	No Data Found	7004	Locusta migratoria (related: migratory locust)	sucrose non-fermenting protein kinase
CH63R_00781	664	279	552	Q8J2N0	706	64	319	37.6	274	153	18	179.5	1.9e-45	PHI:301	Uniprot	Q8J2N0	foSNF1	5507	Fusarium oxysporum	Vascular Wilt	3702	Arabidopsis thaliana (related: thale cress)	Protein Kinase
CH63R_00781	664	307	548	Q00LS5	408	41	274	35.9	245	143	14	172.9	1.7e-43	PHI:2271	Uniprot	Q00LS5	CpkA	13684	Parastagonospora nodorum	Glume Blotch	4564	Triticum (related: wheat)	Calcium/calmodulin-dependent protein kinase
CH63R_00781	664	287	575	B5TM01	406	24	305	33.7	297	174	23	171.4	5.1e-43	PHI:2158	Uniprot	B5TM01	MoCMK1	318829	Magnaporthe oryzae	Rice Blast	4530	Oryza sativa (related: rice)	Calcium/calmodulin-dependent kinase
CH63R_00781	664	272	549	Q5AP71	405	83	349	32.9	283	169	21	160.6	8.9e-40	PHI:427	Uniprot	Q5AP71	TPK1	5476	Candida albicans	Candidiasis	10090	Mus musculus (related: house mouse)	PKA catalytic subunit
CH63R_00781	664	279	549	I1RSW5	591	276	536	32.6	276	166	20	160.2	1.2e-39	PHI:3087	Uniprot	I1RSW5	CPK1	5518	Fusarium graminearum	Fusarium Head Blight	4577	Zea mays (related: maize)	encode the catalytic subunits of cyclic AMP (cAMP)-dependent protein kinase A (PKA)
CH63R_00781	664	272	549	C5MB73	405	83	349	32.5	283	170	21	159.1	2.6e-39	PHI:7810	Uniprot	C5MB73	CaTpk1 (CTRG_03315)	5482	Candida tropicalis	infection of oral mucosa and genital tract	10090	Mus musculus (related: House mouse)	Catalytic subunit of PKA
CH63R_00781	664	279	549	Q01143	539	225	485	33	276	165	20	159.1	2.6e-39	PHI:36	Uniprot	Q01143	CPKA	318829	Magnaporthe oryzae	Rice Blast	4530	Oryza sativa (related: rice)	PKA catalytic subunit
CH63R_00781	664	279	549	O42793	530	216	476	32.2	276	167	20	158.3	4.4e-39	PHI:146	Uniprot	O42793	CT-PKAC	5466	Colletotrichum trifolii	Anthracnose	3879	Medicago sativa (related: lucerne)	PKA catalytic subunit
CH63R_00781	664	279	549	Q75T36	518	204	464	31.9	276	168	20	157.5	7.6e-39	PHI:341	Uniprot	Q75T36	CPK1	5462	Colletotrichum lagenaria	Anthracnose	3659	Cucumis sativus (related: cucumber)	PKA catalytic subunit
CH63R_00781	664	287	548	I1RRX7	368	24	279	32.6	267	164	16	157.1	9.9e-39	PHI:1183	Uniprot	I1RRX7	(Sc Cmk1/Cmk2)	5518	Fusarium graminearum	Fusarium Ear Blight	4564	Triticum (related: wheat)	protein kinase
CH63R_00781	664	279	549	G4N7T3	539	225	485	32.6	276	166	20	156	2.2e-38	PHI:7725	Uniprot	G4N7T3	cpkA	318829	Magnaporthe oryzae	Rice blast disease	4513	Hordeum vulgare (related: barley)	Catalytic subunit of cyclic AMP-protein kinase A
CH63R_00781	664	279	536	Q99079	405	89	332	35.7	258	152	14	154.1	8.4e-38	PHI:100	Uniprot	Q99079	ADR1	5270	Ustilago maydis	Corn Smut	4577	Zea mays (related: maize)	PKA catalytic subunit
CH63R_00783	880	1	880	I1RC07	870	1	870	71.2	890	226	30	1040.8	1.3e-304	PHI:1348	Uniprot	I1RC07	GzC2H008	5518	Fusarium graminearum	Fusarium Ear Blight	4564	Triticum (related: wheat)	transcription factor
CH63R_00785	334	29	331	Q4WBL9	324	28	323	57.8	306	116	13	345.5	9.9e-96	PHI:4672	Uniprot	Q4WBL9	AmcA	746128	Aspergillus fumigatus	Invasive Pulmonary Aspergillosis	7137	Galleria mellonella (related: greater wax moth)	Putative mitochondrial ornithine transporter
CH63R_00785	334	37	100	G4NCI6	677	593	657	35.4	65	41	1	48.1	3.3e-06	PHI:6612	Uniprot	G4NCI6	Mocapn9	318829	Magnaporthe oryzae	Rice Blast	4513	Hordeum vulgare (related: barley)	Calpain
CH63R_00786	736	10	697	Q4I7F9	721	2	692	73.3	696	173	13	891.7	8.1e-260	PHI:1458	Uniprot	Q4I7F9	GzAra006	5518	Fusarium graminearum	Fusarium Ear Blight	4564	Triticum (related: wheat)	transcription factor
CH63R_00786	736	292	671	Q8Y8N0	520	1	345	35.6	385	203	45	237.3	8.3e-63	PHI:7620	Uniprot	Q8Y8N0	Lmo0866	1639	Listeria monocytogenes	Listeriosis	9606	Homo sapiens (related: human)	DExD-box RNA-helicase
CH63R_00786	736	294	694	B9XXL6	492	21	386	31.3	402	239	37	211.5	4.9e-55	PHI:8011	Uniprot	B9XXL6	rhpa	210	Helicobacter pylori	gastric infections	10090	Mus musculus (related: House mouse)	DEAD-box RNA helicase
CH63R_00786	736	300	685	Q8Y7M8	470	6	349	29.8	386	229	42	186	2.2e-47	PHI:7618	Uniprot	Q8Y7M8	Lmo1246	1639	Listeria monocytogenes	Listeriosis	9606	Homo sapiens (related: human)	DExD-box RNA-helicase
CH63R_00786	736	295	694	Q58Z64	616	38	401	30.9	401	239	38	179.5	2.1e-45	PHI:423	Uniprot	Q58Z64	VAD1	5207	Cryptococcus neoformans	Cryptococcosis	10090	Mus musculus (related: house mouse)	RNA helicase
CH63R_00786	736	294	667	Q4WMS3	777	202	610	28.2	419	246	55	146	2.5e-35	PHI:2549	Uniprot	Q4WMS3	MAK5	746128	Aspergillus fumigatus	Invasive Pulmonary Aspergillosis	Lethal pathogen phenotype	Lethal pathogen phenotype	Probable RNA-helicase of the DEAD box family
CH63R_00789	270	1	238	J5K8Q8	283	1	257	87.9	257	12	19	427.2	2.1e-120	PHI:3270	Uniprot	J5K8Q8	ARSEF 2860	176275	Beauveria bassiana	White Muscardine Disease	7137	Galleria mellonella (related: greater wax moth)	Contribute to the fundamental biology and physiology.
CH63R_00789	270	1	251	Q6S9D7	265	1	250	88	251	29	1	427.2	2.1e-120	PHI:7701	Uniprot	Q6S9D7	Pb14-3-3	121759	Paracoccidioides brasiliensis	paracoccidioidomycosis	7137	Galleria mellonella (related: Greater wax moth)	Adhesin
CH63R_00789	270	4	248	O42766	264	6	254	78.3	249	50	4	381.7	1e-106	PHI:2816	Uniprot	O42766	BMH1	5476	Candida albicans	Disseminated Candidiasis	Lethal pathogen phenotype	Lethal pathogen phenotype	--
CH63R_00789	270	4	239	J4UI12	276	6	244	75.3	239	56	3	350.1	3.2e-97	PHI:3271	Uniprot	J4UI12	ARSEF 2860	176275	Beauveria bassiana	White Muscardine Disease	7137	Galleria mellonella (related: greater wax moth)	Contribute to the fundamental biology and physiology.
CH63R_00798	439	116	425	I1RC95	391	70	379	46.5	310	166	0	307.4	3.9e-84	PHI:1566	Uniprot	I1RC95	GzOB006	5518	Fusarium graminearum	Fusarium Ear Blight	4564	Triticum (related: wheat)	transcription factor
CH63R_00798	439	176	403	Q9C1E9	1388	989	1220	35.9	234	142	8	157.9	3.8e-39	PHI:226	Uniprot	Q9C1E9	PEX6	5462	Colletotrichum lagenaria	Anthracnose	3659	Cucumis sativus (related: cucumber)	Peroxisome biogenesis
CH63R_00798	439	176	413	I1RNL3	1244	851	1092	35.2	244	150	8	157.5	5e-39	PHI:2715	Uniprot	I1RNL3	PEX6	5518	Fusarium graminearum	Fusarium Head Blight	4565	Triticum aestivum (related: bread wheat)	Peroxisomal biogenesis factor 6
CH63R_00798	439	176	403	G4NBI6	1375	991	1222	35.5	234	143	8	153.7	7.2e-38	PHI:2033	Uniprot	G4NBI6	MgPex6	318829	Magnaporthe oryzae	Rice Blast	4530	Oryza sativa (related: rice)	peroxisome biogenesis
CH63R_00798	439	176	403	Q0PND8	1375	991	1222	35.5	234	143	8	153.7	7.2e-38	PHI:593	Uniprot	Q0PND8	PEX6	318829	Magnaporthe oryzae	Rice Blast	4530	Oryza sativa (related: rice)	--
CH63R_00798	439	178	403	G4MQP9	1250	851	1078	35.9	231	140	8	148.3	3e-36	PHI:2177	Uniprot	G4MQP9	PAS1	318829	Magnaporthe oryzae	Rice Blast	4530	Oryza sativa (related: rice)	Transcription factor
CH63R_00798	439	174	404	Q5EMY3	424	108	342	33.3	237	150	8	125.6	2.1e-29	PHI:860	Uniprot	Q5EMY3	MSP1	318829	Magnaporthe oryzae	Rice Blast	4513	Hordeum vulgare (related: barley)	Small secreted protein
CH63R_00803	620	469	620	F5B5Y4	163	3	156	48.7	154	77	2	161.4	4.9e-40	PHI:6206	Uniprot	F5B5Y4	BbCypC	176275	Beauveria bassiana	white muscardine disease	7137	Galleria mellonella (related: Greater wax moth)	Cyclophilin
CH63R_00803	620	475	614	A0A0G4J7R2	164	15	158	52.1	144	65	4	143.7	1.1e-34	PHI:7735	Uniprot	A0A0G4J7R2	PbCYP3	318829	Magnaporthe oryzae	Rice blast disease	4530	Oryza sativa (related: rice)	Cyclophilin
CH63R_00803	620	478	600	Q9P8W9	162	16	142	54.3	127	54	4	142.1	3.1e-34	PHI:213	Uniprot	Q9P8W9	CPA1	5207	Cryptococcus neoformans	Cryptococcosis	10090	Mus musculus (related: house mouse)	Cyclophillin
CH63R_00803	620	478	614	J4W023	208	50	191	51.4	142	64	5	141	6.8e-34	PHI:7181	Uniprot	J4W023	cypB	176275	Beauveria bassiana	white muscardine disease	7137	Galleria mellonella (related: Greater wax moth)	Peptidyl-prolyl cis-trans isomerase - putative secretory protein
CH63R_00803	620	480	620	G4MY14	215	69	215	47.6	147	71	6	139.4	2e-33	PHI:7734	Uniprot	G4MY14	CYP1	318829	Magnaporthe oryzae	Rice blast disease	4530	Oryza sativa (related: rice)	Cyclophilin
CH63R_00803	620	480	620	Q9HFU3	215	69	215	47.6	147	71	6	139.4	2e-33	PHI:249	Uniprot	Q9HFU3	CYP1	318829	Magnaporthe oryzae	Rice Blast	4530	Oryza sativa (related: rice)	Cyclophillin
CH63R_00803	620	478	614	Q86ZF8	164	18	158	50.4	141	66	4	136.3	1.7e-32	PHI:6199	Uniprot	Q86ZF8	BbCypA	176275	Beauveria bassiana	white muscardine disease	7137	Galleria mellonella (related: Greater wax moth)	Cyclophilin
CH63R_00803	620	445	608	B8QZV4	181	8	173	42	176	80	22	135.6	2.9e-32	PHI:2477	Uniprot	B8QZV4	CYP1	5116	Cryphonectria parasitica	Chestnut Blight	60419	Castanea mollissima (related: chinese chestnut)	Cyclophilin A-encoding gene
CH63R_00803	620	423	599	Q6WP53	223	29	200	41	183	91	17	129.4	2.1e-30	PHI:277	Uniprot	Q6WP53	BCP1	40559	Botrytis cinerea	Grey Mould	3885	Phaseolus vulgaris (related: string bean)	Cyclophillin
CH63R_00803	620	471	599	W7LLK3	224	67	201	46.7	135	66	6	129.4	2.1e-30	PHI:7143	Uniprot	W7LLK3	FvCYP1	117187	Fusarium verticillioides	Stalk rot of maize	4577	Zea mays (related: maize)	Peptidyl-prolyl cis-trans isomerase
CH63R_00803	620	470	620	I1ZIN3	544	14	194	38.3	183	79	34	114	9e-26	PHI:6209	Uniprot	I1ZIN3	BbCyp9	176275	Beauveria bassiana	white muscardine disease	7137	Galleria mellonella (related: Greater wax moth)	Cyclophilin
CH63R_00803	620	473	620	Q9I2U9	165	4	163	31.3	163	94	18	81.3	6.4e-16	PHI:7633	Uniprot	Q9I2U9	ppiB	287	Pseudomonas aeruginosa	Infections	4236	Lactuca sativa (related: garden lettuce)	Peptidyl-prolyl cis-trans isomerase
CH63R_00804	370	6	370	G4MPH6	713	330	713	50.5	390	162	31	352.1	1.2e-97	PHI:5678	Uniprot	G4MPH6	FZC74	318829	Magnaporthe oryzae	Rice Blast	4513	Hordeum vulgare (related: barley)	Zn2Cys6 transcription factor
CH63R_00806	412	55	396	W7N2A8	387	44	371	34.3	344	208	18	181.8	2.3e-46	PHI:3383	Uniprot	W7N2A8	FVEG_12531	117187	Fusarium verticillioides	Ear And Stalk Rot Of Maize	4577	Zea mays (related: maize)	fusaric acid biosynthesis
CH63R_00806	412	44	399	Q6FM61	593	211	557	28.4	366	233	29	153.7	6.8e-38	PHI:2570	Uniprot	Q6FM61	CYB2	5478	Candida glabrata	Candidiasis	10090	Mus musculus (related: house mouse)	Lactate dehydrogenase
CH63R_00816	567	100	521	Q0PND3	534	1	433	51.6	448	176	41	416.8	5.9e-117	PHI:2031	Uniprot	Q0PND3	TGL3-2	318829	Magnaporthe oryzae	Rice Blast	4530	Oryza sativa (related: rice)	intracellular triacylglycerol lipases
CH63R_00816	567	29	536	G4N492	852	97	591	32.9	523	308	43	253.8	6.6e-68	PHI:2030	Uniprot	G4N492	TGL3-1	318829	Magnaporthe oryzae	Rice Blast	4530	Oryza sativa (related: rice)	intracellular triacylglycerol lipases
CH63R_00820	613	1	608	I1RAI5	598	1	598	65.9	613	189	20	639	7.9e-184	PHI:1319	Uniprot	I1RAI5	GzbZIP001	5518	Fusarium graminearum	Fusarium Ear Blight	4564	Triticum (related: wheat)	transcription factor
CH63R_00827	1143	290	1143	X0J8P9	902	38	902	44.1	879	452	39	730.7	3.7e-211	PHI:5393	Uniprot	X0J8P9	GLX	5507	Fusarium oxysporum	Maize Ear Rot	4565	Triticum aestivum (related: bread wheat)	CWP2 antigen
CH63R_00827	1143	290	1143	W7N216	902	38	902	43.1	880	460	41	729.9	6.4e-211	PHI:5393	Uniprot	W7N216	GLX	117187	Fusarium verticillioides	Maize Ear Rot	4565	Triticum aestivum (related: bread wheat)	CWP2 antigen
CH63R_00827	1143	290	1143	A0A016PTV5	901	37	901	44	881	450	43	715.3	1.6e-206	PHI:5393	Uniprot	A0A016PTV5	GLX	5518	Fusarium graminearum	Maize Ear Rot	4565	Triticum aestivum (related: bread wheat)	CWP2 antigen
CH63R_00827	1143	141	377	G4MZ98	804	586	799	38	242	117	33	150.6	1.6e-36	PHI:5186	Uniprot	G4MZ98	MoAPX2	318829	Magnaporthe oryzae	Rice Blast	4530	Oryza sativa (related: rice)	Class I peroxidase
CH63R_00829	1117	120	1116	I1RSF8	1095	127	1092	45.5	1025	472	87	895.2	1.1e-260	PHI:1682	Uniprot	I1RSF8	GzNF002	5518	Fusarium graminearum	Fusarium Ear Blight	4564	Triticum (related: wheat)	transcription factor
CH63R_00835	368	43	349	G4XKY9	307	16	307	30.9	311	192	23	168.3	2.4e-42	PHI:2315	Uniprot	G4XKY9	ChLae1	5016	Bipolaris maydis	Leaf Blight	4577	Zea mays (related: maize)	Regulate T-toxin biosyn thesis
CH63R_00835	368	44	347	I1RAW4	316	24	312	28.7	310	194	27	132.1	1.9e-31	PHI:7193	Uniprot	I1RAW4	FgLaeA	5518	Fusarium graminearum	Fusarium head blight	4565	Triticum aestivum (related: bread wheat)	Global regulator
CH63R_00837	347	8	336	A0A0A2KRU1	428	106	428	27	348	210	44	132.5	1.4e-31	PHI:6881	Uniprot	A0A0A2KRU1	laeA	27334	Penicillium expansum	Blue mould rot	3750	Malus domestica (related: apple)	Global regulator
CH63R_00841	203	1	195	I1RSG9	202	1	196	71.8	202	44	13	240	3.5e-64	PHI:1466	Uniprot	I1RSG9	GzCCAAT006	5518	Fusarium graminearum	Fusarium Ear Blight	4564	Triticum (related: wheat)	transcription factor
CH63R_00841	203	1	202	W7MB59	198	1	198	66.5	209	52	18	223	4.5e-59	PHI:3053	Uniprot	W7MB59	FvHAP3	117187	Fusarium verticillioides	Maize Ear Rot	4577	Zea mays (related: maize)	primary and secondary metabolism
CH63R_00841	203	43	202	Q4WK36	223	41	223	62.4	186	41	29	185.7	7.9e-48	PHI:6443	Uniprot	Q4WK36	hapC	746128	Aspergillus fumigatus	invasive pulmonary aspergillosis	10090	Mus musculus (related: House mouse)	CCAAT-binding factor complex subunit
CH63R_00850	599	7	599	Q4I6S5	601	12	601	70	600	163	17	825.1	7.6e-240	PHI:6898	Uniprot	Q4I6S5	FgMon1	5518	Fusarium graminearum	Fusarium head blight	4565	Triticum aestivum (related: bread wheat)	Trafficking protein
CH63R_00855	463	98	423	Q6FM27	354	6	321	48.5	330	152	18	305.8	1.2e-83	PHI:3793	Uniprot	Q6FM27	ANP1	5478	Candida glabrata	Disseminated Candidiasis	10090	Mus musculus (related: house mouse)	encode alpha -(1-6)-mannosyl-transferases
CH63R_00856	511	52	510	G2YTS7	549	87	548	55.1	470	192	19	488.8	1.1e-138	PHI:7722	Uniprot	G2YTS7	BcDGAT2	40559	Botrytis cinerea	grey mould fungus	13708	Tagetes erecta (related: african marigold)	Diacylglycerol O-acyl transferase
CH63R_00862	1200	1	1200	I1RCM6	1219	1	1219	57.4	1260	436	101	1336.2	0	PHI:1273	Uniprot	I1RCM6	FGSG_01347	5518	Fusarium graminearum	Fusarium Ear Blight	4564	Triticum (related: wheat)	protein kinase
CH63R_00865	400	14	398	P29138	388	9	387	38.6	399	211	34	220.3	5.7e-58	PHI:4615	Uniprot	P29138	Pr1	5530	Metarhizium anisopliae	Fungal Keratitis	6941	Rhipicephalus microplus (related: southern cattle tick)	subtilisin-like protease
CH63R_00865	400	34	360	D4ALV9	412	33	374	35.8	346	199	23	193.4	7.5e-50	PHI:6569	Uniprot	D4ALV9	SUB6	523103	Trichophyton mentagrophytes	Ringworm	10141	Cavia porcellus (related: domestic guinea pig)	Subtilisin serine protease
CH63R_00865	400	23	398	P58371	536	29	452	34.1	425	230	50	181.4	2.9e-46	PHI:2117	Uniprot	P58371	SPM1	318829	Magnaporthe oryzae	Rice Blast	4513	Hordeum vulgare (related: barley)	Protease activity
CH63R_00871	302	2	250	I1RA31	307	1	255	71.2	260	59	16	315.5	9.9e-87	PHI:1461	Uniprot	I1RA31	GzCCAAT001	5518	Fusarium graminearum	Fusarium Ear Blight	4564	Triticum (related: wheat)	transcription factor
CH63R_00871	302	2	250	W7LWT0	284	1	251	69.3	257	65	14	305.1	1.3e-83	PHI:3052	Uniprot	W7LWT0	FvHAP2	117187	Fusarium verticillioides	Maize Ear Rot	4577	Zea mays (related: maize)	primary and secondary metabolism
CH63R_00882	811	160	768	Q5RLJ7	594	38	561	30.5	627	315	121	248.4	4e-66	PHI:397	Uniprot	Q5RLJ7	LAC2	5207	Cryptococcus neoformans	Cryptococcosis	10090	Mus musculus (related: house mouse)	Laccase
CH63R_00882	811	179	531	Q96WM9	581	64	367	33.3	360	177	63	187.2	1.1e-47	PHI:552	Uniprot	Q96WM9	BcLCC2	40559	Botrytis cinerea	Grey Mould	3818	Arachis hypogaea (related: peanut)	Laccase2
CH63R_00882	811	197	486	E3Q7G1	621	42	281	35.8	293	132	56	176.4	1.9e-44	PHI:2921	Uniprot	E3Q7G1	FET3-2	31870	Colletotrichum graminicola	Maize Anthracnose	4577	Zea mays (related: maize)	Functional ferroxidase
CH63R_00882	811	188	484	E3QRA4	619	27	273	33	300	145	56	171	8.1e-43	PHI:2920	Uniprot	E3QRA4	FET3-1	31870	Colletotrichum graminicola	Maize Anthracnose	4577	Zea mays (related: maize)	Functional ferroxidase
CH63R_00882	811	197	475	Q4PIF8	629	46	301	31.8	292	150	49	137.9	7.6e-33	PHI:3919	Uniprot	Q4PIF8	fer1	5270	Ustilago maydis	Smut Disease	4577	Zea mays (related: maize)	encoding an iron multicopper oxidase
CH63R_00889	755	28	693	I1S4A5	515	5	505	31.3	670	287	173	261.9	3.2e-70	PHI:1749	Uniprot	I1S4A5	GzZC064	5518	Fusarium graminearum	Fusarium Ear Blight	4564	Triticum (related: wheat)	transcription factor
CH63R_00890	877	7	856	Q99324	803	54	792	26.5	892	461	195	252.7	2.3e-67	PHI:191	Uniprot	Q99324	TOM1	39703	Septoria lycopersici	Leaf Spot	4081	Solanum lycopersicum (related: tomato)	Tomatinase
CH63R_00890	877	581	866	Q00903	793	503	793	32.8	299	180	21	135.6	4.1e-32	PHI:24	Uniprot	Q00903	Avenacinase	29850	Gaeumannomyces graminis	No Data Found	4498	Avena sativa (related: oat)	Avenacinase
CH63R_00907	770	1	767	G4ML75	766	1	765	77.5	770	165	8	1199.1	0	PHI:4688	Uniprot	G4ML75	MET6	318829	Magnaporthe oryzae	Rice Blast	4513	Hordeum vulgare (related: barley)	methyltetrahydropteroyltriglutamate-homocysteine S-methyltransferase
CH63R_00907	770	1	767	I1S241	766	1	765	75.3	770	182	8	1165.6	0	PHI:442	Uniprot	I1S241	MSY1	5518	Fusarium graminearum	Fusarium Ear Blight	4565	Triticum aestivum (related: bread wheat)	Methionine synthase
CH63R_00907	770	2	765	Q97S31	749	1	748	43.6	768	409	24	599.4	8.7e-172	PHI:2733	Uniprot	Q97S31	metE	1313	Streptococcus pneumoniae	Pneumonia; Otitis Media; Septicaemia; Meningitis	10090	Mus musculus (related: house mouse)	Methionine biosynthesis enzymes
CH63R_00926	549	30	483	I1RHR0	624	23	524	26.4	508	314	60	144.4	5.5e-35	PHI:1904	Uniprot	I1RHR0	GzZC219	5518	Fusarium graminearum	Fusarium Ear Blight	4564	Triticum (related: wheat)	transcription factor
CH63R_00926	549	31	232	G4MVR0	637	30	284	28.2	255	130	53	77	1.1e-14	PHI:5623	Uniprot	G4MVR0	FZC29	318829	Magnaporthe oryzae	Rice Blast	4513	Hordeum vulgare (related: barley)	Zn2Cys6 transcription factor
CH63R_00926	549	28	396	I1RTS3	466	13	365	27.9	390	223	58	72.8	2e-13	PHI:1875	Uniprot	I1RTS3	GzZC190	5518	Fusarium graminearum	Fusarium Ear Blight	4564	Triticum (related: wheat)	transcription factor
CH63R_00926	549	29	260	G4N853	813	15	260	26.3	255	156	32	63.9	9.4e-11	PHI:5630	Uniprot	G4N853	FZC35	318829	Magnaporthe oryzae	Rice Blast	4513	Hordeum vulgare (related: barley)	Zn2Cys6 transcription factor
CH63R_00926	549	24	302	I1RV71	605	5	259	27	282	176	30	62.8	2.1e-10	PHI:1812	Uniprot	I1RV71	GzZC127	5518	Fusarium graminearum	Fusarium Ear Blight	4564	Triticum (related: wheat)	transcription factor
CH63R_00926	549	9	235	I1S3H6	541	18	262	26.5	249	157	26	60.5	1e-09	PHI:1858	Uniprot	I1S3H6	GzZC173	5518	Fusarium graminearum	Fusarium Ear Blight	4564	Triticum (related: wheat)	transcription factor
CH63R_00927	124	1	70	J9VUY6	544	251	374	34.7	124	27	54	63.2	3.6e-11	PHI:6871	Uniprot	J9VUY6	gua1	5207	Cryptococcus neoformans	fungal meningitis	6239	Caenorhabditis elegans (related: roundworm)	GMP synthase
CH63R_00928	708	10	684	B0LLU1	702	5	685	42.2	687	379	18	534.3	3.2e-152	PHI:1134	Uniprot	B0LLU1	ipa	5022	Leptosphaeria maculans	Phoma Stem Canker	3702	Arabidopsis thaliana (related: thale cress)	Unknown
CH63R_00946	1074	4	1046	I1RCE1	1014	1	990	32.8	1063	621	93	538.5	2.6e-153	PHI:1568	Uniprot	I1RCE1	GzOB008	5518	Fusarium graminearum	Fusarium Ear Blight	4564	Triticum (related: wheat)	transcription factor
CH63R_00952	793	6	519	I1S4M4	461	5	460	59.2	524	136	78	531.2	3e-151	PHI:1426	Uniprot	I1S4M4	GzC2H094	5518	Fusarium graminearum	Fusarium Ear Blight	4564	Triticum (related: wheat)	transcription factor
CH63R_00955	421	55	352	Q00523	458	91	361	28.2	309	173	49	98.2	3.5e-21	PHI:455	Uniprot	Q00523	CAP59	5207	Cryptococcus neoformans	Cryptococcosis	6239	Caenorhabditis elegans (related: roundworm)	--
CH63R_00956	772	3	772	J5K1X2	764	2	764	74.4	773	185	13	1198.3	0	PHI:7036	Uniprot	J5K1X2	Pmt4	176275	Beauveria bassiana	white muscardine disease	7137	Galleria mellonella (related: Greater wax moth)	O-mannosyltransferase
CH63R_00956	772	59	770	A3E242	767	56	757	52.2	720	318	26	741.9	1.1e-214	PHI:3031	Uniprot	A3E242	PMT4	5207	Cryptococcus neoformans	No Data Found	Lethal pathogen phenotype	Lethal pathogen phenotype	protein-O-mannosyltransferase
CH63R_00956	772	19	772	Q59X23	755	16	755	47.5	768	361	42	703	5.6e-203	PHI:399	Uniprot	Q59X23	PMT4	5476	Candida albicans	Candidiasis	10090	Mus musculus (related: house mouse)	Mannosyltransferase
CH63R_00956	772	3	687	F5HFL6	918	18	704	35.6	710	409	48	390.2	8.1e-109	PHI:3030	Uniprot	F5HFL6	PMT1	5207	Cryptococcus neoformans	No Data Found	Lethal pathogen phenotype	Lethal pathogen phenotype	protein-O-mannosyltransferase
CH63R_00956	772	55	683	J5JB66	902	49	688	36	661	370	53	366.3	1.2e-101	PHI:7035	Uniprot	J5JB66	Pmt1	176275	Beauveria bassiana	white muscardine disease	7137	Galleria mellonella (related: Greater wax moth)	O-mannosyltransferase
CH63R_00956	772	43	686	O74189	877	58	690	34.1	659	393	41	338.2	3.6e-93	PHI:451	Uniprot	O74189	PMT1	5476	Candida albicans	Candidiasis	10090	Mus musculus (related: house mouse)	Mannosyltransferase
CH63R_00956	772	57	687	Q5KAF1	807	125	753	33.9	655	383	50	316.2	1.5e-86	PHI:3029	Uniprot	Q5KAF1	PMT2	5207	Cryptococcus neoformans	No Data Found	Lethal pathogen phenotype	Lethal pathogen phenotype	protein-O-mannosyltransferase
CH63R_00956	772	9	683	G4MTN1	743	15	688	30.3	693	446	37	283.9	8.1e-77	PHI:6348	Uniprot	G4MTN1	MoPmt2	318829	Magnaporthe oryzae	Rice Blast	4513	Hordeum vulgare (related: barley)	Dolichyl-phosphate-mannose-protein mannosyltransferase
CH63R_00956	772	19	676	Q5ADM9	769	29	695	29.3	693	429	61	264.2	6.7e-71	PHI:454	Uniprot	Q5ADM9	PMT2	5476	Candida albicans	Candidiasis	10090	Mus musculus (related: house mouse)	Mannosyltransferase
CH63R_00956	772	55	688	Q9UVB5	826	96	776	28.3	700	417	85	253.8	9e-68	PHI:452	Uniprot	Q9UVB5	PMT6	5476	Candida albicans	Candidiasis	10090	Mus musculus (related: house mouse)	Mannosyltransferase
CH63R_00959	1202	18	1144	J4KMX0	1379	151	1249	56	1140	448	54	1137.9	0	PHI:7152	Uniprot	J4KMX0	pmcB	176275	Beauveria bassiana	white muscardine disease	7137	Galleria mellonella (related: Greater wax moth)	Calcium transporting ATPase
CH63R_00959	1202	54	1123	J5JIF8	1155	54	1071	54.7	1074	426	60	1041.2	1.4e-304	PHI:7153	Uniprot	J5JIF8	pmcC	176275	Beauveria bassiana	white muscardine disease	7137	Galleria mellonella (related: Greater wax moth)	Calcium transporting ATPase
CH63R_00959	1202	33	1128	G4N2W2	1286	13	1108	47.1	1126	536	60	938.3	1.2e-273	PHI:2099	Uniprot	G4N2W2	Pmc1	318829	Magnaporthe oryzae	Rice Blast	4564	Triticum (related: wheat)	Ca2+ pump
CH63R_00959	1202	55	1117	J9VQQ3	1414	212	1245	48.6	1089	479	81	916.8	3.9e-267	PHI:3801	Uniprot	J9VQQ3	Pmc1	5207	Cryptococcus neoformans	No Data Found	10090	Mus musculus (related: house mouse)	putative vacuolar calcium ATPase
CH63R_00959	1202	67	1127	J5K3K8	1269	44	1072	45.8	1075	523	60	901.7	1.3e-262	PHI:7151	Uniprot	J5K3K8	pmcA	176275	Beauveria bassiana	white muscardine disease	7137	Galleria mellonella (related: Greater wax moth)	Calcium transporting ATPase
CH63R_00959	1202	178	1092	Q9P872	917	60	878	29.3	921	543	108	307.4	1.1e-83	PHI:440	Uniprot	Q9P872	PMR1	5476	Candida albicans	Candidiasis	10090	Mus musculus (related: house mouse)	P-type ATPase transporter
CH63R_00959	1202	196	1091	J4KLZ9	2339	112	1008	27.4	960	570	127	288.9	3.9e-78	PHI:7155	Uniprot	J4KLZ9	pmr1	176275	Beauveria bassiana	white muscardine disease	7137	Galleria mellonella (related: Greater wax moth)	Calcium-transporting P-type ATPase
CH63R_00959	1202	169	1081	A0A076ZK37	879	18	834	29.1	918	545	106	288.1	6.7e-78	PHI:7492	Uniprot	A0A076ZK37	VK055_1980	573	Klebsiella pneumoniae	pneumonia	10090	Mus musculus (related: House mouse)	HADa ATPase, P type
CH63R_00959	1202	178	984	J4VXB0	998	39	819	28.3	828	526	68	286.6	2e-77	PHI:7150	Uniprot	J4VXB0	eca1	176275	Beauveria bassiana	white muscardine disease	7137	Galleria mellonella (related: Greater wax moth)	Calcium transporting ATPase
CH63R_00959	1202	234	1040	G4MXG4	1094	104	938	28.2	870	527	98	250.4	1.6e-66	PHI:2095	Uniprot	G4MXG4	Calcium-transporting ATPase 3	318829	Magnaporthe oryzae	Rice Blast	4564	Triticum (related: wheat)	Ca2+ pump
CH63R_00959	1202	662	904	P57698	690	358	574	27.5	255	135	50	82.4	5.6e-16	PHI:4712	Uniprot	P57698	kdpB	287	Pseudomonas aeruginosa	Nosocomial Infections	10090	Mus musculus (related: house mouse)	Transport of small molecules
CH63R_00959	1202	183	518	Q669S4	899	63	381	24.4	349	221	43	80.9	1.6e-15	PHI:7573	Uniprot	Q669S4	MgtB	633	Yersinia pseudotuberculosis	zoonotic infection	7137	Galleria mellonella (related: Greater wax moth)	Magnesium ion transporter
CH63R_00959	1202	183	518	Q7CIZ1	899	63	381	24.4	349	221	43	80.9	1.6e-15	PHI:7573	Uniprot	Q7CIZ1	MgtB	632	Yersinia pestis	pneumonic plague	10090	Mus musculus (related: House mouse)	Magnesium ion transporter
CH63R_00959	1202	744	927	B7VKI8	968	757	915	30.2	189	97	35	70.9	1.7e-12	PHI:5275	Uniprot	B7VKI8	copA	212663	Vibrio tasmaniensis	No Data Found	29159	Crassostrea gigas (related: pacific oyster)	Copper homeostasis
CH63R_00959	1202	66	520	A0A0D5BX39	1016	23	468	22.9	489	300	77	65.5	7.1e-11	PHI:4750	Uniprot	A0A0D5BX39	ChPMA2	80884	Colletotrichum higginsianum	Anthracnose Leaf Spot	3702	Arabidopsis thaliana (related: thale cress)	Plasma membrane proton pump
CH63R_00959	1202	747	890	Q9UVL6	1197	976	1095	29.3	150	70	36	61.6	1e-09	PHI:6484	Uniprot	Q9UVL6	CRP1	5476	Candida albicans	disseminated candidiasis	10090	Mus musculus (related: House mouse)	Copper efflux pump
CH63R_00959	1202	136	520	B3LDT4	1003	67	453	23.6	445	222	118	56.6	3.3e-08	PHI:1041	Uniprot	B3LDT4	Lmpma1	5022	Leptosphaeria maculans	Phoma Stem Canker	3708	Brassica napus (related: rape)	plasma membrane H+ATPase
CH63R_00963	574	300	574	G4MRS8	541	272	541	49.3	276	133	7	290.8	5e-79	PHI:816	Uniprot	G4MRS8	MGG_04582	318829	Magnaporthe oryzae	Rice Blast	4530	Oryza sativa (related: rice)	Hypothetical protein
CH63R_00963	574	1	58	G4MRS8	541	1	64	59.4	64	20	6	60.1	1.4e-09	PHI:816	Uniprot	G4MRS8	MGG_04582	318829	Magnaporthe oryzae	Rice Blast	4530	Oryza sativa (related: rice)	Hypothetical protein
CH63R_00965	1224	87	1216	Q4WC58	1182	66	1182	65.9	1148	342	49	1458.7	0	PHI:3050	Uniprot	Q4WC58	CHSF	746128	Aspergillus fumigatus	Invasive Pulmonary Aspergillosis	7137	Galleria mellonella (related: greater wax moth)	Chitin synthesase
CH63R_00965	1224	87	1187	P30573	1213	23	1161	53.9	1165	447	90	1151	0	PHI:7234	Uniprot	P30573	chs3	5476	Candida albicans	disseminated candidiasis	10090	Mus musculus (related: House mouse)	Chitin synthase responsible for overall chitin synthesis
CH63R_00965	1224	12	1192	O13394	1609	94	1304	49	1248	532	104	1025.4	7.8e-300	PHI:98	Uniprot	O13394	umCHS5	5270	Ustilago maydis	Corn Smut	4577	Zea mays (related: maize)	Chitin Synthase
CH63R_00965	1224	169	1188	Q4P333	1273	31	954	39	1050	485	156	648.3	2.6e-186	PHI:1113	Uniprot	Q4P333	chs7	5270	Ustilago maydis	Corn Smut	4577	Zea mays (related: maize)	Chitin Synthase
CH63R_00965	1224	689	1187	O13395	1180	410	893	48.1	503	238	23	459.1	2.2e-129	PHI:1116	Uniprot	O13395	chs6	5270	Ustilago maydis	Corn Smut	4577	Zea mays (related: maize)	Chitin Synthase
CH63R_00965	1224	689	1187	Q4P9K9	2005	1268	1749	46.6	500	248	19	454.5	5.5e-128	PHI:2226	Uniprot	Q4P9K9	Mcs1	5270	Ustilago maydis	Corn Smut	4577	Zea mays (related: maize)	--
CH63R_00965	1224	689	1184	Q4X0H7	1756	1059	1540	48	500	238	22	454.5	5.5e-128	PHI:3049	Uniprot	Q4X0H7	CSMB	746128	Aspergillus fumigatus	Invasive Pulmonary Aspergillosis	7137	Galleria mellonella (related: greater wax moth)	Chitin synthesase
CH63R_00965	1224	689	1187	Q8TFN4	1866	1236	1717	45.7	503	248	25	451.1	6.1e-127	PHI:1056	Uniprot	Q8TFN4	CgCHSV	31870	Colletotrichum graminicola	Maize Leaf Anthracnose / Stalk Rot	4577	Zea mays (related: maize)	Chitin synthase class V
CH63R_00965	1224	689	1187	G4XVC1	1872	1229	1710	45.1	503	251	25	446	2e-125	PHI:2300	Uniprot	G4XVC1	CHS6	318829	Magnaporthe oryzae	Rice Blast	4530	Oryza sativa (related: rice)	Chitin Synthase
CH63R_00965	1224	689	1184	R4I3H8	1762	1054	1535	47.1	499	244	20	442.6	2.2e-124	PHI:3075	Uniprot	R4I3H8	PdChsVII	36651	Penicillium digitatum	Green Mould	2711	Citrus sinensis (related: sweet orange)	chitin synthase
CH63R_00965	1224	689	1187	Q4X0H6	1848	1236	1717	45.9	503	247	25	441.8	3.7e-124	PHI:3048	Uniprot	Q4X0H6	CSMA	746128	Aspergillus fumigatus	Invasive Pulmonary Aspergillosis	7137	Galleria mellonella (related: greater wax moth)	Chitin synthesase
CH63R_00965	1224	689	1187	Q8TGV2	1885	1241	1722	44.7	503	253	25	441.8	3.7e-124	PHI:390	Uniprot	Q8TGV2	WdCHS5	5970	Exophiala dermatitidis	Phaeohyphomycosis	10090	Mus musculus (related: house mouse)	Chitin Synthase
CH63R_00965	1224	689	1184	G4XVC0	1787	1091	1572	45.8	500	249	22	431	6.5e-121	PHI:2302	Uniprot	G4XVC0	CHS5	318829	Magnaporthe oryzae	Rice Blast	4530	Oryza sativa (related: rice)	Chitin Synthase
CH63R_00965	1224	689	1187	Q873Z8	1863	1239	1720	44.5	503	254	25	429.9	1.5e-120	PHI:7242	Uniprot	Q873Z8	chsV	5507	Fusarium oxysporum	vascular wilt	10090	Mus musculus (related: House mouse)	Class V chitin synthase
CH63R_00965	1224	689	1184	Q6R3R4	1548	858	1339	46.7	501	243	24	425.6	2.7e-119	PHI:3730	Uniprot	Q6R3R4	BcChsVI	40559	Botrytis cinerea	Grey Moulds	4081	Solanum lycopersicum (related: tomato)	chitin synthase
CH63R_00965	1224	821	1162	A0A0S1LL44	1565	697	1072	24.7	409	208	100	66.6	3.2e-11	PHI:6975	Uniprot	A0A0S1LL44	SeCHS-A	176275	Beauveria bassiana	white muscardine disease	7107	Spodoptera exigua (related: beet armyworm)	Chitin synthase
CH63R_00968	750	360	714	G4N7R4	921	125	479	29.7	364	238	18	151	8e-37	PHI:799	Uniprot	G4N7R4	MGG_03530	318829	Magnaporthe oryzae	Rice Blast	4530	Oryza sativa (related: rice)	Hypothetical protein
CH63R_00971	361	1	358	A4QVH4	362	1	360	69.3	365	100	12	511.5	1.1e-145	PHI:5187	Uniprot	A4QVH4	MoCCP1	318829	Magnaporthe oryzae	Rice Blast	4530	Oryza sativa (related: rice)	Class I peroxidase
CH63R_00971	361	87	343	Q4PD66	330	6	268	60.2	264	97	8	315.1	1.5e-86	PHI:854	Uniprot	Q4PD66	um01947	5270	Ustilago maydis	Corn Smut	4577	Zea mays (related: maize)	Cytochrome C peroxidase precursor
CH63R_00977	273	1	241	J4UI12	276	1	241	91.3	241	21	0	437.6	1.6e-123	PHI:3271	Uniprot	J4UI12	ARSEF 2860	176275	Beauveria bassiana	White Muscardine Disease	7137	Galleria mellonella (related: greater wax moth)	Contribute to the fundamental biology and physiology.
CH63R_00977	273	6	240	Q6S9D7	265	4	238	75.7	235	57	0	354.8	1.3e-98	PHI:7701	Uniprot	Q6S9D7	Pb14-3-3	121759	Paracoccidioides brasiliensis	paracoccidioidomycosis	7137	Galleria mellonella (related: Greater wax moth)	Adhesin
CH63R_00977	273	1	240	O42766	264	1	240	73.3	240	64	0	350.5	2.5e-97	PHI:2816	Uniprot	O42766	BMH1	5476	Candida albicans	Disseminated Candidiasis	Lethal pathogen phenotype	Lethal pathogen phenotype	--
CH63R_00977	273	6	240	J5K8Q8	283	4	257	68.9	254	60	19	339	7.5e-94	PHI:3270	Uniprot	J5K8Q8	ARSEF 2860	176275	Beauveria bassiana	White Muscardine Disease	7137	Galleria mellonella (related: greater wax moth)	Contribute to the fundamental biology and physiology.
CH63R_00983	996	1	996	J4VXB0	998	1	997	79.4	997	204	1	1536.2	0	PHI:7150	Uniprot	J4VXB0	eca1	176275	Beauveria bassiana	white muscardine disease	7137	Galleria mellonella (related: Greater wax moth)	Calcium transporting ATPase
CH63R_00983	996	37	980	A0A076ZK37	879	25	875	33.4	945	534	95	469.5	1.4e-132	PHI:7492	Uniprot	A0A076ZK37	VK055_1980	573	Klebsiella pneumoniae	pneumonia	10090	Mus musculus (related: House mouse)	HADa ATPase, P type
CH63R_00983	996	10	990	Q9P872	917	30	911	34.4	992	530	121	466.5	1.1e-131	PHI:440	Uniprot	Q9P872	PMR1	5476	Candida albicans	Candidiasis	10090	Mus musculus (related: house mouse)	P-type ATPase transporter
CH63R_00983	996	2	974	J4KLZ9	2339	58	1031	32.2	1049	560	151	440.3	8.8e-124	PHI:7155	Uniprot	J4KLZ9	pmr1	176275	Beauveria bassiana	white muscardine disease	7137	Galleria mellonella (related: Greater wax moth)	Calcium-transporting P-type ATPase
CH63R_00983	996	5	960	G4MNA5	1096	26	1011	30.1	1030	602	118	359	2.6e-99	PHI:2096	Uniprot	G4MNA5	Calcium-transporting ATPase 3	318829	Magnaporthe oryzae	Rice Blast	4564	Triticum (related: wheat)	Ca2+ pump
CH63R_00983	996	2	984	G4MXG4	1094	27	1036	27.7	1056	645	119	352.8	1.8e-97	PHI:2095	Uniprot	G4MXG4	Calcium-transporting ATPase 3	318829	Magnaporthe oryzae	Rice Blast	4564	Triticum (related: wheat)	Ca2+ pump
CH63R_00983	996	38	818	J5JIF8	1155	162	932	31.1	809	491	66	322.8	2e-88	PHI:7153	Uniprot	J5JIF8	pmcC	176275	Beauveria bassiana	white muscardine disease	7137	Galleria mellonella (related: Greater wax moth)	Calcium transporting ATPase
CH63R_00983	996	7	849	J5K3K8	1269	126	961	29	877	548	75	301.2	6.4e-82	PHI:7151	Uniprot	J5K3K8	pmcA	176275	Beauveria bassiana	white muscardine disease	7137	Galleria mellonella (related: Greater wax moth)	Calcium transporting ATPase
CH63R_00983	996	33	832	J9VQQ3	1414	300	1126	28.8	851	531	75	295	4.6e-80	PHI:3801	Uniprot	J9VQQ3	Pmc1	5207	Cryptococcus neoformans	No Data Found	10090	Mus musculus (related: house mouse)	putative vacuolar calcium ATPase
CH63R_00983	996	241	980	G4N471	1110	280	1058	28	818	472	117	278.5	4.4e-75	PHI:2098	Uniprot	G4N471	Calcium-transporting ATPase 3	318829	Magnaporthe oryzae	Rice Blast	4564	Triticum (related: wheat)	Ca2+ pump
CH63R_00983	996	33	830	G4N2W2	1286	146	974	28.3	856	529	85	273.1	1.9e-73	PHI:2099	Uniprot	G4N2W2	Pmc1	318829	Magnaporthe oryzae	Rice Blast	4564	Triticum (related: wheat)	Ca2+ pump
CH63R_00983	996	39	818	J4KMX0	1379	293	1082	27.4	820	525	70	264.6	6.6e-71	PHI:7152	Uniprot	J4KMX0	pmcB	176275	Beauveria bassiana	white muscardine disease	7137	Galleria mellonella (related: Greater wax moth)	Calcium transporting ATPase
CH63R_00983	996	16	837	B3LDT4	1003	88	826	24.9	862	484	163	205.7	3.6e-53	PHI:1041	Uniprot	B3LDT4	Lmpma1	5022	Leptosphaeria maculans	Phoma Stem Canker	3708	Brassica napus (related: rape)	plasma membrane H+ATPase
CH63R_00983	996	57	755	A0A0D5BX39	1016	153	768	25	725	409	135	196.4	2.2e-50	PHI:4750	Uniprot	A0A0D5BX39	ChPMA2	80884	Colletotrichum higginsianum	Anthracnose Leaf Spot	3702	Arabidopsis thaliana (related: thale cress)	Plasma membrane proton pump
CH63R_00983	996	475	847	Q669S4	899	437	791	28.5	375	246	22	168.3	6.4e-42	PHI:7573	Uniprot	Q669S4	MgtB	633	Yersinia pseudotuberculosis	zoonotic infection	7137	Galleria mellonella (related: Greater wax moth)	Magnesium ion transporter
CH63R_00983	996	475	847	Q7CIZ1	899	437	791	28.5	375	246	22	168.3	6.4e-42	PHI:7573	Uniprot	Q7CIZ1	MgtB	632	Yersinia pestis	pneumonic plague	10090	Mus musculus (related: House mouse)	Magnesium ion transporter
CH63R_00983	996	563	775	B7VKI8	968	743	911	30	213	105	44	92.4	4.5e-19	PHI:5275	Uniprot	B7VKI8	copA	212663	Vibrio tasmaniensis	No Data Found	29159	Crassostrea gigas (related: pacific oyster)	Copper homeostasis
CH63R_00983	996	566	744	Q8J286	1167	909	1057	32.8	180	89	32	88.6	6.5e-18	PHI:244	Uniprot	Q8J286	CLAP1	290576	Colletotrichum lindemuthianum	Anthracnose	3885	Phaseolus vulgaris (related: string bean)	Copper transporting ATPase
CH63R_00983	996	579	772	P57698	690	444	606	26.5	196	109	35	74.3	1.3e-13	PHI:4712	Uniprot	P57698	kdpB	287	Pseudomonas aeruginosa	Nosocomial Infections	10090	Mus musculus (related: house mouse)	Transport of small molecules
CH63R_00983	996	590	735	Q9UVL6	1197	984	1104	32.2	146	74	25	69.3	4.1e-12	PHI:6484	Uniprot	Q9UVL6	CRP1	5476	Candida albicans	disseminated candidiasis	10090	Mus musculus (related: House mouse)	Copper efflux pump
CH63R_00986	144	1	144	G4MRN1	144	1	144	70.8	144	42	0	219.2	4.6e-58	PHI:7318	Uniprot	G4MRN1	noxD	318829	Magnaporthe oryzae	Rice blast	4530	Oryza sativa (related: rice)	PRO41 protein
CH63R_00989	1000	35	997	I1RCF7	976	6	976	62.8	974	348	14	1209.1	0	PHI:1220	Uniprot	I1RCF7	FGSG_01271	5518	Fusarium graminearum	Fusarium Ear Blight	4564	Triticum (related: wheat)	protein kinase
CH63R_00989	1000	71	333	I1RSK0	672	287	553	32.7	278	161	26	137.1	1.6e-32	PHI:1257	Uniprot	I1RSK0	FGSG_07121	5518	Fusarium graminearum	Fusarium Ear Blight	4564	Triticum (related: wheat)	protein kinase
CH63R_00989	1000	75	332	I1RWQ0	392	62	334	31.9	279	163	27	129.4	3.3e-30	PHI:3088	Uniprot	I1RWQ0	CPK2	5518	Fusarium graminearum	Fusarium Head Blight	4577	Zea mays (related: maize)	encode the catalytic subunits of cyclic AMP (cAMP)-dependent protein kinase A (PKA)
CH63R_00989	1000	70	321	I1RFC7	371	104	344	30.6	258	156	23	124.4	1.1e-28	PHI:1239	Uniprot	I1RFC7	FGSG_02399	5518	Fusarium graminearum	Fusarium Ear Blight	4564	Triticum (related: wheat)	protein kinase
CH63R_00989	1000	71	314	Q01143	539	228	459	30.8	247	153	18	124	1.4e-28	PHI:36	Uniprot	Q01143	CPKA	318829	Magnaporthe oryzae	Rice Blast	4530	Oryza sativa (related: rice)	PKA catalytic subunit
CH63R_00989	1000	70	331	V6RFV4	393	122	375	29.2	267	171	18	122.5	4.1e-28	PHI:1230	Uniprot	V6RFV4	FGSG_06959	5518	Fusarium graminearum	Fusarium Ear Blight	4564	Triticum (related: wheat)	protein kinase
CH63R_00989	1000	71	314	G4N7T3	539	228	459	30.4	247	154	18	120.9	1.2e-27	PHI:7725	Uniprot	G4N7T3	cpkA	318829	Magnaporthe oryzae	Rice blast disease	4513	Hordeum vulgare (related: barley)	Catalytic subunit of cyclic AMP-protein kinase A
CH63R_00989	1000	71	332	Q75T36	518	207	462	27.7	271	172	24	120.9	1.2e-27	PHI:341	Uniprot	Q75T36	CPK1	5462	Colletotrichum lagenaria	Anthracnose	3659	Cucumis sativus (related: cucumber)	PKA catalytic subunit
CH63R_00989	1000	71	332	O42793	530	219	474	27.7	271	172	24	120.6	1.5e-27	PHI:146	Uniprot	O42793	CT-PKAC	5466	Colletotrichum trifolii	Anthracnose	3879	Medicago sativa (related: lucerne)	PKA catalytic subunit
CH63R_00989	1000	71	332	I1RP88	630	286	541	29.9	268	170	18	119	4.5e-27	PHI:1226	Uniprot	I1RP88	FGSG_05845	5518	Fusarium graminearum	Fusarium Ear Blight	4564	Triticum (related: wheat)	protein kinase
CH63R_00989	1000	71	332	I1RSW5	591	279	534	27.3	271	173	24	118.2	7.7e-27	PHI:3087	Uniprot	I1RSW5	CPK1	5518	Fusarium graminearum	Fusarium Head Blight	4577	Zea mays (related: maize)	encode the catalytic subunits of cyclic AMP (cAMP)-dependent protein kinase A (PKA)
CH63R_00989	1000	71	307	Q4P0K0	990	15	288	29.9	281	146	51	118.2	7.7e-27	PHI:2498	Uniprot	Q4P0K0	atg1	5270	Ustilago maydis	Maize Smut Disease	4577	Zea mays (related: maize)	Autophagy
CH63R_00989	1000	71	314	C0H5W3	487	176	407	29.6	247	156	18	117.9	1e-26	PHI:2370	Uniprot	C0H5W3	bcpka1	40559	Botrytis cinerea	Grey Mould	4072	Capsicum annuum (no common name found)	cAMP pathway catalytic subunit
CH63R_00989	1000	22	314	F9X6J7	461	119	381	28.7	296	175	36	116.7	2.2e-26	PHI:1044	Uniprot	F9X6J7	MgTpk2	1047171	Zymoseptoria tritici	Septoria Leaf Blotch	4564	Triticum (related: wheat)	Protein kinase A subunit c
CH63R_00989	1000	71	273	Q99079	405	92	287	33.3	207	123	15	116.7	2.2e-26	PHI:100	Uniprot	Q99079	ADR1	5270	Ustilago maydis	Corn Smut	4577	Zea mays (related: maize)	PKA catalytic subunit
CH63R_00989	1000	71	332	B0LW64	491	180	435	27.7	271	172	24	116.3	2.9e-26	PHI:2317	Uniprot	B0LW64	aapk1	5599	Alternaria alternata	Brown Spot	4097	Nicotiana tabacum (related: common tobacco)	cAMP-Dependent Protein Kinase
CH63R_00989	1000	75	332	G5EHP7	408	79	350	31.7	278	164	26	116.3	2.9e-26	PHI:7724	Uniprot	G5EHP7	cpk2	318829	Magnaporthe oryzae	Rice blast disease	4513	Hordeum vulgare (related: barley)	Second catalytic subunit of cyclic AMP-protein kinase A
CH63R_00989	1000	71	294	C5M7A4	425	115	331	28.8	226	150	11	115.5	5e-26	PHI:7811	Uniprot	C5M7A4	CaTpk2 (CTRG_01736)	5482	Candida tropicalis	infection of oral mucosa and genital tract	10090	Mus musculus (related: House mouse)	Catalytic subunit of PKA
CH63R_00989	1000	71	332	Q8J129	502	191	446	27.3	271	173	24	115.2	6.5e-26	PHI:371	Uniprot	Q8J129	PKAC1	746128	Aspergillus fumigatus	Aspergillosis	10090	Mus musculus (related: house mouse)	PKA catalytic subunit
CH63R_00989	1000	62	333	E9EU30	902	619	899	28.2	287	185	21	114.8	8.5e-26	PHI:5433	Uniprot	E9EU30	Mero-Ste11	568076	Metarhizium robertsii	No Data Found	7137	Galleria mellonella (related: greater wax moth)	MAPKKK
CH63R_00991	438	8	399	I1RDG6	545	93	482	27.9	394	278	6	174.9	3e-44	PHI:1555	Uniprot	I1RDG6	GzMyb019	5518	Fusarium graminearum	Fusarium Ear Blight	4564	Triticum (related: wheat)	transcription factor
CH63R_00992	723	2	723	G4NBI7	808	21	804	61.1	791	232	76	951.4	8.5e-278	PHI:2028	Uniprot	G4NBI7	TGL1-2	318829	Magnaporthe oryzae	Rice Blast	4530	Oryza sativa (related: rice)	intracellular triacylglycerol lipases
CH63R_00993	1396	1	1305	Q9C1E9	1388	1	1300	87.5	1305	158	5	2229.5	0	PHI:226	Uniprot	Q9C1E9	PEX6	5462	Colletotrichum lagenaria	Anthracnose	3659	Cucumis sativus (related: cucumber)	Peroxisome biogenesis
CH63R_00993	1396	24	1302	I1RNL3	1244	22	1158	66.8	1286	271	156	1673.3	0	PHI:2715	Uniprot	I1RNL3	PEX6	5518	Fusarium graminearum	Fusarium Head Blight	4565	Triticum aestivum (related: bread wheat)	Peroxisomal biogenesis factor 6
CH63R_00993	1396	24	1305	G4NBI6	1375	16	1299	65.6	1298	416	30	1625.5	0	PHI:2033	Uniprot	G4NBI6	MgPex6	318829	Magnaporthe oryzae	Rice Blast	4530	Oryza sativa (related: rice)	peroxisome biogenesis
CH63R_00993	1396	24	1305	Q0PND8	1375	16	1299	65.6	1298	416	30	1625.5	0	PHI:593	Uniprot	Q0PND8	PEX6	318829	Magnaporthe oryzae	Rice Blast	4530	Oryza sativa (related: rice)	--
CH63R_00993	1396	899	1225	G4MQP9	1250	768	1078	40.8	333	169	28	217.6	1.3e-56	PHI:2177	Uniprot	G4MQP9	PAS1	318829	Magnaporthe oryzae	Rice Blast	4530	Oryza sativa (related: rice)	Transcription factor
CH63R_00993	1396	914	1245	J9VX80	439	51	371	33.2	340	200	27	166.8	2.6e-41	PHI:4644	Uniprot	J9VX80	VPS4	5207	Cryptococcus neoformans	Cryptococcosis	10090	Mus musculus (related: house mouse)	Endosomal sorting complex
CH63R_00993	1396	981	1300	Q5AG40	439	118	434	33.8	334	190	31	162.2	6.5e-40	PHI:2553	Uniprot	Q5AG40	VPS4	5476	Candida albicans	Candidiasis	10090	Mus musculus (related: house mouse)	Pre-vacuolar protein sorting gene
CH63R_00993	1396	996	1240	I1RC95	391	132	370	37	246	147	8	159.5	4.2e-39	PHI:1566	Uniprot	I1RC95	GzOB006	5518	Fusarium graminearum	Fusarium Ear Blight	4564	Triticum (related: wheat)	transcription factor
CH63R_00999	677	1	651	I1RAL4	656	1	634	47.4	662	309	39	324.3	4.8e-89	PHI:1300	Uniprot	I1RAL4	GzbHLH001	5518	Fusarium graminearum	Fusarium Ear Blight	4564	Triticum (related: wheat)	transcription factor
CH63R_01008	508	75	494	H8ZZ79	406	1	406	50.6	423	189	20	412.5	1e-115	PHI:2710	Uniprot	H8ZZ79	mepB	474922	Colletotrichum gloeosporioides	Anthracnose	3435	Persea americana (related: avocado)	Ammonium Transporters
CH63R_01012	979	130	970	G4MUB7	1023	172	1019	51.8	906	314	123	827.8	1.9e-240	PHI:5592	Uniprot	G4MUB7	FZC3	318829	Magnaporthe oryzae	Rice Blast	4513	Hordeum vulgare (related: barley)	Zn2Cys6 transcription factor
CH63R_01012	979	366	769	I1RMZ4	879	201	591	25.1	414	277	33	137.9	9.2e-33	PHI:1938	Uniprot	I1RMZ4	GzZC253	5518	Fusarium graminearum	Fusarium Ear Blight	4564	Triticum (related: wheat)	transcription factor
CH63R_01012	979	376	777	I1RF57	670	131	515	24.3	411	276	35	134	1.3e-31	PHI:1972	Uniprot	I1RF57	GzZC287	5518	Fusarium graminearum	Fusarium Ear Blight	4564	Triticum (related: wheat)	transcription factor
CH63R_01012	979	364	780	I1RD28	708	171	569	20.6	422	307	28	110.5	1.6e-24	PHI:1876	Uniprot	I1RD28	GzZC191	5518	Fusarium graminearum	Fusarium Ear Blight	4564	Triticum (related: wheat)	transcription factor
CH63R_01012	979	389	607	G4N2A1	610	64	260	26.4	220	138	24	91.7	7.5e-19	PHI:5601	Uniprot	G4N2A1	FZC11	318829	Magnaporthe oryzae	Rice Blast	4513	Hordeum vulgare (related: barley)	Zn2Cys6 transcription factor
CH63R_01012	979	137	495	I1RG47	729	15	323	22.8	364	221	60	62.4	4.9e-10	PHI:1942	Uniprot	I1RG47	GzZC257	5518	Fusarium graminearum	Fusarium Ear Blight	4564	Triticum (related: wheat)	transcription factor
CH63R_01012	979	379	592	I1RRS3	893	308	496	24.8	214	136	25	50.1	2.5e-06	PHI:1816	Uniprot	I1RRS3	GzZC131	5518	Fusarium graminearum	Fusarium Ear Blight	4564	Triticum (related: wheat)	transcription factor
CH63R_01012	979	527	592	G2XED6	898	428	493	33.3	66	44	0	49.3	4.3e-06	PHI:6260	Uniprot	G2XED6	Vdpf	27337	Verticillium dahliae	vascular wilt	4100	Nicotiana benthamiana (no common name found)	Transcription factor
CH63R_01016	474	66	458	G4MUB2	441	27	427	43.4	429	179	64	267.3	4.8e-72	PHI:4112	Uniprot	G4MUB2	MoVELB	318829	Magnaporthe oryzae	Rice Blast	4530	Oryza sativa (related: rice)	velvet genes are key regulators of a number of cellular processes, including development, pathogenicity and secondary metabolism
CH63R_01016	474	114	463	I1RCN9	461	131	453	43.6	367	146	61	243	9.8e-65	PHI:2427	Uniprot	I1RCN9	FgVELB	5518	Fusarium graminearum	Fusarium Head Blight	4564	Triticum (related: wheat)	Vegetative differentiation, secondary metabolism and virulence
CH63R_01016	474	123	473	A0A1W5X9P3	336	34	336	39.6	366	143	78	198	3.6e-51	PHI:7077	Uniprot	A0A1W5X9P3	ClVelB	5503	Curvularia lunata	Curvularia leaf spot	4577	Zea mays (related: maize)	Velvet protein which controls the production of conidia and the methyl 5-(hydroxymethyl) furan-2-carboxylate toxin
CH63R_01016	474	337	473	J9MAX2	134	1	129	64.2	137	41	8	167.5	5.2e-42	PHI:1108	Uniprot	J9MAX2	FOXG_00016	5507	Fusarium oxysporum	Vascular Wilt	3750	Malus domestica (related: apple)	Homology to Velvet family
CH63R_01016	474	350	471	J4KR13	273	154	273	35.9	128	68	14	72	3e-13	PHI:5055	Uniprot	J4KR13	vosA	176275	Beauveria bassiana	White Muscardine Disease	7137	Galleria mellonella (related: greater wax moth)	Velvet protein
CH63R_01016	474	112	201	J4KR13	273	62	151	30	90	63	0	52.8	1.9e-07	PHI:5055	Uniprot	J4KR13	vosA	176275	Beauveria bassiana	White Muscardine Disease	7137	Galleria mellonella (related: greater wax moth)	Velvet protein
CH63R_01016	474	307	458	G4NEE4	442	257	397	35.3	153	86	13	68.2	4.3e-12	PHI:4111	Uniprot	G4NEE4	MoVELC	318829	Magnaporthe oryzae	Rice Blast	4530	Oryza sativa (related: rice)	velvet genes are key regulators of a number of cellular processes, including development, pathogenicity and secondary metabolism
CH63R_01016	474	110	192	G4NEE4	442	204	285	34.9	83	53	1	53.1	1.4e-07	PHI:4111	Uniprot	G4NEE4	MoVELC	318829	Magnaporthe oryzae	Rice Blast	4530	Oryza sativa (related: rice)	velvet genes are key regulators of a number of cellular processes, including development, pathogenicity and secondary metabolism
CH63R_01016	474	373	459	G4XKY8	593	125	214	44.4	90	47	3	67.8	5.6e-12	PHI:2316	Uniprot	G4XKY8	ChVel1	5016	Bipolaris maydis	Leaf Blight	4577	Zea mays (related: maize)	Regulate T-toxin biosyn thesis
CH63R_01016	474	373	459	G8CYZ6	532	135	222	42.2	90	47	5	63.5	1.1e-10	PHI:2349	Uniprot	G8CYZ6	FgVe1 (FgVeA)	5518	Fusarium graminearum	Fusarium Ear Blight	4564	Triticum (related: wheat)	fungal development, secondary metabolism and virulence
CH63R_01016	474	373	459	B2CQJ9	591	135	237	39.4	104	45	18	62	3.1e-10	PHI:2609	Uniprot	B2CQJ9	VEA1	5037	Histoplasma capsulatum	Histoplasmosis	10090	Mus musculus (related: house mouse)	Sexual development and toxin production
CH63R_01016	474	373	459	G4N5X8	594	133	222	37.2	94	48	11	59.7	1.5e-09	PHI:4113	Uniprot	G4N5X8	MoVEA	318829	Magnaporthe oryzae	Rice Blast	4530	Oryza sativa (related: rice)	velvet genes are key regulators of a number of cellular processes, including development, pathogenicity and secondary metabolism
CH63R_01016	474	373	468	A0MAR2	531	135	241	39.4	109	51	15	59.3	2e-09	PHI:2858	Uniprot	A0MAR2	FvVE1	117187	Fusarium verticillioides	Maize Ear Rot	4577	Zea mays (related: maize)	Biosynthesis of mycotoxins and other secondary metabolites
CH63R_01016	474	373	474	G2Y3E7	558	129	231	37.5	112	51	19	57.4	7.6e-09	PHI:2668	Uniprot	G2Y3E7	bcvel1	40559	Botrytis cinerea	Grey Mould	3885	Phaseolus vulgaris (related: string bean)	Regulatory protein linking light signals with development and secondary metabolism
CH63R_01026	290	1	278	I1RCG0	249	1	246	52.2	278	101	32	240.4	3.9e-64	PHI:1539	Uniprot	I1RCG0	GzMyb003	5518	Fusarium graminearum	Fusarium Ear Blight	4564	Triticum (related: wheat)	transcription factor
CH63R_01028	140	4	136	Q9UWF0	149	21	149	37.6	133	79	4	85.1	1e-17	PHI:2108	Uniprot	Q9UWF0	CAM	318829	Magnaporthe oryzae	Rice Blast	4564	Triticum (related: wheat)	--
CH63R_01029	465	150	464	Q5ANA8	448	129	447	56.3	327	123	20	351.3	2.5e-97	PHI:6795	Uniprot	Q5ANA8	CaMCA1	5476	Candida albicans	disseminated candidiasis	10090	Mus musculus (related: House mouse)	Metacaspase-1
CH63R_01029	465	170	458	E9B636	440	60	311	38	292	138	43	172.9	1.2e-43	PHI:2490	Uniprot	E9B636	MCA	5665	Leishmania mexicana	Leishmaniasis	10090	Mus musculus (related: house mouse)	Metacaspase; cell death; cell cycle control, differentiation and clearance of aggregates
CH63R_01032	338	17	334	B5QZL1	299	6	294	30.1	322	188	37	119	1.5e-27	PHI:5109	Uniprot	B5QZL1	prt	28901	Salmonella enterica	Colitis	10090	Mus musculus (related: house mouse)	OAg biosynthesis
CH63R_01042	572	333	533	G2X6V8	485	269	446	27.3	205	118	31	81.6	4.5e-16	PHI:6331	Uniprot	G2X6V8	VdCYP1	27337	Verticillium dahliae	vascular wilt	3635	Gossypium hirsutum (related: cotton)	Cytochrome P450 monooxygenase
CH63R_01044	748	45	682	Q4WHA4	723	38	671	53.5	645	282	18	630.9	2.6e-181	PHI:7694	Uniprot	Q4WHA4	FlcC	746128	Aspergillus fumigatus	invasive pulmonary aspergillosis	10090	Mus musculus (related: House mouse)	Putative 铿俛vin transporter
CH63R_01046	1146	1	1134	I1RAQ0	1149	1	1129	47.4	1189	510	115	871.3	1.8e-253	PHI:1344	Uniprot	I1RAQ0	GzC2H004	5518	Fusarium graminearum	Fusarium Ear Blight	4564	Triticum (related: wheat)	transcription factor
CH63R_01048	395	1	387	G4MNN4	486	36	450	36.6	429	216	56	185.7	1.5e-47	PHI:3314	Uniprot	G4MNN4	cca1	318829	Magnaporthe oryzae	Rice Blast	4530	Oryza sativa (related: rice)	Zn2Cys6 transcription factors
CH63R_01053	297	49	294	G4N1P8	269	21	269	28	254	170	13	90.1	6.6e-19	PHI:5440	Uniprot	G4N1P8	ABA4	318829	Magnaporthe oryzae	Rice Blast	4530	Oryza sativa (related: rice)	Abscisic Acid production
CH63R_01053	297	52	295	A0A075TRB3	259	7	255	27.2	257	166	21	81.6	2.4e-16	PHI:3301	Uniprot	A0A075TRB3	patN	27334	Penicillium expansum	Blue Mould	3750	Malus domestica (related: apple)	Production of Patulin
CH63R_01053	297	52	293	Q4JIM2	259	7	253	26.4	258	163	27	78.6	2e-15	PHI:3866	Uniprot	Q4JIM2	IDH	27334	Penicillium expansum	Blue Mould Rot	3750	Malus domestica (related: apple)	isoepoxyedon dehydrogenase
CH63R_01056	704	176	675	G4ND25	531	40	524	31.6	525	294	65	175.3	3.7e-44	PHI:2488	Uniprot	G4ND25	Man1	318829	Magnaporthe oryzae	Rice Blast	4530	Oryza sativa (related: rice)	a-1,2-mannosidase
CH63R_01057	239	3	235	G4MYZ2	245	12	245	61.9	236	85	5	311.2	1.5e-85	PHI:2078	Uniprot	G4MYZ2	Moatg10	318829	Magnaporthe oryzae	Rice Blast	4530	Oryza sativa (related: rice)	--
CH63R_01060	2138	5	2138	I1RC91	2165	1	2165	65.4	2172	706	45	2747.6	0	PHI:3887	Uniprot	I1RC91	UBL1	5518	Fusarium graminearum	Fusarium Head Blight	4565	Triticum aestivum (related: bread wheat)	encoding a UBR-Box/RING domain E3 ubiquitin ligase
CH63R_01060	2138	1	2138	W7LZA5	2175	1	2175	65.2	2182	709	51	2692.1	0	PHI:3886	Uniprot	W7LZA5	UBL1	117187	Fusarium verticillioides	Maize Ear Rot	4565	Triticum aestivum (related: bread wheat)	encoding a UBR-Box/RING domain E3 ubiquitin ligase
CH63R_01060	2138	2	2138	G4MPW7	2206	5	2206	60.3	2221	779	103	2478.4	0	PHI:6929	Uniprot	G4MPW7	MoUBR1	318829	Magnaporthe oryzae	Rice Blast	4513	Hordeum vulgare (related: barley)	Ubiquitin ligase
CH63R_01063	693	50	675	I1RBW7	820	218	795	44.7	633	288	62	455.3	1.8e-128	PHI:1243	Uniprot	I1RBW7	FGSG_01058	5518	Fusarium graminearum	Fusarium Ear Blight	4564	Triticum (related: wheat)	protein kinase
CH63R_01063	693	36	557	O59918	608	110	547	31.4	529	265	98	239.6	1.6e-63	PHI:158	Uniprot	O59918	UKC1	5270	Ustilago maydis	Corn Smut	4577	Zea mays (related: maize)	Protein kinase
CH63R_01063	693	149	483	Q5K2R7	655	274	565	36.2	340	164	53	200.7	8.1e-52	PHI:393	Uniprot	Q5K2R7	CpCOT1	5111	Claviceps purpurea	Ergot	4550	Secale cereale (related: rye)	Serine/threonine protein kinase
CH63R_01063	693	149	473	I1RC85	627	258	539	36.4	330	157	53	198	5.3e-51	PHI:1204	Uniprot	I1RC85	(Sc Cbk1)	5518	Fusarium graminearum	Fusarium Ear Blight	4564	Triticum (related: wheat)	protein kinase
CH63R_01063	693	92	458	N4VA68	653	231	540	34	374	176	71	191	6.5e-49	PHI:6971	Uniprot	N4VA68	cocbk1	5465	Colletotrichum orbiculare	anthracnose of Cucurbitaceae	3659	Cucumis sativus (related: cucumber)	Serine threonine kinase
CH63R_01063	693	150	604	I1RWG6	662	261	648	29.3	471	234	99	162.2	3.2e-40	PHI:1187	Uniprot	I1RWG6	(Sc Dbf2/Dbf20)	5518	Fusarium graminearum	Fusarium Ear Blight	4564	Triticum (related: wheat)	protein kinase
CH63R_01063	693	100	626	Q8NJW8	1216	373	837	26.9	562	279	132	143.3	1.5e-34	PHI:515	Uniprot	Q8NJW8	UKB1	5270	Ustilago maydis	Corn Smut	4577	Zea mays (related: maize)	Serine/threonine kinase
CH63R_01063	693	149	297	L7JE74	903	496	646	41.7	151	86	2	133.3	1.6e-31	PHI:3132	Uniprot	L7JE74	Mosch9	318829	Magnaporthe oryzae	Rice Blast	4530	Oryza sativa (related: rice)	kinase
CH63R_01063	693	150	307	I1RAE5	896	489	648	38.1	160	97	2	126.7	1.5e-29	PHI:3131	Uniprot	I1RAE5	FgSCH9	5518	Fusarium graminearum	Fusarium Head Blight	4577	Zea mays (related: maize)	kinase
CH63R_01063	693	149	307	Q4WJD1	875	475	635	38.5	161	97	2	124.8	5.7e-29	PHI:6670	Uniprot	Q4WJD1	SchA	746128	Aspergillus fumigatus	invasive pulmonary aspergillosis	10090	Mus musculus (related: House mouse)	Ser/Thr kinase of AGC family (the cAMP-dependent PKA, cGMP dependent protein kinase G and phospholipid-dependent protein kinase C family)
CH63R_01063	693	136	297	Q5AHG6	787	377	540	37.8	164	100	2	123.6	1.3e-28	PHI:2557	Uniprot	Q5AHG6	CaSch9p	5476	Candida albicans	Candidiasis	10090	Mus musculus (related: house mouse)	Protein kinase
CH63R_01063	693	157	297	Q99079	405	98	237	41.8	141	81	1	120.9	8.2e-28	PHI:100	Uniprot	Q99079	ADR1	5270	Ustilago maydis	Corn Smut	4577	Zea mays (related: maize)	PKA catalytic subunit
CH63R_01063	693	148	297	I1RCJ5	1921	725	874	38.7	150	92	0	120.2	1.4e-27	PHI:1212	Uniprot	I1RCJ5	(Sc Rim15)	5518	Fusarium graminearum	Fusarium Ear Blight	4564	Triticum (related: wheat)	protein kinase
CH63R_01063	693	157	297	Q9HFW0	515	209	348	40.4	141	83	1	119.4	2.4e-27	PHI:227	Uniprot	Q9HFW0	PKA1	5207	Cryptococcus neoformans	Cryptococcosis	7227	Drosophila melanogaster (related: fruit fly)	--
CH63R_01063	693	138	297	I1RWQ0	392	45	216	39	172	93	12	119	3.1e-27	PHI:3088	Uniprot	I1RWQ0	CPK2	5518	Fusarium graminearum	Fusarium Head Blight	4577	Zea mays (related: maize)	encode the catalytic subunits of cyclic AMP (cAMP)-dependent protein kinase A (PKA)
CH63R_01063	693	120	297	G5EHP7	408	43	229	34.8	187	113	9	117.9	6.9e-27	PHI:7724	Uniprot	G5EHP7	cpk2	318829	Magnaporthe oryzae	Rice blast disease	4513	Hordeum vulgare (related: barley)	Second catalytic subunit of cyclic AMP-protein kinase A
CH63R_01063	693	148	297	G4NCR0	1952	732	881	37.3	150	94	0	117.1	1.2e-26	PHI:2407	Uniprot	G4NCR0	MoRIM15	318829	Magnaporthe oryzae	Rice Blast	4530	Oryza sativa (related: rice)	Response regulator homolog gene
CH63R_01063	693	136	297	I1RSW5	591	263	424	36.8	163	101	2	117.1	1.2e-26	PHI:3087	Uniprot	I1RSW5	CPK1	5518	Fusarium graminearum	Fusarium Head Blight	4577	Zea mays (related: maize)	encode the catalytic subunits of cyclic AMP (cAMP)-dependent protein kinase A (PKA)
CH63R_01063	693	143	297	G4N7T3	539	219	373	37.2	156	96	2	115.5	3.4e-26	PHI:7725	Uniprot	G4N7T3	cpkA	318829	Magnaporthe oryzae	Rice blast disease	4513	Hordeum vulgare (related: barley)	Catalytic subunit of cyclic AMP-protein kinase A
CH63R_01063	693	143	297	Q01143	539	219	373	37.2	156	96	2	115.5	3.4e-26	PHI:36	Uniprot	Q01143	CPKA	318829	Magnaporthe oryzae	Rice Blast	4530	Oryza sativa (related: rice)	PKA catalytic subunit
CH63R_01064	474	330	473	C9Y236	275	108	250	42.2	147	78	7	88.2	4e-18	PHI:4583	Uniprot	C9Y236	FkpA	413502	Cronobacter turicensis	Meningitis; Bacteremia	9606	Homo sapiens (related: human)	virulence factor
CH63R_01064	474	330	473	K8DPN9	276	109	251	42.2	147	78	7	88.2	4e-18	PHI:4584	Uniprot	K8DPN9	FkpA	535744	Cronobacter universalis	Meningitis; Bacteremia	9606	Homo sapiens (related: human)	virulence factor
CH63R_01069	669	146	667	J9VHR6	551	56	547	31.6	538	306	62	255.8	2.1e-68	PHI:3236	Uniprot	J9VHR6	Aph1	5207	Cryptococcus neoformans	Fungal Meningitis	10090	Mus musculus (related: house mouse)	Phosphate-Regulated, Secreted, and Vacuolar Acid Phosphatase
CH63R_01075	831	6	816	Q4WJR9	847	7	837	60.8	844	285	46	942.2	5.9e-275	PHI:6554	Uniprot	Q4WJR9	sB	746128	Aspergillus fumigatus	Invasive pulmonary aspergillosis	10090	Mus musculus (related: House mouse)	Sulfate transporter
CH63R_01076	471	1	430	N4VRT7	432	1	431	83.9	435	61	9	661	1.5e-190	PHI:5039	Uniprot	N4VRT7	BUB2	5465	Colletotrichum orbiculare	Cucumber Anthracnose	3659	Cucumis sativus (related: cucumber)	Two-component GAP consisting of Bub2 and Bfa1
CH63R_01077	716	311	714	I1RCM9	613	217	610	57	414	148	30	291.2	4.7e-79	PHI:1354	Uniprot	I1RCM9	GzC2H014	5518	Fusarium graminearum	Fusarium Ear Blight	4564	Triticum (related: wheat)	transcription factor
CH63R_01081	494	4	494	J4UEM9	494	2	494	80.5	493	94	2	858.6	5.1e-250	PHI:8044	Uniprot	J4UEM9	hos2	176275	Beauveria bassiana	white muscardine disease	7137	Galleria mellonella (related: Greater wax moth)	Histone deacetylase
CH63R_01081	494	1	489	I1RCN2	502	1	494	81	494	89	5	858.2	6.7e-250	PHI:1173	Uniprot	I1RCN2	HDF1	5518	Fusarium graminearum	Fusarium Ear Blight	4564	Triticum (related: wheat)	ClassII Histone Deacetylase
CH63R_01081	494	1	494	G4MUC7	496	1	496	78.2	496	106	2	837.4	1.2e-243	PHI:2005	Uniprot	G4MUC7	HOS2	318829	Magnaporthe oryzae	Rice Blast	4513	Hordeum vulgare (related: barley)	Histone Deacetylation
CH63R_01081	494	54	455	Q8TG10	569	36	420	50.5	404	179	21	397.5	3.2e-111	PHI:260	Uniprot	Q8TG10	HDA1	5270	Ustilago maydis	Corn Smut	4577	Zea mays (related: maize)	Histone deacetylase
CH63R_01081	494	64	455	J9VP39	471	15	389	49.9	393	178	19	393.3	6.1e-110	PHI:8014	Uniprot	J9VP39	rpd3 (CNAG_05690)	5207	Cryptococcus neoformans	cryptococcosis	7137	Galleria mellonella (related: Greater wax moth)	Histone deacetylase
CH63R_01081	494	52	494	J9W439	475	27	450	45.8	443	221	19	385.2	1.7e-107	PHI:8013	Uniprot	J9W439	hos2 (CNAG_05563)	5207	Cryptococcus neoformans	cryptococcosis	7137	Galleria mellonella (related: Greater wax moth)	Histone deacetylase
CH63R_01081	494	57	458	Q9C1C6	648	22	403	46.9	403	192	22	361.7	2e-100	PHI:216	Uniprot	Q9C1C6	HDC1	5017	Bipolaris zeicola	Leaf Spot	4577	Zea mays (related: maize)	Histone deacetylase
CH63R_01081	494	58	454	J9VUJ5	658	16	432	42.9	436	191	58	347.8	2.9e-96	PHI:8018	Uniprot	J9VUJ5	clr61 (CNAG_01699)	5207	Cryptococcus neoformans	cryptococcosis	7137	Galleria mellonella (related: Greater wax moth)	Histone deacetylase
CH63R_01081	494	81	455	J9VS57	623	39	446	43.8	425	172	67	340.5	4.7e-94	PHI:8015	Uniprot	J9VS57	clr62 (CNAG_05276)	5207	Cryptococcus neoformans	cryptococcosis	7137	Galleria mellonella (related: Greater wax moth)	Histone deacetylase
CH63R_01081	494	119	396	J9VLP0	509	151	459	32.5	317	167	47	152.9	1.4e-37	PHI:8016	Uniprot	J9VLP0	hos1 (CNAG_05096)	5207	Cryptococcus neoformans	cryptococcosis	7137	Galleria mellonella (related: Greater wax moth)	Histone deacetylase
CH63R_01081	494	109	335	I1RKC4	713	120	353	28.9	242	149	23	99.4	1.8e-21	PHI:1172	Uniprot	I1RKC4	HDF2	5518	Fusarium graminearum	Fusarium Ear Blight	4564	Triticum (related: wheat)	ClassII Histone Deacetylase
CH63R_01086	872	147	470	L7N655	861	128	449	38.8	335	181	24	208.8	3.8e-54	PHI:3630	Uniprot	L7N655	PepN	1773	Mycobacterium tuberculosis	Tuberculosis	10090	Mus musculus (related: house mouse)	Probable aminopeptidase
CH63R_01098	451	79	412	Q9UW18	389	29	361	48.8	334	170	1	325.5	1.4e-89	PHI:469	Uniprot	Q9UW18	TOXG	5017	Bipolaris zeicola	Leaf Spot	4577	Zea mays (related: maize)	Alanine racemase
CH63R_01099	675	7	673	Q8J0H8	698	9	681	71.2	673	188	6	993.4	1.8e-290	PHI:7228	Uniprot	Q8J0H8	tre1	318829	Magnaporthe oryzae	Rice blast disease	4530	Oryza sativa (related: rice)	Cell wall-localized enzyme with characteristics of both neutral and acidic trehalases
CH63R_01099	675	36	644	Q5KEF4	761	70	719	32.3	690	346	121	349.4	1.4e-96	PHI:4575	Uniprot	Q5KEF4	NTH2	5207	Cryptococcus neoformans	Fungal Meningitis	10090	Mus musculus (related: house mouse)	Trehalose Homeostasis
CH63R_01099	675	29	557	Q8PPT1	568	40	496	29.3	553	271	120	208.4	3.8e-54	PHI:6630	Uniprot	Q8PPT1	treA	346	Xanthomonas citri	citrus canker	159033	Citrus aurantiifolia (related: lime)	Trehalase
CH63R_01104	419	64	385	I1RC15	363	3	329	49.5	331	154	13	291.6	2.1e-79	PHI:1633	Uniprot	I1RC15	GzWing005	5518	Fusarium graminearum	Fusarium Ear Blight	4564	Triticum (related: wheat)	transcription factor
CH63R_01107	1566	13	1555	G4NDE1	1654	6	1641	32.8	1665	968	151	810.4	5.1e-235	PHI:2067	Uniprot	G4NDE1	ABC4	318829	Magnaporthe oryzae	Rice Blast	4513	Hordeum vulgare (related: barley)	multidrug resistance
CH63R_01107	1566	1233	1429	Q66FK0	266	12	231	31.4	220	128	23	87.4	2.3e-17	PHI:7909	Uniprot	Q66FK0	hmuV	633	Yersinia pseudotuberculosis	zoonotic infection	9940	Ovis aries (related: sheep)	ABC hemin transporter, permease subunit
CH63R_01107	1566	489	681	Q53763	231	19	211	24.9	197	140	8	78.2	1.4e-14	PHI:6324	Uniprot	Q53763	StpC	1280	Staphylococcus aureus	skin infections; food poisoning; respiratory diseases	9031	Gallus gallus (related: chicken)	Cysteine protease
CH63R_01107	1566	1233	1429	P15031	255	3	221	27.4	223	132	30	74.3	2e-13	PHI:8010	Uniprot	P15031	fecE	562	Escherichia coli	Bovine mastitis	9913	Bos taurus (related: cattle)	Fe(3+) dicitrate transport ATP-binding protein
CH63R_01107	1566	1198	1422	B2SRG1	719	465	695	26	250	141	44	65.9	7.1e-11	PHI:1141	Uniprot	B2SRG1	raxB	347	Xanthomonas oryzae	Bacterial Blight	4530	Oryza sativa (related: rice)	ATP-binding transporter protein required for Ax21 activity
CH63R_01107	1566	1243	1433	Q5WWE3	718	495	706	28	218	124	33	62.4	7.8e-10	PHI:4975	Uniprot	Q5WWE3	LssB	446	Legionella pneumophila	Legionellosis Or Legionnaires鈥?Disease	5755	Acanthamoeba castellanii (no common name found)	Functional Type 1 Secretion System
CH63R_01107	1566	1242	1420	Q8PM59	267	30	235	24	208	127	31	61.6	1.3e-09	PHI:3412	Uniprot	Q8PM59	pstB	346	Xanthomonas citri	Citrus Canker	171249	Citrus limonia (related: mandarin lime)	phosphate metabolism
CH63R_01107	1566	454	670	H7C7L2	323	3	243	25.8	244	151	30	61.2	1.7e-09	PHI:7821	Uniprot	H7C7L2	oppF (bb0335)	139	Borrelia burgdorferi	Lyme disease	10090	Mus musculus (related: House mouse)	Oligopepeptide (Opp) transporter that drives transport by hydrolyzing ATP
CH63R_01107	1566	499	674	Q8DPC2	385	33	220	26.6	188	126	12	61.2	1.7e-09	PHI:6319	Uniprot	Q8DPC2	potA	1313	Streptococcus pneumoniae	Pneumococcal pneumonia	10090	Mus musculus (related: House mouse)	ABC transporter ATP-binding protein - spermidine/putrescine transport
CH63R_01107	1566	1233	1420	A0A0H3JS81	252	4	215	23.5	213	137	26	59.3	6.6e-09	PHI:6579	Uniprot	A0A0H3JS81	VraD	1280	Staphylococcus aureus	skin infections; food poisoning; respiratory diseases	7137	Galleria mellonella (related: Greater wax moth)	Involved in Gallidermin and Daptomycin Resistance
CH63R_01107	1566	488	693	Q9UW87	1606	686	906	24.3	230	141	33	53.9	2.8e-07	PHI:267	Uniprot	Q9UW87	MLT1	5476	Candida albicans	Candidiasis	10090	Mus musculus (related: house mouse)	ABC transporter
CH63R_01107	1566	1247	1407	A0A0E0V727	600	360	540	23.6	182	117	22	51.2	1.8e-06	PHI:6913	Uniprot	A0A0E0V727	ybtQ	562	Escherichia coli	urinary tract infection	10090	Mus musculus (related: House mouse)	ATP Binding Cassette Protein
CH63R_01107	1566	498	668	Q44135	216	30	197	25	172	124	5	49.3	6.8e-06	PHI:8050	Uniprot	Q44135	cpxA	715	Actinobacillus pleuropneumoniae	porcine pleuropneumonia	10090	Mus musculus (related: House mouse)	Sensor histidine kinase
CH63R_01108	430	42	430	Q2FH26	422	4	420	39.7	421	218	36	203.8	6e-53	PHI:7353	Uniprot	Q2FH26	odhB	1280	Staphylococcus aureus	skin infections; food poisoning; respiratory diseases	7955	Danio rerio (related: zebrafish)	Dihydrolipoamide succinyltransferase
CH63R_01115	612	33	612	I1RC01	586	18	586	46.1	605	265	61	384.8	2.7e-107	PHI:1506	Uniprot	I1RC01	GzHOME001	5518	Fusarium graminearum	Fusarium Ear Blight	4564	Triticum (related: wheat)	transcription factor
CH63R_01115	612	8	612	G4MRM6	685	4	685	35.5	702	336	117	238.4	3.1e-63	PHI:2129	Uniprot	G4MRM6	MoHox6	318829	Magnaporthe oryzae	Rice Blast	4530	Oryza sativa (related: rice)	--
CH63R_01116	208	9	158	G4MWX1	221	20	185	28.7	167	101	18	77.4	3.1e-15	PHI:7134	Uniprot	G4MWX1	MoRab5B	318829	Magnaporthe oryzae	Rice Blast	4513	Hordeum vulgare (related: barley)	GTP-binding protein
CH63R_01116	208	2	116	G4N8I6	238	5	128	30.6	124	77	9	65.1	1.6e-11	PHI:7133	Uniprot	G4N8I6	MoRab5A	318829	Magnaporthe oryzae	Rice Blast	4530	Oryza sativa (related: rice)	Vacuolar protein sorting-associated protein
CH63R_01116	208	14	135	B0B5Z8	199	22	140	29.3	123	82	5	57.4	3.3e-09	PHI:1036	Uniprot	B0B5Z8	Rac	5111	Claviceps purpurea	Ergot	4550	Secale cereale (related: rye)	GTPase
CH63R_01116	208	14	135	V6RR76	199	22	140	28.5	123	83	5	55.5	1.3e-08	PHI:3831	Uniprot	V6RR76	Fgrac1	5518	Fusarium graminearum	Fusarium Head Blight	4565	Triticum aestivum (related: bread wheat)	Rho GTPases
CH63R_01116	208	14	135	A0JC80	199	22	140	28.5	123	83	5	55.1	1.7e-08	PHI:3623	Uniprot	A0JC80	RacA	35717	Epichloe festucae	No Data Found	4522	Lolium perenne (related: perennial ryegrass)	Regulates production of ROS to maintain a symbiotic interaction withthe perennial rye grass.
CH63R_01116	208	14	136	G2WXZ2	200	22	144	26.6	124	89	2	53.9	3.7e-08	PHI:3478	Uniprot	G2WXZ2	Vdrac1	27337	Verticillium dahliae	Vascular Wilt	3702	Arabidopsis thaliana (related: thale cress)	Small GTPase
CH63R_01120	318	11	285	I1RCK1	1413	291	571	39	287	157	18	170.2	5.4e-43	PHI:1352	Uniprot	I1RCK1	GzC2H012	5518	Fusarium graminearum	Fusarium Ear Blight	4564	Triticum (related: wheat)	transcription factor
CH63R_01121	807	1	807	G4N7U4	802	1	802	82.6	809	132	9	1207.6	0	PHI:6634	Uniprot	G4N7U4	MoDnm1	318829	Magnaporthe oryzae	Rice Blast	4530	Oryza sativa (related: rice)	Dynamin
CH63R_01121	807	8	806	G4N1E7	698	18	697	40.2	801	356	123	529.6	8.9e-151	PHI:6637	Uniprot	G4N1E7	Movps1	318829	Magnaporthe oryzae	Rice Blast	4530	Oryza sativa (related: rice)	Vacuolar protein sorting-associated protein
CH63R_01121	807	9	336	G4MNQ6	812	22	349	31.8	343	204	30	133.7	1.4e-31	PHI:6638	Uniprot	G4MNQ6	Modnm2	318829	Magnaporthe oryzae	Rice Blast	4530	Oryza sativa (related: rice)	Dynamin
CH63R_01121	807	28	366	G4NJH9	733	33	368	29.4	347	226	19	126.3	2.3e-29	PHI:6639	Uniprot	G4NJH9	Modnm3	318829	Magnaporthe oryzae	Rice Blast	4530	Oryza sativa (related: rice)	Dynamin
CH63R_01123	784	3	783	G4MPJ4	925	4	924	49.6	931	309	160	724.9	1.4e-209	PHI:4053	Uniprot	G4MPJ4	Pax1	318829	Magnaporthe oryzae	Rice Blast	4530	Oryza sativa (related: rice)	LIM domain-containing proteins
CH63R_01123	784	660	783	G4MZD0	1181	97	230	26.9	134	88	10	54.7	8.2e-08	PHI:4054	Uniprot	G4MZD0	Lrg1	318829	Magnaporthe oryzae	Rice Blast	4530	Oryza sativa (related: rice)	LIM domain-containing proteins
CH63R_01124	104	8	103	G4MPJ3	109	20	109	77.1	96	16	6	144.8	8e-36	PHI:8045	Uniprot	G4MPJ3	Smt3	318829	Magnaporthe oryzae	Rice Blast	4513	Hordeum vulgare (related: barley)	SUMOylation-associated protein
CH63R_01124	104	1	103	A0A0W0C7W8	108	1	107	45.9	111	48	12	94.7	9.4e-21	PHI:6469	Uniprot	A0A0W0C7W8	CgSmt3	5478	Candida glabrata	disseminated candidiasis	10090	Mus musculus (related: House mouse)	Ubiquitin-like protein
CH63R_01127	545	1	540	Q6B957	526	11	524	63.3	545	164	36	647.9	1.5e-186	PHI:490	Uniprot	Q6B957	FRP1	5507	Fusarium oxysporum	Vascular Wilt	4081	Solanum lycopersicum (related: tomato)	F-box protein
CH63R_01127	545	1	540	I1RCK7	531	11	529	62	545	176	31	641	1.9e-184	PHI:2294	Uniprot	I1RCK7	FgFRP1	5518	Fusarium graminearum	Fusarium Ear Blight	4513	Hordeum vulgare (related: barley)	F-box gene
CH63R_01128	955	62	134	I1RCK8	713	20	94	53.8	78	28	8	66.6	2.5e-11	PHI:1477	Uniprot	I1RCK8	GzHMG009	5518	Fusarium graminearum	Fusarium Ear Blight	4564	Triticum (related: wheat)	transcription factor
CH63R_01130	210	2	198	B2SI02	598	405	594	50.5	198	89	9	196.4	4.7e-51	PHI:1139	Uniprot	B2SI02	raxQ	347	Xanthomonas oryzae	Bacterial Blight	4530	Oryza sativa (related: rice)	Adenylylsulfate kinase protein required for Ax21 (synonym: AvrXa21) activity
CH63R_01130	210	20	204	Q8TG24	581	399	581	33.5	188	117	8	92.8	7.2e-20	PHI:265	Uniprot	Q8TG24	MET3	5207	Cryptococcus neoformans	Cryptococcosis	10090	Mus musculus (related: house mouse)	ATP sulfurylase
CH63R_01136	509	46	501	Q5ZVD8	479	13	463	40.8	456	265	5	323.6	6.1e-89	PHI:6520	Uniprot	Q5ZVD8	LpdA	446	Legionella pneumophila	legionellosis or Legionnaires鈥?disease	10090	Mus musculus (related: House mouse)	Effector (plant avirulence determinant)
CH63R_01136	509	46	497	P9WHH9	464	5	452	37.6	457	271	14	280.8	4.5e-76	PHI:7582	Uniprot	P9WHH9	Rv0462 (lpdC)	1773	Mycobacterium tuberculosis	tuberculosis	9606	Homo sapiens (related: Human)	Dihydrolipoamide dehydrogenase
CH63R_01143	632	25	626	I1RZJ1	634	29	613	54.4	610	245	33	548.1	1.9e-156	PHI:1615	Uniprot	I1RZJ1	GzSGT1	5518	Fusarium graminearum	Fusarium Ear Blight	4564	Triticum (related: wheat)	transcription factor
CH63R_01162	1284	10	1284	G4N1A3	1272	2	1271	62.1	1280	470	15	1599.7	0	PHI:2167	Uniprot	G4N1A3	EXP5	318829	Magnaporthe oryzae	Rice Blast	4513	Hordeum vulgare (related: barley)	--
CH63R_01165	597	1	577	I1RQN6	597	1	583	67	584	185	8	818.5	7.1e-238	PHI:1974	Uniprot	I1RQN6	GzZC289	5518	Fusarium graminearum	Fusarium Ear Blight	4564	Triticum (related: wheat)	transcription factor
CH63R_01165	597	18	492	I1S4F3	510	3	486	28.1	505	312	51	145.6	2.7e-35	PHI:1736	Uniprot	I1S4F3	GzZC051	5518	Fusarium graminearum	Fusarium Ear Blight	4564	Triticum (related: wheat)	transcription factor
CH63R_01165	597	6	341	I1S325	539	24	350	21.9	347	240	31	60.8	8.7e-10	PHI:1779	Uniprot	I1S325	GzZC094	5518	Fusarium graminearum	Fusarium Ear Blight	4564	Triticum (related: wheat)	transcription factor
CH63R_01165	597	10	53	G4N4R4	552	347	386	61.4	44	13	4	58.5	4.3e-09	PHI:5676	Uniprot	G4N4R4	FZC73	318829	Magnaporthe oryzae	Rice Blast	4513	Hordeum vulgare (related: barley)	Zn2Cys6 transcription factor
CH63R_01165	597	10	57	I1RQ27	863	45	90	50	48	22	2	54.3	8.1e-08	PHI:1914	Uniprot	I1RQ27	GzZC229	5518	Fusarium graminearum	Fusarium Ear Blight	4564	Triticum (related: wheat)	transcription factor
CH63R_01165	597	3	41	G4NII4	1052	124	162	51.3	39	19	0	50.1	1.5e-06	PHI:5650	Uniprot	G4NII4	FZC53	318829	Magnaporthe oryzae	Rice Blast	4513	Hordeum vulgare (related: barley)	Zn2Cys6 transcription factor
CH63R_01169	355	1	355	H1VA10	355	1	355	100	355	0	0	721.5	7e-209	PHI:6622	Uniprot	H1VA10	ChMK1	80884	Colletotrichum higginsianum	Anthracnose leaf spot	3702	Arabidopsis thaliana (related: Thale cress)	mitogen-activated protein kinase
CH63R_01169	355	1	355	Q9UW09	355	1	355	99.4	355	2	0	716.5	2.3e-207	PHI:170	Uniprot	Q9UW09	CMK1	5462	Colletotrichum lagenaria	Anthracnose	3659	Cucumis sativus (related: cucumber)	MAP kinase
CH63R_01169	355	1	355	I1RQN9	355	1	355	98.6	355	5	0	713.4	1.9e-206	PHI:5479	Uniprot	I1RQN9	MAP1 (related: GPMK1)	5518	Fusarium graminearum	Fusarium Head Blight	4565	Triticum aestivum (related: bread wheat)	Mitogen-activated protein kinase
CH63R_01169	355	1	355	Q9HGU2	355	1	355	98.3	355	6	0	713.4	1.9e-206	PHI:7240	Uniprot	Q9HGU2	fmk1	5507	Fusarium oxysporum	vascular wilt	10090	Mus musculus (related: House mouse)	MAP kinase
CH63R_01169	355	1	355	G4N0Z0	356	1	356	98.9	356	3	1	712.6	3.3e-206	PHI:2163	Uniprot	G4N0Z0	PMK1	318829	Magnaporthe oryzae	Rice Blast	4513	Hordeum vulgare (related: barley)	--
CH63R_01169	355	1	355	Q92246	356	1	356	98.6	356	4	1	710.7	1.2e-205	PHI:690	Uniprot	Q92246	PMK1	318829	Magnaporthe oryzae	Rice Blast	4513	Hordeum vulgare (related: barley)	MAP Kinase
CH63R_01169	355	1	355	Q7ZA49	356	1	356	98	356	6	1	707.2	1.4e-204	PHI:2330	Uniprot	Q7ZA49	Lf pmk1	93591	Lecanicillium fungicola	Dry Bubble Disease	5341	Agaricus bisporus (related: cultivated mushroom)	--
CH63R_01169	355	1	355	Q5EKM7	355	1	355	97.2	355	10	0	700.3	1.7e-202	PHI:483	Uniprot	Q5EKM7	VMK1	27337	Verticillium dahliae	Vascular Wilt	4111	Solanum melongena (related: eggplant)	MAP kinase
CH63R_01169	355	1	355	Q96VL1	355	1	355	96.3	355	13	0	698.7	4.9e-202	PHI:245	Uniprot	Q96VL1	CPMK1	5111	Claviceps purpurea	Ergot	4550	Secale cereale (related: rye)	MAP kinase
CH63R_01169	355	1	355	Q7Z8D0	356	1	356	96.3	356	12	1	691	1e-199	PHI:2346	Uniprot	Q7Z8D0	Bbmpk1	176275	Beauveria bassiana	White Muscardine Disease	7116	Pieris brassicae (related: large cabbage white)	Mitogen-activated protein kinase
CH63R_01169	355	1	355	Q8PHQ1	356	1	356	96.3	356	12	1	691	1e-199	PHI:4028	Uniprot	Q8PHQ1	ssuA	346	Xanthomonas citri	Citrus Canker	2711	Citrus sinensis (related: sweet orange)	Alkanesulphonate -Binding Protein
CH63R_01169	355	1	355	Q9HG08	355	1	355	94.6	355	19	0	684.9	7.3e-198	PHI:545	Uniprot	Q9HG08	BMP1	40559	Botrytis cinerea	Grey Mould	4081	Solanum lycopersicum (related: tomato)	MAP Kinase
CH63R_01169	355	1	355	E9EWV4	355	1	355	94.4	355	20	0	673.7	1.7e-194	PHI:5426	Uniprot	E9EWV4	Mero-Fus3	568076	Metarhizium robertsii	No Data Found	7137	Galleria mellonella (related: greater wax moth)	MAPK
CH63R_01169	355	1	355	E9DS25	355	1	355	94.4	355	20	0	673.3	2.2e-194	PHI:3889	Uniprot	E9DS25	MaMk1	92637	Metarhizium acridum	No Data Found	7004	Locusta migratoria (related: migratory locust)	Fus3/Kss1-type mitogen-activated protein kinase (MAPK) gene
CH63R_01169	355	6	355	Q9UVN7	352	2	352	94	351	20	1	672.5	3.7e-194	PHI:2398	Uniprot	Q9UVN7	Chk1	5016	Bipolaris maydis	No Data Found	4577	Zea mays (related: maize)	--
CH63R_01169	355	1	355	K9FDB7	354	1	354	92.4	355	26	1	669.8	2.4e-193	PHI:6730	Uniprot	K9FDB7	PdMpkB	36651	Penicillium digitatum	green mould decay on citrus fruit	85571	Citrus reticulata (related: tangerine)	Mitogen-activated protein kinase
CH63R_01169	355	6	355	F5HEA9	352	2	352	90.9	351	31	1	641.7	7.1e-185	PHI:448	Uniprot	F5HEA9	MAK2	13684	Parastagonospora nodorum	Glume Blotch	4564	Triticum (related: wheat)	MAP kinase
CH63R_01169	355	6	355	Q2TLM7	352	2	352	90.9	351	31	1	641.7	7.1e-185	PHI:2268	Uniprot	Q2TLM7	Mak2	13684	Parastagonospora nodorum	Glume Blotch	4564	Triticum (related: wheat)	Mitogen activated protein kinase (MAPK)
CH63R_01169	355	6	355	Q6R3Q3	352	2	352	90.9	351	31	1	641.7	7.1e-185	PHI:736	Uniprot	Q6R3Q3	AMK1	29001	Alternaria brassicicola	Black Spot	3707	Brassica juncea (related: brown mustard)	Fus3/Kss1 MAP kinase homologue
CH63R_01169	355	6	355	Q96X31	352	2	352	90.9	351	31	1	641.7	7.1e-185	PHI:230	Uniprot	Q96X31	PTK1	53485	Pyrenophora teres	Net Blotch	4513	Hordeum vulgare (related: barley)	MAP kinase
CH63R_01173	420	106	419	Q5ANA8	448	130	447	55.3	322	132	12	347.4	3.3e-96	PHI:6795	Uniprot	Q5ANA8	CaMCA1	5476	Candida albicans	disseminated candidiasis	10090	Mus musculus (related: House mouse)	Metacaspase-1
CH63R_01173	420	125	413	E9B636	440	60	311	36.6	292	142	43	169.9	9.3e-43	PHI:2490	Uniprot	E9B636	MCA	5665	Leishmania mexicana	Leishmaniasis	10090	Mus musculus (related: house mouse)	Metacaspase; cell death; cell cycle control, differentiation and clearance of aggregates
CH63R_01185	648	41	168	I1RW84	717	27	150	39.5	129	72	6	81.6	5.2e-16	PHI:6183	Uniprot	I1RW84	FgVps27	5518	Fusarium graminearum	Fusarium head blight	4565	Triticum aestivum (related: bread wheat)	ESCRT-0 component, plays critical roles in a variety of cellular and biological processes
CH63R_01190	484	13	474	G4MRB4	516	34	511	61.5	478	168	16	588.6	9.7e-169	PHI:4491	Uniprot	G4MRB4	SHM	318829	Magnaporthe oryzae	Rice Blast	4530	Oryza sativa (related: rice)	Serine hydroxymethyltransferase
CH63R_01190	484	19	421	C5BEV2	417	5	386	46.5	404	193	23	348.6	1.7e-96	PHI:2962	Uniprot	C5BEV2	glyA	67780	Edwardsiella ictaluri	Enteric Septicemia	7998	Ictalurus punctatus (related: channel catfish)	Serine h ydroxymethyltra nsferase
CH63R_01190	484	17	438	P9WGI9	438	12	415	43	428	214	30	328.6	1.8e-90	PHI:7584	Uniprot	P9WGI9	Rv1093 (glyA1)	1773	Mycobacterium tuberculosis	tuberculosis	9606	Homo sapiens (related: Human)	Serine hydroxymethyltransferase
CH63R_01191	399	1	398	Q8NJS2	397	1	397	73.7	399	102	3	602.1	7e-173	PHI:697	Uniprot	Q8NJS2	ugt51E1	5022	Leptosphaeria maculans	Phoma Stem Canker	3708	Brassica napus (related: rape)	UDP-glucose: sterol glucosyltransferase
CH63R_01191	399	74	398	P0CY28	398	62	387	29.4	347	202	43	123.2	9.5e-29	PHI:73	Uniprot	P0CY28	SAP3	5476	Candida albicans	Candidiasis	10090	Mus musculus (related: house mouse)	Aspartyl proteinase
CH63R_01191	399	74	398	P0CY29	398	62	387	29.4	347	202	43	123.2	9.5e-29	PHI:6813	Uniprot	P0CY29	sap3	5476	Candida albicans	Peritonitis	10090	Mus musculus (related: House mouse)	Secreted aspartic peptidase
CH63R_01191	399	74	398	P0DJ06	398	60	387	28.1	345	211	37	120.9	4.7e-28	PHI:6812	Uniprot	P0DJ06	sap2	5476	Candida albicans	Peritonitis	10090	Mus musculus (related: House mouse)	Secreted aspartic peptidase
CH63R_01191	399	66	398	P43093	417	63	406	26.8	358	223	39	115.5	2e-26	PHI:125	Uniprot	P43093	SAP4	5476	Candida albicans	Candidiasis	10090	Mus musculus (related: house mouse)	Aspartyl proteinase
CH63R_01191	399	66	398	Q5A8N2	417	63	406	26.8	358	223	39	115.5	2e-26	PHI:6814	Uniprot	Q5A8N2	sap4	5476	Candida albicans	Peritonitis	10090	Mus musculus (related: House mouse)	Secreted aspartic peptidase
CH63R_01191	399	85	398	P43095	418	90	407	26.7	333	210	34	115.2	2.6e-26	PHI:127	Uniprot	P43095	SAP6	5476	Candida albicans	Candidiasis	10141	Cavia porcellus (related: domestic guinea pig)	Aspartyl proteinase
CH63R_01191	399	66	398	P0CY26	391	38	380	29.8	362	206	48	112.1	2.2e-25	PHI:68	Uniprot	P0CY26	SAP1	5476	Candida albicans	Candidiasis	10141	Cavia porcellus (related: domestic guinea pig)	Aspartyl proteinase
CH63R_01191	399	85	398	Q5AC08	418	90	407	26.2	332	213	32	111.7	2.9e-25	PHI:6816	Uniprot	Q5AC08	sap6	5476	Candida albicans	Peritonitis	10090	Mus musculus (related: House mouse)	Secreted aspartic peptidase
CH63R_01191	399	66	398	P0CY27	391	38	380	29.6	361	208	46	111.3	3.7e-25	PHI:6811	Uniprot	P0CY27	sap1	5476	Candida albicans	Peritonitis	10090	Mus musculus (related: House mouse)	Secreted aspartic peptidase
CH63R_01191	399	85	398	P43094	418	90	407	26.8	339	202	46	103.2	1e-22	PHI:6815	Uniprot	P43094	sap5	5476	Candida albicans	Peritonitis	10090	Mus musculus (related: House mouse)	Secreted aspartic peptidase
CH63R_01191	399	67	398	Q00663	394	57	384	27.5	345	220	30	103.2	1e-22	PHI:17	Uniprot	Q00663	ACP	5482	Candida tropicalis	Candidiasis	10090	Mus musculus (related: house mouse)	Acid proteinase
CH63R_01227	516	34	509	Q9UUS8	567	61	559	27.8	522	308	69	157.9	4.5e-39	PHI:167	Uniprot	Q9UUS8	CHIP3	474922	Colletotrichum gloeosporioides	Anthracnose	4081	Solanum lycopersicum (related: tomato)	Unknown
CH63R_01233	412	11	290	Q6A2T2	391	14	297	25.7	292	197	20	104	6.2e-23	PHI:441	Uniprot	Q6A2T2	BTP1	40559	Botrytis cinerea	Grey Mould	3885	Phaseolus vulgaris (related: string bean)	G-protein coupled receptor
CH63R_01240	1147	1	1145	I1RQE9	1137	1	1135	67.9	1148	353	16	1329.3	0	PHI:1317	Uniprot	I1RQE9	GzBrom002	5518	Fusarium graminearum	Fusarium Ear Blight	4564	Triticum (related: wheat)	transcription factor
CH63R_01240	1147	330	432	B8NSU9	402	297	397	37.9	103	62	2	73.6	2.5e-13	PHI:6683	Uniprot	B8NSU9	A铿俫cnE	5059	Aspergillus flavus	Ear rot in corn and yellow mould in peanuts	4577	Zea mays (related: maize)	Histone acetyltransferase
CH63R_01240	1147	305	428	Q5A4W8	732	372	495	29.5	132	77	16	55.8	5.4e-08	PHI:7195	Uniprot	Q5A4W8	Bdf1	5476	Candida albicans	disseminated candidiasis	10090	Mus musculus (related: House mouse)	Bromo and extra-terminal domain containing protein
CH63R_01248	422	7	418	I1RA20	407	3	405	84.2	412	56	9	694.9	8.4e-201	PHI:1244	Uniprot	I1RA20	FGSG_00337	5518	Fusarium graminearum	Fusarium Ear Blight	4564	Triticum (related: wheat)	protein kinase
CH63R_01248	422	1	375	A9Z1V6	394	1	374	79.4	379	69	9	598.2	1.1e-171	PHI:2272	Uniprot	A9Z1V6	CpkB	13684	Parastagonospora nodorum	Glume Blotch	4564	Triticum (related: wheat)	Calcium/calmodulin-dependent protein kinase
CH63R_01248	422	19	323	B5TM01	406	22	315	43.9	305	160	11	261.2	3.1e-70	PHI:2158	Uniprot	B5TM01	MoCMK1	318829	Magnaporthe oryzae	Rice Blast	4530	Oryza sativa (related: rice)	Calcium/calmodulin-dependent kinase
CH63R_01248	422	19	322	Q00LS5	408	17	309	44.4	304	158	11	257.7	3.4e-69	PHI:2271	Uniprot	Q00LS5	CpkA	13684	Parastagonospora nodorum	Glume Blotch	4564	Triticum (related: wheat)	Calcium/calmodulin-dependent protein kinase
CH63R_01248	422	19	317	I1RRX7	368	22	309	43.5	299	158	11	244.6	3e-65	PHI:1183	Uniprot	I1RRX7	(Sc Cmk1/Cmk2)	5518	Fusarium graminearum	Fusarium Ear Blight	4564	Triticum (related: wheat)	protein kinase
CH63R_01248	422	19	387	I1RSK0	672	286	670	33.2	392	232	30	180.3	6.9e-46	PHI:1257	Uniprot	I1RSK0	FGSG_07121	5518	Fusarium graminearum	Fusarium Ear Blight	4564	Triticum (related: wheat)	protein kinase
CH63R_01248	422	19	283	I1RB79	581	99	397	32.5	305	160	46	157.9	3.7e-39	PHI:1249	Uniprot	I1RB79	FGSG_00786	5518	Fusarium graminearum	Fusarium Ear Blight	4564	Triticum (related: wheat)	protein kinase
CH63R_01248	422	20	281	Q59Z32	589	146	436	31.5	298	161	43	155.6	1.8e-38	PHI:2554	Uniprot	Q59Z32	Rck2	5476	Candida albicans	Candidiasis	10090	Mus musculus (related: house mouse)	Hog1p-MAP kinase-activated protein kinase
CH63R_01248	422	10	280	Q4WJD1	875	467	737	31.5	279	175	16	146.7	8.5e-36	PHI:6670	Uniprot	Q4WJD1	SchA	746128	Aspergillus fumigatus	invasive pulmonary aspergillosis	10090	Mus musculus (related: House mouse)	Ser/Thr kinase of AGC family (the cAMP-dependent PKA, cGMP dependent protein kinase G and phospholipid-dependent protein kinase C family)
CH63R_01248	422	26	289	I1RNH0	335	23	287	32	272	170	15	134.8	3.3e-32	PHI:1265	Uniprot	I1RNH0	FGSG_05549	5518	Fusarium graminearum	Fusarium Ear Blight	4564	Triticum (related: wheat)	protein kinase
CH63R_01248	422	20	285	I1RCF7	976	42	308	28.9	273	181	13	129	1.8e-30	PHI:1220	Uniprot	I1RCF7	FGSG_01271	5518	Fusarium graminearum	Fusarium Ear Blight	4564	Triticum (related: wheat)	protein kinase
CH63R_01248	422	20	283	G4NGK7	1484	59	313	30.1	269	169	19	123.2	1e-28	PHI:2161	Uniprot	G4NGK7	2022-09-01	318829	Magnaporthe oryzae	Rice Blast	4530	Oryza sativa (related: rice)	Cytokinesis
CH63R_01248	422	20	281	Q4P5N0	746	472	723	27.9	262	179	10	113.2	1e-25	PHI:2233	Uniprot	Q4P5N0	Smu1	5270	Ustilago maydis	Corn Smut	4577	Zea mays (related: maize)	putative protein-arginine methyltransferases
CH63R_01248	422	19	281	I1RA81	1341	1031	1301	27.8	281	175	28	110.9	5.2e-25	PHI:1198	Uniprot	I1RA81	(Sc Ssk2/Ssk22)	5518	Fusarium graminearum	Fusarium Ear Blight	4564	Triticum (related: wheat)	protein kinase
CH63R_01248	422	17	281	Q8J230	1566	1101	1380	25.3	293	178	41	106.3	1.3e-23	PHI:6069	Uniprot	Q8J230	kpp4	5270	Ustilago maydis	Smut Disease	4577	Zea mays (related: maize)	MAPKK kinase
CH63R_01248	422	20	284	Q6FPF2	357	13	312	27.7	311	168	57	105.5	2.2e-23	PHI:4626	Uniprot	Q6FPF2	CgSlt2	5478	Candida glabrata	Disseminated Candidiasis	10090	Mus musculus (related: house mouse)	Stress-responsive mitogen-activated protein kinases
CH63R_01248	422	109	352	I1S0Y9	1396	121	338	29.7	246	143	30	101.3	4.1e-22	PHI:1186	Uniprot	I1S0Y9	(Sc Cdc15)	5518	Fusarium graminearum	Fusarium Ear Blight	4564	Triticum (related: wheat)	protein kinase
CH63R_01248	422	19	281	Q4WT11	1425	1094	1388	26.3	304	174	50	100.5	7e-22	PHI:3323	Uniprot	Q4WT11	sskB	746128	Aspergillus fumigatus	Invasive Pulmonary Aspergillosis	10090	Mus musculus (related: house mouse)	MAP kinase kinase kinase of the HOG (high-osmolarity glycerol response) pathway
CH63R_01248	422	19	281	E9EW91	1354	1045	1315	26.3	278	183	22	99.8	1.2e-21	PHI:5435	Uniprot	E9EW91	Mero-Ssk2	568076	Metarhizium robertsii	No Data Found	7137	Galleria mellonella (related: greater wax moth)	MAPKKK
CH63R_01248	422	19	284	Q6FIU2	447	22	305	28.9	298	166	46	97.4	5.9e-21	PHI:4625	Uniprot	Q6FIU2	CgHog1	5478	Candida glabrata	Disseminated Candidiasis	10090	Mus musculus (related: house mouse)	Stress-responsive mitogen-activated protein kinases
CH63R_01250	455	30	430	Q4WXL8	436	32	434	53.6	412	171	20	418.7	1.2e-117	PHI:2538	Uniprot	Q4WXL8	AUR1	746128	Aspergillus fumigatus	Invasive Pulmonary Aspergillosis	10090	Mus musculus (related: house mouse)	Phosphatidyl-inositol:ceramide phosphoinositol transferase
CH63R_01250	455	55	346	Q9Y7A1	465	36	329	46.4	295	154	4	255.4	1.8e-68	PHI:218	Uniprot	Q9Y7A1	IPC1	5207	Cryptococcus neoformans	Cryptococcosis	9986	Oryctolagus cuniculus (related: rabbit)	Inositol-phosphoryl ceramide synthase 1
CH63R_01263	596	51	569	J9VMW8	553	18	521	52.1	532	214	41	520	5.2e-148	PHI:3457	Uniprot	J9VMW8	PHO84	5207	Cryptococcus neoformans	Cryptococcosis	10090	Mus musculus (related: house mouse)	Phosphate Acquisition and Storage
CH63R_01263	596	50	508	I1RCI0	681	27	580	29.5	559	289	105	204.5	4.8e-53	PHI:1454	Uniprot	I1RCI0	GzAra002	5518	Fusarium graminearum	Fusarium Ear Blight	4564	Triticum (related: wheat)	transcription factor
CH63R_01263	596	71	514	J9W1N5	729	140	552	25.9	468	268	79	117.5	7.8e-27	PHI:3527	Uniprot	J9W1N5	PHO840	5207	Cryptococcus neoformans	Cryptococcosis	10090	Mus musculus (related: house mouse)	Phosphate Acquisition and Storage
CH63R_01268	564	52	550	A4ZGP3	583	77	577	34.9	505	319	10	300.8	4.7e-82	PHI:1161	Uniprot	A4ZGP3	MgMfs1	1047171	Zymoseptoria tritici	Septoria Leaf Blotch	4564	Triticum (related: wheat)	major facilitator superfamily transporter
CH63R_01268	564	52	555	Q9P8L8	598	93	597	34.7	510	322	11	296.6	8.9e-81	PHI:544	Uniprot	Q9P8L8	BCMFS1	40559	Botrytis cinerea	Grey Mould	4081	Solanum lycopersicum (related: tomato)	MFS transporters
CH63R_01268	564	28	504	O93886	607	46	520	30.7	485	318	18	220.7	6.2e-58	PHI:141	Uniprot	O93886	CFP	84275	Cercospora kikuchii	Leaf Blight And Purple Seed Stain	3847	Glycine max (related: soybean)	Cercosporin secretion
CH63R_01268	564	69	558	A0A290WI18	511	3	495	30.7	502	327	21	218.8	2.4e-57	PHI:7706	Uniprot	A0A290WI18	VEDA_05196	27337	Verticillium dahliae	vascular wilt	4236	Lactuca sativa (related: garden lettuce)	Major facilitator superfamily
CH63R_01270	500	9	465	G2XIG8	525	3	476	27.9	480	317	29	178.3	3.1e-45	PHI:7173	Uniprot	G2XIG8	HiC-15	27337	Verticillium dahliae	vascular wilt	3635	Gossypium hirsutum (related: cotton)	Isotrichodermin C-15 hydroxylase
CH63R_01270	500	9	465	V5XZS6	522	6	473	27.8	474	319	23	156	1.7e-38	PHI:4194	Uniprot	V5XZS6	AKT7	5599	Alternaria alternata	Citrus Black Rot	3747	Fragaria x ananassa (related: strawberry)	Encodes a cytochrome P450 monooxygenase and functions to limit AK-toxin production
CH63R_01270	500	17	477	Q6WP49	510	20	489	24.1	486	328	41	102.4	2.2e-22	PHI:438	Uniprot	Q6WP49	BcBOT1 (CND5)	40559	Botrytis cinerea	Grey Mould	4081	Solanum lycopersicum (related: tomato)	Cytochrome P450 monooxygenase
CH63R_01270	500	300	462	A0A0B5JJZ6	422	230	386	32.1	165	102	10	63.9	8.6e-11	PHI:4608	Uniprot	A0A0B5JJZ6	BxCYP33C4	6326	Bursaphelenchus xylophilus	Pine Wilt Disease	88730	Pinus massoniana (related: chinese red pine)	Cytochrome P450 Genes
CH63R_01271	4123	22	4123	Q6ZX14	4034	11	4033	37.9	4170	2376	215	2558.1	0	PHI:325	Uniprot	Q6ZX14	ACE1	318829	Magnaporthe oryzae	Rice Blast	4530	Oryza sativa (related: rice)	Effector protein, polyketide synthase
CH63R_01271	4123	16	4112	I1RUB2	3920	3	3909	36.3	4164	2328	324	2353.6	0	PHI:719	Uniprot	I1RUB2	GzFUS1	5518	Fusarium graminearum	Fusarium Ear Blight	4564	Triticum (related: wheat)	Fusarin C synthesis
CH63R_01271	4123	22	2555	B1GVX7	2460	6	2455	39.4	2572	1398	160	1652.9	0	PHI:2290	Uniprot	B1GVX7	BcBOA6	40559	Botrytis cinerea	Grey Mould	3885	Phaseolus vulgaris (related: string bean)	Polyketide synthases
CH63R_01271	4123	23	2556	Q9Y8A2	2586	31	2565	27.3	2705	1626	341	797.7	9e-231	PHI:255	Uniprot	Q9Y8A2	FUM1 (FUM5)	5127	Fusarium fujikuroi	Foolish Seedling	4530	Oryza sativa (related: rice)	Polyketide synthase
CH63R_01271	4123	21	2550	I1RHS7	2565	9	2558	26.4	2686	1686	292	730.7	1.3e-210	PHI:727	Uniprot	I1RHS7	PKS17	5518	Fusarium graminearum	Fusarium Ear Blight	4564	Triticum (related: wheat)	Polyketide synthase
CH63R_01271	4123	16	2548	Q92217	2528	6	2511	26.7	2715	1600	391	710.7	1.4e-204	PHI:55	Uniprot	Q92217	PKS1	5016	Bipolaris maydis	Leaf Blight	4577	Zea mays (related: maize)	Polyketide synthase
CH63R_01271	4123	23	2540	Q2VLJ2	2352	11	2330	27.5	2612	1509	386	709.1	4.2e-204	PHI:714	Uniprot	Q2VLJ2	PKS4 (ZEA1)	5518	Fusarium graminearum	Fusarium Ear Blight	4513	Hordeum vulgare (related: barley)	Zearalenone synthesis
CH63R_01271	4123	24	2546	W7MT31	2409	60	2395	26.3	2658	1501	457	684.9	8.5e-197	PHI:3387	Uniprot	W7MT31	FVEG_12523	117187	Fusarium verticillioides	Ear And Stalk Rot Of Maize	4577	Zea mays (related: maize)	fusaric acid biosynthesis
CH63R_01271	4123	24	2546	A0A0D2YG10	2410	60	2396	26.4	2647	1515	434	676.4	3e-194	PHI:6936	Uniprot	A0A0D2YG10	fub1	5507	Fusarium oxysporum	Fusarium wilt	10090	Mus musculus (related: House mouse)	Polyketide synthase
CH63R_01271	4123	23	1235	A0A1W5T7B8	2284	6	1198	33	1251	742	96	595.5	6.8e-170	PHI:7243	Uniprot	A0A1W5T7B8	pks15	176275	Beauveria bassiana	white muscardine disease	7091	Bombyx mori (related: domestic silkworm)	Clade III polyketide synthase
CH63R_01271	4123	22	1294	D2E9X0	2376	48	1304	33.2	1318	774	106	595.1	8.8e-170	PHI:2379	Uniprot	D2E9X0	DEP5	29001	Alternaria brassicicola	Black Spot	3702	Arabidopsis thaliana (related: thale cress)	Histone Deacetylase Inhibitor
CH63R_01271	4123	10	1244	Q6RKG2	2141	2	1200	29.8	1278	775	122	498	1.5e-140	PHI:2425	Uniprot	Q6RKG2	PKS2	5016	Bipolaris maydis	Southern Corn Leaf Blight	4577	Zea mays (related: maize)	T-toxin production
CH63R_01271	4123	24	2556	B9JV05	2523	3	2491	24.1	2703	1668	384	426.4	5.4e-119	PHI:2895	Uniprot	B9JV05	F-avi4330	373	Agrobacterium vitis	Crown Gall Of Grapes	29760	Vitis vinifera (related: wine grape)	Polyketide synthetase protein
CH63R_01271	4123	12	907	P9WQE7	1876	94	942	32.5	905	546	65	416.4	5.6e-116	PHI:7220	Uniprot	P9WQE7	ppsA	1773	Mycobacterium tuberculosis	tuberculosis	10090	Mus musculus (related: House mouse)	Phthiocerol synthesis polyketide synthase
CH63R_01271	4123	24	1021	A0A075TRC0	1776	35	976	31	1020	604	100	378.3	1.7e-104	PHI:4505	Uniprot	A0A075TRC0	PePatK	27334	Penicillium expansum	Fruit Decay; Carcinogenic	122118	Prunus americana (related: goose plum)	Encodes a 6-methylsalicylic acid synthase; patulin production
CH63R_01271	4123	80	1022	Q0V687	1720	33	920	30.6	952	588	73	359	1.1e-98	PHI:3324	Uniprot	Q0V687	SN477	13684	Parastagonospora nodorum	Septoria Nodorum Blotch	4565	Triticum aestivum (related: bread wheat)	synthesis of (R)-mellein
CH63R_01271	4123	2685	3663	Q9I157	4342	1729	2691	29	998	655	54	348.6	1.4e-95	PHI:6991	Uniprot	Q9I157	pvdL	287	Pseudomonas aeruginosa	Opportunistic infections	10090	Mus musculus (related: House mouse)	Iron siderophore
CH63R_01271	4123	25	449	Q6RKH3	413	1	413	43.8	425	227	12	334.3	2.8e-91	PHI:726	Uniprot	Q6RKH3	PKS7	5518	Fusarium graminearum	Fusarium Ear Blight	4564	Triticum (related: wheat)	Polyketide synthase
CH63R_01271	4123	2685	3770	Q63KU5	4236	30	1104	27.3	1128	725	95	328.6	1.5e-89	PHI:7014	Uniprot	Q63KU5	glbC	28450	Burkholderia pseudomallei	Melioidosis	10090	Mus musculus (related: House mouse)	Putative peptide synthase/polyketide synthase; proteasome inhibitor
CH63R_01271	4123	25	449	Q6RKH5	415	1	415	41.6	425	238	10	324.7	2.2e-88	PHI:728	Uniprot	Q6RKH5	PKS5	5518	Fusarium graminearum	Fusarium Ear Blight	4564	Triticum (related: wheat)	Polyketide synthase
CH63R_01274	178	73	163	I1RA24	210	118	204	59.3	91	33	4	74.7	1.7e-14	PHI:1342	Uniprot	I1RA24	GzC2H002	5518	Fusarium graminearum	Fusarium Ear Blight	4564	Triticum (related: wheat)	transcription factor
CH63R_01280	344	63	291	Q4IR08	279	1	228	72.2	230	61	3	300.4	3.7e-82	PHI:1608	Uniprot	Q4IR08	GzP53L001	5518	Fusarium graminearum	Fusarium Ear Blight	4564	Triticum (related: wheat)	transcription factor
CH63R_01292	228	90	228	I1RHQ1	246	109	246	66.4	140	44	3	179.5	6.4e-46	PHI:7651	Uniprot	I1RHQ1	FgPR-IL-4	5518	Fusarium graminearum	Fusarium head blight	4565	Triticum aestivum (related: bread wheat)	Uncharacterized protein
CH63R_01292	228	98	227	Q9HFZ2	358	216	343	38.3	133	74	8	75.5	1.3e-14	PHI:184	Uniprot	Q9HFZ2	RBT4	5476	Candida albicans	Candidiasis	9986	Oryctolagus cuniculus (related: rabbit)	Plant-pathogenesis related protein (PR-1)
CH63R_01292	228	101	225	W7M3S4	336	177	320	32.2	146	76	23	54.3	3.1e-08	PHI:7144	Uniprot	W7M3S4	FvSCP1	117187	Fusarium verticillioides	Stalk rot of maize	4577	Zea mays (related: maize)	SCP-like extracellular protein
CH63R_01295	733	4	733	I1RQL1	789	65	789	73.7	734	180	13	1075.5	0	PHI:1451	Uniprot	I1RQL1	GzGH	5518	Fusarium graminearum	Fusarium Ear Blight	4564	Triticum (related: wheat)	transcription factor
CH63R_01299	616	65	551	W7N2B4	593	41	532	37	505	287	31	293.1	1.1e-79	PHI:3381	Uniprot	W7N2B4	FVEG_12533	117187	Fusarium verticillioides	Ear And Stalk Rot Of Maize	4577	Zea mays (related: maize)	fusaric acid biosynthesis
CH63R_01299	616	87	552	Q6FV98	577	99	571	35.7	479	289	19	256.5	1.1e-68	PHI:6626	Uniprot	Q6FV98	CgTpo1_2	5478	Candida glabrata	disseminated candidiasis	7137	Galleria mellonella (related: Greater wax moth)	Drug:H+ antiporter
CH63R_01299	616	103	552	Q6FTB1	567	105	561	35.9	462	279	17	250.4	8e-67	PHI:6625	Uniprot	Q6FTB1	CgTpo1_1	5478	Candida glabrata	disseminated candidiasis	7137	Galleria mellonella (related: Greater wax moth)	Drug:H+ antiporter
CH63R_01299	616	111	552	Q59RG0	581	119	570	33.8	453	288	12	235	3.5e-62	PHI:511	Uniprot	Q59RG0	CaNAG4	5476	Candida albicans	Candidiasis	10090	Mus musculus (related: house mouse)	Unknown
CH63R_01299	616	110	552	A0ST42	512	58	506	34.5	458	276	24	219.9	1.2e-57	PHI:2329	Uniprot	A0ST42	CTB4	29003	Cercospora nicotianae	Frog-Eye Leafspot	4097	Nicotiana tabacum (related: common tobacco)	Encodes a putative membrane transporter
CH63R_01302	422	224	399	A0A0D2YD74	1024	891	1022	55.7	176	34	44	192.6	1.3e-49	PHI:5483	Uniprot	A0A0D2YD74	FTF1	5507	Fusarium oxysporum	Fusarium Wilt	4081	Solanum lycopersicum (related: tomato)	Fusarium transcription factor
CH63R_01304	430	108	316	P26215	364	92	295	29.7	212	138	11	86.3	1.4e-17	PHI:3	Uniprot	P26215	PGN1	5017	Bipolaris zeicola	Leaf Spot	4577	Zea mays (related: maize)	Endopolygalacturonase
CH63R_01308	264	4	264	J5K8H0	289	18	289	70.6	272	69	11	379.8	3.7e-106	PHI:4990	Uniprot	J5K8H0	ras3	176275	Beauveria bassiana	White Muscardine Disease	7137	Galleria mellonella (related: greater wax moth)	Ras ATPases
CH63R_01308	264	13	254	N4UYN1	240	10	234	32.2	242	147	17	111.3	2.5e-25	PHI:3279	Uniprot	N4UYN1	CoRAS2	5465	Colletotrichum orbiculare	Anthracnose of Cucurbits	3659	Cucumis sativus (related: cucumber)	Ras genes
CH63R_01308	264	13	208	I1S095	235	10	193	35.2	196	115	12	109	1.2e-24	PHI:861	Uniprot	I1S095	RAS2	5518	Fusarium graminearum	Fusarium Ear Blight	4564	Triticum (related: wheat)	Ras GTPase
CH63R_01308	264	13	205	Q875L5	192	10	174	34.2	193	99	28	102.8	8.8e-23	PHI:269	Uniprot	Q875L5	RAS2	5270	Ustilago maydis	Corn Smut	4577	Zea mays (related: maize)	GTP-binding protein
CH63R_01312	921	6	900	Q5KN74	965	17	942	49.7	931	427	41	855.9	6.2e-249	PHI:7207	Uniprot	Q5KN74	msh2	5207	Cryptococcus neoformans	fungal meningitis	10090	Mus musculus (related: House mouse)	DNA mismatch repair protein
CH63R_01314	518	1	514	Q4WXC5	522	1	514	58.2	529	191	30	605.1	1.1e-173	PHI:2531	Uniprot	Q4WXC5	PRI1	746128	Aspergillus fumigatus	Invasive Pulmonary Aspergillosis	Lethal pathogen phenotype	Lethal pathogen phenotype	DNA primase small subunit
CH63R_01315	595	1	588	I1RQL4	587	1	586	48	613	267	52	471.1	2.8e-133	PHI:3109	Uniprot	I1RQL4	FgSKN7	5518	Fusarium graminearum	Fusarium Head Blight	4565	Triticum aestivum (related: bread wheat)	stress-related transcription factor gene
CH63R_01315	595	10	552	I3QHH8	627	5	554	38.9	578	290	63	347.4	4.6e-96	PHI:2606	Uniprot	I3QHH8	SKN7	5599	Alternaria alternata	Citrus Brown Spot	229630	Citrus x tangelo (related: tangelo)	Stress-responsive transcription regulator
CH63R_01315	595	7	513	G4N7Y2	701	9	530	39	543	274	57	341.7	2.5e-94	PHI:2406	Uniprot	G4N7Y2	MoSKN7	318829	Magnaporthe oryzae	Rice Blast	4530	Oryza sativa (related: rice)	Response regulator
CH63R_01315	595	20	553	Q6SLC2	635	4	545	37.4	578	282	80	327.4	5e-90	PHI:3931	Uniprot	Q6SLC2	Skn7	5016	Bipolaris maydis	Southern Corn Leaf Blight	4577	Zea mays (related: maize)	stress response factors
CH63R_01315	595	23	566	Q6FTT1	630	90	615	29.5	559	346	48	198	4.5e-51	PHI:2566	Uniprot	Q6FTT1	Skn7p	5478	Candida glabrata	Candidiasis	10090	Mus musculus (related: house mouse)	Transcriptional factor involved in oxidative stress response
CH63R_01315	595	6	482	Q5A4X5	559	15	553	28.3	544	318	72	178.3	3.7e-45	PHI:380	Uniprot	Q5A4X5	SKN7	5476	Candida albicans	Candidiasis	10090	Mus musculus (related: house mouse)	Response regulator
CH63R_01315	595	9	502	Q5UB48	1040	219	843	25	649	308	179	128.6	3.4e-30	PHI:450	Uniprot	Q5UB48	SKN7	5207	Cryptococcus neoformans	Cryptococcosis	10090	Mus musculus (related: house mouse)	Transcription factor
CH63R_01315	595	346	466	G4MV04	1201	997	1120	33.6	125	78	5	75.5	3.4e-14	PHI:3163	Uniprot	G4MV04	Mosln1	318829	Magnaporthe oryzae	Rice Blast	4530	Oryza sativa (related: rice)	Histidine Kinase
CH63R_01315	595	348	498	I1S028	1150	985	1136	27.9	154	106	5	72.8	2.2e-13	PHI:3374	Uniprot	I1S028	FgSln1	5518	Fusarium graminearum	Fusarium Head Blight	4565	Triticum aestivum (related: bread wheat)	fungal development and pathogenicity
CH63R_01315	595	352	469	Q8Z445	918	670	786	32.5	120	76	5	67.8	7.1e-12	PHI:562	Uniprot	Q8Z445	barA	28901	Salmonella enterica	Gastroenteritis	10090	Mus musculus (related: house mouse)	--
CH63R_01315	595	351	464	O42695	1377	1249	1366	32.8	119	74	6	65.5	3.5e-11	PHI:140	Uniprot	O42695	CaSLN1	5476	Candida albicans	Candidiasis	10090	Mus musculus (related: house mouse)	Histidine Kinase
CH63R_01315	595	351	496	P0A4H7	224	3	143	28.2	149	96	11	61.2	6.6e-10	PHI:7680	Uniprot	P0A4H7	CiaR	1313	Streptococcus pneumoniae	Pneumococcal pneumonia	10090	Mus musculus (related: House mouse)	Two-component response regulator
CH63R_01315	595	20	111	G4MNV0	600	134	223	36.2	94	54	6	57.4	9.6e-09	PHI:2178	Uniprot	G4MNV0	MoSFl1	318829	Magnaporthe oryzae	Rice Blast	4530	Oryza sativa (related: rice)	--
CH63R_01315	595	20	185	I1S282	591	132	301	26.7	176	113	16	51.2	6.8e-07	PHI:1452	Uniprot	I1S282	GzHSF003	5518	Fusarium graminearum	Fusarium Ear Blight	4564	Triticum (related: wheat)	transcription factor
CH63R_01318	712	3	696	Q4WLS1	767	63	749	43.5	717	352	53	372.9	1.2e-103	PHI:2543	Uniprot	Q4WLS1	GCD6	746128	Aspergillus fumigatus	Invasive Pulmonary Aspergillosis	10090	Mus musculus (related: house mouse)	Translation initiation factor eIF2B
CH63R_01328	384	8	383	G4YQK3	427	30	425	37.1	396	229	20	289.3	9.6e-79	PHI:6261	Uniprot	G4YQK3	PsAAT3	67593	Phytophthora sojae	soybean stem and root rot	3847	Glycine max (related: soybean)	Aspartate aminotransferase
CH63R_01331	629	43	614	I1S3R7	551	39	541	43.1	580	245	85	424.1	4.1e-119	PHI:1697	Uniprot	I1S3R7	GzZC012	5518	Fusarium graminearum	Fusarium Ear Blight	4564	Triticum (related: wheat)	transcription factor
CH63R_01331	629	152	523	I1RH29	480	36	392	37.7	377	210	25	239.2	1.9e-63	PHI:1832	Uniprot	I1RH29	GzZC147	5518	Fusarium graminearum	Fusarium Ear Blight	4564	Triticum (related: wheat)	transcription factor
CH63R_01331	629	10	595	I1RYA7	580	43	569	27.4	591	360	69	224.2	6.2e-59	PHI:1693	Uniprot	I1RYA7	GzZC008	5518	Fusarium graminearum	Fusarium Ear Blight	4564	Triticum (related: wheat)	transcription factor
CH63R_01331	629	44	623	I1S2A5	551	55	549	29.3	593	308	111	208	4.6e-54	PHI:1698	Uniprot	I1S2A5	GzZC013	5518	Fusarium graminearum	Fusarium Ear Blight	4564	Triticum (related: wheat)	transcription factor
CH63R_01331	629	44	338	I1R9K8	648	179	449	37.4	297	158	28	195.7	2.4e-50	PHI:1717	Uniprot	I1R9K8	GzZC032	5518	Fusarium graminearum	Fusarium Ear Blight	4564	Triticum (related: wheat)	transcription factor
CH63R_01342	363	13	142	A0ST44	357	4	141	38.4	138	77	8	83.2	9.9e-17	PHI:1047	Uniprot	A0ST44	CTB6	29003	Cercospora nicotianae	Frog-Eye Leafspot	4097	Nicotiana tabacum (related: common tobacco)	oxidoreductase
CH63R_01352	674	317	575	Q4IEV4	502	247	452	32.4	259	122	53	134	9.1e-32	PHI:1637	Uniprot	Q4IEV4	GzWing009	5518	Fusarium graminearum	Fusarium Ear Blight	4564	Triticum (related: wheat)	transcription factor
CH63R_01360	970	58	895	M7U578	959	48	904	29.9	893	535	91	293.1	1.7e-79	PHI:4978	Uniprot	M7U578	BcFRQ1	40559	Botrytis cinerea	Grey Mould Fungus	3702	Arabidopsis thaliana (related: thale cress)	circadian oscillator
CH63R_01367	527	233	447	H6VMG0	1211	625	855	31.7	246	122	46	95.1	3.7e-20	PHI:3594	Uniprot	H6VMG0	Ptp2	5207	Cryptococcus neoformans	Fungal Meningitis	10090	Mus musculus (related: house mouse)	Protein tyrosine phosphatases
CH63R_01367	527	195	495	L7T9I5	282	6	281	24.7	312	188	47	73.6	1.1e-13	PHI:3595	Uniprot	L7T9I5	Ptp1	5207	Cryptococcus neoformans	Fungal Meningitis	10090	Mus musculus (related: house mouse)	Protein tyrosine phosphatases
CH63R_01370	421	88	421	I1RC95	391	58	390	44.6	334	184	1	285.4	1.5e-77	PHI:1566	Uniprot	I1RC95	GzOB006	5518	Fusarium graminearum	Fusarium Ear Blight	4564	Triticum (related: wheat)	transcription factor
CH63R_01370	421	154	395	Q9C1E9	1388	983	1227	40.3	248	139	9	166	1.3e-41	PHI:226	Uniprot	Q9C1E9	PEX6	5462	Colletotrichum lagenaria	Anthracnose	3659	Cucumis sativus (related: cucumber)	Peroxisome biogenesis
CH63R_01370	421	154	401	I1RNL3	1244	845	1101	38.4	258	148	11	163.7	6.7e-41	PHI:2715	Uniprot	I1RNL3	PEX6	5518	Fusarium graminearum	Fusarium Head Blight	4565	Triticum aestivum (related: bread wheat)	Peroxisomal biogenesis factor 6
CH63R_01370	421	154	395	G4NBI6	1375	985	1229	39.7	247	142	7	161.4	3.3e-40	PHI:2033	Uniprot	G4NBI6	MgPex6	318829	Magnaporthe oryzae	Rice Blast	4530	Oryza sativa (related: rice)	peroxisome biogenesis
CH63R_01370	421	154	395	Q0PND8	1375	985	1229	39.7	247	142	7	161.4	3.3e-40	PHI:593	Uniprot	Q0PND8	PEX6	318829	Magnaporthe oryzae	Rice Blast	4530	Oryza sativa (related: rice)	--
CH63R_01370	421	162	388	G4MQP9	1250	851	1078	38	234	132	13	154.8	3.1e-38	PHI:2177	Uniprot	G4MQP9	PAS1	318829	Magnaporthe oryzae	Rice Blast	4530	Oryza sativa (related: rice)	Transcription factor
CH63R_01370	421	158	390	J9VX80	439	126	353	39.7	234	134	7	146.7	8.5e-36	PHI:4644	Uniprot	J9VX80	VPS4	5207	Cryptococcus neoformans	Cryptococcosis	10090	Mus musculus (related: house mouse)	Endosomal sorting complex
CH63R_01370	421	152	390	Q5AG40	439	120	355	39.5	243	136	11	143.7	7.2e-35	PHI:2553	Uniprot	Q5AG40	VPS4	5476	Candida albicans	Candidiasis	10090	Mus musculus (related: house mouse)	Pre-vacuolar protein sorting gene
CH63R_01370	421	134	390	Q5EMY3	424	83	343	35.2	264	161	10	130.2	8.2e-31	PHI:860	Uniprot	Q5EMY3	MSP1	318829	Magnaporthe oryzae	Rice Blast	4513	Hordeum vulgare (related: barley)	Small secreted protein
CH63R_01373	342	19	266	F6K8L6	257	3	251	45.8	262	115	27	215.7	1.2e-56	PHI:2841	Uniprot	F6K8L6	CnSEC14-2	5207	Cryptococcus neoformans	No Data Found	10090	Mus musculus (related: house mouse)	Secretion of phospholipase B1
CH63R_01373	342	24	204	F6K8L5	244	8	204	48.7	197	85	16	170.6	4.5e-43	PHI:2840	Uniprot	F6K8L5	CnSEC14-1	5207	Cryptococcus neoformans	No Data Found	10090	Mus musculus (related: house mouse)	Secretion of phospholipase B1
CH63R_01375	305	123	298	Q4WBL9	324	36	210	30.7	176	121	1	87	5.8e-18	PHI:4672	Uniprot	Q4WBL9	AmcA	746128	Aspergillus fumigatus	Invasive Pulmonary Aspergillosis	7137	Galleria mellonella (related: greater wax moth)	Putative mitochondrial ornithine transporter
CH63R_01378	1011	208	398	G4ND25	531	33	216	36.3	201	101	27	111.3	9.5e-25	PHI:2488	Uniprot	G4ND25	Man1	318829	Magnaporthe oryzae	Rice Blast	4530	Oryza sativa (related: rice)	a-1,2-mannosidase
CH63R_01379	1783	210	1779	E9EX34	1663	77	1657	57.9	1640	561	129	1578.5	0	PHI:5434	Uniprot	E9EX34	Mero-Bck1	568076	Metarhizium robertsii	No Data Found	7137	Galleria mellonella (related: greater wax moth)	MAPKKK
CH63R_01379	1783	206	1779	X0KCM6	1787	313	1784	58.6	1614	486	182	1572	0	PHI:4681	Uniprot	X0KCM6	FoBck1	5507	Fusarium oxysporum	Vascular Wilt Disease Of Banana	4641	Musa acuminata (related: dwarf banana)	MAP kinase
CH63R_01379	1783	206	1779	W7MFP3	1781	313	1778	58.9	1607	487	174	1558.5	0	PHI:5270	Uniprot	W7MFP3	FvBck1	117187	Fusarium verticillioides	Pokkah Boeng	4547	Saccharum officinarum (related: sugarcane)	MAP kinase kinase kinase
CH63R_01379	1783	206	1743	I1RQI2	1831	314	1831	59.3	1574	548	92	1557.7	0	PHI:1195	Uniprot	I1RQI2	(Sc Bck1)	5518	Fusarium graminearum	Fusarium Ear Blight	4564	Triticum (related: wheat)	protein kinase
CH63R_01379	1783	276	1780	A0A097BQG4	1619	145	1613	51	1619	530	264	1243.8	0	PHI:5539	Uniprot	A0A097BQG4	CpBck1	5116	Cryphonectria parasitica	Chestnut Blight	21020	Castanea sativa (related: chestnut)	MAPKKKinase
CH63R_01379	1783	206	1780	G4NDR3	1528	66	1526	49.5	1637	588	238	1227.2	0	PHI:777	Uniprot	G4NDR3	MGG_00883	318829	Magnaporthe oryzae	Rice Blast	4530	Oryza sativa (related: rice)	--
CH63R_01379	1783	1491	1755	E9EU30	902	627	893	47.6	273	129	14	240.4	2.4e-63	PHI:5433	Uniprot	E9EU30	Mero-Ste11	568076	Metarhizium robertsii	No Data Found	7137	Galleria mellonella (related: greater wax moth)	MAPKKK
CH63R_01379	1783	1491	1760	Q9HFT9	1230	935	1199	46.9	273	134	11	238	1.2e-62	PHI:476	Uniprot	Q9HFT9	STE11alpha	5207	Cryptococcus neoformans	Cryptococcosis	10090	Mus musculus (related: house mouse)	MAP kinase kinase kinase
CH63R_01379	1783	1491	1755	G4N7X0	915	640	906	46.5	273	132	14	235	1e-61	PHI:2119	Uniprot	G4N7X0	MST11p	318829	Magnaporthe oryzae	Rice Blast	4530	Oryza sativa (related: rice)	--
CH63R_01379	1783	1488	1757	F2Z6H2	676	385	668	43.4	290	138	26	234.6	1.3e-61	PHI:493	Uniprot	F2Z6H2	STE11	5478	Candida glabrata	Candidiasis	10090	Mus musculus (related: house mouse)	MAP kinase kinase kinase
CH63R_01379	1783	1491	1755	B6VCT9	957	682	948	45.8	273	134	14	233.8	2.2e-61	PHI:2484	Uniprot	B6VCT9	Ste11	40559	Botrytis cinerea	Grey Mould	3750	Malus domestica (related: apple)	MAP triple kinase
CH63R_01379	1783	1491	1760	Q8J230	1566	1103	1379	44.6	285	135	23	232.6	5e-61	PHI:6069	Uniprot	Q8J230	kpp4	5270	Ustilago maydis	Smut Disease	4577	Zea mays (related: maize)	MAPKK kinase
CH63R_01379	1783	1491	1755	V6RAJ2	849	574	840	46.7	274	130	16	230.3	2.5e-60	PHI:3376	Uniprot	V6RAJ2	FgSte11	5518	Fusarium graminearum	Fusarium Head Blight	4565	Triticum aestivum (related: bread wheat)	fungal development and pathogenicity
CH63R_01379	1783	1491	1756	M2TIY7	959	683	950	44.7	275	136	16	221.9	8.8e-58	PHI:4778	Uniprot	M2TIY7	Csste11	45130	Bipolaris sorokiniana	Spot Blotch; Common Root Rot	4513	Hordeum vulgare (related: barley)	MAPK kinase kinase
CH63R_01379	1783	1491	1756	C6L683	961	684	952	45.3	276	134	17	220.7	2e-57	PHI:2397	Uniprot	C6L683	ChSte11	5016	Bipolaris maydis	No Data Found	4577	Zea mays (related: maize)	--
CH63R_01379	1783	1491	1754	C6KEF4	927	646	917	41.7	278	142	20	211.1	1.5e-54	PHI:2123	Uniprot	C6KEF4	MGSTE11p	1047171	Zymoseptoria tritici	Leaf Blotch	4564	Triticum (related: wheat)	--
CH63R_01379	1783	1489	1758	E9EW91	1354	1043	1312	42.1	280	142	20	208.8	7.7e-54	PHI:5435	Uniprot	E9EW91	Mero-Ssk2	568076	Metarhizium robertsii	No Data Found	7137	Galleria mellonella (related: greater wax moth)	MAPKKK
CH63R_01379	1783	1489	1758	I1RA81	1341	1029	1298	40.7	280	146	20	203.4	3.2e-52	PHI:1198	Uniprot	I1RA81	(Sc Ssk2/Ssk22)	5518	Fusarium graminearum	Fusarium Ear Blight	4564	Triticum (related: wheat)	protein kinase
CH63R_01379	1783	1489	1758	Q4WT11	1425	1092	1385	39.8	304	139	44	189.5	4.8e-48	PHI:3323	Uniprot	Q4WT11	sskB	746128	Aspergillus fumigatus	Invasive Pulmonary Aspergillosis	10090	Mus musculus (related: house mouse)	MAP kinase kinase kinase of the HOG (high-osmolarity glycerol response) pathway
CH63R_01379	1783	1498	1764	P0CY23	1230	959	1209	33.2	268	161	18	147.9	1.6e-35	PHI:461	Uniprot	P0CY23	CST20	5476	Candida albicans	Candidiasis	10090	Mus musculus (related: house mouse)	Protein kinase
CH63R_01395	526	7	502	J4UUB6	520	10	505	91.1	496	44	0	934.5	7.8e-273	PHI:6972	Uniprot	J4UUB6	TpsA	176275	Beauveria bassiana	white muscardine disease	7137	Galleria mellonella (related: Greater wax moth)	Trehalose-6-phosphatesynthase
CH63R_01395	526	5	515	G4NHF4	529	4	528	82.9	525	76	14	883.2	2.1e-257	PHI:2172	Uniprot	G4NHF4	TPS1	318829	Magnaporthe oryzae	Rice Blast	4530	Oryza sativa (related: rice)	Integrates control of glucose-6-phosphate metabolism and nitrogen source utilization; Regulation of nitrate metabolism
CH63R_01395	526	5	515	Q875L7	529	4	528	82.9	525	76	14	883.2	2.1e-257	PHI:7226	Uniprot	Q875L7	tps1	318829	Magnaporthe oryzae	Rice blast disease	4530	Oryza sativa (related: rice)	Trehalose-6-phosphate synthase
CH63R_01395	526	1	516	Q156F5	523	1	509	80.3	517	93	9	852.8	3e-248	PHI:650	Uniprot	Q156F5	TPS1	40559	Botrytis cinerea	Grey Mould	4081	Solanum lycopersicum (related: tomato)	trehalose-6-phosphate synthase
CH63R_01395	526	12	482	Q92410	478	4	475	68.9	472	146	1	701.8	8.5e-203	PHI:130	Uniprot	Q92410	TPS1	5476	Candida albicans	Candidiasis	10090	Mus musculus (related: house mouse)	Trehalose-6-phosphate synthase
CH63R_01395	526	36	478	Q0UF61	533	2	466	71	465	113	22	653.7	2.7e-188	PHI:2265	Uniprot	Q0UF61	Tps1	13684	Parastagonospora nodorum	Glume Blotch	4564	Triticum (related: wheat)	--
CH63R_01395	526	34	487	B0YCA2	919	183	644	36.8	470	273	24	330.1	6.8e-91	PHI:7121	Uniprot	B0YCA2	tslA	746128	Aspergillus fumigatus	invasive pulmonary aspergillosis	10090	Mus musculus (related: House mouse)	Trehalose-phosphate synthase subunit
CH63R_01395	526	100	474	G1UAE0	888	151	523	37.1	380	227	12	271.6	2.9e-73	PHI:242	Uniprot	G1UAE0	CaTPS2	5476	Candida albicans	Candidiasis	10090	Mus musculus (related: house mouse)	Trehalose-6-phosphate phosphatase
CH63R_01395	526	13	477	Q8PHN8	455	3	455	32.4	469	297	20	270.8	4.9e-73	PHI:4627	Uniprot	Q8PHN8	otsA	346	Xanthomonas citri	Citrus Canker	2711	Citrus sinensis (related: sweet orange)	Trehalose-6-phosphate synthase
CH63R_01395	526	105	486	J4KLP9	601	213	596	35.1	388	242	10	249.2	1.5e-66	PHI:6973	Uniprot	J4KLP9	TpsB	176275	Beauveria bassiana	white muscardine disease	7137	Galleria mellonella (related: Greater wax moth)	Trehalose-6-phosphatesynthase
CH63R_01407	801	1	801	I1RQG9	783	1	783	48.1	856	316	128	521.9	1.8e-148	PHI:1378	Uniprot	I1RQG9	GzC2H041	5518	Fusarium graminearum	Fusarium Ear Blight	4564	Triticum (related: wheat)	transcription factor
CH63R_01407	801	447	557	Q59RR0	783	635	744	58.6	111	45	1	84	1.3e-16	PHI:331	Uniprot	Q59RR0	CaACE2	5476	Candida albicans	Candidiasis	10090	Mus musculus (related: house mouse)	Transcription factor
CH63R_01431	519	26	497	Q882F5	493	27	482	41.6	474	257	20	325.9	1.3e-89	PHI:7788	Uniprot	Q882F5	AldB (PSPTO_2673)	317	Pseudomonas syringae	bacterial speck of tomato	3702	Arabidopsis thaliana (related: Thale cress)	Indole-3-acetaldehyde dehydrogenase
CH63R_01431	519	26	491	A0A076ZMY5	487	25	475	37.5	469	272	21	270.4	6.3e-73	PHI:7520	Uniprot	A0A076ZMY5	VK055_1952	573	Klebsiella pneumoniae	pneumonia	10090	Mus musculus (related: House mouse)	Betaine aldehyde dehydrogenase
CH63R_01431	519	24	491	G4MXJ4	536	73	524	34.9	473	282	26	238	3.4e-63	PHI:2145	Uniprot	G4MXJ4	MoSSADH	318829	Magnaporthe oryzae	Rice Blast	4513	Hordeum vulgare (related: barley)	Succinate-semialdehyde dehydrogenase
CH63R_01431	519	27	494	Q88BC5	497	42	495	33.7	475	287	28	228	3.6e-60	PHI:7787	Uniprot	Q88BC5	AldA (PSPTO_0092)	317	Pseudomonas syringae	bacterial speck of tomato	3702	Arabidopsis thaliana (related: Thale cress)	Indole-3-acetaldehyde dehydrogenase
CH63R_01431	519	9	491	Q0V515	492	24	479	30.4	484	308	29	196.4	1.1e-50	PHI:3914	Uniprot	Q0V515	Sdh1	13684	Parastagonospora nodorum	Stagonospora Nodorum Blotch	4565	Triticum aestivum (related: bread wheat)	encodes succinic semialdehyde dehydrogenase
CH63R_01433	896	124	891	I1RE94	1033	260	1033	66.1	775	255	8	1065.1	6.5e-312	PHI:1572	Uniprot	I1RE94	GzOB012	5518	Fusarium graminearum	Fusarium Ear Blight	4564	Triticum (related: wheat)	transcription factor
CH63R_01433	896	140	562	I1RKY2	575	96	573	38.3	480	237	59	290.4	1e-78	PHI:1578	Uniprot	I1RKY2	GzOB018	5518	Fusarium graminearum	Fusarium Ear Blight	4564	Triticum (related: wheat)	transcription factor
CH63R_01433	896	217	550	I1S216	534	138	520	24	391	232	65	99.8	2.5e-21	PHI:1605	Uniprot	I1S216	GzOB046	5518	Fusarium graminearum	Fusarium Ear Blight	4564	Triticum (related: wheat)	transcription factor
CH63R_01438	357	37	349	Q6TFC7	373	49	369	32.9	325	202	16	166.4	8.8e-42	PHI:482	Uniprot	Q6TFC7	LAEA	746128	Aspergillus fumigatus	Aspergillosis	10090	Mus musculus (related: house mouse)	Transcription regulator
CH63R_01438	357	58	349	Q2KNE4	369	73	366	32	297	194	8	165.2	2e-41	PHI:3881	Uniprot	Q2KNE4	LaeA	5059	Aspergillus flavus	Aflatoxicosis	3818	Arachis hypogaea (related: peanut)	methyltransferase and fungal specific virulence factor
CH63R_01438	357	69	349	I1RAW4	316	24	311	33.6	292	179	15	139.4	1.1e-33	PHI:7193	Uniprot	I1RAW4	FgLaeA	5518	Fusarium graminearum	Fusarium head blight	4565	Triticum aestivum (related: bread wheat)	Global regulator
CH63R_01438	357	69	344	J4UU56	307	18	299	29.6	284	190	10	120.9	4.2e-28	PHI:7564	Uniprot	J4UU56	BbmtrA	176275	Beauveria bassiana	white muscardine disease	7137	Galleria mellonella (related: Greater wax moth)	Putative methyltransferase
CH63R_01444	566	45	553	G4N740	547	22	513	36.6	519	292	37	311.2	3.5e-85	PHI:4024	Uniprot	G4N740	MoST1	318829	Magnaporthe oryzae	Rice Blast	4530	Oryza sativa (related: rice)	hexose transporter-like protein
CH63R_01444	566	35	544	J9VQA5	520	4	510	33.7	519	323	21	290	8.3e-79	PHI:2968	Uniprot	J9VQA5	Hxs1	5207	Cryptococcus neoformans	Cryptococcal Meningoencephalitis	10090	Mus musculus (related: house mouse)	Glucose uptake and transport
CH63R_01448	452	25	443	W7N2B4	593	83	530	34.9	450	260	33	254.2	4e-68	PHI:3381	Uniprot	W7N2B4	FVEG_12533	117187	Fusarium verticillioides	Ear And Stalk Rot Of Maize	4577	Zea mays (related: maize)	fusaric acid biosynthesis
CH63R_01448	452	19	443	P28873	564	95	557	31.4	468	273	48	219.2	1.4e-57	PHI:26	Uniprot	P28873	CaMDR1	5476	Candida albicans	Candidiasis	10090	Mus musculus (related: house mouse)	Fungal efflux pump
CH63R_01448	452	20	444	Q6FV98	577	117	569	32.2	457	274	36	208.4	2.5e-54	PHI:6626	Uniprot	Q6FV98	CgTpo1_2	5478	Candida glabrata	disseminated candidiasis	7137	Galleria mellonella (related: Greater wax moth)	Drug:H+ antiporter
CH63R_01448	452	15	443	A0ST42	512	47	503	31.1	463	279	40	190.7	5.5e-49	PHI:2329	Uniprot	A0ST42	CTB4	29003	Cercospora nicotianae	Frog-Eye Leafspot	4097	Nicotiana tabacum (related: common tobacco)	Encodes a putative membrane transporter
CH63R_01464	464	105	389	I1RHA1	295	1	283	43.7	286	157	4	244.2	4.3e-65	PHI:1270	Uniprot	I1RHA1	FGSG_03146	5518	Fusarium graminearum	Fusarium Ear Blight	4564	Triticum (related: wheat)	protein kinase
CH63R_01464	464	75	327	I1R9J1	258	22	256	40.2	256	129	24	183	1.2e-46	PHI:1271	Uniprot	I1R9J1	FGSG_00132	5518	Fusarium graminearum	Fusarium Ear Blight	4564	Triticum (related: wheat)	protein kinase
CH63R_01464	464	216	456	Q4WT11	1425	1192	1392	24.3	251	130	60	57.8	5.7e-09	PHI:3323	Uniprot	Q4WT11	sskB	746128	Aspergillus fumigatus	Invasive Pulmonary Aspergillosis	10090	Mus musculus (related: house mouse)	MAP kinase kinase kinase of the HOG (high-osmolarity glycerol response) pathway
CH63R_01464	464	115	350	I1RFC7	371	105	303	20.9	239	146	43	49.3	2e-06	PHI:1239	Uniprot	I1RFC7	FGSG_02399	5518	Fusarium graminearum	Fusarium Ear Blight	4564	Triticum (related: wheat)	protein kinase
CH63R_01464	464	109	347	I1RNH0	335	10	215	23.6	259	125	73	48.5	3.5e-06	PHI:1265	Uniprot	I1RNH0	FGSG_05549	5518	Fusarium graminearum	Fusarium Ear Blight	4564	Triticum (related: wheat)	protein kinase
CH63R_01468	754	25	754	Q4WQM5	721	21	721	42.5	742	374	53	518.8	1.5e-147	PHI:7692	Uniprot	Q4WQM5	FlcA	746128	Aspergillus fumigatus	invasive pulmonary aspergillosis	10090	Mus musculus (related: House mouse)	Putative 铿俛vin transporter
CH63R_01468	754	10	552	Q4WZA3	612	4	535	44.7	548	282	21	436	1.3e-122	PHI:7693	Uniprot	Q4WZA3	FlcB	746128	Aspergillus fumigatus	invasive pulmonary aspergillosis	10090	Mus musculus (related: House mouse)	Putative 铿俛vin transporter
CH63R_01469	566	7	38	I1RMT2	579	20	51	59.4	32	13	0	49.3	2.5e-06	PHI:1940	Uniprot	I1RMT2	GzZC255	5518	Fusarium graminearum	Fusarium Ear Blight	4564	Triticum (related: wheat)	transcription factor
CH63R_01479	526	35	414	I1RHI8	550	26	388	31.2	404	213	65	167.5	5.8e-42	PHI:6121	Uniprot	I1RHI8	FGSG_03243	5518	Fusarium graminearum	Fusarium head blight	4577	Zea mays (related: maize)	TAG lipases
CH63R_01479	526	51	493	Q5XTQ4	574	52	547	26.2	526	275	113	145.2	3.1e-35	PHI:541	Uniprot	Q5XTQ4	LIP1	40559	Botrytis cinerea	Grey Mould	3570	Dianthus caryophyllus (related: clove pink)	Lipase
CH63R_01479	526	14	360	G4NGA7	536	9	329	30.1	359	201	50	127.5	6.6e-30	PHI:2032	Uniprot	G4NGA7	VTL1	318829	Magnaporthe oryzae	Rice Blast	4530	Oryza sativa (related: rice)	intracellular triacylglycerol lipases
CH63R_01486	389	91	285	J4UU56	307	31	229	24.8	206	137	18	48.9	2.2e-06	PHI:7564	Uniprot	J4UU56	BbmtrA	176275	Beauveria bassiana	white muscardine disease	7137	Galleria mellonella (related: Greater wax moth)	Putative methyltransferase
CH63R_01487	168	31	130	P0AA28	109	2	99	33	100	65	2	74.7	1.6e-14	PHI:2644	Uniprot	P0AA28	thioredoxin 1	28901	Salmonella enterica	Food Poisoning	6239	Caenorhabditis elegans (related: roundworm)	Redox activity
CH63R_01494	488	53	458	J9W1N5	729	148	576	24.9	454	268	73	93.6	9.9e-20	PHI:3527	Uniprot	J9W1N5	PHO840	5207	Cryptococcus neoformans	Cryptococcosis	10090	Mus musculus (related: house mouse)	Phosphate Acquisition and Storage
CH63R_01497	642	76	513	Q96VU5	468	6	423	48.1	445	197	34	400.6	5e-112	PHI:387	Uniprot	Q96VU5	UGD1	5207	Cryptococcus neoformans	Cryptococcosis	10090	Mus musculus (related: house mouse)	UDP-glucose dehydrogenase
CH63R_01500	480	47	306	Q9UUS8	567	76	335	33.5	281	145	42	129	2.1e-30	PHI:167	Uniprot	Q9UUS8	CHIP3	474922	Colletotrichum gloeosporioides	Anthracnose	4081	Solanum lycopersicum (related: tomato)	Unknown
CH63R_01509	277	3	263	B5TM01	406	17	274	25.8	275	173	31	61.2	3.1e-10	PHI:2158	Uniprot	B5TM01	MoCMK1	318829	Magnaporthe oryzae	Rice Blast	4530	Oryza sativa (related: rice)	Calcium/calmodulin-dependent kinase
CH63R_01509	277	52	217	I1RD19	527	60	241	26.6	192	105	36	61.2	3.1e-10	PHI:1251	Uniprot	I1RD19	FGSG_01506	5518	Fusarium graminearum	Fusarium Ear Blight	4564	Triticum (related: wheat)	protein kinase
CH63R_01509	277	67	207	J9VH94	1230	600	748	26.1	153	97	16	58.2	2.6e-09	PHI:2955	Uniprot	J9VH94	PKH2-02	5207	Cryptococcus neoformans	No Data Found	7137	Galleria mellonella (related: greater wax moth)	Phosphoinositide-Dependent Kinase 1
CH63R_01509	277	67	270	Q8X4A2	348	67	274	22.2	216	148	20	55.5	1.7e-08	PHI:7760	Uniprot	Q8X4A2	Stk (ORF: z1444)	562	Escherichia coli	Urinary tract infections	10090	Mus musculus (related: House mouse)	Effector protein
CH63R_01509	277	57	200	I1RNH0	335	67	216	27.3	150	103	6	53.1	8.4e-08	PHI:1265	Uniprot	I1RNH0	FGSG_05549	5518	Fusarium graminearum	Fusarium Ear Blight	4564	Triticum (related: wheat)	protein kinase
CH63R_01509	277	52	250	I1S1V3	812	282	491	23.9	226	129	43	53.1	8.4e-08	PHI:1238	Uniprot	I1S1V3	FGSG_10725	5518	Fusarium graminearum	Fusarium Ear Blight	4564	Triticum (related: wheat)	protein kinase
CH63R_01509	277	10	156	G4NH08	394	34	183	25	164	92	31	47	6e-06	PHI:7117	Uniprot	G4NH08	MoGSK1	318829	Magnaporthe oryzae	Rice Blast	4513	Hordeum vulgare (related: barley)	Glycogen synthase kinase, central signal regulator involved in the stress-responsive mechanism
CH63R_01511	711	156	701	I1RYA7	580	79	574	51.8	550	207	58	514.6	2.6e-146	PHI:1693	Uniprot	I1RYA7	GzZC008	5518	Fusarium graminearum	Fusarium Ear Blight	4564	Triticum (related: wheat)	transcription factor
CH63R_01511	711	156	615	I1S3R7	551	40	481	35.2	471	265	40	280.8	6.4e-76	PHI:1697	Uniprot	I1S3R7	GzZC012	5518	Fusarium graminearum	Fusarium Ear Blight	4564	Triticum (related: wheat)	transcription factor
CH63R_01511	711	153	612	I1R9K8	648	175	563	32.6	463	235	77	228.4	3.7e-60	PHI:1717	Uniprot	I1R9K8	GzZC032	5518	Fusarium graminearum	Fusarium Ear Blight	4564	Triticum (related: wheat)	transcription factor
CH63R_01511	711	247	619	I1RH29	480	27	396	34.9	375	237	7	215.3	3.3e-56	PHI:1832	Uniprot	I1RH29	GzZC147	5518	Fusarium graminearum	Fusarium Ear Blight	4564	Triticum (related: wheat)	transcription factor
CH63R_01511	711	2	580	G4NI99	733	41	580	23.5	617	357	115	95.5	3.8e-20	PHI:5618	Uniprot	G4NI99	FZC26	318829	Magnaporthe oryzae	Rice Blast	4513	Hordeum vulgare (related: barley)	Zn2Cys6 transcription factor
CH63R_01516	561	19	530	G2X1K9	530	20	500	38.7	512	283	31	361.3	2.9e-100	PHI:6271	Uniprot	G2X1K9	VdThit	27337	Verticillium dahliae	vascular wilt	4100	Nicotiana benthamiana (no common name found)	Thiamine transporter
CH63R_01518	454	47	314	G4N3R9	631	105	372	31.2	269	183	2	143.3	1e-34	PHI:2165	Uniprot	G4N3R9	PTH11	318829	Magnaporthe oryzae	Rice Blast	4513	Hordeum vulgare (related: barley)	--
CH63R_01518	454	47	314	Q9Y784	631	105	372	30.9	269	184	2	140.6	6.5e-34	PHI:404	Uniprot	Q9Y784	PTH11	318829	Magnaporthe oryzae	Rice Blast	4530	Oryza sativa (related: rice)	Membrane protein
CH63R_01518	454	61	328	G5EI24	514	113	401	26.5	291	189	25	90.5	7.8e-19	PHI:7194	Uniprot	G5EI24	WISH	318829	Magnaporthe oryzae	Rice Blast	4530	Oryza sativa (related: Rice)	Transmembrane protein related to water wettability, infection, surface sensing and hyper-conidiation
CH63R_01518	454	37	311	G4NC47	598	8	312	26	312	187	44	74.3	5.8e-14	PHI:874	Uniprot	G4NC47	MGG_00435	318829	Magnaporthe oryzae	Rice Blast	4530	Oryza sativa (related: rice)	Hypothetical protein
CH63R_01526	540	85	539	E2EAF6	528	90	526	39.8	460	249	28	334.3	3.7e-92	PHI:2357	Uniprot	E2EAF6	CYP52X1	176275	Beauveria bassiana	No Data Found	7137	Galleria mellonella (related: greater wax moth)	Fatty Acid Hydroxylase Activity; Cytochrome P450 Subfamily
CH63R_01529	714	138	657	I1RUM9	725	133	652	64.6	528	171	16	621.7	1.5e-178	PHI:1396	Uniprot	I1RUM9	GzC2H059	5518	Fusarium graminearum	Fusarium Ear Blight	4564	Triticum (related: wheat)	transcription factor
CH63R_01529	714	140	713	G4N8B1	729	148	728	56.6	602	212	49	553.5	5.1e-158	PHI:795	Uniprot	G4N8B1	MGG_03451	318829	Magnaporthe oryzae	Rice Blast	4530	Oryza sativa (related: rice)	Hypothetical protein
CH63R_01529	714	138	714	Q4WXK4	679	103	678	39.6	626	279	99	271.2	5.1e-73	PHI:2607	Uniprot	Q4WXK4	DvrA	746128	Aspergillus fumigatus	Invasive Pulmonary Aspergillosis	7137	Galleria mellonella (related: greater wax moth)	Putative C2H2 transcription factor
CH63R_01529	714	144	177	Q59U10	740	165	198	82.4	34	6	0	67	1.4e-11	PHI:6672	Uniprot	Q59U10	Bcr1	5476	Candida albicans	Denture stomatitis	10114	Rattus (related: rat)	Transcription factors
CH63R_01529	714	152	200	I1RVY6	850	42	93	46.2	52	25	3	51.6	6.3e-07	PHI:1401	Uniprot	I1RVY6	GzC2H064	5518	Fusarium graminearum	Fusarium Ear Blight	4564	Triticum (related: wheat)	transcription factor
CH63R_01532	522	9	484	G4N740	547	10	473	26.8	493	315	46	152.1	2.5e-37	PHI:4024	Uniprot	G4N740	MoST1	318829	Magnaporthe oryzae	Rice Blast	4530	Oryza sativa (related: rice)	hexose transporter-like protein
CH63R_01532	522	17	520	J9VQA5	520	10	498	25.9	518	341	43	149.4	1.6e-36	PHI:2968	Uniprot	J9VQA5	Hxs1	5207	Cryptococcus neoformans	Cryptococcal Meningoencephalitis	10090	Mus musculus (related: house mouse)	Glucose uptake and transport
CH63R_01534	412	1	412	G4MQW5	433	4	433	63.3	431	138	20	562.8	4.8e-161	PHI:7320	Uniprot	G4MQW5	GH18	318829	Magnaporthe oryzae	Rice blast	4530	Oryza sativa (related: rice)	Glycosidase hydrolase
CH63R_01547	705	168	699	I1RU59	811	112	614	32.4	555	300	75	258.1	4.4e-69	PHI:1279	Uniprot	I1RU59	FGSG_07742	5518	Fusarium graminearum	Fusarium Ear Blight	4564	Triticum (related: wheat)	protein kinase
CH63R_01547	705	69	691	I1S9H8	767	152	763	27.4	687	360	139	174.5	6.4e-44	PHI:1282	Uniprot	I1S9H8	FGSG_13509	5518	Fusarium graminearum	Fusarium Ear Blight	4564	Triticum (related: wheat)	protein kinase
CH63R_01547	705	150	696	I1REQ8	709	171	708	26.9	579	350	73	168.7	3.5e-42	PHI:1281	Uniprot	I1REQ8	FGSG_02153	5518	Fusarium graminearum	Fusarium Ear Blight	4564	Triticum (related: wheat)	protein kinase
CH63R_01547	705	312	639	I1RU62	427	159	424	27.3	330	174	66	92.4	3.2e-19	PHI:1280	Uniprot	I1RU62	FGSG_07745	5518	Fusarium graminearum	Fusarium Ear Blight	4564	Triticum (related: wheat)	protein kinase
CH63R_01550	850	97	692	I1RU59	811	44	626	31.1	621	365	63	275	4.2e-74	PHI:1279	Uniprot	I1RU59	FGSG_07742	5518	Fusarium graminearum	Fusarium Ear Blight	4564	Triticum (related: wheat)	protein kinase
CH63R_01550	850	165	610	I1REQ8	709	184	654	26.7	498	286	79	159.8	2e-39	PHI:1281	Uniprot	I1REQ8	FGSG_02153	5518	Fusarium graminearum	Fusarium Ear Blight	4564	Triticum (related: wheat)	protein kinase
CH63R_01550	850	103	573	I1S9H8	767	185	649	27.4	497	303	58	159.1	3.3e-39	PHI:1282	Uniprot	I1S9H8	FGSG_13509	5518	Fusarium graminearum	Fusarium Ear Blight	4564	Triticum (related: wheat)	protein kinase
CH63R_01550	850	308	605	I1RU62	427	152	426	29.2	308	175	43	107.5	1.2e-23	PHI:1280	Uniprot	I1RU62	FGSG_07745	5518	Fusarium graminearum	Fusarium Ear Blight	4564	Triticum (related: wheat)	protein kinase
CH63R_01563	2606	4	2599	Q92217	2528	13	2521	32.9	2676	1549	247	1211.8	0	PHI:55	Uniprot	Q92217	PKS1	5016	Bipolaris maydis	Leaf Blight	4577	Zea mays (related: maize)	Polyketide synthase
CH63R_01563	2606	5	2599	A0A0D2YG10	2410	60	2408	32.5	2648	1435	352	1192.6	0	PHI:6936	Uniprot	A0A0D2YG10	fub1	5507	Fusarium oxysporum	Fusarium wilt	10090	Mus musculus (related: House mouse)	Polyketide synthase
CH63R_01563	2606	5	2599	W7MT31	2409	60	2407	32.7	2647	1431	351	1177.5	0	PHI:3387	Uniprot	W7MT31	FVEG_12523	117187	Fusarium verticillioides	Ear And Stalk Rot Of Maize	4577	Zea mays (related: maize)	fusaric acid biosynthesis
CH63R_01563	2606	4	2599	Q2VLJ2	2352	11	2348	32.4	2654	1421	374	1127.1	0	PHI:714	Uniprot	Q2VLJ2	PKS4 (ZEA1)	5518	Fusarium graminearum	Fusarium Ear Blight	4513	Hordeum vulgare (related: barley)	Zearalenone synthesis
CH63R_01563	2606	4	2606	Q9Y8A2	2586	31	2572	30.7	2700	1616	255	1063.9	4.2e-311	PHI:255	Uniprot	Q9Y8A2	FUM1 (FUM5)	5127	Fusarium fujikuroi	Foolish Seedling	4530	Oryza sativa (related: rice)	Polyketide synthase
CH63R_01563	2606	3	2590	I1RHS7	2565	10	2557	30.1	2691	1635	246	994.6	3.2e-290	PHI:727	Uniprot	I1RHS7	PKS17	5518	Fusarium graminearum	Fusarium Ear Blight	4564	Triticum (related: wheat)	Polyketide synthase
CH63R_01563	2606	2	2593	I1RUB2	3920	8	2441	30	2673	1551	320	989.9	7.8e-289	PHI:719	Uniprot	I1RUB2	GzFUS1	5518	Fusarium graminearum	Fusarium Ear Blight	4564	Triticum (related: wheat)	Fusarin C synthesis
CH63R_01563	2606	3	2596	B1GVX7	2460	6	2455	30	2703	1529	362	976.9	6.8e-285	PHI:2290	Uniprot	B1GVX7	BcBOA6	40559	Botrytis cinerea	Grey Mould	3885	Phaseolus vulgaris (related: string bean)	Polyketide synthases
CH63R_01563	2606	4	2599	A0A1W5T7B8	2284	6	2274	28.7	2651	1452	437	913.3	9.2e-266	PHI:7243	Uniprot	A0A1W5T7B8	pks15	176275	Beauveria bassiana	white muscardine disease	7091	Bombyx mori (related: domestic silkworm)	Clade III polyketide synthase
CH63R_01563	2606	3	2576	D2E9X0	2376	48	2346	29.2	2643	1457	413	860.1	9.3e-250	PHI:2379	Uniprot	D2E9X0	DEP5	29001	Alternaria brassicicola	Black Spot	3702	Arabidopsis thaliana (related: thale cress)	Histone Deacetylase Inhibitor
CH63R_01563	2606	3	2484	Q6ZX14	4034	11	2399	29.5	2588	1519	305	843.2	1.2e-244	PHI:325	Uniprot	Q6ZX14	ACE1	318829	Magnaporthe oryzae	Rice Blast	4530	Oryza sativa (related: rice)	Effector protein, polyketide synthase
CH63R_01563	2606	4	1207	Q6RKG2	2141	12	1140	32.2	1227	711	121	568.9	4.3e-162	PHI:2425	Uniprot	Q6RKG2	PKS2	5016	Bipolaris maydis	Southern Corn Leaf Blight	4577	Zea mays (related: maize)	T-toxin production
CH63R_01563	2606	5	2604	B9JV05	2523	3	2498	25.6	2748	1644	400	566.2	2.8e-161	PHI:2895	Uniprot	B9JV05	F-avi4330	373	Agrobacterium vitis	Crown Gall Of Grapes	29760	Vitis vinifera (related: wine grape)	Polyketide synthetase protein
CH63R_01563	2606	4	833	P9WQE9	2126	26	809	36.3	849	457	84	438.7	6.7e-123	PHI:7221	Uniprot	P9WQE9	pks2	1773	Mycobacterium tuberculosis	tuberculosis	10090	Mus musculus (related: House mouse)	Polyketide synthase
CH63R_01563	2606	1871	2445	P9WQE9	2126	1428	1980	27.2	589	379	50	166.8	4.9e-41	PHI:7221	Uniprot	P9WQE9	pks2	1773	Mycobacterium tuberculosis	tuberculosis	10090	Mus musculus (related: House mouse)	Polyketide synthase
CH63R_01563	2606	1	836	P9WQE7	1876	100	889	35.6	856	465	86	434.5	1.3e-121	PHI:7220	Uniprot	P9WQE7	ppsA	1773	Mycobacterium tuberculosis	tuberculosis	10090	Mus musculus (related: House mouse)	Phthiocerol synthesis polyketide synthase
CH63R_01563	2606	6	417	Q6RKH3	413	1	413	48.7	413	211	1	408.3	9.7e-114	PHI:726	Uniprot	Q6RKH3	PKS7	5518	Fusarium graminearum	Fusarium Ear Blight	4564	Triticum (related: wheat)	Polyketide synthase
CH63R_01563	2606	2	834	G1XU04	1761	18	812	33.1	853	493	78	396.7	2.9e-110	PHI:5276	Uniprot	G1XU04	AOL_s00215g283	13349	Arthrobotrys oligospora	No Data Found	6239	Caenorhabditis elegans (related: roundworm)	Polyketide Synthase Gene
CH63R_01563	2606	5	1210	I1RJE8	2029	393	1534	27.4	1256	748	164	386.3	3.9e-107	PHI:721	Uniprot	I1RJE8	GRS1	5518	Fusarium graminearum	Fusarium Ear Blight	4564	Triticum (related: wheat)	Polyketide synthase
CH63R_01563	2606	3	1043	J4UHQ6	2211	381	1374	29.4	1083	634	131	384.4	1.5e-106	PHI:5037	Uniprot	J4UHQ6	OpS1	176275	Beauveria bassiana	White Muscardine Disease	7137	Galleria mellonella (related: greater wax moth)	PKS oosporein synthase 1
CH63R_01563	2606	6	417	Q6RKH5	415	1	415	46.5	417	216	7	380.2	2.8e-105	PHI:728	Uniprot	Q6RKH5	PKS5	5518	Fusarium graminearum	Fusarium Ear Blight	4564	Triticum (related: wheat)	Polyketide synthase
CH63R_01564	946	6	944	O93841	914	4	911	69	945	250	43	1272.7	0	PHI:243	Uniprot	O93841	CHIP6	474922	Colletotrichum gloeosporioides	Anthracnose	3435	Persea americana (related: avocado)	Sterol glycosyl transferase
CH63R_01564	946	108	497	G4N8A1	1563	993	1411	31.6	452	214	95	227.3	1.1e-59	PHI:2087	Uniprot	G4N8A1	Moatg26	318829	Magnaporthe oryzae	Rice Blast	4530	Oryza sativa (related: rice)	--
CH63R_01567	306	47	290	A0A0D3LXG7	297	22	288	37.3	271	139	31	166	9.8e-42	PHI:4620	Uniprot	A0A0D3LXG7	PcPL20	4784	Phytophthora capsici	Vine Blight	4097	Nicotiana tabacum (related: common tobacco)	pectate lyase
CH63R_01567	306	74	267	Q04701	242	42	232	44.6	195	103	5	152.1	1.5e-37	PHI:179	Uniprot	Q04701	PELA	140110	Nectria haematococca	Root Rot	3888	Pisum sativum (related: pea)	Pectate lyase
CH63R_01567	306	54	230	Q00845	233	27	199	45.8	179	89	8	141.4	2.6e-34	PHI:180	Uniprot	Q00845	PELD	140110	Nectria haematococca	Root Rot	3888	Pisum sativum (related: pea)	Pectate lyase
CH63R_01567	306	53	229	Q33CQ4	252	22	196	39.8	181	99	10	122.9	9.5e-29	PHI:5550	Uniprot	Q33CQ4	Bxpel1	6326	Bursaphelenchus xylophilus	Pine Wilt Disease	3350	Pinus thunbergii (related: japanese black pine)	Pectate lyase
CH63R_01567	306	97	229	A0A0E3USI9	242	58	192	43.8	137	71	6	99	1.5e-21	PHI:4845	Uniprot	A0A0E3USI9	PL1332	29001	Alternaria brassicicola	Black Spot Disease	3712	Brassica oleracea (no common name found)	Pectate Lyase-Coding Gene
CH63R_01567	306	106	267	E0SM75	344	155	325	29.6	179	101	25	74.3	3.9e-14	PHI:6858	Uniprot	E0SM75	PelI	204038	Dickeya dadantii	Soft rot disease	3702	Arabidopsis thaliana (related: Thale cress)	pectate lyase
CH63R_01576	556	205	556	D3W9Z8	522	161	522	46.8	402	124	90	335.9	1.3e-92	PHI:3907	Uniprot	D3W9Z8	ZrfC	746128	Aspergillus fumigatus	Invasive Pulmonary Aspergillosis	10090	Mus musculus (related: house mouse)	alkaline zinc transporter
CH63R_01576	556	237	555	J9VT75	394	69	393	31.3	364	166	84	158.3	3.7e-39	PHI:6241	Uniprot	J9VT75	Zip2	5207	Cryptococcus neoformans	fungal meningitis	10090	Mus musculus (related: House mouse)	ZIP family zinc transporter
CH63R_01576	556	217	556	Q6IZ77	353	5	353	29.7	390	183	91	145.6	2.5e-35	PHI:3909	Uniprot	Q6IZ77	ZrfB	746128	Aspergillus fumigatus	Invasive Pulmonary Aspergillosis	10090	Mus musculus (related: house mouse)	alkaline zinc transporter
CH63R_01576	556	232	556	J9VU22	369	11	369	27.5	403	170	122	123.6	1e-28	PHI:6240	Uniprot	J9VU22	Zip1	5207	Cryptococcus neoformans	fungal meningitis	10090	Mus musculus (related: House mouse)	ZIP family zinc transporter
CH63R_01576	556	236	556	Q6IZ78	359	27	359	29.4	378	165	102	122.1	3e-28	PHI:3908	Uniprot	Q6IZ78	ZrfA	746128	Aspergillus fumigatus	Invasive Pulmonary Aspergillosis	10090	Mus musculus (related: house mouse)	alkaline zinc transporter
CH63R_01576	556	349	556	G4N402	599	432	599	25.5	208	115	40	66.2	1.9e-11	PHI:2107	Uniprot	G4N402	MGG_05905.5	318829	Magnaporthe oryzae	Rice Blast	4564	Triticum (related: wheat)	Phospholipase C
CH63R_01579	592	42	527	G2X1K9	530	23	467	28	492	301	53	203.4	1.1e-52	PHI:6271	Uniprot	G2X1K9	VdThit	27337	Verticillium dahliae	vascular wilt	4100	Nicotiana benthamiana (no common name found)	Thiamine transporter
CH63R_01580	410	2	358	G4N3M5	542	130	542	47.9	434	128	98	339.3	8.7e-94	PHI:5602	Uniprot	G4N3M5	FZC12	318829	Magnaporthe oryzae	Rice Blast	4513	Hordeum vulgare (related: barley)	Zn2Cys6 transcription factor
CH63R_01582	595	86	594	I1REJ1	1693	71	549	29.6	521	313	54	217.2	7.2e-57	PHI:1662	Uniprot	I1REJ1	GzCCHC002	5518	Fusarium graminearum	Fusarium Ear Blight	4564	Triticum (related: wheat)	transcription factor
CH63R_01583	365	13	335	A0A0H3KBS1	375	18	338	26.8	339	214	34	104	5.5e-23	PHI:7917	Uniprot	A0A0H3KBS1	NWMN_0826	1280	Staphylococcus aureus	reduced virulence	7137	Galleria mellonella (related: Greater wax moth)	NADH-dependent flavin oxidoreductase
CH63R_01589	369	11	366	F5HCK8	365	3	365	30.1	376	230	33	138.3	2.6e-33	PHI:415	Uniprot	F5HCK8	IPMDH	13684	Parastagonospora nodorum	Glume Blotch	4564	Triticum (related: wheat)	3-isopropylmalate dehydrogenase
CH63R_01590	753	1	510	I1S463	502	1	496	59.9	511	189	16	569.3	9.5e-163	PHI:1690	Uniprot	I1S463	GzZC005	5518	Fusarium graminearum	Fusarium Ear Blight	4564	Triticum (related: wheat)	transcription factor
CH63R_01598	445	60	419	I1REJ1	1693	653	1002	20.9	368	265	26	73.9	7.4e-14	PHI:1662	Uniprot	I1REJ1	GzCCHC002	5518	Fusarium graminearum	Fusarium Ear Blight	4564	Triticum (related: wheat)	transcription factor
CH63R_01608	405	7	327	Q6A2T2	391	18	335	25.7	334	219	29	76.6	1e-14	PHI:441	Uniprot	Q6A2T2	BTP1	40559	Botrytis cinerea	Grey Mould	3885	Phaseolus vulgaris (related: string bean)	G-protein coupled receptor
CH63R_01611	385	19	297	I1S3N8	297	16	294	43.1	283	153	8	219.2	1.2e-57	PHI:2451	Uniprot	I1S3N8	FAEB1	5518	Fusarium graminearum	Fusarium Head Blight	4564	Triticum (related: wheat)	Feruloyl esterase gene family
CH63R_01617	1154	1	1146	W7MGE8	1151	1	1148	76.8	1149	263	4	1849.3	0	PHI:8037	Uniprot	W7MGE8	Fvlds1	117187	Fusarium verticillioides	Stalk rot of maize	4577	Zea mays (related: maize)	Linoleate diol synthase 1
CH63R_01617	1154	1	1146	I1RG19	1153	1	1150	74.7	1152	283	8	1782.3	0	PHI:7030	Uniprot	I1RG19	FgLAI12	5518	Fusarium graminearum	Fusarium head blight	4565	Triticum aestivum (related: bread wheat)	Linoleic acid isomerase
CH63R_01617	1154	53	1113	Q4WY82	1121	117	1120	36.9	1078	589	91	640.6	5.1e-184	PHI:496	Uniprot	Q4WY82	PPOC	746128	Aspergillus fumigatus	Aspergillosis	10090	Mus musculus (related: house mouse)	Fatty acid oxygenase
CH63R_01617	1154	50	1114	Q4WPX2	1079	64	1072	34.8	1079	619	84	634	4.8e-182	PHI:494	Uniprot	Q4WPX2	PPOA	746128	Aspergillus fumigatus	Aspergillosis	10090	Mus musculus (related: house mouse)	Fatty acid oxygenase
CH63R_01617	1154	29	1113	G4N2X9	1153	115	1151	34.9	1107	629	92	620.5	5.5e-178	PHI:5189	Uniprot	G4N2X9	MoLDS1	318829	Magnaporthe oryzae	Rice Blast	4530	Oryza sativa (related: rice)	Animal peroxidase
CH63R_01617	1154	63	1129	E9NYS9	1136	119	1131	34.8	1082	622	84	594.3	4.2e-170	PHI:495	Uniprot	E9NYS9	PPOB	746128	Aspergillus fumigatus	Aspergillosis	10090	Mus musculus (related: house mouse)	Fatty acid oxygenase
CH63R_01617	1154	65	1108	G4N4J5	1171	87	1158	32.8	1126	621	136	575.1	2.6e-164	PHI:2148	Uniprot	G4N4J5	7,8-LDS	318829	Magnaporthe oryzae	Rice Blast	4530	Oryza sativa (related: rice)	Linoleate diol synthases
CH63R_01622	571	19	523	G4NGA7	536	15	527	38.9	532	279	46	327.8	3.6e-90	PHI:2032	Uniprot	G4NGA7	VTL1	318829	Magnaporthe oryzae	Rice Blast	4530	Oryza sativa (related: rice)	intracellular triacylglycerol lipases
CH63R_01622	571	46	492	Q5XTQ4	574	55	537	30.7	498	279	66	175.3	3e-44	PHI:541	Uniprot	Q5XTQ4	LIP1	40559	Botrytis cinerea	Grey Mould	3570	Dianthus caryophyllus (related: clove pink)	Lipase
CH63R_01627	710	11	705	I1RVS7	780	112	774	40	712	361	66	462.6	1.2e-130	PHI:1792	Uniprot	I1RVS7	GzZC107	5518	Fusarium graminearum	Fusarium Ear Blight	4564	Triticum (related: wheat)	transcription factor
CH63R_01630	442	114	418	Q5KAG0	477	148	466	35.7	333	172	42	193.7	6.3e-50	PHI:4197	Uniprot	Q5KAG0	LHC1	5207	Cryptococcus neoformans	No Data Found	10090	Mus musculus (related: house mouse)	secreted lactonohydrolase involved in altering the capsular polysaccharide
CH63R_01637	578	118	567	P28873	564	102	557	42.6	460	250	14	367.9	3.2e-102	PHI:26	Uniprot	P28873	CaMDR1	5476	Candida albicans	Candidiasis	10090	Mus musculus (related: house mouse)	Fungal efflux pump
CH63R_01637	578	108	567	W7N2B4	593	74	530	38.4	466	272	15	325.5	1.8e-89	PHI:3381	Uniprot	W7N2B4	FVEG_12533	117187	Fusarium verticillioides	Ear And Stalk Rot Of Maize	4577	Zea mays (related: maize)	fusaric acid biosynthesis
CH63R_01637	578	88	567	Q59RG0	581	88	567	33.5	487	310	14	261.9	2.5e-70	PHI:511	Uniprot	Q59RG0	CaNAG4	5476	Candida albicans	Candidiasis	10090	Mus musculus (related: house mouse)	Unknown
CH63R_01639	743	176	371	I1RD74	847	268	451	25.9	197	132	14	60.5	1.4e-09	PHI:1961	Uniprot	I1RD74	GzZC276	5518	Fusarium graminearum	Fusarium Ear Blight	4564	Triticum (related: wheat)	transcription factor
CH63R_01639	743	251	553	I1RH29	480	55	349	21.2	311	221	24	58.2	7e-09	PHI:1832	Uniprot	I1RH29	GzZC147	5518	Fusarium graminearum	Fusarium Ear Blight	4564	Triticum (related: wheat)	transcription factor
CH63R_01639	743	226	371	I1RLI4	630	246	379	31.1	148	86	16	55.5	4.5e-08	PHI:1979	Uniprot	I1RLI4	GzZC294	5518	Fusarium graminearum	Fusarium Ear Blight	4564	Triticum (related: wheat)	transcription factor
CH63R_01639	743	278	459	I1RXJ4	652	286	474	25	192	131	13	51.6	6.5e-07	PHI:1762	Uniprot	I1RXJ4	GzZC077	5518	Fusarium graminearum	Fusarium Ear Blight	4564	Triticum (related: wheat)	transcription factor
CH63R_01639	743	228	349	I1S7V2	267	148	267	30.2	129	74	16	51.2	8.6e-07	PHI:1818	Uniprot	I1S7V2	GzZC133	5518	Fusarium graminearum	Fusarium Ear Blight	4564	Triticum (related: wheat)	transcription factor
CH63R_01639	743	176	371	G4MR05	883	278	457	23.9	197	132	18	50.4	1.5e-06	PHI:5595	Uniprot	G4MR05	FZC6	318829	Magnaporthe oryzae	Rice Blast	4513	Hordeum vulgare (related: barley)	Zn2Cys6 transcription factor
CH63R_01639	743	265	522	I1RE61	906	316	563	21.6	264	185	22	50.1	1.9e-06	PHI:1800	Uniprot	I1RE61	GzZC115	5518	Fusarium graminearum	Fusarium Ear Blight	4564	Triticum (related: wheat)	transcription factor
CH63R_01639	743	265	522	A6N6J8	903	313	560	21.6	264	185	22	49.3	3.2e-06	PHI:2981	Uniprot	A6N6J8	Ctf1	5507	Fusarium oxysporum	Vascular Wilt	4081	Solanum lycopersicum (related: tomato)	Transcriptional activator of cutinase and lipase genes
CH63R_01644	513	3	435	G4N853	813	18	500	29	490	284	64	182.6	1.7e-46	PHI:5630	Uniprot	G4N853	FZC35	318829	Magnaporthe oryzae	Rice Blast	4513	Hordeum vulgare (related: barley)	Zn2Cys6 transcription factor
CH63R_01644	513	3	435	I1RV71	605	14	443	31.8	444	278	25	179.1	1.9e-45	PHI:1812	Uniprot	I1RV71	GzZC127	5518	Fusarium graminearum	Fusarium Ear Blight	4564	Triticum (related: wheat)	transcription factor
CH63R_01644	513	8	473	G4NEI3	590	22	540	25.2	532	319	79	152.9	1.4e-37	PHI:5663	Uniprot	G4NEI3	FZC63	318829	Magnaporthe oryzae	Rice Blast	4513	Hordeum vulgare (related: barley)	Zn2Cys6 transcription factor
CH63R_01644	513	3	192	G4MVR0	637	31	287	28.8	257	116	67	102.1	2.9e-22	PHI:5623	Uniprot	G4MVR0	FZC29	318829	Magnaporthe oryzae	Rice Blast	4513	Hordeum vulgare (related: barley)	Zn2Cys6 transcription factor
CH63R_01644	513	3	189	I1RHR0	624	25	242	30.3	218	121	31	94.4	6.1e-20	PHI:1904	Uniprot	I1RHR0	GzZC219	5518	Fusarium graminearum	Fusarium Ear Blight	4564	Triticum (related: wheat)	transcription factor
CH63R_01644	513	4	200	I1RLP8	410	13	226	29.3	215	133	19	85.5	2.8e-17	PHI:1976	Uniprot	I1RLP8	GzZC291	5518	Fusarium graminearum	Fusarium Ear Blight	4564	Triticum (related: wheat)	transcription factor
CH63R_01644	513	3	462	I1RH09	568	15	500	24	509	315	72	80.5	9.1e-16	PHI:1897	Uniprot	I1RH09	GzZC212	5518	Fusarium graminearum	Fusarium Ear Blight	4564	Triticum (related: wheat)	transcription factor
CH63R_01644	513	3	44	I1S3H3	373	41	82	59.5	42	17	0	58.2	4.8e-09	PHI:1859	Uniprot	I1S3H3	GzZC174	5518	Fusarium graminearum	Fusarium Ear Blight	4564	Triticum (related: wheat)	transcription factor
CH63R_01644	513	8	43	I1RQ27	863	41	76	58.3	36	15	0	57.4	8.2e-09	PHI:1914	Uniprot	I1RQ27	GzZC229	5518	Fusarium graminearum	Fusarium Ear Blight	4564	Triticum (related: wheat)	transcription factor
CH63R_01644	513	7	66	I1RJ54	558	40	91	46.7	60	24	8	55.8	2.4e-08	PHI:1885	Uniprot	I1RJ54	GzZC200	5518	Fusarium graminearum	Fusarium Ear Blight	4564	Triticum (related: wheat)	transcription factor
CH63R_01644	513	8	76	G4NII4	1052	127	194	40.6	69	40	1	55.5	3.1e-08	PHI:5650	Uniprot	G4NII4	FZC53	318829	Magnaporthe oryzae	Rice Blast	4513	Hordeum vulgare (related: barley)	Zn2Cys6 transcription factor
CH63R_01644	513	19	121	I1RSP9	837	223	377	27.7	155	60	52	55.5	3.1e-08	PHI:1798	Uniprot	I1RSP9	GzZC113	5518	Fusarium graminearum	Fusarium Ear Blight	4564	Triticum (related: wheat)	transcription factor
CH63R_01644	513	4	45	G4N3W1	742	1	42	54.8	42	19	0	54.7	5.3e-08	PHI:5627	Uniprot	G4N3W1	FZC33	318829	Magnaporthe oryzae	Rice Blast	4513	Hordeum vulgare (related: barley)	Zn2Cys6 transcription factor
CH63R_01644	513	8	63	G4N4R4	552	343	401	45.2	62	25	9	54.7	5.3e-08	PHI:5676	Uniprot	G4N4R4	FZC73	318829	Magnaporthe oryzae	Rice Blast	4513	Hordeum vulgare (related: barley)	Zn2Cys6 transcription factor
CH63R_01644	513	1	47	I1S353	559	1	44	55.3	47	18	3	53.1	1.6e-07	PHI:1778	Uniprot	I1S353	GzZC093	5518	Fusarium graminearum	Fusarium Ear Blight	4564	Triticum (related: wheat)	transcription factor
CH63R_01644	513	11	43	I1RH59	649	26	58	57.6	33	14	0	52	3.5e-07	PHI:1925	Uniprot	I1RH59	GzZC240	5518	Fusarium graminearum	Fusarium Ear Blight	4564	Triticum (related: wheat)	transcription factor
CH63R_01644	513	12	43	I1S389	710	25	56	59.4	32	13	0	49.3	2.2e-06	PHI:1781	Uniprot	I1S389	GzZC096	5518	Fusarium graminearum	Fusarium Ear Blight	4564	Triticum (related: wheat)	transcription factor
CH63R_01656	562	26	562	Q96VB5	578	37	578	28.5	565	353	51	186.4	1.3e-47	PHI:508	Uniprot	Q96VB5	AFT1	5599	Alternaria alternata	Black Spot	23211	Pyrus communis (related: pear)	AF-toxin biosynthesis
CH63R_01656	562	26	562	O93800	578	37	578	29	555	363	31	183.7	8.4e-47	PHI:133	Uniprot	O93800	AKT1	5599	Alternaria alternata	Black Spot	23211	Pyrus communis (related: pear)	Carboxyl-activating enzyme, essential for AK Toxin
CH63R_01656	562	14	542	B9JZT5	1334	459	950	25	544	341	67	109	2.6e-24	PHI:2894	Uniprot	B9JZT5	F-avi3342	373	Agrobacterium vitis	Crown Gall Of Grapes	29760	Vitis vinifera (related: wine grape)	Peptide synthetase
CH63R_01656	562	194	458	A0A016PW58	4823	2843	3105	27.6	272	181	16	81.6	4.5e-16	PHI:3658	Uniprot	A0A016PW58	NPS2	5518	Fusarium graminearum	Fusarium Head Blight	4565	Triticum aestivum (related: bread wheat)	peptide synthetase
CH63R_01656	562	189	467	Q63KU5	4236	649	947	28.2	309	182	40	81.6	4.5e-16	PHI:7014	Uniprot	Q63KU5	glbC	28450	Burkholderia pseudomallei	Melioidosis	10090	Mus musculus (related: House mouse)	Putative peptide synthase/polyketide synthase; proteasome inhibitor
CH63R_01656	562	34	549	K7NCV2	4690	247	758	24.6	549	344	70	81.3	5.8e-16	PHI:3607	Uniprot	K7NCV2	sidN	35717	Epichloe festucae	No Data Found	4522	Lolium perenne (related: perennial ryegrass)	non-ribosomal peptide synthetase gene (sidN) encoding a siderophore synthetase
CH63R_01656	562	194	456	Q5D6D7	5382	3393	3653	27	270	181	16	77.8	6.5e-15	PHI:4234	Uniprot	Q5D6D7	nps2	5016	Bipolaris maydis	Southern Corn Leaf Blight	4577	Zea mays (related: maize)	encoding different nonribosomal peptide synthetases (NRPS) responsible for biosynthesis of siderophores
CH63R_01656	562	184	467	A0A024CHY2	5829	4818	5097	28	296	185	28	72.4	2.7e-13	PHI:2935	Uniprot	A0A024CHY2	cifB	36746	Pseudomonas cichorii	Lettuce Midrib Rot	4236	Lactuca sativa (related: garden lettuce)	Nonribosomal peptide synthethase-encoding gene responsible for cichofactin biosynthesis
CH63R_01656	562	184	467	W0H5E5	5912	4901	5180	28	296	185	28	72	3.5e-13	PHI:4836	Uniprot	W0H5E5	Cif B	36746	Pseudomonas cichorii	Bacterial Midrib Rot Disease Of Lettuce	4236	Lactuca sativa (related: garden lettuce)	Linear lipopeptides of the syringafactin family and are involved in virulence and surface motility
CH63R_01656	562	191	453	E3QPY3	1942	385	652	23.7	283	181	35	58.2	5.3e-09	PHI:4217	Uniprot	E3QPY3	NPS6	31870	Colletotrichum graminicola	Maize Anthracnose	4577	Zea mays (related: maize)	non-ribosomal peptide synthetase gene
CH63R_01656	562	194	465	B0YAP6	994	190	449	22.8	285	182	38	53.5	1.3e-07	PHI:2297	Uniprot	B0YAP6	tmpL	746128	Aspergillus fumigatus	Aspergillosis	10090	Mus musculus (related: house mouse)	Intracellular Redox Homeostasis
CH63R_01656	562	383	465	W5ZQ93	1005	361	450	27.8	90	58	7	47.4	9.3e-06	PHI:3417	Uniprot	W5ZQ93	Ohmm	176275	Beauveria bassiana	White Muscardine Disease	7137	Galleria mellonella (related: greater wax moth)	Mitochondrial transmembrane protein
CH63R_01659	165	29	165	G4MZY1	896	757	888	40.8	142	69	15	102.8	5.5e-23	PHI:2034	Uniprot	G4MZY1	MFP1	318829	Magnaporthe oryzae	Rice Blast	4530	Oryza sativa (related: rice)	beta-oxidation
CH63R_01660	283	18	283	Q4WF54	270	6	270	40.1	267	157	3	215.7	1e-56	PHI:2322	Uniprot	Q4WF54	SidH	746128	Aspergillus fumigatus	Aspergillosis	10090	Mus musculus (related: house mouse)	Anoyl-CoA hydratase
CH63R_01661	278	19	278	Q4WF54	270	14	270	49.6	260	128	3	261.9	1.2e-70	PHI:2322	Uniprot	Q4WF54	SidH	746128	Aspergillus fumigatus	Aspergillosis	10090	Mus musculus (related: house mouse)	Anoyl-CoA hydratase
CH63R_01661	278	43	274	Q9I5I4	272	37	270	32	244	144	22	87.4	4e-18	PHI:7979	Uniprot	Q9I5I4	dspI	287	Pseudomonas aeruginosa	Infections	9606	Homo sapiens (related: Human)	Enoyl-coenzyme A (CoA) hydratase
CH63R_01662	402	13	398	F6MFB4	576	153	545	28.9	395	270	11	174.5	3.6e-44	PHI:2704	Uniprot	F6MFB4	Tri12	5518	Fusarium graminearum	Fusarium Head Blight	4565	Triticum aestivum (related: bread wheat)	Suggested to play a role in export of trichothecene mycotoxins produced by Fusarium spp.
CH63R_01662	402	14	379	A0A290WI18	511	128	471	24.2	372	248	34	63.2	1.2e-10	PHI:7706	Uniprot	A0A290WI18	VEDA_05196	27337	Verticillium dahliae	vascular wilt	4236	Lactuca sativa (related: garden lettuce)	Major facilitator superfamily
CH63R_01663	251	10	249	G4N1P8	269	23	268	44.5	247	129	8	197.6	2.5e-51	PHI:5440	Uniprot	G4N1P8	ABA4	318829	Magnaporthe oryzae	Rice Blast	4530	Oryza sativa (related: rice)	Abscisic Acid production
CH63R_01665	345	1	342	A0ST44	357	1	349	33.6	351	222	11	207.2	4.3e-54	PHI:1047	Uniprot	A0ST44	CTB6	29003	Cercospora nicotianae	Frog-Eye Leafspot	4097	Nicotiana tabacum (related: common tobacco)	oxidoreductase
CH63R_01667	320	2	315	G4MS58	339	7	322	27.9	323	217	16	121.3	2.9e-28	PHI:881	Uniprot	G4MS58	MGG_04556	318829	Magnaporthe oryzae	Rice Blast	4530	Oryza sativa (related: rice)	Hypothetical protein
CH63R_01672	452	9	401	I1RGC8	646	169	568	32.6	402	260	11	223.4	7.6e-59	PHI:1838	Uniprot	I1RGC8	GzZC153	5518	Fusarium graminearum	Fusarium Ear Blight	4564	Triticum (related: wheat)	transcription factor
CH63R_01672	452	11	397	G4NKD0	817	269	703	30.4	437	252	52	210.7	5.1e-55	PHI:5646	Uniprot	G4NKD0	FZC49	318829	Magnaporthe oryzae	Rice Blast	4513	Hordeum vulgare (related: barley)	Zn2Cys6 transcription factor
CH63R_01672	452	20	405	I1S351	697	220	607	34.9	395	241	16	207.2	5.7e-54	PHI:1828	Uniprot	I1S351	GzZC143	5518	Fusarium graminearum	Fusarium Ear Blight	4564	Triticum (related: wheat)	transcription factor
CH63R_01672	452	20	422	G4N9M9	867	290	753	30.2	464	263	61	198.7	2e-51	PHI:5657	Uniprot	G4N9M9	FZC59	318829	Magnaporthe oryzae	Rice Blast	4513	Hordeum vulgare (related: barley)	Zn2Cys6 transcription factor
CH63R_01672	452	37	423	I1S780	703	235	627	32.4	395	257	10	190.3	7.2e-49	PHI:1741	Uniprot	I1S780	GzZC056	5518	Fusarium graminearum	Fusarium Ear Blight	4564	Triticum (related: wheat)	transcription factor
CH63R_01674	499	90	495	G4NIB5	459	48	455	34.6	413	258	12	230.7	5.3e-61	PHI:812	Uniprot	G4NIB5	MGG_10702	318829	Magnaporthe oryzae	Rice Blast	4530	Oryza sativa (related: rice)	Hypothetical protein
CH63R_01676	707	49	333	P87198	1459	311	626	32.1	327	169	53	132.9	2.1e-31	PHI:464	Uniprot	P87198	KIN1	5270	Ustilago maydis	Corn Smut	4577	Zea mays (related: maize)	Kinesin
CH63R_01676	707	2	472	P87199	968	4	471	29.1	484	314	29	125.9	2.6e-29	PHI:465	Uniprot	P87199	KIN2	5270	Ustilago maydis	Corn Smut	4577	Zea mays (related: maize)	Kinesin
CH63R_01678	269	3	218	Q9P8L8	598	28	221	38.1	223	102	36	131.7	1.8e-31	PHI:544	Uniprot	Q9P8L8	BCMFS1	40559	Botrytis cinerea	Grey Mould	4081	Solanum lycopersicum (related: tomato)	MFS transporters
CH63R_01678	269	82	218	A0A290WI18	511	2	114	50.4	137	44	24	123.6	4.9e-29	PHI:7706	Uniprot	A0A290WI18	VEDA_05196	27337	Verticillium dahliae	vascular wilt	4236	Lactuca sativa (related: garden lettuce)	Major facilitator superfamily
CH63R_01678	269	64	218	A4ZGP3	583	75	205	41.9	155	66	24	117.1	4.6e-27	PHI:1161	Uniprot	A4ZGP3	MgMfs1	1047171	Zymoseptoria tritici	Septoria Leaf Blotch	4564	Triticum (related: wheat)	major facilitator superfamily transporter
CH63R_01678	269	63	218	G2XD29	573	64	195	40.4	156	69	24	106.7	6.2e-24	PHI:2731	Uniprot	G2XD29	VdSge1	27337	Verticillium dahliae	Vascular Wilt	4081	Solanum lycopersicum (related: tomato)	Transcriptional regulator
CH63R_01678	269	63	217	O93886	607	64	194	39.4	155	70	24	94.7	2.4e-20	PHI:141	Uniprot	O93886	CFP	84275	Cercospora kikuchii	Leaf Blight And Purple Seed Stain	3847	Glycine max (related: soybean)	Cercosporin secretion
CH63R_01679	335	3	330	Q9P8L8	598	267	592	31.8	330	219	6	177.6	3.6e-45	PHI:544	Uniprot	Q9P8L8	BCMFS1	40559	Botrytis cinerea	Grey Mould	4081	Solanum lycopersicum (related: tomato)	MFS transporters
CH63R_01683	804	62	726	C6ZRH8	752	62	695	27.8	697	408	95	204.5	6.5e-53	PHI:2976	Uniprot	C6ZRH8	CgOPT1	474922	Colletotrichum gloeosporioides	Anthracnose	108276	Aeschynomene virginica (no common name found)	Oligopeptide transporters of the OPT family
CH63R_01694	1075	221	1045	G1UAE0	888	27	831	45.7	854	386	78	726.9	5.1e-210	PHI:242	Uniprot	G1UAE0	CaTPS2	5476	Candida albicans	Candidiasis	10090	Mus musculus (related: house mouse)	Trehalose-6-phosphate phosphatase
CH63R_01694	1075	225	747	J4KLP9	601	66	575	45.7	525	268	17	451.8	3.1e-127	PHI:6973	Uniprot	J4KLP9	TpsB	176275	Beauveria bassiana	white muscardine disease	7137	Galleria mellonella (related: Greater wax moth)	Trehalose-6-phosphatesynthase
CH63R_01694	1075	383	1026	B0YCA2	919	260	908	35.8	659	398	25	398.3	4.1e-111	PHI:7121	Uniprot	B0YCA2	tslA	746128	Aspergillus fumigatus	invasive pulmonary aspergillosis	10090	Mus musculus (related: House mouse)	Trehalose-phosphate synthase subunit
CH63R_01694	1075	378	765	J4UUB6	520	103	487	42.6	392	214	11	306.2	2.1e-83	PHI:6972	Uniprot	J4UUB6	TpsA	176275	Beauveria bassiana	white muscardine disease	7137	Galleria mellonella (related: Greater wax moth)	Trehalose-6-phosphatesynthase
CH63R_01694	1075	360	752	G4NHF4	529	81	473	41.5	400	220	14	298.5	4.4e-81	PHI:2172	Uniprot	G4NHF4	TPS1	318829	Magnaporthe oryzae	Rice Blast	4530	Oryza sativa (related: rice)	Integrates control of glucose-6-phosphate metabolism and nitrogen source utilization; Regulation of nitrate metabolism
CH63R_01694	1075	360	752	Q875L7	529	81	473	41.5	400	220	14	298.5	4.4e-81	PHI:7226	Uniprot	Q875L7	tps1	318829	Magnaporthe oryzae	Rice blast disease	4530	Oryza sativa (related: rice)	Trehalose-6-phosphate synthase
CH63R_01694	1075	328	754	Q92410	478	54	466	37.7	432	245	24	290.8	9.3e-79	PHI:130	Uniprot	Q92410	TPS1	5476	Candida albicans	Candidiasis	10090	Mus musculus (related: house mouse)	Trehalose-6-phosphate synthase
CH63R_01694	1075	373	753	Q8PHN8	455	74	450	29.4	385	260	12	180.3	1.8e-45	PHI:4627	Uniprot	Q8PHN8	otsA	346	Xanthomonas citri	Citrus Canker	2711	Citrus sinensis (related: sweet orange)	Trehalose-6-phosphate synthase
CH63R_01695	775	336	593	A4VXV9	1692	611	861	23.9	272	172	35	73.6	1.7e-13	PHI:6276	Uniprot	A4VXV9	SspA-1	1307	Streptococcus suis	Meningitis, septicemia, arthritis, pneumonia in pigs	10090	Mus musculus (related: House mouse)	Serine protease
CH63R_01695	775	6	399	P29138	388	9	353	25.5	404	232	69	56.6	2.1e-08	PHI:4615	Uniprot	P29138	Pr1	5530	Metarhizium anisopliae	Fungal Keratitis	6941	Rhipicephalus microplus (related: southern cattle tick)	subtilisin-like protease
CH63R_01696	805	44	800	Q99324	803	43	797	35.6	826	392	140	448.4	2.6e-126	PHI:191	Uniprot	Q99324	TOM1	39703	Septoria lycopersici	Leaf Spot	4081	Solanum lycopersicum (related: tomato)	Tomatinase
CH63R_01696	805	42	805	Q00903	793	43	793	33	818	427	121	407.9	3.9e-114	PHI:24	Uniprot	Q00903	Avenacinase	29850	Gaeumannomyces graminis	No Data Found	4498	Avena sativa (related: oat)	Avenacinase
CH63R_01697	720	71	712	Q4Q4W3	704	38	697	41.8	661	365	20	468.4	2.2e-132	PHI:5554	Uniprot	Q4Q4W3	LmABCB3	5664	Leishmania major	Leishmaniasis	10090	Mus musculus (related: house mouse)	Mitochondrial ABC transporter
CH63R_01697	720	280	690	A0A086VCI7	570	137	546	31.4	424	264	27	201.1	6.5e-52	PHI:6912	Uniprot	A0A086VCI7	ybtP	562	Escherichia coli	urinary tract infection	10090	Mus musculus (related: House mouse)	ATP Binding Cassette Protein
CH63R_01697	720	120	693	Q3Y5V5	1321	36	629	27.5	621	376	74	164.1	8.8e-41	PHI:2042	Uniprot	Q3Y5V5	ABC3	318829	Magnaporthe oryzae	Rice Blast	4513	Hordeum vulgare (related: barley)	multidrug resistance; protection from oxidative stress
CH63R_01697	720	125	670	B2SRG1	719	162	698	26.1	559	378	35	154.8	5.3e-38	PHI:1141	Uniprot	B2SRG1	raxB	347	Xanthomonas oryzae	Bacterial Blight	4530	Oryza sativa (related: rice)	ATP-binding transporter protein required for Ax21 activity
CH63R_01697	720	456	710	P15031	255	3	248	29.1	268	155	35	107.1	1.3e-23	PHI:8010	Uniprot	P15031	fecE	562	Escherichia coli	Bovine mastitis	9913	Bos taurus (related: cattle)	Fe(3+) dicitrate transport ATP-binding protein
CH63R_01697	720	261	683	I1S2J9	1472	397	825	24.8	455	284	58	103.2	1.8e-22	PHI:3924	Uniprot	I1S2J9	FgABC1	5518	Fusarium graminearum	Fusarium Head Blight	4577	Zea mays (related: maize)	ABC Transporter
CH63R_01697	720	455	654	Q8PM59	267	20	223	29.7	209	133	14	95.5	3.8e-20	PHI:3412	Uniprot	Q8PM59	pstB	346	Xanthomonas citri	Citrus Canker	171249	Citrus limonia (related: mandarin lime)	phosphate metabolism
CH63R_01697	720	456	680	W9B5Y9	264	8	232	27.5	229	158	8	93.6	1.5e-19	PHI:7541	Uniprot	W9B5Y9	FepC (VK055_1930)	573	Klebsiella pneumoniae	pneumonia	10090	Mus musculus (related: House mouse)	Ferric vibriobactin ABC transporter, ATP-binding protein
CH63R_01697	720	462	683	A0A0H3JS81	252	12	228	26.2	233	145	27	86.3	2.3e-17	PHI:6579	Uniprot	A0A0H3JS81	VraD	1280	Staphylococcus aureus	skin infections; food poisoning; respiratory diseases	7137	Galleria mellonella (related: Greater wax moth)	Involved in Gallidermin and Daptomycin Resistance
CH63R_01697	720	465	681	Q66FK0	266	19	237	29.2	226	144	16	84	1.2e-16	PHI:7909	Uniprot	Q66FK0	hmuV	633	Yersinia pseudotuberculosis	zoonotic infection	9940	Ovis aries (related: sheep)	ABC hemin transporter, permease subunit
CH63R_01706	274	32	265	P29138	388	38	251	29.6	240	137	32	102.4	1.2e-22	PHI:4615	Uniprot	P29138	Pr1	5530	Metarhizium anisopliae	Fungal Keratitis	6941	Rhipicephalus microplus (related: southern cattle tick)	subtilisin-like protease
CH63R_01707	141	1	140	P29138	388	251	388	46.4	140	73	2	107.8	1.5e-24	PHI:4615	Uniprot	P29138	Pr1	5530	Metarhizium anisopliae	Fungal Keratitis	6941	Rhipicephalus microplus (related: southern cattle tick)	subtilisin-like protease
CH63R_01707	141	1	139	P58371	536	305	452	38.5	148	82	9	83.2	3.9e-17	PHI:2117	Uniprot	P58371	SPM1	318829	Magnaporthe oryzae	Rice Blast	4513	Hordeum vulgare (related: barley)	Protease activity
CH63R_01708	385	12	369	Q0UA24	362	20	349	29.3	376	202	64	117.9	3.9e-27	PHI:2256	Uniprot	Q0UA24	Xdh1	13684	Parastagonospora nodorum	Glume Blotch	4564	Triticum (related: wheat)	xylitol dehydrogenase
CH63R_01708	385	21	255	G4N4N6	381	28	274	26.7	251	164	20	68.9	2.1e-12	PHI:4616	Uniprot	G4N4N6	MoSFA1	318829	Magnaporthe oryzae	Rice Blast	4530	Oryza sativa (related: rice)	S-(Hydroxymethyl)Glutathione Dehydrogenase
CH63R_01708	385	13	342	G4NHC2	352	18	320	27.1	339	202	45	63.5	8.6e-11	PHI:5034	Uniprot	G4NHC2	MoADH1	318829	Magnaporthe oryzae	Rice Blast	4530	Oryza sativa (related: rice)	alcohol dehydrogenase
CH63R_01712	365	3	364	F5HCK8	365	2	365	31.5	371	238	16	149.8	8.7e-37	PHI:415	Uniprot	F5HCK8	IPMDH	13684	Parastagonospora nodorum	Glume Blotch	4564	Triticum (related: wheat)	3-isopropylmalate dehydrogenase
CH63R_01712	365	7	358	P04173	364	6	359	30	367	229	28	133.7	6.4e-32	PHI:504	Uniprot	P04173	LEU2	4932	Saccharomyces cerevisiae	No Data Found	10090	Mus musculus (related: house mouse)	beta-isopropyl-malate dehydrogenase
CH63R_01713	327	2	323	C5BF98	312	1	310	49.7	324	147	16	277.7	2.5e-75	PHI:2959	Uniprot	C5BF98	mdh	67780	Edwardsiella ictaluri	Enteric Septicemia	7998	Ictalurus punctatus (related: channel catfish)	Malate dehydrogenase
CH63R_01714	795	16	539	I1S463	502	49	485	23.4	546	287	131	143.3	1.8e-34	PHI:1690	Uniprot	I1S463	GzZC005	5518	Fusarium graminearum	Fusarium Ear Blight	4564	Triticum (related: wheat)	transcription factor
CH63R_01720	860	219	860	I1RUM5	743	104	743	70	650	177	18	897.1	2.3e-261	PHI:1807	Uniprot	I1RUM5	GzZC122	5518	Fusarium graminearum	Fusarium Ear Blight	4564	Triticum (related: wheat)	transcription factor
CH63R_01720	860	217	774	I1S4A5	515	1	504	25	591	323	120	85.5	4.7e-17	PHI:1749	Uniprot	I1S4A5	GzZC064	5518	Fusarium graminearum	Fusarium Ear Blight	4564	Triticum (related: wheat)	transcription factor
CH63R_01720	860	228	449	G4MKH9	753	3	203	25.7	226	139	29	60.8	1.2e-09	PHI:3310	Uniprot	G4MKH9	Mocod1	318829	Magnaporthe oryzae	Rice Blast	4530	Oryza sativa (related: rice)	Zn2Cys6 transcription factors
CH63R_01727	256	5	238	B3GXB7	191	8	181	34.6	234	93	60	118.6	1.5e-27	PHI:7076	Uniprot	B3GXB7	pdxT	715	Actinobacillus pleuropneumoniae	porcine pleuropneumonia	10090	Mus musculus (related: House mouse)	Encodes the putative pyridoxal 5鈥?phosphate synthase subunit PdxT
CH63R_01728	312	23	312	B3GXB6	295	10	295	61	290	109	4	340.5	3e-94	PHI:7075	Uniprot	B3GXB6	pdxS	715	Actinobacillus pleuropneumoniae	porcine pleuropneumonia	10090	Mus musculus (related: House mouse)	Encodes the putative pyridoxal 5鈥?phosphate synthase subunit PdxS
CH63R_01732	1516	17	1475	G4N8A1	1563	64	1513	59.2	1522	486	135	1572.8	0	PHI:2087	Uniprot	G4N8A1	Moatg26	318829	Magnaporthe oryzae	Rice Blast	4530	Oryza sativa (related: rice)	--
CH63R_01732	1516	1001	1426	O93841	914	83	523	33.3	465	247	63	253.4	2.3e-67	PHI:243	Uniprot	O93841	CHIP6	474922	Colletotrichum gloeosporioides	Anthracnose	3435	Persea americana (related: avocado)	Sterol glycosyl transferase
CH63R_01732	1516	818	878	O42624	61	1	61	78.7	61	13	0	104.8	1.3e-22	PHI:122	Uniprot	O42624	PTH8	318829	Magnaporthe oryzae	Rice Blast	4530	Oryza sativa (related: rice)	Pathogenicity protein
CH63R_01737	492	68	463	I1RUG2	496	94	476	74.4	398	85	17	590.1	3.4e-169	PHI:1233	Uniprot	I1RUG2	FGSG_07855	5518	Fusarium graminearum	Fusarium Ear Blight	4564	Triticum (related: wheat)	protein kinase
CH63R_01737	492	154	472	G2XG03	361	46	312	25.8	329	172	72	73.9	8.2e-14	PHI:5536	Uniprot	G2XG03	VdHog1	27337	Verticillium dahliae	Vascular Wilt	292731	Cotinus obovatus (related: smoke tree)	Encoding a homolog of a high-osmolarity glycerol (HOG) response mitogen-activated protein kinase
CH63R_01737	492	154	472	A0A0D2XQS0	357	46	312	25.5	329	173	72	70.9	6.9e-13	PHI:6317	Uniprot	A0A0D2XQS0	Hog1	5507	Fusarium oxysporum	Fusarium wilt	7137	Galleria mellonella (related: Greater wax moth)	MAP kinase
CH63R_01737	492	154	472	Q6PWX2	358	46	312	25.5	329	173	72	70.9	6.9e-13	PHI:7280	Uniprot	Q6PWX2	hog1	176275	Beauveria bassiana	white muscardine disease	7137	Galleria mellonella (related: Greater wax moth)	Mitogen-activated protein kinase
CH63R_01737	492	154	472	P0C431	357	46	312	25.5	329	173	72	70.5	9e-13	PHI:2327	Uniprot	P0C431	HOG1	5518	Fusarium graminearum	Fusarium Ear Blight	4564	Triticum (related: wheat)	mitogen-activated protein kinase
CH63R_01737	492	154	462	Q9UV51	357	46	299	25.6	316	166	69	70.5	9e-13	PHI:153	Uniprot	Q9UV51	OSM1	318829	Magnaporthe oryzae	Rice Blast	4530	Oryza sativa (related: rice)	MAP kinase
CH63R_01737	492	154	472	Q875L0	358	46	312	25.5	329	173	72	69.7	1.5e-12	PHI:342	Uniprot	Q875L0	CpMK1	5116	Cryphonectria parasitica	Chestnut Blight	134033	Castanea dentata (related: american chestnut)	MAP kinase
CH63R_01737	492	154	472	E9EYM7	358	46	312	24.9	329	175	72	67	1e-11	PHI:5427	Uniprot	E9EYM7	Mero-Hog1	568076	Metarhizium robertsii	No Data Found	7137	Galleria mellonella (related: greater wax moth)	MAPK
CH63R_01737	492	232	462	J4VTY1	377	132	314	24.1	241	115	68	57.4	7.9e-09	PHI:7279	Uniprot	J4VTY1	mpk3	176275	Beauveria bassiana	white muscardine disease	7137	Galleria mellonella (related: Greater wax moth)	Mitogen-activated protein kinase
CH63R_01737	492	86	363	I1RA20	407	15	223	22.5	280	144	73	54.3	6.7e-08	PHI:1244	Uniprot	I1RA20	FGSG_00337	5518	Fusarium graminearum	Fusarium Ear Blight	4564	Triticum (related: wheat)	protein kinase
CH63R_01737	492	154	373	Q4P5N0	746	498	680	23.2	224	127	45	53.9	8.7e-08	PHI:2233	Uniprot	Q4P5N0	Smu1	5270	Ustilago maydis	Corn Smut	4577	Zea mays (related: maize)	putative protein-arginine methyltransferases
CH63R_01737	492	219	358	A9Z1V6	394	121	225	27.5	142	64	39	52	3.3e-07	PHI:2272	Uniprot	A9Z1V6	CpkB	13684	Parastagonospora nodorum	Glume Blotch	4564	Triticum (related: wheat)	Calcium/calmodulin-dependent protein kinase
CH63R_01737	492	154	364	D0F0C3	419	97	272	20.2	218	125	49	51.6	4.3e-07	PHI:7670	Uniprot	D0F0C3	PsFUZ7	27350	Puccinia striiformis	yellow rust	4565	Triticum aestivum (related: bread wheat)	Mitogen-activated protein kinase
CH63R_01737	492	312	467	Q96UH9	856	734	841	29.5	156	62	48	48.1	4.8e-06	PHI:519	Uniprot	Q96UH9	CHM1	318829	Magnaporthe oryzae	Rice Blast	4530	Oryza sativa (related: rice)	PAK kinase
CH63R_01742	225	1	225	Q06562	221	1	219	62.7	225	78	6	277.3	2.2e-75	PHI:571	Uniprot	Q06562	XYL1	5017	Bipolaris zeicola	Leaf Spot	4577	Zea mays (related: maize)	Endo-beta-1,4-xylanase
CH63R_01742	225	1	224	G4NA54	231	1	229	53.7	231	98	9	252.3	7.7e-68	PHI:2214	Uniprot	G4NA54	endo-1,4-beta-xylanase I [GH10 family]	318829	Magnaporthe oryzae	Rice Blast	4564	Triticum (related: wheat)	Endo-beta-1,4 xylanase
CH63R_01742	225	1	225	Q2LMP0	227	1	227	57.6	229	91	6	248.1	1.4e-66	PHI:546	Uniprot	Q2LMP0	XYN11A	40559	Botrytis cinerea	Grey Mould	3603	Vitis (no common name found)	endo-beta-1,4-xylanase
CH63R_01742	225	1	224	Q9C1R1	231	1	228	54.3	230	97	8	240.7	2.3e-64	PHI:570	Uniprot	Q9C1R1	XYL4	5507	Fusarium oxysporum	Vascular Wilt	4081	Solanum lycopersicum (related: tomato)	Endo-beta-1,4-xylanase
CH63R_01742	225	1	224	Q00350	231	1	228	53.9	230	98	8	240	3.9e-64	PHI:572	Uniprot	Q00350	XYL2	5017	Bipolaris zeicola	Leaf Spot	4577	Zea mays (related: maize)	Endo-beta-1,4-xylanase
CH63R_01742	225	1	224	P0CT48	233	1	229	51.1	229	107	5	231.5	1.4e-61	PHI:567	Uniprot	P0CT48	XYL1 (XYN22)	318829	Magnaporthe oryzae	Rice Blast	38414	Eragrostis curvula (related: weeping love grass)	Endo-beta-1,4-xylanase
CH63R_01742	225	1	224	P0CT49	233	1	229	51.1	229	107	5	231.5	1.4e-61	PHI:2213	Uniprot	P0CT49	endo-1,4-beta-xylanase I [GH10 family]	318829	Magnaporthe oryzae	Rice Blast	4564	Triticum (related: wheat)	Endo-beta-1,4 xylanase
CH63R_01742	225	37	224	G4MWS3	236	47	235	59.2	191	73	5	225.3	1e-59	PHI:2211	Uniprot	G4MWS3	endo-1,4-beta-xylanase B [GH10 family]	318829	Magnaporthe oryzae	Rice Blast	4564	Triticum (related: wheat)	Endo-beta-1,4 xylanase
CH63R_01742	225	4	225	G4MVY2	229	4	229	40.1	237	116	26	142.9	6.5e-35	PHI:2210	Uniprot	G4MVY2	endo-1,4-beta-xylanase B [GH10 family]	318829	Magnaporthe oryzae	Rice Blast	4564	Triticum (related: wheat)	Endo-beta-1,4 xylanase
CH63R_01745	236	7	234	Q00845	233	5	233	60.1	233	84	9	290	3.5e-79	PHI:180	Uniprot	Q00845	PELD	140110	Nectria haematococca	Root Rot	3888	Pisum sativum (related: pea)	Pectate lyase
CH63R_01745	236	1	232	Q04701	242	1	225	45.8	238	110	19	188.3	1.4e-48	PHI:179	Uniprot	Q04701	PELA	140110	Nectria haematococca	Root Rot	3888	Pisum sativum (related: pea)	Pectate lyase
CH63R_01745	236	1	225	A0A0E3USI9	242	1	217	45.3	232	105	22	161.8	1.4e-40	PHI:4845	Uniprot	A0A0E3USI9	PL1332	29001	Alternaria brassicicola	Black Spot Disease	3712	Brassica oleracea (no common name found)	Pectate Lyase-Coding Gene
CH63R_01745	236	7	223	A0A0D3LXG7	297	7	243	40.1	237	122	20	160.2	4.2e-40	PHI:4620	Uniprot	A0A0D3LXG7	PcPL20	4784	Phytophthora capsici	Vine Blight	4097	Nicotiana tabacum (related: common tobacco)	pectate lyase
CH63R_01745	236	26	231	Q33CQ4	252	20	228	41	210	119	5	157.1	3.5e-39	PHI:5550	Uniprot	Q33CQ4	Bxpel1	6326	Bursaphelenchus xylophilus	Pine Wilt Disease	3350	Pinus thunbergii (related: japanese black pine)	Pectate lyase
CH63R_01755	239	11	233	Q8ZMF9	208	7	202	30.4	227	123	35	71.6	2e-13	PHI:6187	Uniprot	Q8ZMF9	pimt	28901	Salmonella enterica	salmonellosis	10090	Mus musculus (related: House mouse)	Protein isoaspartate methyl transferase
CH63R_01757	578	143	572	G4NGA7	536	95	527	27.3	465	271	67	137.1	9.2e-33	PHI:2032	Uniprot	G4NGA7	VTL1	318829	Magnaporthe oryzae	Rice Blast	4530	Oryza sativa (related: rice)	intracellular triacylglycerol lipases
CH63R_01757	578	50	497	Q5XTQ4	574	58	503	26.4	493	271	92	115.5	2.9e-26	PHI:541	Uniprot	Q5XTQ4	LIP1	40559	Botrytis cinerea	Grey Mould	3570	Dianthus caryophyllus (related: clove pink)	Lipase
CH63R_01757	578	178	280	I6Y9F7	421	168	251	34	103	49	19	54.7	6e-08	PHI:7115	Uniprot	I6Y9F7	LipQ	1773	Mycobacterium tuberculosis	tuberculosis	9606	Homo sapiens (related: Human)	Cell wall associated putative esterase/ lipase which is involved in the lipid/ester metabolism
CH63R_01758	421	13	400	I1S409	411	17	410	32.5	406	244	30	193	1e-49	PHI:1773	Uniprot	I1S409	GzZC088	5518	Fusarium graminearum	Fusarium Ear Blight	4564	Triticum (related: wheat)	transcription factor
CH63R_01758	421	20	242	G4N2Z7	616	43	396	28.7	355	120	133	121.7	2.9e-28	PHI:5683	Uniprot	G4N2Z7	FZC79	318829	Magnaporthe oryzae	Rice Blast	4513	Hordeum vulgare (related: barley)	Zn2Cys6 transcription factor
CH63R_01758	421	16	377	I1RQI0	539	95	514	25.6	442	227	102	106.7	9.7e-24	PHI:1975	Uniprot	I1RQI0	GzZC290	5518	Fusarium graminearum	Fusarium Ear Blight	4564	Triticum (related: wheat)	transcription factor
CH63R_01758	421	92	397	G4N093	471	152	469	24.2	330	214	36	82	2.6e-16	PHI:5654	Uniprot	G4N093	FZC57	318829	Magnaporthe oryzae	Rice Blast	4513	Hordeum vulgare (related: barley)	Zn2Cys6 transcription factor
CH63R_01758	421	16	393	I1S377	464	60	457	21.5	418	268	60	82	2.6e-16	PHI:1856	Uniprot	I1S377	GzZC171	5518	Fusarium graminearum	Fusarium Ear Blight	4564	Triticum (related: wheat)	transcription factor
CH63R_01758	421	16	393	I1S2A9	462	21	454	22.5	453	257	94	70.5	7.7e-13	PHI:1784	Uniprot	I1S2A9	GzZC099	5518	Fusarium graminearum	Fusarium Ear Blight	4564	Triticum (related: wheat)	transcription factor
CH63R_01758	421	10	86	G4NII4	1052	116	185	39	77	40	7	51.6	3.7e-07	PHI:5650	Uniprot	G4NII4	FZC53	318829	Magnaporthe oryzae	Rice Blast	4513	Hordeum vulgare (related: barley)	Zn2Cys6 transcription factor
CH63R_01766	567	94	563	G4ND25	531	41	525	32.8	497	295	39	214.9	3.4e-56	PHI:2488	Uniprot	G4ND25	Man1	318829	Magnaporthe oryzae	Rice Blast	4530	Oryza sativa (related: rice)	a-1,2-mannosidase
CH63R_01766	567	86	563	Q6PWQ1	503	26	499	31.2	500	296	48	214.5	4.5e-56	PHI:2510	Uniprot	Q6PWQ1	msdS/AfmsdC	746128	Aspergillus fumigatus	Invasive Pulmonary Aspergillosis	10090	Mus musculus (related: house mouse)	a-Mannosidases
CH63R_01768	501	19	467	G4N740	547	27	473	26.9	453	321	10	186	1.5e-47	PHI:4024	Uniprot	G4N740	MoST1	318829	Magnaporthe oryzae	Rice Blast	4530	Oryza sativa (related: rice)	hexose transporter-like protein
CH63R_01782	2657	2	2648	Q92217	2528	13	2518	32.1	2700	1586	247	1150.6	0	PHI:55	Uniprot	Q92217	PKS1	5016	Bipolaris maydis	Leaf Blight	4577	Zea mays (related: maize)	Polyketide synthase
CH63R_01782	2657	1	2647	Q9Y8A2	2586	30	2563	29.9	2722	1646	263	1014.2	3.9e-296	PHI:255	Uniprot	Q9Y8A2	FUM1 (FUM5)	5127	Fusarium fujikuroi	Foolish Seedling	4530	Oryza sativa (related: rice)	Polyketide synthase
CH63R_01782	2657	3	2645	A0A0D2YG10	2410	60	2402	29.5	2697	1493	408	988	3e-288	PHI:6936	Uniprot	A0A0D2YG10	fub1	5507	Fusarium oxysporum	Fusarium wilt	10090	Mus musculus (related: House mouse)	Polyketide synthase
CH63R_01782	2657	3	2645	W7MT31	2409	60	2401	29.8	2689	1495	393	978	3.1e-285	PHI:3387	Uniprot	W7MT31	FVEG_12523	117187	Fusarium verticillioides	Ear And Stalk Rot Of Maize	4577	Zea mays (related: maize)	fusaric acid biosynthesis
CH63R_01782	2657	2	2646	Q2VLJ2	2352	11	2343	28.8	2688	1516	398	938.7	2.1e-273	PHI:714	Uniprot	Q2VLJ2	PKS4 (ZEA1)	5518	Fusarium graminearum	Fusarium Ear Blight	4513	Hordeum vulgare (related: barley)	Zearalenone synthesis
CH63R_01782	2657	2	2649	I1RHS7	2565	11	2564	29.6	2745	1645	288	927.9	3.7e-270	PHI:727	Uniprot	I1RHS7	PKS17	5518	Fusarium graminearum	Fusarium Ear Blight	4564	Triticum (related: wheat)	Polyketide synthase
CH63R_01782	2657	2	2509	Q6ZX14	4034	12	2370	29.3	2587	1523	307	860.5	7.3e-250	PHI:325	Uniprot	Q6ZX14	ACE1	318829	Magnaporthe oryzae	Rice Blast	4530	Oryza sativa (related: rice)	Effector protein, polyketide synthase
CH63R_01782	2657	2	1842	I1RUB2	3920	10	1739	31.2	1898	1080	225	856.7	1e-248	PHI:719	Uniprot	I1RUB2	GzFUS1	5518	Fusarium graminearum	Fusarium Ear Blight	4564	Triticum (related: wheat)	Fusarin C synthesis
CH63R_01782	2657	2	2648	A0A1W5T7B8	2284	6	2271	26.6	2695	1501	477	820.5	8.3e-238	PHI:7243	Uniprot	A0A1W5T7B8	pks15	176275	Beauveria bassiana	white muscardine disease	7091	Bombyx mori (related: domestic silkworm)	Clade III polyketide synthase
CH63R_01782	2657	2	2639	D2E9X0	2376	49	2356	26.7	2709	1513	472	782.3	2.5e-226	PHI:2379	Uniprot	D2E9X0	DEP5	29001	Alternaria brassicicola	Black Spot	3702	Arabidopsis thaliana (related: thale cress)	Histone Deacetylase Inhibitor
CH63R_01782	2657	2	1838	B1GVX7	2460	7	1754	30.6	1906	1095	227	771.2	5.8e-223	PHI:2290	Uniprot	B1GVX7	BcBOA6	40559	Botrytis cinerea	Grey Mould	3885	Phaseolus vulgaris (related: string bean)	Polyketide synthases
CH63R_01782	2657	1	1257	Q6RKG2	2141	11	1175	31.2	1276	748	130	553.1	2.5e-157	PHI:2425	Uniprot	Q6RKG2	PKS2	5016	Bipolaris maydis	Southern Corn Leaf Blight	4577	Zea mays (related: maize)	T-toxin production
CH63R_01782	2657	2	880	P9WQE7	1876	103	889	33.7	891	475	116	419.9	3.3e-117	PHI:7220	Uniprot	P9WQE7	ppsA	1773	Mycobacterium tuberculosis	tuberculosis	10090	Mus musculus (related: House mouse)	Phthiocerol synthesis polyketide synthase
CH63R_01782	2657	4	433	Q6RKH3	413	1	413	45.9	431	214	19	391	1.6e-108	PHI:726	Uniprot	Q6RKH3	PKS7	5518	Fusarium graminearum	Fusarium Ear Blight	4564	Triticum (related: wheat)	Polyketide synthase
CH63R_01782	2657	3	867	G1XU04	1761	21	801	31.4	873	499	100	371.7	1e-102	PHI:5276	Uniprot	G1XU04	AOL_s00215g283	13349	Arthrobotrys oligospora	No Data Found	6239	Caenorhabditis elegans (related: roundworm)	Polyketide Synthase Gene
CH63R_01782	2657	3	875	A0A075TRC0	1776	35	817	30.7	882	503	108	362.8	4.7e-100	PHI:4505	Uniprot	A0A075TRC0	PePatK	27334	Penicillium expansum	Fruit Decay; Carcinogenic	122118	Prunus americana (related: goose plum)	Encodes a 6-methylsalicylic acid synthase; patulin production
CH63R_01782	2657	4	433	Q6RKH5	415	1	415	43.8	432	224	19	347.4	2.1e-95	PHI:728	Uniprot	Q6RKH5	PKS5	5518	Fusarium graminearum	Fusarium Ear Blight	4564	Triticum (related: wheat)	Polyketide synthase
CH63R_01782	2657	3	815	I1RF58	2067	376	1111	30.8	829	465	109	331.6	1.2e-90	PHI:720	Uniprot	I1RF58	AUR1	5518	Fusarium graminearum	Fusarium Ear Blight	4564	Triticum (related: wheat)	Aurofusarin synthesis
CH63R_01782	2657	4	410	Q6RKH8	412	1	389	41.7	408	218	20	327.8	1.7e-89	PHI:729	Uniprot	Q6RKH8	PKS2	5518	Fusarium graminearum	Fusarium Ear Blight	4564	Triticum (related: wheat)	Polyketide synthase
CH63R_01782	2657	77	867	Q0V687	1720	36	753	30.2	809	456	109	324.3	1.9e-88	PHI:3324	Uniprot	Q0V687	SN477	13684	Parastagonospora nodorum	Septoria Nodorum Blotch	4565	Triticum aestivum (related: bread wheat)	synthesis of (R)-mellein
CH63R_01784	1417	39	1285	W7MGE8	1151	22	1097	28.2	1325	624	327	420.6	1e-117	PHI:8037	Uniprot	W7MGE8	Fvlds1	117187	Fusarium verticillioides	Stalk rot of maize	4577	Zea mays (related: maize)	Linoleate diol synthase 1
CH63R_01784	1417	27	1285	I1RG19	1153	11	1099	27.9	1339	636	330	411.4	6.2e-115	PHI:7030	Uniprot	I1RG19	FgLAI12	5518	Fusarium graminearum	Fusarium head blight	4565	Triticum aestivum (related: bread wheat)	Linoleic acid isomerase
CH63R_01784	1417	48	1291	Q4WPX2	1079	46	1056	26.4	1267	653	279	387.9	7.4e-108	PHI:494	Uniprot	Q4WPX2	PPOA	746128	Aspergillus fumigatus	Aspergillosis	10090	Mus musculus (related: house mouse)	Fatty acid oxygenase
CH63R_01784	1417	72	1287	Q4WY82	1121	125	1101	27	1232	628	271	381.3	6.9e-106	PHI:496	Uniprot	Q4WY82	PPOC	746128	Aspergillus fumigatus	Aspergillosis	10090	Mus musculus (related: house mouse)	Fatty acid oxygenase
CH63R_01784	1417	87	1274	G4N2X9	1153	161	1122	26.5	1205	626	260	360.5	1.3e-99	PHI:5189	Uniprot	G4N2X9	MoLDS1	318829	Magnaporthe oryzae	Rice Blast	4530	Oryza sativa (related: rice)	Animal peroxidase
CH63R_01784	1417	51	1345	E9NYS9	1136	92	1113	25.2	1318	667	319	353.6	1.5e-97	PHI:495	Uniprot	E9NYS9	PPOB	746128	Aspergillus fumigatus	Aspergillosis	10090	Mus musculus (related: house mouse)	Fatty acid oxygenase
CH63R_01784	1417	85	1044	G4N4J5	1171	96	842	28.2	979	452	251	352.4	3.4e-97	PHI:2148	Uniprot	G4N4J5	7,8-LDS	318829	Magnaporthe oryzae	Rice Blast	4530	Oryza sativa (related: rice)	Linoleate diol synthases
CH63R_01790	572	74	363	I1RHI8	550	89	370	36.1	299	165	26	147.1	8.8e-36	PHI:6121	Uniprot	I1RHI8	FGSG_03243	5518	Fusarium graminearum	Fusarium head blight	4577	Zea mays (related: maize)	TAG lipases
CH63R_01790	572	77	329	Q5XTQ4	574	122	380	36.2	265	151	18	139.4	1.8e-33	PHI:541	Uniprot	Q5XTQ4	LIP1	40559	Botrytis cinerea	Grey Mould	3570	Dianthus caryophyllus (related: clove pink)	Lipase
CH63R_01791	383	2	372	A6TFA0	379	5	374	31.1	379	244	17	175.3	2e-44	PHI:7949	Uniprot	A6TFA0	arnB	573	Klebsiella pneumoniae	pneumonia	7137	Galleria mellonella (related: Greater wax moth)	Putative aminotransferase
CH63R_01794	243	12	240	I1S053	646	444	644	36.2	229	118	28	119.4	8.4e-28	PHI:1772	Uniprot	I1S053	GzZC087	5518	Fusarium graminearum	Fusarium Ear Blight	4564	Triticum (related: wheat)	transcription factor
CH63R_01796	326	5	312	Q7LJU0	410	91	401	48.7	314	152	9	292	1.3e-79	PHI:274	Uniprot	Q7LJU0	USX1	5207	Cryptococcus neoformans	Cryptococcosis	10090	Mus musculus (related: house mouse)	UDP-xylose synthase
CH63R_01797	542	9	518	Q96VU5	468	7	463	41.2	512	244	57	372.5	1.2e-103	PHI:387	Uniprot	Q96VU5	UGD1	5207	Cryptococcus neoformans	Cryptococcosis	10090	Mus musculus (related: house mouse)	UDP-glucose dehydrogenase
CH63R_01806	330	22	329	I1RKU0	330	34	330	29.8	326	182	47	137.5	4e-33	PHI:1087	Uniprot	I1RKU0	FGSG_04510	5518	Fusarium graminearum	Fusarium Ear Blight	4564	Triticum (related: wheat)	Unknown
CH63R_01807	546	169	403	Q5AGA0	800	354	622	28.5	281	143	58	99.4	2e-21	PHI:3690	Uniprot	Q5AGA0	Mnn1	5476	Candida albicans	Disseminated Candidiasis	7137	Galleria mellonella (related: greater wax moth)	predicted to act as alpha-1 ,3 mann osyltransferases
CH63R_01807	546	158	467	Q59VI0	763	250	575	24.2	364	184	92	90.9	7.2e-19	PHI:3694	Uniprot	Q59VI0	Mnn15	5476	Candida albicans	Disseminated Candidiasis	7137	Galleria mellonella (related: greater wax moth)	predicted to act as alpha-1 ,3 mann osyltransferases
CH63R_01807	546	249	403	Q5AGA9	764	437	595	31.4	169	92	24	80.5	9.7e-16	PHI:3692	Uniprot	Q5AGA9	Mnn13	5476	Candida albicans	Disseminated Candidiasis	7137	Galleria mellonella (related: greater wax moth)	predicted to act as alpha-1 ,3 mann osyltransferases
CH63R_01808	515	41	468	Q6WP49	510	41	465	30.9	453	260	53	194.5	4.3e-50	PHI:438	Uniprot	Q6WP49	BcBOT1 (CND5)	40559	Botrytis cinerea	Grey Mould	4081	Solanum lycopersicum (related: tomato)	Cytochrome P450 monooxygenase
CH63R_01808	515	14	467	G2X6V8	485	4	435	24.3	473	298	60	107.1	9.1e-24	PHI:6331	Uniprot	G2X6V8	VdCYP1	27337	Verticillium dahliae	vascular wilt	3635	Gossypium hirsutum (related: cotton)	Cytochrome P450 monooxygenase
CH63R_01822	478	8	468	D4III8	577	14	507	36.9	501	269	47	267.7	3.7e-72	PHI:2227	Uniprot	D4III8	pao	5270	Ustilago maydis	Corn Smut	4577	Zea mays (related: maize)	polyamine oxidase
CH63R_01833	331	200	315	I1RG68	225	134	219	70.7	116	4	30	157.1	4.9e-39	PHI:1544	Uniprot	I1RG68	GzMyb008	5518	Fusarium graminearum	Fusarium Ear Blight	4564	Triticum (related: wheat)	transcription factor
CH63R_01835	330	3	329	I1RG67	355	11	349	54.8	343	135	20	340.9	2.4e-94	PHI:1515	Uniprot	I1RG67	GzHOMEL009	5518	Fusarium graminearum	Fusarium Ear Blight	4564	Triticum (related: wheat)	transcription factor
CH63R_01836	621	67	615	Q4WK65	542	1	540	70.9	549	151	9	798.9	6.1e-232	PHI:2639	Uniprot	Q4WK65	Ilv3B	746128	Aspergillus fumigatus	Invasive Pulmonary Aspergillosis	10090	Mus musculus (related: house mouse)	Dihydroxyacid dehydratase
CH63R_01836	621	36	615	Q4X099	606	37	603	54.4	590	236	33	615.1	1.2e-176	PHI:2638	Uniprot	Q4X099	Ilv3A	746128	Aspergillus fumigatus	Invasive Pulmonary Aspergillosis	10090	Mus musculus (related: house mouse)	Dihydroxyacid dehydratase
CH63R_01836	621	124	570	A0A0H6NEI3	608	124	563	30.6	467	277	47	162.5	2.2e-40	PHI:6698	Uniprot	A0A0H6NEI3	edd	666	Vibrio cholerae	cholera	9986	Oryctolagus cuniculus (related: rabbit)	6-Phosphogluconate dehydratase
CH63R_01837	503	1	503	J5JEX5	503	1	503	71.4	507	137	8	751.9	6.9e-218	PHI:3097	Uniprot	J5JEX5	Kre2/Mnt1	176275	Beauveria bassiana	White Muscardine Disease	7137	Galleria mellonella (related: greater wax moth)	glycolipid 2-alpha-mannosyltransferase
CH63R_01837	503	118	427	Q5KM27	384	73	351	43.1	313	141	37	264.2	4.4e-71	PHI:3453	Uniprot	Q5KM27	ktr3	5207	Cryptococcus neoformans	Cryptococcosis	10090	Mus musculus (related: house mouse)	Protein O-mannosylation
CH63R_01837	503	120	433	P46592	461	139	421	41.9	320	143	43	263.8	5.7e-71	PHI:392	Uniprot	P46592	CaMNT2	5476	Candida albicans	Candidiasis	10090	Mus musculus (related: house mouse)	Alpha-1,2-mannosyltransferase
CH63R_01837	503	119	469	J5JDI1	423	103	422	38.4	354	181	37	256.9	6.9e-69	PHI:3095	Uniprot	J5JDI1	Ktr1	176275	Beauveria bassiana	White Muscardine Disease	7137	Galleria mellonella (related: greater wax moth)	glycolipid 2-alpha-mannosyltransferase
CH63R_01837	503	116	434	Q00310	431	104	391	41	322	153	37	256.5	9.1e-69	PHI:104	Uniprot	Q00310	CaMNT1	5476	Candida albicans	Candidiasis	10090	Mus musculus (related: house mouse)	Synthesis of mannoproteins
CH63R_01837	503	115	431	J5K093	394	71	361	34.9	324	171	40	210.3	7.5e-55	PHI:3096	Uniprot	J5K093	Ktr4	176275	Beauveria bassiana	White Muscardine Disease	7137	Galleria mellonella (related: greater wax moth)	glycosyltransferase family 15
CH63R_01838	318	49	228	Q8Y0J2	249	10	181	30.8	182	114	12	52.4	1.6e-07	PHI:5271	Uniprot	Q8Y0J2	fabG1	305	Ralstonia solanacearum	Bacterial Wilt	4081	Solanum lycopersicum (related: tomato)	3-ketoacyl-acyl carrier protein reductase
CH63R_01843	407	1	407	L2FHG9	385	1	385	79.1	407	63	22	548.1	1.2e-156	PHI:3972	Uniprot	L2FHG9	CDA	474922	Colletotrichum gloeosporioides	Anthracnose	3435	Persea americana (related: avocado)	Chitin deacetylase
CH63R_01843	407	27	317	A0A151V4F3	568	76	363	44.7	293	155	7	268.5	1.9e-72	PHI:6391	Uniprot	A0A151V4F3	CDA2	318829	Magnaporthe oryzae	Rice Blast	4530	Oryza sativa (related: rice)	Chitin deacetylase
CH63R_01843	407	59	406	G4N4F9	485	110	431	42.9	350	170	30	249.2	1.2e-66	PHI:6390	Uniprot	G4N4F9	CBP1	318829	Magnaporthe oryzae	Rice Blast	4530	Oryza sativa (related: rice)	Chitin deacetylase
CH63R_01843	407	67	406	Q8WZJ0	590	118	431	42.7	342	166	30	239.6	9.3e-64	PHI:4639	Uniprot	Q8WZJ0	Cbp1	318829	Magnaporthe oryzae	Rice Blast	4513	Hordeum vulgare (related: barley)	mucin
CH63R_01844	651	52	650	I1RR41	647	46	646	73.9	602	153	4	897.5	1.3e-261	PHI:6186	Uniprot	I1RR41	FgCHS8	5518	Fusarium graminearum	Fusarium head blight	4565	Triticum aestivum (related: bread wheat)	Chitin synthase
CH63R_01844	651	159	642	Q4P9K9	2005	1238	1725	25	516	327	60	142.1	3.2e-34	PHI:2226	Uniprot	Q4P9K9	Mcs1	5270	Ustilago maydis	Corn Smut	4577	Zea mays (related: maize)	--
CH63R_01844	651	181	641	Q8TFN4	1866	1225	1691	25.1	483	324	38	132.5	2.6e-31	PHI:1056	Uniprot	Q8TFN4	CgCHSV	31870	Colletotrichum graminicola	Maize Leaf Anthracnose / Stalk Rot	4577	Zea mays (related: maize)	Chitin synthase class V
CH63R_01844	651	181	642	G4XVC1	1872	1218	1686	24.9	486	324	41	132.1	3.3e-31	PHI:2300	Uniprot	G4XVC1	CHS6	318829	Magnaporthe oryzae	Rice Blast	4530	Oryza sativa (related: rice)	Chitin Synthase
CH63R_01844	651	162	642	Q4X0H6	1848	1206	1693	24.8	505	339	41	128.6	3.7e-30	PHI:3048	Uniprot	Q4X0H6	CSMA	746128	Aspergillus fumigatus	Invasive Pulmonary Aspergillosis	7137	Galleria mellonella (related: greater wax moth)	Chitin synthesase
CH63R_01844	651	159	641	Q8TGV2	1885	1211	1696	23.5	515	333	61	125.9	2.4e-29	PHI:390	Uniprot	Q8TGV2	WdCHS5	5970	Exophiala dermatitidis	Phaeohyphomycosis	10090	Mus musculus (related: house mouse)	Chitin Synthase
CH63R_01844	651	162	649	Q873Z8	1863	1209	1702	24.4	513	344	44	123.6	1.2e-28	PHI:7242	Uniprot	Q873Z8	chsV	5507	Fusarium oxysporum	vascular wilt	10090	Mus musculus (related: House mouse)	Class V chitin synthase
CH63R_01844	651	191	648	P30573	1213	665	1144	25.1	498	315	58	116.3	1.9e-26	PHI:7234	Uniprot	P30573	chs3	5476	Candida albicans	disseminated candidiasis	10090	Mus musculus (related: House mouse)	Chitin synthase responsible for overall chitin synthesis
CH63R_01844	651	191	646	O13394	1609	801	1281	24.3	511	302	85	108.2	5.2e-24	PHI:98	Uniprot	O13394	umCHS5	5270	Ustilago maydis	Corn Smut	4577	Zea mays (related: maize)	Chitin Synthase
CH63R_01846	553	5	550	A0A151V4F3	568	7	568	52.7	575	230	42	362.1	1.7e-100	PHI:6391	Uniprot	A0A151V4F3	CDA2	318829	Magnaporthe oryzae	Rice Blast	4530	Oryza sativa (related: rice)	Chitin deacetylase
CH63R_01846	553	1	430	G4N4F9	485	1	433	45	440	225	17	336.7	7.6e-93	PHI:6390	Uniprot	G4N4F9	CBP1	318829	Magnaporthe oryzae	Rice Blast	4530	Oryza sativa (related: rice)	Chitin deacetylase
CH63R_01846	553	1	430	Q8WZJ0	590	1	433	44.1	440	229	17	323.2	8.7e-89	PHI:4639	Uniprot	Q8WZJ0	Cbp1	318829	Magnaporthe oryzae	Rice Blast	4513	Hordeum vulgare (related: barley)	mucin
CH63R_01846	553	103	428	L2FHG9	385	59	384	50	328	160	4	280	8.4e-76	PHI:3972	Uniprot	L2FHG9	CDA	474922	Colletotrichum gloeosporioides	Anthracnose	3435	Persea americana (related: avocado)	Chitin deacetylase
CH63R_01851	678	5	677	G4NJD1	704	32	701	37.6	697	384	51	425.2	2e-119	PHI:2171	Uniprot	G4NJD1	Peroxisomal copper amine oxidase	318829	Magnaporthe oryzae	Rice Blast	4513	Hordeum vulgare (related: barley)	Cu-amine-oxidase
CH63R_01854	336	1	336	Q5YCW8	334	1	334	81	336	62	2	552.4	5.3e-158	PHI:337	Uniprot	Q5YCW8	CHS7	5507	Fusarium oxysporum	Vascular Wilt	4081	Solanum lycopersicum (related: tomato)	Chitin Synthase
CH63R_01854	336	4	285	Q5AA40	310	3	286	48.2	284	145	2	258.8	1.2e-69	PHI:484	Uniprot	Q5AA40	CHS7	5476	Candida albicans	Candidiasis	10090	Mus musculus (related: house mouse)	Chitin synthesis
CH63R_01869	1156	518	1144	I1S0J3	1023	193	704	24.1	640	345	141	117.5	1.5e-26	PHI:1526	Uniprot	I1S0J3	GzHOMEL036	5518	Fusarium graminearum	Fusarium Ear Blight	4564	Triticum (related: wheat)	transcription factor
CH63R_01869	1156	984	1122	I1S0N5	1114	483	620	39	141	81	5	99.4	4.3e-21	PHI:1552	Uniprot	I1S0N5	GzMyb016	5518	Fusarium graminearum	Fusarium Ear Blight	4564	Triticum (related: wheat)	transcription factor
CH63R_01879	320	63	315	V9MGK6	392	100	362	33.8	266	160	16	153.3	6.9e-38	PHI:4096	Uniprot	V9MGK6	FoOCH1	5507	Fusarium oxysporum	Banana Fusarium Wilt	89151	Musa x paradisiaca (related: banana)	encoding a putative a-1,6-mannosyltransferase
CH63R_01880	377	9	377	O00094	370	7	370	64.7	371	122	9	477.2	2.5e-135	PHI:114	Uniprot	O00094	PG1	5507	Fusarium oxysporum	Vascular Wilt	4081	Solanum lycopersicum (related: tomato)	Endopolygalacturonase
CH63R_01880	377	9	377	A0A0C4DHY2	371	7	371	64.7	371	123	8	476.9	3.2e-135	PHI:4879	Uniprot	A0A0C4DHY2	pg1	5507	Fusarium oxysporum	Fusarium Wilt	4081	Solanum lycopersicum (related: tomato)	Endopolygalacturonase
CH63R_01880	377	12	372	P26215	364	11	360	49.2	364	168	17	312	1.4e-85	PHI:3	Uniprot	P26215	PGN1	5017	Bipolaris zeicola	Leaf Spot	4577	Zea mays (related: maize)	Endopolygalacturonase
CH63R_01880	377	1	374	P41749	363	1	360	45.7	376	186	18	288.1	2.1e-78	PHI:88	Uniprot	P41749	PECA	5059	Aspergillus flavus	No Data Found	3635	Gossypium hirsutum (related: cotton)	Polygalacturonase
CH63R_01880	377	51	368	A7X4J2	377	67	373	46.4	319	158	13	273.9	4.1e-74	PHI:2847	Uniprot	A7X4J2	BcPG1	40559	Botrytis cinerea	Grey Mould	3702	Arabidopsis thaliana (related: thale cress)	Polygalacturonase
CH63R_01880	377	1	368	J9WML2	378	1	369	43.8	379	192	21	273.9	4.1e-74	PHI:3721	Uniprot	J9WML2	Pdpg2	36651	Penicillium digitatum	Green Mould	55188	Citrus unshiu (related: satsuma mandarin)	pH signaling transcription factor
CH63R_01880	377	51	377	O94100	382	67	378	46	328	160	17	271.2	2.7e-73	PHI:1027	Uniprot	O94100	bcpg1	40559	Botrytis cinerea	Grey Mould	3603	Vitis (no common name found)	Endopolygalacturonase
CH63R_01880	377	4	369	Q9C4A1	379	13	370	42.5	369	198	14	270.4	4.6e-73	PHI:2818	Uniprot	Q9C4A1	Acpg1	135859	Alternaria citri	Citrus Black Rot	55188	Citrus unshiu (related: satsuma mandarin)	Endopolygalacturonase
CH63R_01880	377	4	369	Q9C4A0	379	13	370	42.5	369	198	14	268.9	1.3e-72	PHI:2817	Uniprot	Q9C4A0	Aapg1	5599	Alternaria alternata	Brown Spot	64884	Citrus jambhiri (related: rough lemon)	Endopolygalacturonase
CH63R_01880	377	1	377	A0A059SVJ2	365	1	361	42.1	378	201	18	268.5	1.7e-72	PHI:4916	Uniprot	A0A059SVJ2	MfPG1	38448	Monilinia fructicola	Blossom Blight And Fruit Rot	267246	Rosa odorata (related: tea rose)	Endopolygalacturonase
CH63R_01880	377	20	374	I1S2L3	359	17	356	44.9	356	179	17	260.8	3.6e-70	PHI:7283	Uniprot	I1S2L3	Pg1	5518	Fusarium graminearum	Fusarium head blight	4565	Triticum aestivum (related: bread wheat)	Endo-polygalacturonase
CH63R_01880	377	8	368	Q4G495	374	7	365	45.1	370	183	20	257.3	4e-69	PHI:492	Uniprot	Q4G495	BcPG2	40559	Botrytis cinerea	Grey Mould	3885	Phaseolus vulgaris (related: string bean)	Endopolygalacturonase
CH63R_01880	377	18	364	P78607	369	17	356	43	351	185	15	254.2	3.4e-68	PHI:247	Uniprot	P78607	CPPG1	5111	Claviceps purpurea	Ergot	4550	Secale cereale (related: rye)	Endopolygalacturonase
CH63R_01880	377	8	368	A4VB48	374	7	365	44.9	370	184	20	252.7	9.8e-68	PHI:2848	Uniprot	A4VB48	BcPG2	40559	Botrytis cinerea	Grey Mould	3702	Arabidopsis thaliana (related: thale cress)	Polygalacturonase
CH63R_01880	377	18	362	P78608	370	17	355	43.3	349	184	14	251.9	1.7e-67	PHI:437	Uniprot	P78608	CPPG2	5111	Claviceps purpurea	Ergot	4550	Secale cereale (related: rye)	Endopolygalacturonase
CH63R_01880	377	3	377	Q0ZJ79	361	2	357	33.8	382	220	33	167.9	3.2e-42	PHI:2343	Uniprot	Q0ZJ79	Pcipg2	4784	Phytophthora capsici	Phytophthora Blight	4072	Capsicum annuum (no common name found)	Polygalacturonases
CH63R_01881	353	22	348	B9JV05	2523	1800	2109	26	338	211	39	88.6	2.3e-18	PHI:2895	Uniprot	B9JV05	F-avi4330	373	Agrobacterium vitis	Crown Gall Of Grapes	29760	Vitis vinifera (related: wine grape)	Polyketide synthetase protein
CH63R_01881	353	51	347	G4NHC2	352	48	345	28.8	312	193	29	88.2	3e-18	PHI:5034	Uniprot	G4NHC2	MoADH1	318829	Magnaporthe oryzae	Rice Blast	4530	Oryza sativa (related: rice)	alcohol dehydrogenase
CH63R_01881	353	20	348	Q2VLJ2	2352	1645	1953	27.7	339	205	40	85.1	2.5e-17	PHI:714	Uniprot	Q2VLJ2	PKS4 (ZEA1)	5518	Fusarium graminearum	Fusarium Ear Blight	4513	Hordeum vulgare (related: barley)	Zearalenone synthesis
CH63R_01884	590	143	485	P0CY28	398	51	385	36.2	356	193	34	169.9	1.3e-42	PHI:73	Uniprot	P0CY28	SAP3	5476	Candida albicans	Candidiasis	10090	Mus musculus (related: house mouse)	Aspartyl proteinase
CH63R_01884	590	143	485	P0CY29	398	51	385	36.2	356	193	34	169.9	1.3e-42	PHI:6813	Uniprot	P0CY29	sap3	5476	Candida albicans	Peritonitis	10090	Mus musculus (related: House mouse)	Secreted aspartic peptidase
CH63R_01884	590	160	485	Q6FVH7	516	43	412	29	379	207	62	133.7	1e-31	PHI:7930	Uniprot	Q6FVH7	Cgyps6	5478	Candida glabrata	disseminated candidiasis	9606	Homo sapiens (related: Human)	Cell surface-associated aspartyl protease (yapsins)
CH63R_01884	590	155	515	Q6FVH8	519	42	436	29.5	417	216	78	132.9	1.8e-31	PHI:7929	Uniprot	Q6FVH8	Cgyps5	5478	Candida glabrata	disseminated candidiasis	9606	Homo sapiens (related: Human)	Cell surface-associated aspartyl protease (yapsins)
CH63R_01884	590	206	519	Q6FJR5	601	194	508	31.1	331	195	33	126.7	1.3e-29	PHI:7925	Uniprot	Q6FJR5	Cgyps1	5478	Candida glabrata	disseminated candidiasis	9606	Homo sapiens (related: Human)	Cell surface-associated aspartyl protease (yapsins)
CH63R_01884	590	165	484	Q6FVH9	482	50	412	27.6	373	207	63	124.4	6.3e-29	PHI:7928	Uniprot	Q6FVH9	Cgyps4	5478	Candida glabrata	disseminated candidiasis	9606	Homo sapiens (related: Human)	Cell surface-associated aspartyl protease (yapsins)
CH63R_01884	590	159	485	Q59VH7	588	220	575	28.6	364	215	45	123.2	1.4e-28	PHI:480	Uniprot	Q59VH7	SAP7	5476	Candida albicans	Candidiasis	10090	Mus musculus (related: house mouse)	Aspartyl proteinase
CH63R_01884	590	165	485	Q6FVH5	521	50	410	28	371	207	60	120.6	9.1e-28	PHI:7933	Uniprot	Q6FVH5	Cgyps9	5478	Candida glabrata	disseminated candidiasis	9606	Homo sapiens (related: Human)	Cell surface-associated aspartyl protease (yapsins)
CH63R_01884	590	129	510	Q6FVH4	505	8	429	27.2	434	252	64	120.2	1.2e-27	PHI:7934	Uniprot	Q6FVH4	Cgyps10	5478	Candida glabrata	disseminated candidiasis	9606	Homo sapiens (related: Human)	Cell surface-associated aspartyl protease (yapsins)
CH63R_01884	590	153	510	Q6FVH6	519	39	435	26.7	416	228	77	107.1	1e-23	PHI:7932	Uniprot	Q6FVH6	Cgyps8	5478	Candida glabrata	disseminated candidiasis	9606	Homo sapiens (related: Human)	Cell surface-associated aspartyl protease (yapsins)
CH63R_01887	1198	306	1054	I1S172	895	181	867	38.1	774	367	112	473.4	1.1e-133	PHI:1420	Uniprot	I1S172	GzC2H088	5518	Fusarium graminearum	Fusarium Ear Blight	4564	Triticum (related: wheat)	transcription factor
CH63R_01888	1194	44	1191	I1RG87	1145	25	1138	69.1	1159	302	56	1349	0	PHI:1358	Uniprot	I1RG87	GzC2H018	5518	Fusarium graminearum	Fusarium Ear Blight	4564	Triticum (related: wheat)	transcription factor
CH63R_01899	293	2	267	A9QUB2	300	1	257	55.2	268	107	13	308.5	1.2e-84	PHI:2403	Uniprot	A9QUB2	CSN1	169388	Fusarium solani	No Data Found	3888	Pisum sativum (related: pea)	Chitosanase
CH63R_01903	249	4	246	A7F6T5	279	10	264	27.8	263	162	28	77.4	3.7e-15	PHI:7696	Uniprot	A7F6T5	THR1	5180	Sclerotinia sclerotiorum	White mould	3708	Brassica napus (related: rape)	Trihydroxynaphthalene reductase
CH63R_01917	433	10	333	G4NBN8	397	15	342	58.1	329	132	6	396.4	6.3e-111	PHI:2206	Uniprot	G4NBN8	endo-1,4-beta-xylanase precursor [GH10 family]	318829	Magnaporthe oryzae	Rice Blast	4564	Triticum (related: wheat)	Endo-beta-1,4 xylanase
CH63R_01917	433	6	334	G4MLU0	405	8	350	54.1	344	142	16	388.7	1.3e-108	PHI:2208	Uniprot	G4MLU0	endo-1,4-beta-xylanase [GH10 family]	318829	Magnaporthe oryzae	Rice Blast	4564	Triticum (related: wheat)	Endo-beta-1,4 xylanase
CH63R_01917	433	1	333	G4N1Y8	362	1	335	51.2	342	151	16	335.9	1e-92	PHI:2209	Uniprot	G4N1Y8	endo-1,4-beta-xylanase [GH10 family]	318829	Magnaporthe oryzae	Rice Blast	4564	Triticum (related: wheat)	Endo-beta-1,4 xylanase
CH63R_01917	433	18	320	A0A288Q8R8	477	29	327	42.9	308	162	14	255.8	1.3e-68	PHI:7912	Uniprot	A0A288Q8R8	ppxyn2	4792	Phytophthora parasitica	Tobacco black shank disease	4081	Solanum lycopersicum (related: Tomato)	Endo-beta-1,4-xylanase
CH63R_01917	433	4	333	G4MTF8	331	17	326	42.8	332	166	24	248.8	1.6e-66	PHI:2204	Uniprot	G4MTF8	endo-1,4-beta-xylanase [GH10 family]	318829	Magnaporthe oryzae	Rice Blast	4564	Triticum (related: wheat)	Endo-beta-1,4 xylanase
CH63R_01917	433	27	334	I1S3C6	381	86	377	43.1	311	155	22	240	7.6e-64	PHI:4246	Uniprot	I1S3C6	xyl03624	5518	Fusarium graminearum	Fusarium Head Blight	3847	Glycine max (related: soybean)	Degradation of xylan components of plant cell wall
CH63R_01917	433	15	333	G4MPQ7	380	74	376	41.9	322	165	22	238.8	1.7e-63	PHI:2207	Uniprot	G4MPQ7	endo-1,4-beta-xylanase [GH10 family]	318829	Magnaporthe oryzae	Rice Blast	4564	Triticum (related: wheat)	Endo-beta-1,4 xylanase
CH63R_01917	433	15	333	Q8NJ73	380	74	376	41.9	322	165	22	238.8	1.7e-63	PHI:2043	Uniprot	Q8NJ73	XYL-6	318829	Magnaporthe oryzae	Rice Blast	4530	Oryza sativa (related: rice)	endo-beta -1,4-D-Xylanase
CH63R_01917	433	27	333	O59937	384	90	380	41.5	311	158	24	231.9	2.1e-61	PHI:569	Uniprot	O59937	XYL3	5507	Fusarium oxysporum	Vascular Wilt	4081	Solanum lycopersicum (related: tomato)	Endo-beta-1,4-xylanase
CH63R_01917	433	4	333	Q01176	331	17	326	41	332	172	24	231.5	2.7e-61	PHI:568	Uniprot	Q01176	XYL2 (XYN33)	318829	Magnaporthe oryzae	Rice Blast	38414	Eragrostis curvula (related: weeping love grass)	Endo-beta-1,4-xylanase
CH63R_01921	646	52	635	I1RXE8	712	64	636	32.3	595	370	33	292.4	1.9e-79	PHI:1763	Uniprot	I1RXE8	GzZC078	5518	Fusarium graminearum	Fusarium Ear Blight	4564	Triticum (related: wheat)	transcription factor
CH63R_01921	646	55	636	I1RHN1	722	75	644	30.1	585	391	18	280	9.8e-76	PHI:1906	Uniprot	I1RHN1	GzZC221	5518	Fusarium graminearum	Fusarium Ear Blight	4564	Triticum (related: wheat)	transcription factor
CH63R_01921	646	190	635	G4N2A1	610	57	491	33.1	450	282	19	238.4	3.3e-63	PHI:5601	Uniprot	G4N2A1	FZC11	318829	Magnaporthe oryzae	Rice Blast	4513	Hordeum vulgare (related: barley)	Zn2Cys6 transcription factor
CH63R_01921	646	190	631	I1RF57	670	137	564	29	452	287	34	173.7	9.9e-44	PHI:1972	Uniprot	I1RF57	GzZC287	5518	Fusarium graminearum	Fusarium Ear Blight	4564	Triticum (related: wheat)	transcription factor
CH63R_01921	646	190	425	I1RB90	957	318	551	33.5	236	155	2	152.1	3.1e-37	PHI:1983	Uniprot	I1RB90	GzZC298	5518	Fusarium graminearum	Fusarium Ear Blight	4564	Triticum (related: wheat)	transcription factor
CH63R_01921	646	198	624	I1R9R2	685	182	594	25.5	440	288	40	137.1	1e-32	PHI:1996	Uniprot	I1R9R2	GzZC311	5518	Fusarium graminearum	Fusarium Ear Blight	4564	Triticum (related: wheat)	transcription factor
CH63R_01921	646	198	412	I1RMZ4	879	225	439	30.7	215	149	0	134.4	6.7e-32	PHI:1938	Uniprot	I1RMZ4	GzZC253	5518	Fusarium graminearum	Fusarium Ear Blight	4564	Triticum (related: wheat)	transcription factor
CH63R_01921	646	190	412	I1RIC0	888	300	523	29	224	158	1	126.3	1.8e-29	PHI:1947	Uniprot	I1RIC0	GzZC262	5518	Fusarium graminearum	Fusarium Ear Blight	4564	Triticum (related: wheat)	transcription factor
CH63R_01921	646	198	411	I1S2U0	597	169	350	29.9	221	109	46	87	1.2e-17	PHI:1777	Uniprot	I1S2U0	GzZC092	5518	Fusarium graminearum	Fusarium Ear Blight	4564	Triticum (related: wheat)	transcription factor
CH63R_01921	646	190	405	I1S1A5	619	196	386	27	222	125	37	82.4	3e-16	PHI:1755	Uniprot	I1S1A5	GzZC070	5518	Fusarium graminearum	Fusarium Ear Blight	4564	Triticum (related: wheat)	transcription factor
CH63R_01921	646	313	464	I1RJY6	782	357	510	31.6	158	98	10	67	1.3e-11	PHI:1707	Uniprot	I1RJY6	GzZC022	5518	Fusarium graminearum	Fusarium Ear Blight	4564	Triticum (related: wheat)	transcription factor
CH63R_01921	646	209	386	I1RSR7	754	192	374	32.3	186	115	11	64.7	6.5e-11	PHI:1796	Uniprot	I1RSR7	GzZC111	5518	Fusarium graminearum	Fusarium Ear Blight	4564	Triticum (related: wheat)	transcription factor
CH63R_01921	646	188	386	G4N897	825	243	444	26.5	204	143	7	62.8	2.5e-10	PHI:5599	Uniprot	G4N897	FZC10	318829	Magnaporthe oryzae	Rice Blast	4513	Hordeum vulgare (related: barley)	Zn2Cys6 transcription factor
CH63R_01925	12570	6226	11389	W0H5E5	5912	192	5180	29.8	5365	3189	577	1708.3	0	PHI:4836	Uniprot	W0H5E5	Cif B	36746	Pseudomonas cichorii	Bacterial Midrib Rot Disease Of Lettuce	4236	Lactuca sativa (related: garden lettuce)	Linear lipopeptides of the syringafactin family and are involved in virulence and surface motility
CH63R_01925	12570	6226	11389	A0A024CHY2	5829	109	5097	29.8	5365	3190	577	1707.2	0	PHI:2935	Uniprot	A0A024CHY2	cifB	36746	Pseudomonas cichorii	Lettuce Midrib Rot	4236	Lactuca sativa (related: garden lettuce)	Nonribosomal peptide synthethase-encoding gene responsible for cichofactin biosynthesis
CH63R_01925	12570	3392	7205	Q9I157	4342	529	4316	28.4	4006	2457	410	1188.7	0	PHI:6991	Uniprot	Q9I157	pvdL	287	Pseudomonas aeruginosa	Opportunistic infections	10090	Mus musculus (related: House mouse)	Iron siderophore
CH63R_01925	12570	6123	11053	A0A024CHY4	4904	2	4883	26	5206	3252	599	1151.7	0	PHI:4837	Uniprot	A0A024CHY4	cipA	36746	Pseudomonas cichorii	Bacterial Midrib Rot Disease Of Lettuce	4236	Lactuca sativa (related: garden lettuce)	Phytotoxic Cyclic Lipodepsipeptides
CH63R_01925	12570	7229	10486	A0A024CIG8	3165	12	3160	27.5	3408	2061	409	814.3	2.8e-235	PHI:2934	Uniprot	A0A024CIG8	cifA	36746	Pseudomonas cichorii	Lettuce Midrib Rot	4236	Lactuca sativa (related: garden lettuce)	Nonribosomal peptide synthethase-encoding gene responsible for cichofactin biosynthesis
CH63R_01925	12570	6137	8329	W2E906	2387	12	2126	29.4	2261	1382	214	769.2	1e-221	PHI:3274	Uniprot	W2E906	dhbF	1464	Paenibacillus larvae	American Foulbrood	7460	Apis mellifera (related: honey bee)	Siderophore Bacillibactin
CH63R_01925	12570	3525	5514	Q63KU5	4236	33	2045	29.4	2094	1294	185	679.9	8.3e-195	PHI:7014	Uniprot	Q63KU5	glbC	28450	Burkholderia pseudomallei	Melioidosis	10090	Mus musculus (related: House mouse)	Putative peptide synthase/polyketide synthase; proteasome inhibitor
CH63R_01925	12570	67	2901	Q01886	5218	1604	4552	24.8	3089	1929	394	597.4	5.4e-170	PHI:12	Uniprot	Q01886	HTS1	5017	Bipolaris zeicola	Leaf Spot	4577	Zea mays (related: maize)	Cylic Peptide Synthase
CH63R_01925	12570	8343	9856	I6Y0L1	1682	1	1457	29.2	1543	978	115	539.7	1.3e-152	PHI:3351	Uniprot	I6Y0L1	mbtE	1773	Mycobacterium tuberculosis	Tuberculosis	10141	Cavia porcellus (related: domestic guinea pig)	mycobactin biosynthesis
CH63R_01925	12570	8808	10460	T1Y5Y5	2397	419	1988	29	1699	1032	175	533.1	1.3e-150	PHI:6610	Uniprot	T1Y5Y5	ausA	1280	Staphylococcus aureus	skin infections; food poisoning; respiratory diseases	10090	Mus musculus (related: House mouse)	Encodes subunits of the non-ribosomal peptide synthase
CH63R_01925	12570	12	1047	Q4WT66	6269	3670	4716	29.4	1073	695	63	424.1	8.2e-118	PHI:2511	Uniprot	Q4WT66	Pes1	746128	Aspergillus fumigatus	Invasive Pulmonary Aspergillosis	7137	Galleria mellonella (related: greater wax moth)	Nonribosomal peptide synthetase gene
CH63R_01925	12570	241	1103	A0A016Q4W5	2071	197	1055	33.1	904	519	86	419.1	2.6e-116	PHI:3657	Uniprot	A0A016Q4W5	NPS6	5518	Fusarium graminearum	Fusarium Head Blight	4565	Triticum aestivum (related: bread wheat)	peptide synthetase
CH63R_01925	12570	241	1103	I1RIV2	2071	197	1055	33.2	903	519	84	414.8	5e-115	PHI:1007	Uniprot	I1RIV2	NPS6	5518	Fusarium graminearum	Fusarium Ear Blight	4564	Triticum (related: wheat)	Non-ribosomal peptide synthetase
CH63R_01925	12570	159	1234	E3QPY3	1942	128	1186	29.4	1119	687	103	411.4	5.5e-114	PHI:4217	Uniprot	E3QPY3	NPS6	31870	Colletotrichum graminicola	Maize Anthracnose	4577	Zea mays (related: maize)	non-ribosomal peptide synthetase gene
CH63R_01925	12570	73	2927	Q5D6D7	5382	895	3682	23.4	3031	1902	419	398.3	4.8e-110	PHI:4234	Uniprot	Q5D6D7	nps2	5016	Bipolaris maydis	Southern Corn Leaf Blight	4577	Zea mays (related: maize)	encoding different nonribosomal peptide synthetases (NRPS) responsible for biosynthesis of siderophores
CH63R_01925	12570	68	1234	Q9UVN5	4360	2217	3396	28.5	1239	755	131	398.3	4.8e-110	PHI:160	Uniprot	Q9UVN5	AMT	5599	Alternaria alternata	Alternaria Leaf Blotch	3750	Malus domestica (related: apple)	AM toxin synthase
CH63R_01925	12570	224	1352	Q09MP5	1761	9	1139	27.2	1183	755	106	376.7	1.5e-103	PHI:1008	Uniprot	Q09MP5	NPS6	101162	Bipolaris oryzae	Brown Spot	4530	Oryza sativa (related: rice)	Non-ribosomal peptide synthetase
CH63R_01925	12570	237	1352	G8DNS9	1939	201	1317	27.4	1171	741	109	370.5	1.1e-101	PHI:2261	Uniprot	G8DNS9	NPS6	45130	Bipolaris sorokiniana	Spot Blotch Disease	4513	Hordeum vulgare (related: barley)	Nonribosomal peptide synthetase 6
CH63R_01925	12570	3535	4580	V9W6M6	2588	25	1030	26.3	1084	683	116	360.5	1.1e-98	PHI:3090	Uniprot	V9W6M6	pamA	1464	Paenibacillus larvae	American Foulbrood	7460	Apis mellifera (related: honey bee)	encodes paenilamicin, a secondary metabolite antibiotic
CH63R_01925	12570	6137	7216	B9JZT5	1334	14	1045	28.5	1092	709	72	359.8	1.9e-98	PHI:2894	Uniprot	B9JZT5	F-avi3342	373	Agrobacterium vitis	Crown Gall Of Grapes	29760	Vitis vinifera (related: wine grape)	Peptide synthetase
CH63R_01927	1393	79	1393	Q3Y5V5	1321	17	1321	42.4	1367	674	114	1045.8	6.4e-306	PHI:2042	Uniprot	Q3Y5V5	ABC3	318829	Magnaporthe oryzae	Rice Blast	4513	Hordeum vulgare (related: barley)	multidrug resistance; protection from oxidative stress
CH63R_01927	1393	1151	1389	Q4Q4W3	704	435	676	45.3	245	125	9	195.3	6.9e-50	PHI:5554	Uniprot	Q4Q4W3	LmABCB3	5664	Leishmania major	Leishmaniasis	10090	Mus musculus (related: house mouse)	Mitochondrial ABC transporter
CH63R_01927	1393	927	1384	A0A086VCI7	570	91	547	32	475	288	35	190.3	2.2e-48	PHI:6912	Uniprot	A0A086VCI7	ybtP	562	Escherichia coli	urinary tract infection	10090	Mus musculus (related: House mouse)	ATP Binding Cassette Protein
CH63R_01927	1393	938	1389	A0A0E0V727	600	137	580	28.5	460	305	24	161	1.4e-39	PHI:6913	Uniprot	A0A0E0V727	ybtQ	562	Escherichia coli	urinary tract infection	10090	Mus musculus (related: House mouse)	ATP Binding Cassette Protein
CH63R_01927	1393	582	1377	Q9UW87	1606	745	1589	22.4	882	561	123	129.4	4.6e-30	PHI:267	Uniprot	Q9UW87	MLT1	5476	Candida albicans	Candidiasis	10090	Mus musculus (related: house mouse)	ABC transporter
CH63R_01927	1393	1133	1366	B2SRG1	719	468	698	33.5	236	150	7	124.4	1.5e-28	PHI:1141	Uniprot	B2SRG1	raxB	347	Xanthomonas oryzae	Bacterial Blight	4530	Oryza sativa (related: rice)	ATP-binding transporter protein required for Ax21 activity
CH63R_01927	1393	1143	1349	Q8PM59	267	13	222	30.1	219	132	21	107.8	1.4e-23	PHI:3412	Uniprot	Q8PM59	pstB	346	Xanthomonas citri	Citrus Canker	171249	Citrus limonia (related: mandarin lime)	phosphate metabolism
CH63R_01927	1393	1171	1366	A0A0H3JS81	252	25	220	27.6	203	133	14	90.9	1.8e-18	PHI:6579	Uniprot	A0A0H3JS81	VraD	1280	Staphylococcus aureus	skin infections; food poisoning; respiratory diseases	7137	Galleria mellonella (related: Greater wax moth)	Involved in Gallidermin and Daptomycin Resistance
CH63R_01927	1393	1162	1382	I1S2J9	1472	615	827	29.1	230	137	26	84.7	1.3e-16	PHI:3924	Uniprot	I1S2J9	FgABC1	5518	Fusarium graminearum	Fusarium Head Blight	4577	Zea mays (related: maize)	ABC Transporter
CH63R_01927	1393	1167	1376	P15031	255	17	226	26.2	221	141	22	83.6	2.9e-16	PHI:8010	Uniprot	P15031	fecE	562	Escherichia coli	Bovine mastitis	9913	Bos taurus (related: cattle)	Fe(3+) dicitrate transport ATP-binding protein
CH63R_01927	1393	1171	1376	W9B5Y9	264	26	232	26.1	218	138	23	76.3	4.7e-14	PHI:7541	Uniprot	W9B5Y9	FepC (VK055_1930)	573	Klebsiella pneumoniae	pneumonia	10090	Mus musculus (related: House mouse)	Ferric vibriobactin ABC transporter, ATP-binding protein
CH63R_01927	1393	560	732	Q8DPC2	385	61	221	29.9	177	104	20	63.5	3.1e-10	PHI:6319	Uniprot	Q8DPC2	potA	1313	Streptococcus pneumoniae	Pneumococcal pneumonia	10090	Mus musculus (related: House mouse)	ABC transporter ATP-binding protein - spermidine/putrescine transport
CH63R_01927	1393	651	750	H7C7L2	323	164	266	35.9	103	63	3	59.7	4.5e-09	PHI:7821	Uniprot	H7C7L2	oppF (bb0335)	139	Borrelia burgdorferi	Lyme disease	10090	Mus musculus (related: House mouse)	Oligopepeptide (Opp) transporter that drives transport by hydrolyzing ATP
CH63R_01927	1393	651	731	Q7NAX1	443	226	309	36.9	84	50	3	50.1	3.6e-06	PHI:7715	Uniprot	Q7NAX1	MGA_0220	2096	Mycoplasma gallisepticum	airsacculitis	9031	Gallus gallus (related: chicken)	Oligopeptide transporter ATP-binding protein OppD1
CH63R_01937	321	6	312	E3Q2L6	348	6	311	87.6	307	37	1	474.6	1.4e-134	PHI:6825	Uniprot	E3Q2L6	GPI12	31870	Colletotrichum graminicola	maize anthracnose	4577	Zea mays (related: maize)	N-acetylglucosaminylphosphatidylinositol deacetylase
CH63R_01947	591	1	585	D2E9W9	581	1	554	28.7	596	372	53	245	3.2e-65	PHI:2378	Uniprot	D2E9W9	DEP4	29001	Alternaria brassicicola	Black Spot	3702	Arabidopsis thaliana (related: thale cress)	Histone Deacetylase Inhibitor
CH63R_01953	590	97	575	I1RJS9	577	102	556	69.4	480	121	26	609.8	5e-175	PHI:2491	Uniprot	I1RJS9	FgPTC1	5518	Fusarium graminearum	Fusarium Head Blight	4564	Triticum (related: wheat)	Type 2C protein phosphatase
CH63R_01953	590	150	437	Q4WTH5	429	26	249	28.5	302	124	92	99.4	2.2e-21	PHI:4471	Uniprot	Q4WTH5	PtcB	746128	Aspergillus fumigatus	Invasive Pulmonary Aspergillosis	10090	Mus musculus (related: house mouse)	phosphatase
CH63R_01954	1071	44	1071	I1RJS7	1013	49	1008	64.7	1041	273	94	1217.6	0	PHI:1902	Uniprot	I1RJS7	GzZC217	5518	Fusarium graminearum	Fusarium Ear Blight	4564	Triticum (related: wheat)	transcription factor
CH63R_01954	1071	41	1063	G4N532	1168	160	1163	63.8	1050	307	73	1201.4	0	PHI:5690	Uniprot	G4N532	FZC85	318829	Magnaporthe oryzae	Rice Blast	4513	Hordeum vulgare (related: barley)	Zn2Cys6 transcription factor
CH63R_01958	314	5	314	I1RJS3	289	3	289	56.5	315	104	33	295.8	8.4e-81	PHI:1162	Uniprot	I1RJS3	BDM1	5518	Fusarium graminearum	Fusarium Ear Blight	4577	Zea mays (related: maize)	--
CH63R_01960	397	1	354	I2DB61	359	1	354	98	354	7	0	556.2	4.4e-159	PHI:2310	Uniprot	I2DB61	VGB	27337	Verticillium dahliae	Vascular Wilt	4111	Solanum melongena (related: eggplant)	--
CH63R_01960	397	1	354	I1RJS2	359	1	354	97.5	354	9	0	552.4	6.3e-158	PHI:1015	Uniprot	I1RJS2	GzGPB1	5518	Fusarium graminearum	Fusarium Ear Blight	4513	Hordeum vulgare (related: barley)	G protein beta subunit
CH63R_01960	397	1	354	Q6XPX0	359	1	354	97.2	354	10	0	550.4	2.4e-157	PHI:2826	Uniprot	Q6XPX0	Fgb1	5507	Fusarium oxysporum	Vascular Wilt	4081	Solanum lycopersicum (related: tomato)	G-protein subunit
CH63R_01960	397	1	354	Q8NK86	359	1	354	94.9	354	18	0	542	8.5e-155	PHI:311	Uniprot	Q8NK86	MGB1	318829	Magnaporthe oryzae	Rice Blast	4530	Oryza sativa (related: rice)	G beta protein subunit
CH63R_01960	397	1	354	O14435	359	1	354	93.2	354	24	0	528.1	1.3e-150	PHI:65	Uniprot	O14435	CPGB-1	5116	Cryphonectria parasitica	Chestnut Blight	134033	Castanea dentata (related: american chestnut)	G beta protein subunit
CH63R_01960	397	8	354	Q6XSF5	351	3	347	66	347	116	2	399.4	6.8e-112	PHI:334	Uniprot	Q6XSF5	CGB1	5016	Bipolaris maydis	Leaf Blight	4577	Zea mays (related: maize)	G beta protein subunit
CH63R_01960	397	20	354	Q8RYB2	344	6	340	47.8	341	166	12	216.9	6.3e-57	PHI:4606	Uniprot	Q8RYB2	PiGPB1	4787	Phytophthora infestans	Late Blight Of Potato	4113	Solanum tuberosum (related: potato)	PiGPB1 is important for sporangia formation
CH63R_01969	486	1	486	G4N525	489	1	489	72.8	496	118	17	585.5	8.2e-168	PHI:2121	Uniprot	G4N525	MST50p	318829	Magnaporthe oryzae	Rice Blast	4530	Oryza sativa (related: rice)	--
CH63R_01969	486	1	486	I1RJR9	492	2	492	59.9	496	184	15	450.3	4.1e-127	PHI:3375	Uniprot	I1RJR9	FgSte50	5518	Fusarium graminearum	Fusarium Head Blight	4565	Triticum aestivum (related: bread wheat)	fungal development and pathogenicity
CH63R_01969	486	10	469	C6K2F1	558	15	520	36.6	513	265	60	224.6	3.7e-59	PHI:2125	Uniprot	C6K2F1	MGSTE50p	1047171	Zymoseptoria tritici	Leaf Blotch	4564	Triticum (related: wheat)	--
CH63R_01969	486	382	451	Q96X32	829	417	486	64.3	70	25	0	102.8	1.6e-22	PHI:2363	Uniprot	Q96X32	Ubc2	5270	Ustilago maydis	Maize Smut Disease	4577	Zea mays (related: maize)	Adaptor protein
CH63R_01971	655	188	592	Q9AI28	439	65	438	29.6	405	254	31	181.8	3.7e-46	PHI:5347	Uniprot	Q9AI28	wcbT	28450	Burkholderia pseudomallei	Melioidosis	10090	Mus musculus (related: house mouse)	Capsule
CH63R_01972	685	25	309	A0A024CHY4	4904	2584	2816	23.3	292	158	66	55.8	3.2e-08	PHI:4837	Uniprot	A0A024CHY4	cipA	36746	Pseudomonas cichorii	Bacterial Midrib Rot Disease Of Lettuce	4236	Lactuca sativa (related: garden lettuce)	Phytotoxic Cyclic Lipodepsipeptides
CH63R_01972	685	124	571	Q01886	5218	1846	2247	22.2	463	284	76	50.4	1.3e-06	PHI:12	Uniprot	Q01886	HTS1	5017	Bipolaris zeicola	Leaf Spot	4577	Zea mays (related: maize)	Cylic Peptide Synthase
CH63R_01973	1081	29	1071	H6ULV1	1044	1	1043	93.7	1043	66	0	1975.7	0	PHI:5450	Uniprot	H6ULV1	gdh2	474922	Colletotrichum gloeosporioides	Fruit Rot	3758	Prunus domestica (related: plum)	Carbon regulation of environmental pH
CH63R_01975	1070	377	1068	G4N7A0	812	154	810	52	733	235	117	412.5	2.1e-115	PHI:2180	Uniprot	G4N7A0	MoTea4	318829	Magnaporthe oryzae	Rice Blast	4513	Hordeum vulgare (related: barley)	Regulate polarized growth and morphogenesis
CH63R_01975	1070	1	82	G4N7A0	812	1	88	59.6	89	28	8	86.3	3.5e-17	PHI:2180	Uniprot	G4N7A0	MoTea4	318829	Magnaporthe oryzae	Rice Blast	4513	Hordeum vulgare (related: barley)	Regulate polarized growth and morphogenesis
CH63R_01975	1070	367	450	W6EL00	1684	200	283	65.5	84	29	0	127.1	1.8e-29	PHI:4129	Uniprot	W6EL00	Tea4	5270	Ustilago maydis	Smut Disease	4577	Zea mays (related: maize)	critical determinant of the axis of polarized growth
CH63R_01978	555	18	547	Q4W9S1	526	6	486	40.1	543	250	75	383.3	7.1e-107	PHI:6557	Uniprot	Q4W9S1	cysB	746128	Aspergillus fumigatus	Invasive pulmonary aspergillosis	10090	Mus musculus (related: House mouse)	Cysteine synthase
CH63R_01984	433	7	433	J4UPL6	427	5	427	64.6	427	147	4	533.5	3.3e-152	PHI:5394	Uniprot	J4UPL6	mas5	176275	Beauveria bassiana	White Muscardine Disease	7137	Galleria mellonella (related: greater wax moth)	Heat shock protein classified to Hsp40 group
CH63R_01984	433	19	361	P95830	378	5	338	32.8	345	219	13	127.1	7.1e-30	PHI:6986	Uniprot	P95830	DnaJ	1313	Streptococcus pneumoniae	Pneumococcal pneumonia	10090	Mus musculus (related: House mouse)	Heat shock protein. PI3K and JNK signalling pathway
CH63R_01984	433	19	362	J5JMB3	540	76	445	31.3	383	211	52	116.3	1.3e-26	PHI:6746	Uniprot	J5JMB3	Mdj1	176275	Beauveria bassiana	white muscardine disease	7137	Galleria mellonella (related: Greater wax moth)	Biogenesis of functional mitochondria
CH63R_01984	433	19	86	Q5NEU6	308	3	67	47.1	68	33	3	67.4	6.7e-12	PHI:4733	Uniprot	Q5NEU6	dnaJ	263	Francisella tularensis	Tularemia	10090	Mus musculus (related: house mouse)	--
CH63R_01984	433	21	85	I1RZL0	535	24	87	46.2	65	34	1	57.8	5.3e-09	PHI:1414	Uniprot	I1RZL0	GzC2H081	5518	Fusarium graminearum	Fusarium Ear Blight	4564	Triticum (related: wheat)	transcription factor
CH63R_01986	522	1	521	A0JC82	519	1	519	71.8	531	128	22	711.8	8.2e-206	PHI:578	Uniprot	A0JC82	NoxR	35717	Epichloe festucae	No Data Found	4522	Lolium perenne (related: perennial ryegrass)	NADPH oxidase
CH63R_01986	522	1	518	B0BER8	540	1	537	69.1	543	137	31	700.7	1.9e-202	PHI:1025	Uniprot	B0BER8	bcnoxR	40559	Botrytis cinerea	Grey Mould	3885	Phaseolus vulgaris (related: string bean)	Regulatory subunit of Nox complex
CH63R_01986	522	1	521	I1RJU1	509	1	509	69.5	522	145	14	683.3	3.1e-197	PHI:6573	Uniprot	I1RJU1	FgNoxR	5518	Fusarium graminearum	Fusarium head blight	4565	Triticum aestivum (related: bread wheat)	A regulatory subunit of NADPH oxidases
CH63R_01986	522	1	521	J7H6V8	546	1	546	56.8	551	203	35	529.3	7.5e-151	PHI:2914	Uniprot	J7H6V8	AaNoxR	5599	Alternaria alternata	Brown Spot	164113	Citrus x microcarpa (related: calamondin)	NADPH oxidase
CH63R_01991	550	100	517	Q4I7F9	721	257	695	33.9	446	260	35	248.8	2.1e-66	PHI:1458	Uniprot	Q4I7F9	GzAra006	5518	Fusarium graminearum	Fusarium Ear Blight	4564	Triticum (related: wheat)	transcription factor
CH63R_01991	550	135	508	B9XXL6	492	21	381	37.2	374	222	13	245	3e-65	PHI:8011	Uniprot	B9XXL6	rhpa	210	Helicobacter pylori	gastric infections	10090	Mus musculus (related: House mouse)	DEAD-box RNA helicase
CH63R_01991	550	136	484	Q8Y8N0	520	4	343	39.4	350	201	11	241.9	2.5e-64	PHI:7620	Uniprot	Q8Y8N0	Lmo0866	1639	Listeria monocytogenes	Listeriosis	9606	Homo sapiens (related: human)	DExD-box RNA-helicase
CH63R_01991	550	153	500	Q8Y7M8	470	18	349	35.9	348	207	16	212.6	1.6e-55	PHI:7618	Uniprot	Q8Y7M8	Lmo1246	1639	Listeria monocytogenes	Listeriosis	9606	Homo sapiens (related: human)	DExD-box RNA-helicase
CH63R_01991	550	136	485	Q8Y755	435	7	349	34	356	216	19	187.6	5.7e-48	PHI:7619	Uniprot	Q8Y755	Lmo1450	1639	Listeria monocytogenes	Listeriosis	9606	Homo sapiens (related: human)	DExD-box RNA-helicase
CH63R_01991	550	133	472	Q4WMS3	777	200	600	27.6	406	223	71	149.8	1.3e-36	PHI:2549	Uniprot	Q4WMS3	MAK5	746128	Aspergillus fumigatus	Invasive Pulmonary Aspergillosis	Lethal pathogen phenotype	Lethal pathogen phenotype	Probable RNA-helicase of the DEAD box family
CH63R_01993	435	1	431	L0PRS3	417	1	412	69.3	443	93	43	434.1	2.7e-122	PHI:4095	Uniprot	L0PRS3	Vta2	100787	Verticillium longisporum	Early Senescence And Ripening	4081	Solanum lycopersicum (related: tomato)	transcription activator of adhesion
CH63R_01993	435	7	425	O13337	441	9	439	68.5	444	102	38	418.3	1.6e-117	PHI:35	Uniprot	O13337	CON7	318829	Magnaporthe oryzae	Rice Blast	4530	Oryza sativa (related: rice)	Transcription factor
CH63R_01993	435	7	425	Q069J4	402	9	400	66.4	437	84	63	392.1	1.2e-109	PHI:2039	Uniprot	Q069J4	Con7p	318829	Magnaporthe oryzae	Rice Blast	4513	Hordeum vulgare (related: barley)	encode transcription factor
CH63R_01993	435	1	435	I1RJV1	420	1	420	61.7	441	142	27	365.2	1.6e-101	PHI:1366	Uniprot	I1RJV1	GzCON7	5518	Fusarium graminearum	Fusarium Ear Blight	4564	Triticum (related: wheat)	transcription factor
CH63R_02009	262	3	247	J9VNI3	275	2	265	33.3	270	149	31	146	9e-36	PHI:4641	Uniprot	J9VNI3	VPS22	5207	Cryptococcus neoformans	Cryptococcosis	10090	Mus musculus (related: house mouse)	Endosomal sorting complex
CH63R_02011	454	9	420	G4N3R9	631	12	425	26.5	422	292	18	142.1	2.3e-34	PHI:2165	Uniprot	G4N3R9	PTH11	318829	Magnaporthe oryzae	Rice Blast	4513	Hordeum vulgare (related: barley)	--
CH63R_02011	454	9	420	Q9Y784	631	12	425	26.8	422	291	18	141.7	2.9e-34	PHI:404	Uniprot	Q9Y784	PTH11	318829	Magnaporthe oryzae	Rice Blast	4530	Oryza sativa (related: rice)	Membrane protein
CH63R_02013	249	18	248	L2FHG9	385	75	313	48.1	239	116	8	219.9	4.7e-58	PHI:3972	Uniprot	L2FHG9	CDA	474922	Colletotrichum gloeosporioides	Anthracnose	3435	Persea americana (related: avocado)	Chitin deacetylase
CH63R_02013	249	30	248	A0A151V4F3	568	139	359	46.9	224	111	8	199.9	5e-52	PHI:6391	Uniprot	A0A151V4F3	CDA2	318829	Magnaporthe oryzae	Rice Blast	4530	Oryza sativa (related: rice)	Chitin deacetylase
CH63R_02013	249	36	248	G4N4F9	485	147	364	39.9	218	126	5	159.8	5.7e-40	PHI:6390	Uniprot	G4N4F9	CBP1	318829	Magnaporthe oryzae	Rice Blast	4530	Oryza sativa (related: rice)	Chitin deacetylase
CH63R_02013	249	36	248	Q8WZJ0	590	147	364	39.9	218	126	5	159.8	5.7e-40	PHI:4639	Uniprot	Q8WZJ0	Cbp1	318829	Magnaporthe oryzae	Rice Blast	4513	Hordeum vulgare (related: barley)	mucin
CH63R_02014	347	7	329	Q8YAL3	756	40	437	26.2	400	216	79	143.3	7.7e-35	PHI:6538	Uniprot	Q8YAL3	ChiB	1639	Listeria monocytogenes	Listeriosis	44689	Dictyostelium discoideum (related: amoeba)	Chitinase
CH63R_02014	347	25	253	G4MQW5	433	66	293	29	248	137	39	87.4	5e-18	PHI:7320	Uniprot	G4MQW5	GH18	318829	Magnaporthe oryzae	Rice blast	4530	Oryza sativa (related: rice)	Glycosidase hydrolase
CH63R_02021	547	23	537	I1RHR0	624	20	581	27.6	580	337	83	161.4	4.3e-40	PHI:1904	Uniprot	I1RHR0	GzZC219	5518	Fusarium graminearum	Fusarium Ear Blight	4564	Triticum (related: wheat)	transcription factor
CH63R_02021	547	27	234	G4MVR0	637	30	285	33.2	259	119	54	112.5	2.3e-25	PHI:5623	Uniprot	G4MVR0	FZC29	318829	Magnaporthe oryzae	Rice Blast	4513	Hordeum vulgare (related: barley)	Zn2Cys6 transcription factor
CH63R_02021	547	28	250	G4N853	813	18	250	29.4	245	139	34	91.7	4.2e-19	PHI:5630	Uniprot	G4N853	FZC35	318829	Magnaporthe oryzae	Rice Blast	4513	Hordeum vulgare (related: barley)	Zn2Cys6 transcription factor
CH63R_02021	547	24	303	I1RV71	605	10	260	26.9	286	168	41	85.5	3e-17	PHI:1812	Uniprot	I1RV71	GzZC127	5518	Fusarium graminearum	Fusarium Ear Blight	4564	Triticum (related: wheat)	transcription factor
CH63R_02021	547	25	238	G4NEI3	590	14	247	26.6	237	148	26	82.4	2.6e-16	PHI:5663	Uniprot	G4NEI3	FZC63	318829	Magnaporthe oryzae	Rice Blast	4513	Hordeum vulgare (related: barley)	Zn2Cys6 transcription factor
CH63R_02021	547	12	256	I1S3H6	541	23	284	27	281	150	55	69.3	2.2e-12	PHI:1858	Uniprot	I1S3H6	GzZC173	5518	Fusarium graminearum	Fusarium Ear Blight	4564	Triticum (related: wheat)	transcription factor
CH63R_02021	547	28	261	I1RTS3	466	17	255	24.3	251	161	29	66.2	1.9e-11	PHI:1875	Uniprot	I1RTS3	GzZC190	5518	Fusarium graminearum	Fusarium Ear Blight	4564	Triticum (related: wheat)	transcription factor
CH63R_02021	547	31	75	I1RQ27	863	39	83	48.9	45	23	0	57.8	6.7e-09	PHI:1914	Uniprot	I1RQ27	GzZC229	5518	Fusarium graminearum	Fusarium Ear Blight	4564	Triticum (related: wheat)	transcription factor
CH63R_02021	547	24	84	G4N093	471	11	71	45.9	61	33	0	54.3	7.4e-08	PHI:5654	Uniprot	G4N093	FZC57	318829	Magnaporthe oryzae	Rice Blast	4513	Hordeum vulgare (related: barley)	Zn2Cys6 transcription factor
CH63R_02021	547	31	79	G4N4R4	552	341	392	46.2	52	25	3	54.3	7.4e-08	PHI:5676	Uniprot	G4N4R4	FZC73	318829	Magnaporthe oryzae	Rice Blast	4513	Hordeum vulgare (related: barley)	Zn2Cys6 transcription factor
CH63R_02021	547	37	68	I1S389	710	25	56	68.8	32	10	0	53.1	1.7e-07	PHI:1781	Uniprot	I1S389	GzZC096	5518	Fusarium graminearum	Fusarium Ear Blight	4564	Triticum (related: wheat)	transcription factor
CH63R_02021	547	33	85	I1S053	646	214	269	39.3	56	31	3	48.9	3.1e-06	PHI:1772	Uniprot	I1S053	GzZC087	5518	Fusarium graminearum	Fusarium Ear Blight	4564	Triticum (related: wheat)	transcription factor
CH63R_02021	547	37	83	I1S353	559	9	55	44.7	47	26	0	48.1	5.3e-06	PHI:1778	Uniprot	I1S353	GzZC093	5518	Fusarium graminearum	Fusarium Ear Blight	4564	Triticum (related: wheat)	transcription factor
CH63R_02024	386	43	386	Q6IZ77	353	32	353	45.8	354	150	42	282	1.5e-76	PHI:3909	Uniprot	Q6IZ77	ZrfB	746128	Aspergillus fumigatus	Invasive Pulmonary Aspergillosis	10090	Mus musculus (related: house mouse)	alkaline zinc transporter
CH63R_02024	386	43	386	J9VU22	369	22	369	36.6	361	199	30	189.9	8e-49	PHI:6240	Uniprot	J9VU22	Zip1	5207	Cryptococcus neoformans	fungal meningitis	10090	Mus musculus (related: House mouse)	ZIP family zinc transporter
CH63R_02024	386	44	386	Q6IZ78	359	37	359	36	350	190	34	184.5	3.4e-47	PHI:3908	Uniprot	Q6IZ78	ZrfA	746128	Aspergillus fumigatus	Invasive Pulmonary Aspergillosis	10090	Mus musculus (related: house mouse)	alkaline zinc transporter
CH63R_02024	386	30	385	J9VT75	394	62	393	31.9	367	204	46	125.6	1.9e-29	PHI:6241	Uniprot	J9VT75	Zip2	5207	Cryptococcus neoformans	fungal meningitis	10090	Mus musculus (related: House mouse)	ZIP family zinc transporter
CH63R_02024	386	21	386	D3W9Z8	522	176	522	28.7	376	229	39	118.2	3e-27	PHI:3907	Uniprot	D3W9Z8	ZrfC	746128	Aspergillus fumigatus	Invasive Pulmonary Aspergillosis	10090	Mus musculus (related: house mouse)	alkaline zinc transporter
CH63R_02024	386	40	386	G4N402	599	211	599	28.4	405	216	74	109.8	1.1e-24	PHI:2107	Uniprot	G4N402	MGG_05905.5	318829	Magnaporthe oryzae	Rice Blast	4564	Triticum (related: wheat)	Phospholipase C
CH63R_02031	501	199	500	Q6IVV6	424	117	422	49.3	306	151	4	310.1	6.9e-85	PHI:547	Uniprot	Q6IVV6	CEL5A	40559	Botrytis cinerea	Grey Mould	13546	Gerbera (no common name found)	endo-beta-1,4-xylanase
CH63R_02031	501	5	58	G4MPQ7	380	6	59	57.4	54	23	0	63.5	1.1e-10	PHI:2207	Uniprot	G4MPQ7	endo-1,4-beta-xylanase [GH10 family]	318829	Magnaporthe oryzae	Rice Blast	4564	Triticum (related: wheat)	Endo-beta-1,4 xylanase
CH63R_02031	501	5	58	Q8NJ73	380	6	59	57.4	54	23	0	63.5	1.1e-10	PHI:2043	Uniprot	Q8NJ73	XYL-6	318829	Magnaporthe oryzae	Rice Blast	4530	Oryza sativa (related: rice)	endo-beta -1,4-D-Xylanase
CH63R_02031	501	14	56	O59937	384	15	57	62.8	43	16	0	58.5	3.6e-09	PHI:569	Uniprot	O59937	XYL3	5507	Fusarium oxysporum	Vascular Wilt	4081	Solanum lycopersicum (related: tomato)	Endo-beta-1,4-xylanase
CH63R_02033	633	28	440	I1RL02	534	24	420	25.7	436	262	62	117.9	6.3e-27	PHI:1867	Uniprot	I1RL02	GzZC182	5518	Fusarium graminearum	Fusarium Ear Blight	4564	Triticum (related: wheat)	transcription factor
CH63R_02037	278	46	264	G4N3U4	242	28	235	35	223	126	19	120.6	4.3e-28	PHI:5188	Uniprot	G4N3U4	MoHPX1	318829	Magnaporthe oryzae	Rice Blast	4530	Oryza sativa (related: rice)	Dye-type peroxidase
CH63R_02039	449	13	414	I1RDG6	545	101	515	24.2	422	293	27	130.2	8.8e-31	PHI:1555	Uniprot	I1RDG6	GzMyb019	5518	Fusarium graminearum	Fusarium Ear Blight	4564	Triticum (related: wheat)	transcription factor
CH63R_02040	665	85	351	A3RH09	575	29	300	34.3	283	159	27	117.1	1.1e-26	PHI:3865	Uniprot	A3RH09	GOX2	27334	Penicillium expansum	Blue Mould Rot	3750	Malus domestica (related: apple)	oxidation of beta9D9glucose to D9glucono9delta飥?54 lactone and H2O2 is catalyzed by this glucose oxidase
CH63R_02042	318	4	292	A0A290WHN4	313	3	286	32.1	293	186	13	163.7	5.1e-41	PHI:7704	Uniprot	A0A290WHN4	VEDA_05194	27337	Verticillium dahliae	vascular wilt	4236	Lactuca sativa (related: garden lettuce)	NAD(P)-binding domain protein
CH63R_02043	302	18	298	Q0UDE7	299	14	296	31.6	288	185	12	130.6	4.5e-31	PHI:2247	Uniprot	Q0UDE7	Sch1	13684	Parastagonospora nodorum	Glume Blotch	4564	Triticum (related: wheat)	Short-Chain Dehydrogenase
CH63R_02048	573	1	573	Q5XTQ4	574	1	574	58.4	579	230	11	686.4	4e-198	PHI:541	Uniprot	Q5XTQ4	LIP1	40559	Botrytis cinerea	Grey Mould	3570	Dianthus caryophyllus (related: clove pink)	Lipase
CH63R_02053	540	25	532	J9VQA5	520	12	497	27.1	512	343	30	177.6	5.8e-45	PHI:2968	Uniprot	J9VQA5	Hxs1	5207	Cryptococcus neoformans	Cryptococcal Meningoencephalitis	10090	Mus musculus (related: house mouse)	Glucose uptake and transport
CH63R_02054	616	12	616	G4NGB1	656	16	656	48.6	663	261	80	516.5	6e-147	PHI:5661	Uniprot	G4NGB1	PCF1	318829	Magnaporthe oryzae	Rice Blast	4513	Hordeum vulgare (related: barley)	Zn2Cys6 transcription factor
CH63R_02054	616	18	64	I1RJ54	558	37	84	54.2	48	21	1	55.5	3.8e-08	PHI:1885	Uniprot	I1RJ54	GzZC200	5518	Fusarium graminearum	Fusarium Ear Blight	4564	Triticum (related: wheat)	transcription factor
CH63R_02054	616	3	106	I1S6X4	511	9	108	37.5	104	61	4	55.1	4.9e-08	PHI:1735	Uniprot	I1S6X4	GzZC050	5518	Fusarium graminearum	Fusarium Ear Blight	4564	Triticum (related: wheat)	transcription factor
CH63R_02054	616	4	81	I1S4B9	565	1	79	40.5	79	46	1	53.9	1.1e-07	PHI:1738	Uniprot	I1S4B9	GzZC053	5518	Fusarium graminearum	Fusarium Ear Blight	4564	Triticum (related: wheat)	transcription factor
CH63R_02054	616	2	112	G4MLZ9	724	4	108	33.3	111	68	6	52.4	3.2e-07	PHI:5633	Uniprot	G4MLZ9	FZC38	318829	Magnaporthe oryzae	Rice Blast	4513	Hordeum vulgare (related: barley)	Zn2Cys6 transcription factor
CH63R_02054	616	15	100	G4MQA4	820	58	158	36.3	102	48	17	52	4.2e-07	PHI:5647	Uniprot	G4MQA4	FZC50	318829	Magnaporthe oryzae	Rice Blast	4513	Hordeum vulgare (related: barley)	Zn2Cys6 transcription factor
CH63R_02054	616	18	56	I1S325	539	20	58	53.8	39	18	0	52	4.2e-07	PHI:1779	Uniprot	I1S325	GzZC094	5518	Fusarium graminearum	Fusarium Ear Blight	4564	Triticum (related: wheat)	transcription factor
CH63R_02054	616	22	86	I1RQ27	863	41	105	36.9	65	41	0	48.9	3.5e-06	PHI:1914	Uniprot	I1RQ27	GzZC229	5518	Fusarium graminearum	Fusarium Ear Blight	4564	Triticum (related: wheat)	transcription factor
CH63R_02054	616	7	56	I1RYK8	433	20	71	50	52	24	2	48.1	6e-06	PHI:1847	Uniprot	I1RYK8	GzZC162	5518	Fusarium graminearum	Fusarium Ear Blight	4564	Triticum (related: wheat)	transcription factor
CH63R_02056	545	50	512	J9VQA5	520	23	463	27.8	472	301	40	144.1	7.1e-35	PHI:2968	Uniprot	J9VQA5	Hxs1	5207	Cryptococcus neoformans	Cryptococcal Meningoencephalitis	10090	Mus musculus (related: house mouse)	Glucose uptake and transport
CH63R_02069	488	12	485	G2X6V8	485	13	478	28.7	491	308	42	172.6	1.7e-43	PHI:6331	Uniprot	G2X6V8	VdCYP1	27337	Verticillium dahliae	vascular wilt	3635	Gossypium hirsutum (related: cotton)	Cytochrome P450 monooxygenase
CH63R_02069	488	117	459	E2EAF6	528	154	503	25.9	367	231	41	89.7	1.4e-18	PHI:2357	Uniprot	E2EAF6	CYP52X1	176275	Beauveria bassiana	No Data Found	7137	Galleria mellonella (related: greater wax moth)	Fatty Acid Hydroxylase Activity; Cytochrome P450 Subfamily
CH63R_02074	356	26	321	Q6FVH8	519	17	363	23	357	204	71	68.2	3.2e-12	PHI:7929	Uniprot	Q6FVH8	Cgyps5	5478	Candida glabrata	disseminated candidiasis	9606	Homo sapiens (related: Human)	Cell surface-associated aspartyl protease (yapsins)
CH63R_02074	356	11	326	Q6FVH9	482	4	367	22.4	384	210	88	60.1	8.8e-10	PHI:7928	Uniprot	Q6FVH9	Cgyps4	5478	Candida glabrata	disseminated candidiasis	9606	Homo sapiens (related: Human)	Cell surface-associated aspartyl protease (yapsins)
CH63R_02074	356	26	273	Q6FVH6	519	17	319	23.7	312	165	73	55.1	2.8e-08	PHI:7932	Uniprot	Q6FVH6	Cgyps8	5478	Candida glabrata	disseminated candidiasis	9606	Homo sapiens (related: Human)	Cell surface-associated aspartyl protease (yapsins)
CH63R_02075	599	298	594	A0A0B5JJZ6	422	161	417	25.4	303	174	52	65.9	2.7e-11	PHI:4608	Uniprot	A0A0B5JJZ6	BxCYP33C4	6326	Bursaphelenchus xylophilus	Pine Wilt Disease	88730	Pinus massoniana (related: chinese red pine)	Cytochrome P450 Genes
CH63R_02075	599	306	594	A0A0B5JGW8	501	248	496	23.3	296	173	54	63.2	1.8e-10	PHI:4607	Uniprot	A0A0B5JGW8	BxCYP33C9	6326	Bursaphelenchus xylophilus	Pine Wilt Disease	88730	Pinus massoniana (related: chinese red pine)	Cytochrome P450 Genes
CH63R_02092	998	14	995	G4N5E4	1001	13	998	60.7	998	364	28	1205.7	0	PHI:2060	Uniprot	G4N5E4	MgLig4	318829	Magnaporthe oryzae	Rice Blast	4530	Oryza sativa (related: rice)	DNA ligase; Non-homologous end-joining events
CH63R_02092	998	40	848	P52496	928	11	789	31	841	486	94	386.7	1.2e-107	PHI:219	Uniprot	P52496	LIG4	5476	Candida albicans	Candidiasis	10090	Mus musculus (related: house mouse)	DNA ligase
CH63R_02094	419	8	279	I1R9J1	258	1	258	50.2	281	108	32	280	6.4e-76	PHI:1271	Uniprot	I1R9J1	FGSG_00132	5518	Fusarium graminearum	Fusarium Ear Blight	4564	Triticum (related: wheat)	protein kinase
CH63R_02094	419	52	335	I1RHA1	295	3	277	35.2	284	175	9	183.3	8.1e-47	PHI:1270	Uniprot	I1RHA1	FGSG_03146	5518	Fusarium graminearum	Fusarium Ear Blight	4564	Triticum (related: wheat)	protein kinase
CH63R_02103	410	9	338	Q02N79	382	1	301	25.5	333	213	35	72	2.6e-13	PHI:3290	Uniprot	Q02N79	pqsH	287	Pseudomonas aeruginosa	Urinary Tract Infections	10090	Mus musculus (related: house mouse)	Quorum sensing system to regulate several genes required for its survival and pathogenicity within the host.
CH63R_02104	300	4	299	G4NAJ0	321	8	319	36.9	317	174	26	167.5	3.3e-42	PHI:2175	Uniprot	G4NAJ0	NMR3	318829	Magnaporthe oryzae	Rice Blast	4530	Oryza sativa (related: rice)	Corepressor to control virulence-associated gene expression downstream of Tps1
CH63R_02106	492	10	491	B8NKR0	502	13	489	42.7	487	264	15	336.7	6.7e-93	PHI:7316	Uniprot	B8NKR0	dot1	5059	Aspergillus flavus	Ear rot in corn and yellow mould in peanuts	4577	Zea mays (related: maize)	Histone methyltransferase activity
CH63R_02107	200	1	199	Q520U5	204	4	197	50.8	199	93	5	176.4	4.7e-45	PHI:2082	Uniprot	Q520U5	Moatg16	318829	Magnaporthe oryzae	Rice Blast	4530	Oryza sativa (related: rice)	--
CH63R_02116	402	5	399	F9WWD1	471	4	401	30.3	412	256	31	175.6	1.6e-44	PHI:7558	Uniprot	F9WWD1	ZtGT2	1047171	Zymoseptoria tritici	Septoria tritici blotch	4565	Triticum aestivum (related: bread wheat)	Glycosyltransferase
CH63R_02116	402	28	398	I1RB03	526	62	433	29.1	382	250	21	153.3	8.6e-38	PHI:7559	Uniprot	I1RB03	FgGT2	5518	Fusarium graminearum	Fusarium head blight	4565	Triticum aestivum (related: bread wheat)	Glycosyltransferase
CH63R_02118	355	1	354	G4N8Y3	355	1	355	73	355	95	1	512.7	5e-146	PHI:3213	Uniprot	G4N8Y3	MoCDIP1	318829	Magnaporthe oryzae	Rice Blast	4100	Nicotiana benthamiana (no common name found)	Effector (plant avirulence determinant)
CH63R_02123	371	109	281	Q6A2T2	391	128	308	29.7	182	118	10	84.3	4.6e-17	PHI:441	Uniprot	Q6A2T2	BTP1	40559	Botrytis cinerea	Grey Mould	3885	Phaseolus vulgaris (related: string bean)	G-protein coupled receptor
CH63R_02131	652	3	127	G4N853	813	18	144	40.6	128	72	4	97.4	9.1e-21	PHI:5630	Uniprot	G4N853	FZC35	318829	Magnaporthe oryzae	Rice Blast	4513	Hordeum vulgare (related: barley)	Zn2Cys6 transcription factor
CH63R_02131	652	3	127	I1RV71	605	14	126	42.4	125	60	12	94	1e-19	PHI:1812	Uniprot	I1RV71	GzZC127	5518	Fusarium graminearum	Fusarium Ear Blight	4564	Triticum (related: wheat)	transcription factor
CH63R_02131	652	2	323	G4MVR0	637	30	318	27.3	341	177	71	84.3	8e-17	PHI:5623	Uniprot	G4MVR0	FZC29	318829	Magnaporthe oryzae	Rice Blast	4513	Hordeum vulgare (related: barley)	Zn2Cys6 transcription factor
CH63R_02131	652	1	128	I1RNY0	505	1	121	41.1	129	67	9	81.3	6.8e-16	PHI:1893	Uniprot	I1RNY0	GzZC208	5518	Fusarium graminearum	Fusarium Ear Blight	4564	Triticum (related: wheat)	transcription factor
CH63R_02131	652	3	143	I1RHR0	624	25	181	37.6	157	82	16	80.9	8.8e-16	PHI:1904	Uniprot	I1RHR0	GzZC219	5518	Fusarium graminearum	Fusarium Ear Blight	4564	Triticum (related: wheat)	transcription factor
CH63R_02131	652	4	124	G4NEI3	590	18	149	33.3	132	77	11	68.2	5.9e-12	PHI:5663	Uniprot	G4NEI3	FZC63	318829	Magnaporthe oryzae	Rice Blast	4513	Hordeum vulgare (related: barley)	Zn2Cys6 transcription factor
CH63R_02131	652	3	43	I1S3H3	373	41	81	63.4	41	15	0	58.9	3.6e-09	PHI:1859	Uniprot	I1S3H3	GzZC174	5518	Fusarium graminearum	Fusarium Ear Blight	4564	Triticum (related: wheat)	transcription factor
CH63R_02131	652	3	127	I1S3H6	541	40	162	32.5	126	81	4	58.9	3.6e-09	PHI:1858	Uniprot	I1S3H6	GzZC173	5518	Fusarium graminearum	Fusarium Ear Blight	4564	Triticum (related: wheat)	transcription factor
CH63R_02131	652	257	352	I1RHG6	485	178	270	36.1	97	57	5	56.2	2.3e-08	PHI:1909	Uniprot	I1RHG6	GzZC224	5518	Fusarium graminearum	Fusarium Ear Blight	4564	Triticum (related: wheat)	transcription factor
CH63R_02131	652	8	43	I1RQ27	863	41	76	52.8	36	17	0	52.8	2.6e-07	PHI:1914	Uniprot	I1RQ27	GzZC229	5518	Fusarium graminearum	Fusarium Ear Blight	4564	Triticum (related: wheat)	transcription factor
CH63R_02131	652	8	43	G4N4R4	552	343	378	50	36	18	0	49.7	2.2e-06	PHI:5676	Uniprot	G4N4R4	FZC73	318829	Magnaporthe oryzae	Rice Blast	4513	Hordeum vulgare (related: barley)	Zn2Cys6 transcription factor
CH63R_02131	652	1	62	I1S353	559	1	55	43.5	62	28	7	49.3	2.9e-06	PHI:1778	Uniprot	I1S353	GzZC093	5518	Fusarium graminearum	Fusarium Ear Blight	4564	Triticum (related: wheat)	transcription factor
CH63R_02131	652	10	41	I1RJ54	558	43	74	59.4	32	13	0	48.1	6.4e-06	PHI:1885	Uniprot	I1RJ54	GzZC200	5518	Fusarium graminearum	Fusarium Ear Blight	4564	Triticum (related: wheat)	transcription factor
CH63R_02131	652	3	40	I1RP37	519	20	57	47.4	38	20	0	47.8	8.3e-06	PHI:1913	Uniprot	I1RP37	GzZC228	5518	Fusarium graminearum	Fusarium Ear Blight	4564	Triticum (related: wheat)	transcription factor
CH63R_02134	525	8	515	I1REJ1	1693	594	1107	31.3	520	339	18	260	8.6e-70	PHI:1662	Uniprot	I1REJ1	GzCCHC002	5518	Fusarium graminearum	Fusarium Ear Blight	4564	Triticum (related: wheat)	transcription factor
CH63R_02138	541	9	540	G4N5N0	581	6	580	56.8	577	202	47	608.2	1.3e-174	PHI:5441	Uniprot	G4N5N0	ABA GPCR	318829	Magnaporthe oryzae	Rice Blast	4530	Oryza sativa (related: rice)	Abscisic Acid production
CH63R_02146	342	1	335	A0A177DU44	353	1	336	59.8	341	126	11	410.2	3.3e-115	PHI:8000	Uniprot	A0A177DU44	csn5	5599	Alternaria alternata	Brown spot disease	85571	Citrus reticulata (related: tangerine)	COP9 signalosome (CSN) protein complex involved in the ubiquitin-proteasome system
CH63R_02149	423	23	330	I1REJ1	1693	644	938	29.4	310	202	17	144.8	3.2e-35	PHI:1662	Uniprot	I1REJ1	GzCCHC002	5518	Fusarium graminearum	Fusarium Ear Blight	4564	Triticum (related: wheat)	transcription factor
CH63R_02156	748	20	586	I1RH93	702	107	694	27.4	613	374	71	176	2.3e-44	PHI:1924	Uniprot	I1RH93	GzZC239	5518	Fusarium graminearum	Fusarium Ear Blight	4564	Triticum (related: wheat)	transcription factor
CH63R_02156	748	19	424	I1RMD1	963	78	518	25.9	456	273	65	107.8	7.8e-24	PHI:1958	Uniprot	I1RMD1	GzZC273	5518	Fusarium graminearum	Fusarium Ear Blight	4564	Triticum (related: wheat)	transcription factor
CH63R_02156	748	174	481	I1RJY6	782	199	502	24	321	214	30	69.3	3.1e-12	PHI:1707	Uniprot	I1RJY6	GzZC022	5518	Fusarium graminearum	Fusarium Ear Blight	4564	Triticum (related: wheat)	transcription factor
CH63R_02156	748	211	426	I1RLT2	696	175	377	23.9	222	144	25	58.2	7e-09	PHI:1956	Uniprot	I1RLT2	GzZC271	5518	Fusarium graminearum	Fusarium Ear Blight	4564	Triticum (related: wheat)	transcription factor
CH63R_02161	302	65	301	C5P3X6	276	60	271	41.4	239	111	29	165.2	1.7e-41	PHI:479	Uniprot	C5P3X6	MEP1	199306	Coccidioides posadasii	Respiratory Disease	10090	Mus musculus (related: house mouse)	Metalloproteinase
CH63R_02162	796	6	405	D2E9W7	528	8	406	28.9	408	273	17	191	7.4e-49	PHI:2376	Uniprot	D2E9W7	DEP2	29001	Alternaria brassicicola	Black Spot	3702	Arabidopsis thaliana (related: thale cress)	Histone Deacetylase Inhibitor
CH63R_02163	338	45	334	G4XKY9	307	18	305	32.7	297	184	16	174.1	4e-44	PHI:2315	Uniprot	G4XKY9	ChLae1	5016	Bipolaris maydis	Leaf Blight	4577	Zea mays (related: maize)	Regulate T-toxin biosyn thesis
CH63R_02163	338	45	335	Q6TFC7	373	88	371	30.7	293	192	11	166	1.1e-41	PHI:482	Uniprot	Q6TFC7	LAEA	746128	Aspergillus fumigatus	Aspergillosis	10090	Mus musculus (related: house mouse)	Transcription regulator
CH63R_02163	338	33	334	Q2KNE4	369	73	367	28.6	304	206	11	159.1	1.3e-39	PHI:3881	Uniprot	Q2KNE4	LaeA	5059	Aspergillus flavus	Aflatoxicosis	3818	Arachis hypogaea (related: peanut)	methyltransferase and fungal specific virulence factor
CH63R_02163	338	45	304	J4UU56	307	19	275	30.8	266	169	15	125.6	1.6e-29	PHI:7564	Uniprot	J4UU56	BbmtrA	176275	Beauveria bassiana	white muscardine disease	7137	Galleria mellonella (related: Greater wax moth)	Putative methyltransferase
CH63R_02165	685	638	685	Q59SR6	638	590	637	54.2	48	22	0	54.7	7.1e-08	PHI:488	Uniprot	Q59SR6	IRS4	5476	Candida albicans	Candidiasis	10090	Mus musculus (related: house mouse)	Negative regulator of MAP kinase pathway
CH63R_02169	678	134	633	I1RR41	647	103	626	23.3	533	367	42	117.1	1.2e-26	PHI:6186	Uniprot	I1RR41	FgCHS8	5518	Fusarium graminearum	Fusarium head blight	4565	Triticum aestivum (related: bread wheat)	Chitin synthase
CH63R_02169	678	212	573	Q8TGV2	1885	1238	1628	22.7	406	255	59	89.7	2e-18	PHI:390	Uniprot	Q8TGV2	WdCHS5	5970	Exophiala dermatitidis	Phaeohyphomycosis	10090	Mus musculus (related: house mouse)	Chitin Synthase
CH63R_02169	678	212	590	G4XVC1	1872	1226	1625	24.2	417	261	55	88.2	5.8e-18	PHI:2300	Uniprot	G4XVC1	CHS6	318829	Magnaporthe oryzae	Rice Blast	4530	Oryza sativa (related: rice)	Chitin Synthase
CH63R_02173	525	298	450	Q6WP49	510	317	460	28.4	155	98	13	66.6	1.4e-11	PHI:438	Uniprot	Q6WP49	BcBOT1 (CND5)	40559	Botrytis cinerea	Grey Mould	4081	Solanum lycopersicum (related: tomato)	Cytochrome P450 monooxygenase
CH63R_02173	525	282	414	I1RIP4	525	325	459	27.9	136	94	4	56.6	1.4e-08	PHI:3038	Uniprot	I1RIP4	FgERG5B	5518	Fusarium graminearum	Fusarium Head Blight	4565	Triticum aestivum (related: bread wheat)	cytochrome P450 61
CH63R_02174	679	208	670	I1RY88	560	110	560	40.5	464	262	14	387.5	4.6e-108	PHI:1825	Uniprot	I1RY88	GzZC140	5518	Fusarium graminearum	Fusarium Ear Blight	4564	Triticum (related: wheat)	transcription factor
CH63R_02175	1454	3	1453	E9RBG1	1497	64	1495	56.1	1459	606	35	1626.3	0	PHI:4230	Uniprot	E9RBG1	abcB	746128	Aspergillus fumigatus	Invasive Pulmonary Aspergillosis	7137	Galleria mellonella (related: greater wax moth)	ABC transporter-encoding genes
CH63R_02175	1454	5	1452	I1RL06	1489	64	1486	54.7	1454	621	37	1598.2	0	PHI:3925	Uniprot	I1RL06	FgABC3	5518	Fusarium graminearum	Fusarium Head Blight	4577	Zea mays (related: maize)	ABC Transporter
CH63R_02175	1454	5	1454	F0XP73	1539	99	1529	55.4	1462	609	43	1590.9	0	PHI:2693	Uniprot	F0XP73	GcABC-G1	226899	Grosmannia clavigera	No Data Found	3339	Pinus contorta (related: lodgepole pine)	ABC ef铿倁x transporter
CH63R_02175	1454	5	1452	Q96WW9	1491	65	1487	54.7	1454	622	37	1585.9	0	PHI:258	Uniprot	Q96WW9	GPABC1	5128	Fusarium sambucinum	Potato Rot	4113	Solanum tuberosum (related: potato)	ABC transporter
CH63R_02175	1454	5	1448	O13407	1619	103	1542	54.6	1469	613	54	1563.9	0	PHI:132	Uniprot	O13407	ABC1	318829	Magnaporthe oryzae	Rice Blast	4530	Oryza sativa (related: rice)	ABC transporter
CH63R_02175	1454	5	1447	Q96VL9	1501	57	1477	53.8	1447	639	30	1533.5	0	PHI:543	Uniprot	Q96VL9	BCATRD	40559	Botrytis cinerea	Grey Mould	4081	Solanum lycopersicum (related: tomato)	ABC transporter
CH63R_02175	1454	2	1448	Q4X006	1499	68	1491	52.6	1450	659	29	1503.8	0	PHI:4229	Uniprot	Q4X006	abcA	746128	Aspergillus fumigatus	Invasive Pulmonary Aspergillosis	7137	Galleria mellonella (related: greater wax moth)	ABC transporter-encoding genes
CH63R_02175	1454	31	1452	A5H456	1811	415	1811	48.6	1423	705	27	1330.9	0	PHI:1159	Uniprot	A5H456	MgAtr7	1047171	Zymoseptoria tritici	Septoria Leaf Blotch	4564	Triticum (related: wheat)	ATP-binding cassette (ABC) transporter
CH63R_02175	1454	32	1449	Q04182	1529	105	1520	44.6	1426	772	18	1231.1	0	PHI:2815	Uniprot	Q04182	pdr15	4932	Saccharomyces cerevisiae	No Data Found	6239	Caenorhabditis elegans (related: roundworm)	ATP binding cassette trans-porter of the plasma membrane implicated in general cellular detoxi铿乧ation
CH63R_02175	1454	33	1449	Q9C1I7	1635	145	1528	46.2	1440	696	79	1206.8	0	PHI:310	Uniprot	Q9C1I7	MgAtr4	1047171	Zymoseptoria tritici	Septoria Leaf Blotch	4564	Triticum (related: wheat)	ABC transporter
CH63R_02175	1454	62	1439	Q9UW03	1439	80	1427	36.5	1386	834	46	845.1	1.7e-245	PHI:2309	Uniprot	Q9UW03	BcatrB	40559	Botrytis cinerea	Grey Mould	3702	Arabidopsis thaliana (related: thale cress)	ABC transporter
CH63R_02175	1454	62	1440	O60034	1562	158	1519	35.4	1397	849	53	827.4	3.7e-240	PHI:1030	Uniprot	O60034	bcatrA	40559	Botrytis cinerea	Grey Mould	3906	Vicia faba (related: fava bean)	ABC Transporter
CH63R_02175	1454	36	1440	Q874F3	1484	110	1473	34.5	1410	872	51	805.8	1.2e-233	PHI:391	Uniprot	Q874F3	ABC2	318829	Magnaporthe oryzae	Rice Blast	4530	Oryza sativa (related: rice)	ABC transporter
CH63R_02175	1454	1086	1452	Q1G354	365	1	363	48.5	367	185	4	360.5	1.3e-99	PHI:351	Uniprot	Q1G354	FcABC1	5516	Fusarium culmorum	Fusarium Ear Blight	4564	Triticum (related: wheat)	ABC transporter
CH63R_02175	1454	827	1027	Q8ZQE4	648	23	219	25.6	207	138	16	48.9	8.3e-06	PHI:3928	Uniprot	Q8ZQE4	MacB	28901	Salmonella enterica	Food Poisoning; Enteritis	10090	Mus musculus (related: house mouse)	ABC-Type Ef铿倁x Pump
CH63R_02178	289	1	289	Q9Y8A2	2586	2295	2586	32.3	303	180	25	164.9	2.1e-41	PHI:255	Uniprot	Q9Y8A2	FUM1 (FUM5)	5127	Fusarium fujikuroi	Foolish Seedling	4530	Oryza sativa (related: rice)	Polyketide synthase
CH63R_02178	289	1	265	Q92217	2528	2263	2515	30.4	283	149	48	110.2	6e-25	PHI:55	Uniprot	Q92217	PKS1	5016	Bipolaris maydis	Leaf Blight	4577	Zea mays (related: maize)	Polyketide synthase
CH63R_02178	289	1	258	D2E9X0	2376	2086	2355	27	285	166	42	93.6	5.8e-20	PHI:2379	Uniprot	D2E9X0	DEP5	29001	Alternaria brassicicola	Black Spot	3702	Arabidopsis thaliana (related: thale cress)	Histone Deacetylase Inhibitor
CH63R_02178	289	1	253	B1GVX7	2460	2193	2440	25	268	166	35	74.3	3.7e-14	PHI:2290	Uniprot	B1GVX7	BcBOA6	40559	Botrytis cinerea	Grey Mould	3885	Phaseolus vulgaris (related: string bean)	Polyketide synthases
CH63R_02178	289	10	265	B9JV05	2523	2242	2487	25.8	264	170	26	65.1	2.2e-11	PHI:2895	Uniprot	B9JV05	F-avi4330	373	Agrobacterium vitis	Crown Gall Of Grapes	29760	Vitis vinifera (related: wine grape)	Polyketide synthetase protein
CH63R_02179	505	1	466	Q9Y8A2	2586	1585	2082	36.4	525	248	86	281.6	2.6e-76	PHI:255	Uniprot	Q9Y8A2	FUM1 (FUM5)	5127	Fusarium fujikuroi	Foolish Seedling	4530	Oryza sativa (related: rice)	Polyketide synthase
CH63R_02179	505	103	466	A0A1W5T7B8	2284	1405	1790	31.2	398	228	46	153.7	8.3e-38	PHI:7243	Uniprot	A0A1W5T7B8	pks15	176275	Beauveria bassiana	white muscardine disease	7091	Bombyx mori (related: domestic silkworm)	Clade III polyketide synthase
CH63R_02179	505	110	461	Q2VLJ2	2352	1497	1857	31.5	387	204	61	152.1	2.4e-37	PHI:714	Uniprot	Q2VLJ2	PKS4 (ZEA1)	5518	Fusarium graminearum	Fusarium Ear Blight	4513	Hordeum vulgare (related: barley)	Zearalenone synthesis
CH63R_02179	505	18	466	A0A0D2YG10	2410	1461	1933	27.4	496	290	70	141	5.6e-34	PHI:6936	Uniprot	A0A0D2YG10	fub1	5507	Fusarium oxysporum	Fusarium wilt	10090	Mus musculus (related: House mouse)	Polyketide synthase
CH63R_02179	505	18	466	W7MT31	2409	1460	1932	26.2	496	296	70	132.1	2.6e-31	PHI:3387	Uniprot	W7MT31	FVEG_12523	117187	Fusarium verticillioides	Ear And Stalk Rot Of Maize	4577	Zea mays (related: maize)	fusaric acid biosynthesis
CH63R_02179	505	296	454	P9WQE9	2126	1450	1644	33.8	198	89	42	91.7	3.9e-19	PHI:7221	Uniprot	P9WQE9	pks2	1773	Mycobacterium tuberculosis	tuberculosis	10090	Mus musculus (related: House mouse)	Polyketide synthase
CH63R_02179	505	114	391	I1RHS7	2565	1681	1967	27.5	305	176	45	77	9.9e-15	PHI:727	Uniprot	I1RHS7	PKS17	5518	Fusarium graminearum	Fusarium Ear Blight	4564	Triticum (related: wheat)	Polyketide synthase
CH63R_02179	505	1	179	I1RUB2	3920	1522	1712	26.1	199	119	28	60.5	9.6e-10	PHI:719	Uniprot	I1RUB2	GzFUS1	5518	Fusarium graminearum	Fusarium Ear Blight	4564	Triticum (related: wheat)	Fusarin C synthesis
CH63R_02180	426	16	383	Q92217	2528	12	447	45	442	163	80	365.9	9e-102	PHI:55	Uniprot	Q92217	PKS1	5016	Bipolaris maydis	Leaf Blight	4577	Zea mays (related: maize)	Polyketide synthase
CH63R_02180	426	9	377	A0A0D2YG10	2410	51	484	38.7	442	190	81	283.5	5.9e-77	PHI:6936	Uniprot	A0A0D2YG10	fub1	5507	Fusarium oxysporum	Fusarium wilt	10090	Mus musculus (related: House mouse)	Polyketide synthase
CH63R_02180	426	9	377	W7MT31	2409	51	484	38.7	442	190	81	283.5	5.9e-77	PHI:3387	Uniprot	W7MT31	FVEG_12523	117187	Fusarium verticillioides	Ear And Stalk Rot Of Maize	4577	Zea mays (related: maize)	fusaric acid biosynthesis
CH63R_02180	426	17	371	Q2VLJ2	2352	11	432	39	428	182	79	281.6	2.2e-76	PHI:714	Uniprot	Q2VLJ2	PKS4 (ZEA1)	5518	Fusarium graminearum	Fusarium Ear Blight	4513	Hordeum vulgare (related: barley)	Zearalenone synthesis
CH63R_02180	426	19	363	Q6RKH3	413	1	413	38.3	418	180	78	275	2.1e-74	PHI:726	Uniprot	Q6RKH3	PKS7	5518	Fusarium graminearum	Fusarium Ear Blight	4564	Triticum (related: wheat)	Polyketide synthase
CH63R_02180	426	14	374	B1GVX7	2460	4	440	37	440	195	82	268.9	1.5e-72	PHI:2290	Uniprot	B1GVX7	BcBOA6	40559	Botrytis cinerea	Grey Mould	3885	Phaseolus vulgaris (related: string bean)	Polyketide synthases
CH63R_02180	426	16	373	A0A1W5T7B8	2284	5	430	36.6	432	194	80	266.2	9.7e-72	PHI:7243	Uniprot	A0A1W5T7B8	pks15	176275	Beauveria bassiana	white muscardine disease	7091	Bombyx mori (related: domestic silkworm)	Clade III polyketide synthase
CH63R_02180	426	15	371	Q6ZX14	4034	10	447	38	440	188	85	255.8	1.3e-68	PHI:325	Uniprot	Q6ZX14	ACE1	318829	Magnaporthe oryzae	Rice Blast	4530	Oryza sativa (related: rice)	Effector protein, polyketide synthase
CH63R_02180	426	19	363	Q6RKH5	415	1	415	38.5	418	181	76	253.1	8.5e-68	PHI:728	Uniprot	Q6RKH5	PKS5	5518	Fusarium graminearum	Fusarium Ear Blight	4564	Triticum (related: wheat)	Polyketide synthase
CH63R_02180	426	17	378	D2E9X0	2376	49	483	34.2	439	208	81	249.6	9.4e-67	PHI:2379	Uniprot	D2E9X0	DEP5	29001	Alternaria brassicicola	Black Spot	3702	Arabidopsis thaliana (related: thale cress)	Histone Deacetylase Inhibitor
CH63R_02180	426	13	380	Q9Y8A2	2586	27	459	35.6	441	203	81	238	2.8e-63	PHI:255	Uniprot	Q9Y8A2	FUM1 (FUM5)	5127	Fusarium fujikuroi	Foolish Seedling	4530	Oryza sativa (related: rice)	Polyketide synthase
CH63R_02180	426	17	370	Q6RKG2	2141	12	431	34.1	425	204	76	236.5	8.2e-63	PHI:2425	Uniprot	Q6RKG2	PKS2	5016	Bipolaris maydis	Southern Corn Leaf Blight	4577	Zea mays (related: maize)	T-toxin production
CH63R_02180	426	101	371	I1RHS7	2565	135	434	41.6	305	139	39	233.8	5.3e-62	PHI:727	Uniprot	I1RHS7	PKS17	5518	Fusarium graminearum	Fusarium Ear Blight	4564	Triticum (related: wheat)	Polyketide synthase
CH63R_02180	426	102	380	I1RUB2	3920	135	447	42.5	315	143	38	228	2.9e-60	PHI:719	Uniprot	I1RUB2	GzFUS1	5518	Fusarium graminearum	Fusarium Ear Blight	4564	Triticum (related: wheat)	Fusarin C synthesis
CH63R_02180	426	19	337	Q6RKH8	412	1	387	35.5	392	175	78	213.8	5.7e-56	PHI:729	Uniprot	Q6RKH8	PKS2	5518	Fusarium graminearum	Fusarium Ear Blight	4564	Triticum (related: wheat)	Polyketide synthase
CH63R_02180	426	102	370	B9JV05	2523	125	420	36.5	304	150	43	172.9	1.1e-43	PHI:2895	Uniprot	B9JV05	F-avi4330	373	Agrobacterium vitis	Crown Gall Of Grapes	29760	Vitis vinifera (related: wine grape)	Polyketide synthetase protein
CH63R_02180	426	99	408	I1RJE8	2029	515	845	33.4	344	182	47	164.9	3e-41	PHI:721	Uniprot	I1RJE8	GRS1	5518	Fusarium graminearum	Fusarium Ear Blight	4564	Triticum (related: wheat)	Polyketide synthase
CH63R_02180	426	123	381	P9WQE9	2126	169	456	33.8	293	155	39	161	4.4e-40	PHI:7221	Uniprot	P9WQE9	pks2	1773	Mycobacterium tuberculosis	tuberculosis	10090	Mus musculus (related: House mouse)	Polyketide synthase
CH63R_02180	426	79	370	J4UHQ6	2211	483	803	32.7	327	179	41	154.8	3.1e-38	PHI:5037	Uniprot	J4UHQ6	OpS1	176275	Beauveria bassiana	White Muscardine Disease	7137	Galleria mellonella (related: greater wax moth)	PKS oosporein synthase 1
CH63R_02180	426	122	375	Q6RKI8	1988	378	670	31.7	293	161	39	142.9	1.2e-34	PHI:5280	Uniprot	Q6RKI8	Bcpks12	40559	Botrytis cinerea	Grey Mould Fungus	3885	Phaseolus vulgaris (related: string bean)	DHN melanin biosynthesis
CH63R_02182	329	105	312	Q00845	233	24	231	48.4	213	100	10	191.4	2.3e-49	PHI:180	Uniprot	Q00845	PELD	140110	Nectria haematococca	Root Rot	3888	Pisum sativum (related: pea)	Pectate lyase
CH63R_02182	329	107	328	Q04701	242	23	241	48.7	224	108	7	188.7	1.5e-48	PHI:179	Uniprot	Q04701	PELA	140110	Nectria haematococca	Root Rot	3888	Pisum sativum (related: pea)	Pectate lyase
CH63R_02182	329	105	326	Q33CQ4	252	20	250	43.1	232	121	11	184.9	2.2e-47	PHI:5550	Uniprot	Q33CQ4	Bxpel1	6326	Bursaphelenchus xylophilus	Pine Wilt Disease	3350	Pinus thunbergii (related: japanese black pine)	Pectate lyase
CH63R_02182	329	100	326	A0A0D3LXG7	297	21	273	42	255	118	30	181	3.2e-46	PHI:4620	Uniprot	A0A0D3LXG7	PcPL20	4784	Phytophthora capsici	Vine Blight	4097	Nicotiana tabacum (related: common tobacco)	pectate lyase
CH63R_02182	329	107	305	A0A0E3USI9	242	23	217	43.8	203	102	12	157.5	3.8e-39	PHI:4845	Uniprot	A0A0E3USI9	PL1332	29001	Alternaria brassicicola	Black Spot Disease	3712	Brassica oleracea (no common name found)	Pectate Lyase-Coding Gene
CH63R_02188	478	180	478	F9X691	313	20	313	41.2	311	154	29	238.8	1.9e-63	PHI:4914	Uniprot	F9X691	ZtCBR1	1047171	Zymoseptoria tritici	Septoria Tritici Blotch	4565	Triticum aestivum (related: bread wheat)	Microsomal cytochrome b5 reductase
CH63R_02188	478	221	462	O00101	891	628	883	33.7	261	149	24	137.1	7.6e-33	PHI:2336	Uniprot	O00101	NIA1	13684	Parastagonospora nodorum	Wheat Glume Blotch Disease	4564	Triticum (related: wheat)	Nitrate reductase
CH63R_02188	478	241	463	A0A0C4DHR8	904	654	897	33.9	245	139	23	136.3	1.3e-32	PHI:7682	Uniprot	A0A0C4DHR8	nit1	5507	Fusarium oxysporum	Fusarium wilt	4081	Solanum lycopersicum (related: Tomato)	Nitrate reductase
CH63R_02188	478	238	453	A0A0J9ULI2	1054	786	1033	32.3	248	136	32	125.9	1.8e-29	PHI:7683	Uniprot	A0A0J9ULI2	nit2	5507	Fusarium oxysporum	Fusarium wilt	4081	Solanum lycopersicum (related: Tomato)	Nitrate reductase
CH63R_02194	405	9	69	G4N853	813	15	81	38.8	67	35	6	53.5	9.4e-08	PHI:5630	Uniprot	G4N853	FZC35	318829	Magnaporthe oryzae	Rice Blast	4513	Hordeum vulgare (related: barley)	Zn2Cys6 transcription factor
CH63R_02194	405	2	50	G4MVR0	637	18	69	44.2	52	26	3	48.1	3.9e-06	PHI:5623	Uniprot	G4MVR0	FZC29	318829	Magnaporthe oryzae	Rice Blast	4513	Hordeum vulgare (related: barley)	Zn2Cys6 transcription factor
CH63R_02194	405	10	57	G4N093	471	13	60	35.4	48	31	0	48.1	3.9e-06	PHI:5654	Uniprot	G4N093	FZC57	318829	Magnaporthe oryzae	Rice Blast	4513	Hordeum vulgare (related: barley)	Zn2Cys6 transcription factor
CH63R_02194	405	12	84	I1S3H6	541	40	106	31.5	73	44	6	48.1	3.9e-06	PHI:1858	Uniprot	I1S3H6	GzZC173	5518	Fusarium graminearum	Fusarium Ear Blight	4564	Triticum (related: wheat)	transcription factor
CH63R_02194	405	21	49	G4NEI3	590	26	54	58.6	29	12	0	47.8	5.2e-06	PHI:5663	Uniprot	G4NEI3	FZC63	318829	Magnaporthe oryzae	Rice Blast	4513	Hordeum vulgare (related: barley)	Zn2Cys6 transcription factor
CH63R_02196	846	252	826	Q4Q4W3	704	90	680	32.5	591	383	16	303.9	8.3e-83	PHI:5554	Uniprot	Q4Q4W3	LmABCB3	5664	Leishmania major	Leishmaniasis	10090	Mus musculus (related: house mouse)	Mitochondrial ABC transporter
CH63R_02196	846	497	825	A0A0E0V727	600	259	583	37.2	331	200	8	208.8	3.6e-54	PHI:6913	Uniprot	A0A0E0V727	ybtQ	562	Escherichia coli	urinary tract infection	10090	Mus musculus (related: House mouse)	ATP Binding Cassette Protein
CH63R_02196	846	583	828	Q3Y5V5	1321	367	635	41.5	270	133	25	188	6.7e-48	PHI:2042	Uniprot	Q3Y5V5	ABC3	318829	Magnaporthe oryzae	Rice Blast	4513	Hordeum vulgare (related: barley)	multidrug resistance; protection from oxidative stress
CH63R_02196	846	548	841	A0A086VCI7	570	273	568	37.5	299	179	8	187.2	1.1e-47	PHI:6912	Uniprot	A0A086VCI7	ybtP	562	Escherichia coli	urinary tract infection	10090	Mus musculus (related: House mouse)	ATP Binding Cassette Protein
CH63R_02196	846	585	808	Q8DPC2	385	6	225	28.3	233	145	22	90.9	1.1e-18	PHI:6319	Uniprot	Q8DPC2	potA	1313	Streptococcus pneumoniae	Pneumococcal pneumonia	10090	Mus musculus (related: House mouse)	ABC transporter ATP-binding protein - spermidine/putrescine transport
CH63R_02196	846	573	801	Q8PM59	267	7	242	28.9	242	153	19	90.1	1.9e-18	PHI:3412	Uniprot	Q8PM59	pstB	346	Xanthomonas citri	Citrus Canker	171249	Citrus limonia (related: mandarin lime)	phosphate metabolism
CH63R_02196	846	589	799	Q8ZQE4	648	9	221	30.3	218	140	12	89.4	3.2e-18	PHI:3928	Uniprot	Q8ZQE4	MacB	28901	Salmonella enterica	Food Poisoning; Enteritis	10090	Mus musculus (related: house mouse)	ABC-Type Ef铿倁x Pump
CH63R_02199	518	26	486	G4N740	547	4	474	23.7	481	337	30	100.5	8.6e-22	PHI:4024	Uniprot	G4N740	MoST1	318829	Magnaporthe oryzae	Rice Blast	4530	Oryza sativa (related: rice)	hexose transporter-like protein
[truncated: 10,954 more rows]

## Sheet: Gene expression trend analysis
3402 key genes annotated in PHI database in C. higginsianum	Gene expression trend analysis was performed in the order of ChWT-8 hpi, ChWT-22 hpi, ChWT-40 hpi, and ChWT-60 hpi.							1018 key genes (profile16, 10,18, 17, 13 and 19)
[truncated: 3,402 more rows]
